# Supplementary material for: A network-based approach for isolating the chronic inflammation gene signatures underlying complex diseases towards finding new treatment opportunities
Source: Front Pharmacol. 2022 Oct 12;13:995459. doi: 10.3389/fphar.2022.995459 (PMC9597699; doi:10.3389/fphar.2022.995459)
Supplement: Supplementary file 1 [file Table8.CSV]

Disease	TraitType	Cluster	drug	pval	FDR	Known_Relationship	PairInCT	proximity	similarity	adjusted_similarity
Rheumatoid_Arthritis	Autoimmune Disease	Rheumatoid_Arthritis_2	abatacept	0.0600892618494917	0.538081543390919	indication	TRUE	1	0.75	0.553914716534859
Coronary_Arteriosclerosis	Complex Disease	Coronary_Arteriosclerosis_4	abciximab	0.061157037480815	0.846799910635269	none	TRUE	1.5	0.625	0.262406231564007
Myocardial_Infarction	Complex Disease	Myocardial_Infarction_5	abciximab	0.715132675326616	0.892281880678756	none	TRUE	2	0.5	0.0924987830723858
Coronary_Arteriosclerosis	Complex Disease	Coronary_Arteriosclerosis_2	acarbose	0.55730630398684	0.920149279823341	none	TRUE	2.25	0.4375	0.28691033442648
Myocardial_Ischemia	Complex Disease	Myocardial_Ischemia_2	acarbose	0.220639612347535	0.85297741203264	none	TRUE	1.5	0.625	0.860671069548389
Chronic_Obstructive_Airway_Disease	Complex Disease	Chronic_Obstructive_Airway_Disease_4	acetazolamide	0.282147459961639	0.837033083443577	none	TRUE	2	0.5	0.5
Psoriasis	Autoimmune Disease	Psoriasis_2	acitretin	0.996436482997117	0.999999999999127	none	TRUE	2	0.5	0.5
Atherosclerosis	Complex Disease	Atherosclerosis_4	adalimumab	0.0741167089646419	0.801528065922332	none	TRUE	0	1	0.99889840869356
Coronary_Arteriosclerosis	Complex Disease	Coronary_Arteriosclerosis_4	adalimumab	0.0320649402559519	0.511662022121048	none	TRUE	1	0.75	0.963964438122554
Crohn_Disease	Autoimmune Disease	Crohn_Disease_3	adalimumab	0.072960807856429	0.467188386044609	indication	TRUE	1	0.75	0.963964438122554
Myocardial_Ischemia	Complex Disease	Myocardial_Ischemia_5	adalimumab	0.0769415998735498	0.448621049902025	none	TRUE	0	1	0.99889840869356
Psoriasis	Autoimmune Disease	Psoriasis_5	adalimumab	0.0755916287496017	0.484456694597201	none	TRUE	0	1	0.99889840869356
Rheumatoid_Arthritis	Autoimmune Disease	Rheumatoid_Arthritis_6	adalimumab	0.0945200603158375	0.677591506308793	indication	TRUE	0	1	0.99889840869356
Ulcerative_Colitis	Autoimmune Disease	Ulcerative_Colitis_1	adalimumab	0.0676473192026128	0.49727866615438	indication	TRUE	0	1	0.937993312734631
Coronary_Arteriosclerosis	Complex Disease	Coronary_Arteriosclerosis_4	adenosine	0.0131148894698872	0.250822261111593	none	TRUE	1.25	0.6875	0.917261747350772
Myocardial_Ischemia	Complex Disease	Myocardial_Ischemia_5	adenosine	0.083367712348291	0.476847873779199	none	TRUE	1.25	0.6875	0.917261747350772
Malignant_neoplasm_of_kidney	Complex Disease	Malignant_neoplasm_of_kidney_2	aldesleukin	0.691906288290447	0.875931793315891	none	TRUE	2	0.5	0.0924987830723858
Psoriasis	Autoimmune Disease	Psoriasis_2	alefacept	0.56345206515916	0.908938984431347	none	TRUE	2	0.5	0.5
Kidney_Failure_Chronic	Complex Disease	Kidney_Failure_Chronic_5	alemtuzumab	0.303524807269951	0.850353169806245	none	TRUE	2	0.5	0.0924987830723858
Multiple_Sclerosis	Autoimmune Disease	Multiple_Sclerosis_1	alemtuzumab	0.448862382478618	0.912717795133746	none	TRUE	2	0.5	0.5
Malignant_neoplasm_of_lung	Complex Disease	Malignant_neoplasm_of_lung_8	alfentanil	0.468024782203748	0.813949488834612	none	TRUE	2	0.5	0.5
Diabetes_Mellitus_InsulinDependent	Autoimmune Disease	Diabetes_Mellitus_InsulinDependent_1	allopurinol	0.56962632828588	0.843692163251746	none	TRUE	2	0.5	0.441074829791099
Kidney_Failure_Chronic	Complex Disease	Kidney_Failure_Chronic_5	allopurinol	0.58571229674382	0.850353169806245	none	TRUE	2	0.5	0.441074829791099
Fatty_Liver	Complex Disease	Fatty_Liver_5	alogliptin	0.743126691204602	0.887091051779946	none	TRUE	2	0.5	0.0924987830723858
Nonalcoholic_Fatty_Liver_Disease	Complex Disease	Nonalcoholic_Fatty_Liver_Disease_2	alogliptin	0.730504704667575	0.851993987472896	none	TRUE	2	0.5	0.5
Myocardial_Infarction	Complex Disease	Myocardial_Infarction_5	alprostadil	0.35307997376657	0.887385123914268	none	TRUE	2	0.5	0.441074829791099
Atherosclerosis	Complex Disease	Atherosclerosis_5	amlodipine	0.238885814945376	0.832959695621745	none	TRUE	1.66666666666667	0.583333333333332	0.189976006640212
Coronary_Arteriosclerosis	Complex Disease	Coronary_Arteriosclerosis_2	amlodipine	0.876459718876476	0.986870878267409	none	TRUE	2.33333333333333	0.416666666666668	0.22900879279827
Kidney_Failure_Chronic	Complex Disease	Kidney_Failure_Chronic_5	amlodipine	0.28268012884952	0.850353169806245	none	TRUE	1.66666666666667	0.583333333333332	0.189976006640212
Myocardial_Ischemia	Complex Disease	Myocardial_Ischemia_2	amlodipine	0.539523997633567	0.92207827627144	none	TRUE	1.33333333333333	0.666666666666668	0.918925244601388
Endometriosis	Complex Disease	Endometriosis_7	anastrozole	0.349900884434042	0.887160034791007	none	TRUE	2	0.5	0.0924987830723858
Kidney_Failure_Chronic	Complex Disease	Kidney_Failure_Chronic_5	apixaban	6.86960471067606e-06	0.00021798428606316	none	TRUE	1	0.75	0.963964438122554
Psoriasis	Autoimmune Disease	Psoriasis_2	apremilast	0.61892252224749	0.908938984431347	none	TRUE	2	0.5	0.5
Kidney_Failure_Chronic	Complex Disease	Kidney_Failure_Chronic_5	argatroban	0.674162615783928	0.850353169806245	none	TRUE	2	0.5	0.0924987830723858
Alzheimers_Disease	Complex Disease	Alzheimers_Disease_3	aripiprazole	0.150034576047934	0.75646887512641	none	TRUE	1.66666666666667	0.583333333333332	0.718624455011749
Atherosclerosis	Complex Disease	Atherosclerosis_3	atenolol	0.393136166085173	0.832959695621745	none	TRUE	2	0.5	0.0924987830723858
Coronary_Arteriosclerosis	Complex Disease	Coronary_Arteriosclerosis_2	atenolol	0.324741475735806	0.920149279823341	none	TRUE	2	0.5	0.0924987830723858
Myocardial_Infarction	Complex Disease	Myocardial_Infarction_5	atenolol	8.12920851563314e-08	2.94232185996388e-06	indication	TRUE	1	0.75	0.963964438122554
Myocardial_Ischemia	Complex Disease	Myocardial_Ischemia_2	atenolol	0.668343378744813	0.92207827627144	none	TRUE	2	0.5	0.0924987830723858
Malignant_neoplasm_of_lung	Complex Disease	Malignant_neoplasm_of_lung_8	atezolizumab	0.264423021644416	0.813949488834612	none	TRUE	2	0.5	0.0924987830723858
Atherosclerosis	Complex Disease	Atherosclerosis_3	atorvastatin	0.58571229674382	0.832959695621745	none	TRUE	2	0.5	0.0924987830723858
Chronic_Obstructive_Airway_Disease	Complex Disease	Chronic_Obstructive_Airway_Disease_2	atorvastatin	0.650099115565958	0.837033083443577	none	TRUE	2	0.5	0.0924987830723858
Coronary_Arteriosclerosis	Complex Disease	Coronary_Arteriosclerosis_2	atorvastatin	0.575333146340988	0.920149279823341	none	TRUE	2	0.5	0.5
Diabetes_Mellitus_InsulinDependent	Autoimmune Disease	Diabetes_Mellitus_InsulinDependent_3	atorvastatin	0.615676744506926	0.843692163251746	none	TRUE	2	0.5	0.0924987830723858
Kidney_Failure_Chronic	Complex Disease	Kidney_Failure_Chronic_5	atorvastatin	0.701859313314885	0.850353169806245	none	TRUE	2	0.5	0.0924987830723858
Lupus_Erythematosus_Systemic	Autoimmune Disease	Lupus_Erythematosus_Systemic_4	atorvastatin	0.64692002623343	1	none	TRUE	2	0.5	0.0924987830723858
Myocardial_Infarction	Complex Disease	Myocardial_Infarction_5	atorvastatin	0.727955515877436	0.895198946906429	none	TRUE	2	0.5	0.0924987830723858
Myocardial_Ischemia	Complex Disease	Myocardial_Ischemia_2	atorvastatin	0.346765685433738	0.92207827627144	none	TRUE	1	0.75	0.97446278947789
Rheumatoid_Arthritis	Autoimmune Disease	Rheumatoid_Arthritis_2	atorvastatin	0.188297780355105	0.815244886806346	none	TRUE	1	0.75	0.97446278947789
Kidney_Failure_Chronic	Complex Disease	Kidney_Failure_Chronic_5	basiliximab	0.548983912305762	0.850353169806245	none	TRUE	2	0.5	0.441074829791099
Rheumatoid_Arthritis	Autoimmune Disease	Rheumatoid_Arthritis_6	bazedoxifene	0.113301432574986	0.719998709162125	none	TRUE	1	0.75	0.553914716534859
Lupus_Erythematosus_Systemic	Autoimmune Disease	Lupus_Erythematosus_Systemic_4	belimumab	0.548983912305762	1	indication	TRUE	2	0.5	0.441074829791099
Psoriasis	Autoimmune Disease	Psoriasis_2	betamethasone	0.0870164135741018	0.527392597122604	indication	TRUE	1	0.75	0.97446278947789
Rheumatoid_Arthritis	Autoimmune Disease	Rheumatoid_Arthritis_4	betamethasone	0.115733066408299	0.721927137546914	indication	TRUE	1	0.75	0.553914716534859
Psoriasis	Autoimmune Disease	Psoriasis_2	betamethasone benzoate	0.0706506530865273	0.464224745785717	none	TRUE	1	0.75	0.97446278947789
Psoriasis	Autoimmune Disease	Psoriasis_2	betamethasone valerate	0.0660651691098847	0.446497584477714	none	TRUE	1	0.75	0.97446278947789
Malignant_neoplasm_of_lung	Complex Disease	Malignant_neoplasm_of_lung_8	bevacizumab	0.539927950308059	0.813949488834612	none	TRUE	2	0.5	0.0924987830723858
Malignant_tumor_of_colon	Complex Disease	Malignant_tumor_of_colon_6	bevacizumab	0.575333146340988	0.855383391374766	none	TRUE	2	0.5	0.0924987830723858
Coronary_Arteriosclerosis	Complex Disease	Coronary_Arteriosclerosis_2	bezafibrate	0.519913824979747	0.920149279823341	none	TRUE	2	0.5	0.5
Myocardial_Infarction	Complex Disease	Myocardial_Infarction_5	bezafibrate	0.626721826307426	0.887385123914268	none	TRUE	2	0.5	0.0924987830723858
Myocardial_Ischemia	Complex Disease	Myocardial_Ischemia_2	bezafibrate	0.113322754029603	0.592397012549846	none	TRUE	1	0.75	0.97446278947789
Atherosclerosis	Complex Disease	Atherosclerosis_3	bisoprolol	0.439547388760672	0.832959695621745	none	TRUE	2	0.5	0.0924987830723858
Chronic_Obstructive_Airway_Disease	Complex Disease	Chronic_Obstructive_Airway_Disease_2	bisoprolol	0.56962632828588	0.837033083443577	none	TRUE	2	0.5	0.441074829791099
Coronary_Arteriosclerosis	Complex Disease	Coronary_Arteriosclerosis_2	bisoprolol	0.326414284629974	0.920149279823341	none	TRUE	2	0.5	0.0924987830723858
Kidney_Failure_Chronic	Complex Disease	Kidney_Failure_Chronic_5	bisoprolol	0.5	0.850353169806245	none	TRUE	2	0.5	0.441074829791099
Myocardial_Infarction	Complex Disease	Myocardial_Infarction_5	bisoprolol	2.16139214768613e-06	6.25843104096673e-05	none	TRUE	1	0.75	0.963964438122554
Myocardial_Ischemia	Complex Disease	Myocardial_Ischemia_2	bisoprolol	0.659384177720106	0.92207827627144	none	TRUE	2	0.5	0.0924987830723858
Coronary_Arteriosclerosis	Complex Disease	Coronary_Arteriosclerosis_2	bivalirudin	0.556657283572254	0.920149279823341	none	TRUE	2	0.5	0.0924987830723858
Myocardial_Infarction	Complex Disease	Myocardial_Infarction_5	bivalirudin	0.68549110568545	0.887385123914268	none	TRUE	2	0.5	0.0924987830723858
Myocardial_Ischemia	Complex Disease	Myocardial_Ischemia_6	bivalirudin	0.00227461193829825	0.0411683302228792	none	TRUE	1	0.75	0.553914716534859
Psoriasis	Autoimmune Disease	Psoriasis_2	brodalumab	0.00103936502369798	0.0195973028381315	none	TRUE	1	0.75	0.553914716534859
Celiac_Disease	Autoimmune Disease	Celiac_Disease_1	budesonide	7.7408750233878e-05	0.00209003625631471	none	TRUE	1	0.75	0.97446278947789
Chronic_Obstructive_Airway_Disease	Complex Disease	Chronic_Obstructive_Airway_Disease_4	budesonide	1.62102519148789e-23	2.62133282006854e-21	none	TRUE	1	0.75	0.97446278947789
Crohn_Disease	Autoimmune Disease	Crohn_Disease_3	budesonide	0.0359513230741735	0.306606698532143	indication	TRUE	1	0.75	0.553914716534859
Crohn_Disease	Autoimmune Disease	Crohn_Disease_1	bupivacaine	0.615676744506926	0.852240480444149	none	TRUE	2	0.5	0.0924987830723858
Malignant_neoplasm_of_kidney	Complex Disease	Malignant_neoplasm_of_kidney_2	bupivacaine	0.650099115565958	0.875931793315891	none	TRUE	2	0.5	0.0924987830723858
Malignant_neoplasm_of_lung	Complex Disease	Malignant_neoplasm_of_lung_8	bupivacaine	0.408167140064117	0.813949488834612	none	TRUE	2	0.5	0.0924987830723858
Rheumatoid_Arthritis	Autoimmune Disease	Rheumatoid_Arthritis_3	buprenorphine	0.00279817425066195	0.0663588226650509	none	TRUE	1.33333333333333	0.666666666666668	0.350502134823841
Chronic_Obstructive_Airway_Disease	Complex Disease	Chronic_Obstructive_Airway_Disease_2	bupropion	0.384323255493074	0.837033083443577	none	TRUE	2	0.5	0.441074829791099
Malignant_neoplasm_of_lung	Complex Disease	Malignant_neoplasm_of_lung_8	bupropion	0.459655452665508	0.813949488834612	none	TRUE	2.5	0.375	0.0283739532766841
Malignant_neoplasm_of_pancreas	Complex Disease	Malignant_neoplasm_of_pancreas_4	bupropion	0.538022710023171	0.910997176261458	none	TRUE	2	0.5	0.441074829791099
Myocardial_Infarction	Complex Disease	Myocardial_Infarction_5	bupropion	0.387744414938003	0.887385123914268	none	TRUE	2	0.5	0.441074829791099
Atherosclerosis	Complex Disease	Atherosclerosis_4	caffeine	0.0348896964318565	0.484730871423373	none	TRUE	1.25	0.6875	0.917261747350772
Kidney_Failure_Chronic	Complex Disease	Kidney_Failure_Chronic_5	calcifediol	0.58571229674382	0.850353169806245	none	TRUE	2	0.5	0.0924987830723858
Psoriasis	Autoimmune Disease	Psoriasis_5	calcipotriene	0.00179418602143263	0.031758313114066	off-label use	TRUE	1	0.75	0.553914716534859
Kidney_Failure_Chronic	Complex Disease	Kidney_Failure_Chronic_5	calcitriol	0.580672109631823	0.850353169806245	none	TRUE	2	0.5	0.0924987830723858
Psoriasis	Autoimmune Disease	Psoriasis_5	calcitriol	1.77693868547229e-05	0.000508087303252626	none	TRUE	1	0.75	0.553914716534859
Coronary_Arteriosclerosis	Complex Disease	Coronary_Arteriosclerosis_4	cangrelor	0.528185988898508	0.920149279823341	none	TRUE	2	0.5	0.0924987830723858
Myocardial_Infarction	Complex Disease	Myocardial_Infarction_5	cangrelor	0.56962632828588	0.887385123914268	none	TRUE	2	0.5	0.0924987830723858
Malignant_tumor_of_colon	Complex Disease	Malignant_tumor_of_colon_6	capecitabine	0.626721826307426	0.855383391374766	none	TRUE	2	0.5	0.5
Kidney_Failure_Chronic	Complex Disease	Kidney_Failure_Chronic_5	captopril	0.56962632828588	0.850353169806245	none	TRUE	2	0.5	0.441074829791099
Alzheimers_Disease	Complex Disease	Alzheimers_Disease_3	carvedilol	0.135690997842879	0.755578505082356	none	TRUE	1.75	0.5625	0.655665286880113
Chronic_Obstructive_Airway_Disease	Complex Disease	Chronic_Obstructive_Airway_Disease_2	carvedilol	0.515616665125265	0.837033083443577	none	TRUE	2	0.5	0.441074829791099
Coronary_Arteriosclerosis	Complex Disease	Coronary_Arteriosclerosis_2	carvedilol	0.177154786182828	0.920149279823341	none	TRUE	2	0.5	0.0924987830723858
Myocardial_Infarction	Complex Disease	Myocardial_Infarction_5	carvedilol	0.00360237323658795	0.0422873182637306	none	TRUE	1.5	0.625	0.821255012330486
Myocardial_Ischemia	Complex Disease	Myocardial_Ischemia_5	carvedilol	0.00291273681933124	0.0489079427994457	none	TRUE	1.5	0.625	0.821255012330486
Coronary_Arteriosclerosis	Complex Disease	Coronary_Arteriosclerosis_2	celecoxib	0.56962632828588	0.920149279823341	none	TRUE	2	0.5	0.5
Myocardial_Ischemia	Complex Disease	Myocardial_Ischemia_2	celecoxib	0.244421011302061	0.872686347549095	none	TRUE	1	0.75	0.97446278947789
Rheumatoid_Arthritis	Autoimmune Disease	Rheumatoid_Arthritis_3	celecoxib	0.699175479461979	0.950557727854707	indication	TRUE	2	0.5	0.5
Rheumatoid_Arthritis	Autoimmune Disease	Rheumatoid_Arthritis_6	certolizumab pegol	0.0626112128791151	0.548917281101856	indication	TRUE	0	1	0.99889840869356
Multiple_Sclerosis	Autoimmune Disease	Multiple_Sclerosis_1	cetirizine	0.556657283572254	0.912717795133746	none	TRUE	2	0.5	0.0924987830723858
Fatty_Liver	Complex Disease	Fatty_Liver_5	cetrorelix	0.353079973766571	0.877685111041466	none	TRUE	2	0.5	0.441074829791099
Alzheimers_Disease	Complex Disease	Alzheimers_Disease_3	cilostazol	0.659384177720106	0.869313033126729	none	TRUE	2	0.5	0.0924987830723858
Atherosclerosis	Complex Disease	Atherosclerosis_3	cilostazol	0.575333146340988	0.832959695621745	none	TRUE	2	0.5	0.0924987830723858
Coronary_Arteriosclerosis	Complex Disease	Coronary_Arteriosclerosis_2	cilostazol	0.56962632828588	0.920149279823341	none	TRUE	2	0.5	0.5
Myocardial_Infarction	Complex Disease	Myocardial_Infarction_5	cilostazol	0.623124885804869	0.887385123914268	none	TRUE	2	0.5	0.0924987830723858
Myocardial_Ischemia	Complex Disease	Myocardial_Ischemia_2	cilostazol	0.168939623257797	0.756384287561455	none	TRUE	1	0.75	0.97446278947789
Kidney_Failure_Chronic	Complex Disease	Kidney_Failure_Chronic_5	cinacalcet	0.430373671714121	0.850353169806245	none	TRUE	2	0.5	0.0924987830723858
Malignant_neoplasm_of_lung	Complex Disease	Malignant_neoplasm_of_lung_8	cisplatin	0.00282735061549536	0.191664610145159	none	TRUE	1	0.75	0.97446278947789
Alzheimers_Disease	Complex Disease	Alzheimers_Disease_3	citalopram	0.556657283572254	0.869313033126729	none	TRUE	2	0.5	0.441074829791099
Coronary_Arteriosclerosis	Complex Disease	Coronary_Arteriosclerosis_2	citalopram	0.251874614452501	0.920149279823341	none	TRUE	2	0.5	0.0924987830723858
Myocardial_Ischemia	Complex Disease	Myocardial_Ischemia_2	citalopram	0.645313055237006	0.92207827627144	none	TRUE	2	0.5	0.0924987830723858
Psoriasis	Autoimmune Disease	Psoriasis_2	clocortolone pivalate	0.0893851675627415	0.532782256780976	none	TRUE	1	0.75	0.97446278947789
Atherosclerosis	Complex Disease	Atherosclerosis_3	clopidogrel	0.517808486971801	0.832959695621745	none	TRUE	2	0.5	0.212226619432991
Coronary_Arteriosclerosis	Complex Disease	Coronary_Arteriosclerosis_4	clopidogrel	0.575333146340988	0.920149279823341	none	TRUE	2	0.5	0.0924987830723858
Myocardial_Infarction	Complex Disease	Myocardial_Infarction_5	clopidogrel	0.60372626587014	0.887385123914268	none	TRUE	2	0.5	0.0924987830723858
Myocardial_Ischemia	Complex Disease	Myocardial_Ischemia_2	clopidogrel	0.699175479461979	0.92207827627144	none	TRUE	2	0.5	0.0924987830723858
Atherosclerosis	Complex Disease	Atherosclerosis_3	colchicine	0.205647713739051	0.832959695621745	none	TRUE	1.66666666666667	0.583333333333332	0.189976006640212
Coronary_Arteriosclerosis	Complex Disease	Coronary_Arteriosclerosis_2	colchicine	0.655264053712163	0.920149279823341	none	TRUE	2	0.5	0.5
Myocardial_Ischemia	Complex Disease	Myocardial_Ischemia_6	colchicine	0.169623973407738	0.757680076793353	none	TRUE	1.33333333333333	0.666666666666668	0.918925244601388
Malignant_neoplasm_of_lung	Complex Disease	Malignant_neoplasm_of_lung_8	dabrafenib	0.607828919901035	0.813949488834612	none	TRUE	2	0.5	0.5
Kidney_Failure_Chronic	Complex Disease	Kidney_Failure_Chronic_5	daclizumab	0.645313055237006	0.850353169806245	none	TRUE	2	0.5	0.441074829791099
Endometriosis	Complex Disease	Endometriosis_7	danazol	0.695605435344603	0.9006822945792	indication	TRUE	2	0.5	0.5
Coronary_Arteriosclerosis	Complex Disease	Coronary_Arteriosclerosis_4	dapagliflozin	0.200411697534371	0.920149279823341	none	TRUE	2	0.5	0.441074829791099
Diabetes_Mellitus_InsulinDependent	Autoimmune Disease	Diabetes_Mellitus_InsulinDependent_1	dapagliflozin	0.306000134539062	0.843692163251746	none	TRUE	2	0.5	0.441074829791099
Fatty_Liver	Complex Disease	Fatty_Liver_5	dapagliflozin	0.279562157356321	0.877685111041466	none	TRUE	2	0.5	0.441074829791099
Myocardial_Infarction	Complex Disease	Myocardial_Infarction_5	dapagliflozin	0.374652370078519	0.887385123914268	none	TRUE	2	0.5	0.441074829791099
Myocardial_Ischemia	Complex Disease	Myocardial_Ischemia_2	dapagliflozin	0.531975217796251	0.92207827627144	none	TRUE	2	0.5	0.0924987830723858
Kidney_Failure_Chronic	Complex Disease	Kidney_Failure_Chronic_5	darbepoetin alfa	1.62102519148789e-23	1.05447688706287e-20	none	TRUE	1	0.75	0.963964438122554
Rheumatoid_Arthritis	Autoimmune Disease	Rheumatoid_Arthritis_4	denosumab	0.000267467143227521	0.00981986511563899	none	TRUE	0	1	0.990625913244084
Coronary_Arteriosclerosis	Complex Disease	Coronary_Arteriosclerosis_4	desflurane	0.625827768209673	0.920149279823341	none	TRUE	2.14285714285714	0.464285714285715	0.0665681155001053
Kidney_Failure_Chronic	Complex Disease	Kidney_Failure_Chronic_5	desflurane	0.613845544477331	0.850353169806245	none	TRUE	2.0952380952381	0.476190476190475	0.0743581120375914
Malignant_neoplasm_of_pancreas	Complex Disease	Malignant_neoplasm_of_pancreas_4	desflurane	0.343066803841675	0.910997176261458	none	TRUE	1.95238095238095	0.511904761904763	0.102988458555533
Myocardial_Ischemia	Complex Disease	Myocardial_Ischemia_2	desflurane	0.429234291087868	0.92207827627144	none	TRUE	1.80952380952381	0.547619047619047	0.66678208572533
Psoriasis	Autoimmune Disease	Psoriasis_2	desoximetasone	0.072960807856429	0.473426488883861	none	TRUE	1	0.75	0.97446278947789
Chronic_Obstructive_Airway_Disease	Complex Disease	Chronic_Obstructive_Airway_Disease_4	dexamethasone	2.34163356432417e-10	1.16511280296694e-08	none	TRUE	1	0.75	0.97446278947789
Crohn_Disease	Autoimmune Disease	Crohn_Disease_3	dexamethasone	0.072960807856429	0.467188386044609	indication	TRUE	1	0.75	0.553914716534859
Malignant_neoplasm_of_lung	Complex Disease	Malignant_neoplasm_of_lung_8	dexamethasone	0.595084894748745	0.813949488834612	none	TRUE	2	0.5	0.5
Malignant_neoplasm_of_pancreas	Complex Disease	Malignant_neoplasm_of_pancreas_4	dexamethasone	0.166520271408021	0.723343935525947	none	TRUE	1	0.75	0.553914716534859
Chronic_Obstructive_Airway_Disease	Complex Disease	Chronic_Obstructive_Airway_Disease_4	dexmedetomidine	0.203307435887531	0.837033083443577	none	TRUE	2	0.5	0.0924987830723858
Coronary_Arteriosclerosis	Complex Disease	Coronary_Arteriosclerosis_4	dexmedetomidine	0.380314131027999	0.920149279823341	none	TRUE	2	0.5	0.0924987830723858
Malignant_neoplasm_of_kidney	Complex Disease	Malignant_neoplasm_of_kidney_2	dexmedetomidine	0.608723357096149	0.875931793315891	none	TRUE	2	0.5	0.0924987830723858
Malignant_neoplasm_of_pancreas	Complex Disease	Malignant_neoplasm_of_pancreas_4	dexmedetomidine	0.650099115565957	0.910997176261458	none	TRUE	2	0.5	0.0924987830723858
Atherosclerosis	Complex Disease	Atherosclerosis_3	dextromethorphan	0.306325058532421	0.832959695621745	none	TRUE	2	0.5	0.212226619432991
Diabetes_Mellitus_InsulinDependent	Autoimmune Disease	Diabetes_Mellitus_InsulinDependent_2	diazoxide	0.63024373594611	0.843692163251746	none	TRUE	2	0.5	0.0924987830723858
Multiple_Sclerosis	Autoimmune Disease	Multiple_Sclerosis_1	diclofenac	0.14741290711892	0.758685095305375	none	TRUE	1.5	0.625	0.860671069548389
Rheumatoid_Arthritis	Autoimmune Disease	Rheumatoid_Arthritis_3	diclofenac	0.814051754588234	0.950557727854707	indication	TRUE	2	0.5	0.5
Endometriosis	Complex Disease	Endometriosis_7	dienogest	0.539927950308059	0.887160034791007	none	TRUE	2	0.5	0.5
Myocardial_Infarction	Complex Disease	Myocardial_Infarction_5	diltiazem	0.738853391446796	0.895198946906429	none	TRUE	2	0.5	0.0924987830723858
Multiple_Sclerosis	Autoimmune Disease	Multiple_Sclerosis_2	dimethyl fumarate	0.704527524668243	0.912717795133746	none	TRUE	2	0.5	0.0924987830723858
Psoriasis	Autoimmune Disease	Psoriasis_5	dimethyl fumarate	0.696475192730049	0.908938984431347	none	TRUE	2	0.5	0.0924987830723858
Atherosclerosis	Complex Disease	Atherosclerosis_5	dipyridamole	0.289046297367068	0.832959695621745	none	TRUE	2.05	0.4875	0.0825268652651798
Coronary_Arteriosclerosis	Complex Disease	Coronary_Arteriosclerosis_4	dipyridamole	0.844608201210209	0.975933332451245	none	TRUE	2.2	0.45	0.0582223766534467
Myocardial_Ischemia	Complex Disease	Myocardial_Ischemia_2	dipyridamole	0.322245880211905	0.92207827627144	none	TRUE	1.65	0.5875	0.781531291952462
Malignant_neoplasm_of_lung	Complex Disease	Malignant_neoplasm_of_lung_8	docetaxel	0.000875517626963994	0.1226283143152	none	TRUE	1.625	0.59375	0.206525187533681
Alzheimers_Disease	Complex Disease	Alzheimers_Disease_3	donepezil	0.468024782203748	0.869313033126729	indication	TRUE	2	0.5	0.441074829791099
Kidney_Failure_Chronic	Complex Disease	Kidney_Failure_Chronic_5	donepezil	0.373278173692573	0.850353169806245	none	TRUE	2	0.5	0.441074829791099
Multiple_Sclerosis	Autoimmune Disease	Multiple_Sclerosis_1	donepezil	0.5	0.912717795133746	none	TRUE	2	0.5	0.0924987830723858
Chronic_Obstructive_Airway_Disease	Complex Disease	Chronic_Obstructive_Airway_Disease_2	doxycycline	1.98827233408548e-09	9.76770244124778e-08	none	TRUE	1	0.75	0.963964438122554
Multiple_Sclerosis	Autoimmune Disease	Multiple_Sclerosis_1	doxycycline	1.13891484845402e-06	0.000133218524697955	none	TRUE	1.5	0.625	0.262406231564007
Ulcerative_Colitis	Autoimmune Disease	Ulcerative_Colitis_1	doxycycline	3.60877882439447e-15	1.07846967175173e-12	none	TRUE	1	0.75	0.553914716534859
Coronary_Arteriosclerosis	Complex Disease	Coronary_Arteriosclerosis_2	edoxaban	0.441482645882506	0.920149279823341	none	TRUE	2	0.5	0.0924987830723858
Myocardial_Ischemia	Complex Disease	Myocardial_Ischemia_5	edoxaban	0.00345413280332095	0.0552229481930937	none	TRUE	1	0.75	0.963964438122554
Coronary_Arteriosclerosis	Complex Disease	Coronary_Arteriosclerosis_4	empagliflozin	0.249384494647739	0.920149279823341	none	TRUE	2	0.5	0.441074829791099
Fatty_Liver	Complex Disease	Fatty_Liver_5	empagliflozin	0.308728812632163	0.877685111041466	none	TRUE	2	0.5	0.441074829791099
Myocardial_Ischemia	Complex Disease	Myocardial_Ischemia_2	empagliflozin	0.56345206515916	0.92207827627144	none	TRUE	2	0.5	0.0924987830723858
Nonalcoholic_Fatty_Liver_Disease	Complex Disease	Nonalcoholic_Fatty_Liver_Disease_2	empagliflozin	0.373278173692573	0.851993987472896	none	TRUE	2	0.5	0.0924987830723858
Coronary_Arteriosclerosis	Complex Disease	Coronary_Arteriosclerosis_2	enoxaparin sodium	0.489361968513784	0.920149279823341	none	TRUE	2	0.5	0.0924987830723858
Myocardial_Infarction	Complex Disease	Myocardial_Infarction_5	enoxaparin sodium	0.599484558294996	0.887385123914268	none	TRUE	2	0.5	0.0924987830723858
Crohn_Disease	Autoimmune Disease	Crohn_Disease_2	epinephrine	0.00706893731748464	0.0854838054554025	none	TRUE	1.75	0.5625	0.655665286880113
Malignant_neoplasm_of_kidney	Complex Disease	Malignant_neoplasm_of_kidney_2	epinephrine	0.313486428750791	0.875931793315891	none	TRUE	1.875	0.53125	0.122281579924475
Coronary_Arteriosclerosis	Complex Disease	Coronary_Arteriosclerosis_2	eplerenone	0.548983912305762	0.920149279823341	none	TRUE	2	0.5	0.5
Kidney_Failure_Chronic	Complex Disease	Kidney_Failure_Chronic_5	eplerenone	0.730504704667575	0.850353169806245	none	TRUE	2	0.5	0.0924987830723858
Myocardial_Infarction	Complex Disease	Myocardial_Infarction_5	eplerenone	0.738100956989959	0.895198946906429	none	TRUE	2	0.5	0.0924987830723858
Myocardial_Ischemia	Complex Disease	Myocardial_Ischemia_2	eplerenone	0.451016087694238	0.92207827627144	none	TRUE	1	0.75	0.97446278947789
Kidney_Failure_Chronic	Complex Disease	Kidney_Failure_Chronic_5	epoetin alfa	1.45009125550537e-12	3.77313744682497e-10	none	TRUE	1	0.75	0.963964438122554
Myocardial_Infarction	Complex Disease	Myocardial_Infarction_5	epoetin alfa	7.05669858907354e-09	3.53649163906262e-07	none	TRUE	1	0.75	0.963964438122554
Coronary_Arteriosclerosis	Complex Disease	Coronary_Arteriosclerosis_2	eptifibatide	0.56626205317317	0.920149279823341	none	TRUE	2	0.5	0.0924987830723858
Myocardial_Infarction	Complex Disease	Myocardial_Infarction_5	eptifibatide	0.737790197402386	0.895198946906429	none	TRUE	2	0.5	0.0924987830723858
Myocardial_Ischemia	Complex Disease	Myocardial_Ischemia_2	esmolol	0.677031310509309	0.92207827627144	none	TRUE	2	0.5	0.0924987830723858
Coronary_Arteriosclerosis	Complex Disease	Coronary_Arteriosclerosis_2	esomeprazole	0.81906506567139	0.967039598643343	none	TRUE	2.5	0.375	0.0283739532766841
Multiple_Sclerosis	Autoimmune Disease	Multiple_Sclerosis_2	esomeprazole	0.45468243055326	0.912717795133746	none	TRUE	2	0.5	0.0924987830723858
Myocardial_Infarction	Complex Disease	Myocardial_Infarction_5	esomeprazole	0.588995146727964	0.887385123914268	none	TRUE	2	0.5	0.0924987830723858
Myocardial_Ischemia	Complex Disease	Myocardial_Ischemia_6	esomeprazole	0.516978693360546	0.92207827627144	none	TRUE	2	0.5	0.0924987830723858
Atherosclerosis	Complex Disease	Atherosclerosis_3	estradiol	0.710026606435322	0.835677983576574	none	TRUE	2	0.5	0.212226619432991
Endometriosis	Complex Disease	Endometriosis_7	estradiol	0.701007099408552	0.9006822945792	none	TRUE	2	0.5	0.0924987830723858
Fatty_Liver	Complex Disease	Fatty_Liver_5	estradiol	0.79430621393958	0.901532555907301	none	TRUE	2	0.5	0.441074829791099
Psoriasis	Autoimmune Disease	Psoriasis_5	etanercept	0.0395847455614452	0.346578551720119	none	TRUE	0	1	0.99889840869356
Rheumatoid_Arthritis	Autoimmune Disease	Rheumatoid_Arthritis_6	etanercept	0.0626876350207762	0.548917281101856	indication	TRUE	0	1	0.99889840869356
Coronary_Arteriosclerosis	Complex Disease	Coronary_Arteriosclerosis_4	etomidate	0.409496064495318	0.920149279823341	none	TRUE	2	0.5	0.0924987830723858
Endometriosis	Complex Disease	Endometriosis_7	etonogestrel	0.659752070002266	0.894125066796357	none	TRUE	2	0.5	0.5
Rheumatoid_Arthritis	Autoimmune Disease	Rheumatoid_Arthritis_3	etoricoxib	0.715059242746987	0.950557727854707	none	TRUE	2	0.5	0.5
Coronary_Arteriosclerosis	Complex Disease	Coronary_Arteriosclerosis_2	everolimus	0.644157791320753	0.920149279823341	none	TRUE	2	0.5	0.5
Kidney_Failure_Chronic	Complex Disease	Kidney_Failure_Chronic_5	everolimus	0.089510006929418	0.551907673057691	none	TRUE	1.5	0.625	0.262406231564007
Malignant_neoplasm_of_lung	Complex Disease	Malignant_neoplasm_of_lung_8	everolimus	0.674162615783928	0.836103919568671	none	TRUE	2	0.5	0.5
Myocardial_Infarction	Complex Disease	Myocardial_Infarction_5	everolimus	0.0100194301845997	0.0967060557817289	none	TRUE	1	0.75	0.553914716534859
Myocardial_Ischemia	Complex Disease	Myocardial_Ischemia_5	everolimus	0.522184087887275	0.92207827627144	none	TRUE	1.5	0.625	0.262406231564007
Atherosclerosis	Complex Disease	Atherosclerosis_5	evolocumab	4.95992681131046e-07	2.50176786408829e-05	none	TRUE	1	0.75	0.84216370270197
Coronary_Arteriosclerosis	Complex Disease	Coronary_Arteriosclerosis_2	evolocumab	0.395296518317793	0.920149279823341	none	TRUE	2	0.5	0.0924987830723858
Myocardial_Ischemia	Complex Disease	Myocardial_Ischemia_5	evolocumab	0.650099115565958	0.92207827627144	none	TRUE	2	0.5	0.0924987830723858
Atherosclerosis	Complex Disease	Atherosclerosis_3	exenatide	0.58571229674382	0.832959695621745	none	TRUE	2	0.5	0.0924987830723858
Diabetes_Mellitus_InsulinDependent	Autoimmune Disease	Diabetes_Mellitus_InsulinDependent_1	exenatide	0.590503935504683	0.843692163251746	none	TRUE	2	0.5	0.441074829791099
Fatty_Liver	Complex Disease	Fatty_Liver_5	exenatide	0.590503935504683	0.877685111041466	none	TRUE	2	0.5	0.441074829791099
Myocardial_Infarction	Complex Disease	Myocardial_Infarction_5	exenatide	0.63024373594611	0.887385123914268	none	TRUE	2	0.5	0.441074829791099
Nonalcoholic_Fatty_Liver_Disease	Complex Disease	Nonalcoholic_Fatty_Liver_Disease_2	exenatide	0.677031310509309	0.851993987472896	none	TRUE	2	0.5	0.0924987830723858
Atherosclerosis	Complex Disease	Atherosclerosis_3	ezetimibe	0.679874724181349	0.832959695621745	none	TRUE	3	0.25	0.00829724886411584
Coronary_Arteriosclerosis	Complex Disease	Coronary_Arteriosclerosis_2	ezetimibe	0.562336718879812	0.920149279823341	none	TRUE	3	0.25	0.00829724886411584
Fatty_Liver	Complex Disease	Fatty_Liver_5	ezetimibe	0.0590493622762399	0.457535910788883	none	TRUE	2	0.5	0.441074829791099
Myocardial_Infarction	Complex Disease	Myocardial_Infarction_5	ezetimibe	0.11938839103943	0.567748443519625	none	TRUE	2	0.5	0.441074829791099
Myocardial_Ischemia	Complex Disease	Myocardial_Ischemia_5	ezetimibe	0.188902918025043	0.809855303309598	none	TRUE	2	0.5	0.441074829791099
Nonalcoholic_Fatty_Liver_Disease	Complex Disease	Nonalcoholic_Fatty_Liver_Disease_2	ezetimibe	0.174483086480079	0.745888008897271	none	TRUE	2	0.5	0.0924987830723858
Coronary_Arteriosclerosis	Complex Disease	Coronary_Arteriosclerosis_2	famotidine	0.707964344620768	0.921168214286452	none	TRUE	3	0.25	0.0255372105221102
Myocardial_Infarction	Complex Disease	Myocardial_Infarction_5	famotidine	0.938467826562835	0.9689568763957	none	TRUE	3	0.25	0.00829724886411584
Myocardial_Ischemia	Complex Disease	Myocardial_Ischemia_2	famotidine	0.471814011101491	0.92207827627144	none	TRUE	2	0.5	0.5
Coronary_Arteriosclerosis	Complex Disease	Coronary_Arteriosclerosis_4	febuxostat	0.539927950308059	0.920149279823341	none	TRUE	2	0.5	0.441074829791099
Diabetes_Mellitus_InsulinDependent	Autoimmune Disease	Diabetes_Mellitus_InsulinDependent_1	febuxostat	0.56962632828588	0.843692163251746	none	TRUE	2	0.5	0.441074829791099
Coronary_Arteriosclerosis	Complex Disease	Coronary_Arteriosclerosis_2	fenofibrate	0.554977222815153	0.920149279823341	none	TRUE	2	0.5	0.5
Myocardial_Ischemia	Complex Disease	Myocardial_Ischemia_2	fenofibrate	0.118145170401598	0.610947464731714	none	TRUE	1	0.75	0.97446278947789
Chronic_Obstructive_Airway_Disease	Complex Disease	Chronic_Obstructive_Airway_Disease_2	fenoterol	0.611808082050424	0.837033083443577	none	TRUE	2	0.5	0.441074829791099
Coronary_Arteriosclerosis	Complex Disease	Coronary_Arteriosclerosis_4	fentanyl	0.51326971680366	0.920149279823341	none	TRUE	2	0.5	0.0924987830723858
Malignant_neoplasm_of_kidney	Complex Disease	Malignant_neoplasm_of_kidney_2	fentanyl	0.611808082050424	0.875931793315891	none	TRUE	2	0.5	0.5
Malignant_neoplasm_of_lung	Complex Disease	Malignant_neoplasm_of_lung_8	fentanyl	0.263801012510643	0.813949488834612	none	TRUE	2	0.5	0.5
Malignant_tumor_of_colon	Complex Disease	Malignant_tumor_of_colon_6	fentanyl	0.559835825086231	0.855383391374766	none	TRUE	2	0.5	0.5
Myocardial_Infarction	Complex Disease	Myocardial_Infarction_5	fentanyl	0.626721826307427	0.887385123914268	none	TRUE	2	0.5	0.0924987830723858
Rheumatoid_Arthritis	Autoimmune Disease	Rheumatoid_Arthritis_3	fentanyl	0.000736442695241497	0.0220076479857052	none	TRUE	1	0.75	0.97446278947789
Malignant_tumor_of_colon	Complex Disease	Malignant_tumor_of_colon_6	fluorouracil	0.662403809428763	0.855383391374766	indication	TRUE	2	0.5	0.5
Chronic_Obstructive_Airway_Disease	Complex Disease	Chronic_Obstructive_Airway_Disease_3	fosinopril	0.41428770325618	0.837033083443577	none	TRUE	2	0.5	0.0924987830723858
Alzheimers_Disease	Complex Disease	Alzheimers_Disease_3	gabapentin	0.0571398080927947	0.636320809433539	none	TRUE	1	0.75	0.553914716534859
Alzheimers_Disease	Complex Disease	Alzheimers_Disease_3	galantamine	0.480086175020253	0.869313033126729	indication	TRUE	2	0.5	0.441074829791099
Malignant_neoplasm_of_lung	Complex Disease	Malignant_neoplasm_of_lung_8	gefitinib	0.138051390286894	0.813949488834612	none	TRUE	1.8	0.55	0.143871564416335
Malignant_neoplasm_of_lung	Complex Disease	Malignant_neoplasm_of_lung_8	gemcitabine	0.663664972425971	0.834939193718041	none	TRUE	2	0.5	0.5
Malignant_neoplasm_of_pancreas	Complex Disease	Malignant_neoplasm_of_pancreas_4	gemcitabine	0.987350733431162	0.991914758393094	none	TRUE	2	0.5	0.0924987830723858
Coronary_Arteriosclerosis	Complex Disease	Coronary_Arteriosclerosis_4	glimepiride	0.561410082326293	0.920149279823341	none	TRUE	2	0.5	0.441074829791099
Fatty_Liver	Complex Disease	Fatty_Liver_5	glimepiride	0.146322584181155	0.726028089448479	none	TRUE	1.5	0.625	0.821255012330486
Myocardial_Ischemia	Complex Disease	Myocardial_Ischemia_2	glimepiride	0.368782717708524	0.92207827627144	none	TRUE	1.5	0.625	0.262406231564007
Nonalcoholic_Fatty_Liver_Disease	Complex Disease	Nonalcoholic_Fatty_Liver_Disease_2	glimepiride	0.722689525067291	0.851993987472896	none	TRUE	2	0.5	0.0924987830723858
Coronary_Arteriosclerosis	Complex Disease	Coronary_Arteriosclerosis_4	glipizide	0.61608036535902	0.920149279823341	none	TRUE	2	0.5	0.441074829791099
Diabetes_Mellitus_InsulinDependent	Autoimmune Disease	Diabetes_Mellitus_InsulinDependent_1	glipizide	0.138011358753796	0.739069523708842	none	TRUE	1.5	0.625	0.821255012330486
Myocardial_Ischemia	Complex Disease	Myocardial_Ischemia_2	glipizide	0.323228413867329	0.92207827627144	none	TRUE	1.5	0.625	0.262406231564007
Diabetes_Mellitus_InsulinDependent	Autoimmune Disease	Diabetes_Mellitus_InsulinDependent_1	glucagon	0.434013935051016	0.843692163251746	none	TRUE	2	0.5	0.441074829791099
Malignant_tumor_of_colon	Complex Disease	Malignant_tumor_of_colon_6	glucagon	0.339305740271583	0.855383391374766	none	TRUE	2	0.5	0.0924987830723858
Crohn_Disease	Autoimmune Disease	Crohn_Disease_2	golimumab	0.0372390610611137	0.316897107853399	none	TRUE	0	1	0.937993312734631
Rheumatoid_Arthritis	Autoimmune Disease	Rheumatoid_Arthritis_6	golimumab	0.0631537782567509	0.552058537822618	indication	TRUE	0	1	0.937993312734631
Ulcerative_Colitis	Autoimmune Disease	Ulcerative_Colitis_1	golimumab	0.0591618526819902	0.459746895508242	indication	TRUE	0	1	0.937993312734631
Endometriosis	Complex Disease	Endometriosis_7	goserelin	0.0810744087508338	0.887160034791007	indication	TRUE	2	0.5	0.0924987830723858
Alzheimers_Disease	Complex Disease	Alzheimers_Disease_3	haloperidol	0.00732202955311024	0.164762387271446	none	TRUE	1.25	0.6875	0.917261747350772
Alzheimers_Disease	Complex Disease	Alzheimers_Disease_3	haloperidol decanoate	0.00763814279893528	0.164762387271446	none	TRUE	1	0.75	0.963964438122554
Coronary_Arteriosclerosis	Complex Disease	Coronary_Arteriosclerosis_2	heparin	0.548983912305762	0.920149279823341	none	TRUE	2	0.5	0.0924987830723858
Kidney_Failure_Chronic	Complex Disease	Kidney_Failure_Chronic_5	heparin	0.548983912305762	0.850353169806245	none	TRUE	2	0.5	0.0924987830723858
Myocardial_Infarction	Complex Disease	Myocardial_Infarction_5	heparin	0.607828919901035	0.887385123914268	off-label use	TRUE	2	0.5	0.0924987830723858
Myocardial_Ischemia	Complex Disease	Myocardial_Ischemia_5	heparin	0.677031310509309	0.92207827627144	none	TRUE	2	0.5	0.0924987830723858
Coronary_Arteriosclerosis	Complex Disease	Coronary_Arteriosclerosis_2	hydrochlorothiazide	0.210122837585533	0.920149279823341	none	TRUE	2	0.5	0.0924987830723858
Myocardial_Infarction	Complex Disease	Myocardial_Infarction_5	hydrochlorothiazide	0.574000189059989	0.887385123914268	none	TRUE	2	0.5	0.441074829791099
Myocardial_Ischemia	Complex Disease	Myocardial_Ischemia_2	hydrochlorothiazide	0.63024373594611	0.92207827627144	none	TRUE	2	0.5	0.0924987830723858
Alzheimers_Disease	Complex Disease	Alzheimers_Disease_3	hydrocodone	0.653635809523242	0.869313033126729	none	TRUE	2	0.5	0.0924987830723858
Coronary_Arteriosclerosis	Complex Disease	Coronary_Arteriosclerosis_2	hydrocortisone	0.56962632828588	0.920149279823341	none	TRUE	2	0.5	0.5
Malignant_neoplasm_of_pancreas	Complex Disease	Malignant_neoplasm_of_pancreas_4	hydrocortisone	0.156841944286266	0.723343935525947	none	TRUE	1	0.75	0.553914716534859
Rheumatoid_Arthritis	Autoimmune Disease	Rheumatoid_Arthritis_4	hydrocortisone	0.115733066408299	0.721927137546914	indication	TRUE	1	0.75	0.553914716534859
Ulcerative_Colitis	Autoimmune Disease	Ulcerative_Colitis_4	hydrocortisone	0.14716193185502	0.686751431496006	indication	TRUE	1	0.75	0.553914716534859
Atherosclerosis	Complex Disease	Atherosclerosis_3	hydroxychloroquine	0.324956441114553	0.832959695621745	none	TRUE	2	0.5	0.0924987830723858
Coronary_Arteriosclerosis	Complex Disease	Coronary_Arteriosclerosis_2	hydroxychloroquine	0.223524585861971	0.920149279823341	none	TRUE	2	0.5	0.5
Lupus_Erythematosus_Systemic	Autoimmune Disease	Lupus_Erythematosus_Systemic_4	hydroxychloroquine	0.395895274662458	1	indication	TRUE	2	0.5	0.0924987830723858
Myocardial_Infarction	Complex Disease	Myocardial_Infarction_5	hydroxychloroquine	0.00495353498841772	0.0551662913667375	none	TRUE	1.5	0.625	0.262406231564007
Myocardial_Ischemia	Complex Disease	Myocardial_Ischemia_2	hydroxychloroquine	0.226983276271915	0.855485660621641	none	TRUE	1.5	0.625	0.860671069548389
Rheumatoid_Arthritis	Autoimmune Disease	Rheumatoid_Arthritis_3	hydroxychloroquine	0.000410604948192494	0.0135289066263424	indication	TRUE	1	0.75	0.97446278947789
Lupus_Erythematosus_Systemic	Autoimmune Disease	Lupus_Erythematosus_Systemic_4	ibandronic acid	0.650099115565958	1	none	TRUE	2	0.5	0.0924987830723858
Rheumatoid_Arthritis	Autoimmune Disease	Rheumatoid_Arthritis_4	ibandronic acid	0.115733066408299	0.721927137546914	none	TRUE	1	0.75	0.553914716534859
Alzheimers_Disease	Complex Disease	Alzheimers_Disease_3	ibuprofen	0.729347108242685	0.869313033126729	none	TRUE	2	0.5	0.0924987830723858
Coronary_Arteriosclerosis	Complex Disease	Coronary_Arteriosclerosis_2	ibuprofen	0.575333146340988	0.920149279823341	none	TRUE	2	0.5	0.5
Multiple_Sclerosis	Autoimmune Disease	Multiple_Sclerosis_1	ibuprofen	0.143981218706611	0.754094306930147	none	TRUE	1.5	0.625	0.860671069548389
Myocardial_Ischemia	Complex Disease	Myocardial_Ischemia_2	ibuprofen	0.209275478229814	0.842467427184629	none	TRUE	1	0.75	0.97446278947789
Rheumatoid_Arthritis	Autoimmune Disease	Rheumatoid_Arthritis_3	ibuprofen	0.825027770853075	0.950557727854707	indication	TRUE	2	0.5	0.5
Crohn_Disease	Autoimmune Disease	Crohn_Disease_2	infliximab	0.0429015107000828	0.349111043321924	indication	TRUE	0	1	0.99889840869356
Psoriasis	Autoimmune Disease	Psoriasis_5	infliximab	0.0568036612029832	0.410136035117409	none	TRUE	0	1	0.99889840869356
Rheumatoid_Arthritis	Autoimmune Disease	Rheumatoid_Arthritis_6	infliximab	0.075724041654986	0.610065163176533	indication	TRUE	0	1	0.99889840869356
Ulcerative_Colitis	Autoimmune Disease	Ulcerative_Colitis_1	infliximab	0.075951271025422	0.525036811270044	indication	TRUE	0	1	0.937993312734631
Atherosclerosis	Complex Disease	Atherosclerosis_5	insulin aspart	0.0320649402559519	0.458540391059473	none	TRUE	1	0.75	0.553914716534859
Coronary_Arteriosclerosis	Complex Disease	Coronary_Arteriosclerosis_2	insulin aspart	0.595084894748745	0.920149279823341	none	TRUE	2	0.5	0.0924987830723858
Diabetes_Mellitus_InsulinDependent	Autoimmune Disease	Diabetes_Mellitus_InsulinDependent_3	insulin aspart	0.00671281291463683	0.0787893600403749	none	TRUE	1	0.75	0.963964438122554
Kidney_Failure_Chronic	Complex Disease	Kidney_Failure_Chronic_5	insulin aspart	0.103704825184774	0.602321328416924	none	TRUE	1	0.75	0.963964438122554
Atherosclerosis	Complex Disease	Atherosclerosis_5	insulin detemir	0.0213459048071958	0.338757773850782	none	TRUE	1	0.75	0.553914716534859
Diabetes_Mellitus_InsulinDependent	Autoimmune Disease	Diabetes_Mellitus_InsulinDependent_3	insulin detemir	0.0151630191923706	0.14258428567755	none	TRUE	1	0.75	0.963964438122554
Coronary_Arteriosclerosis	Complex Disease	Coronary_Arteriosclerosis_2	insulin glargine	0.599484558294996	0.920149279823341	none	TRUE	2	0.5	0.0924987830723858
Diabetes_Mellitus_InsulinDependent	Autoimmune Disease	Diabetes_Mellitus_InsulinDependent_2	insulin glargine	0.0166258014264081	0.152697963455308	indication	TRUE	1	0.75	0.553914716534859
Fatty_Liver	Complex Disease	Fatty_Liver_5	insulin glargine	0.0637916306682685	0.457535910788883	none	TRUE	1	0.75	0.963964438122554
Myocardial_Infarction	Complex Disease	Myocardial_Infarction_5	insulin glargine	0.874610023411029	0.928026759368543	none	TRUE	2	0.5	0.441074829791099
Nonalcoholic_Fatty_Liver_Disease	Complex Disease	Nonalcoholic_Fatty_Liver_Disease_4	insulin glargine	0.0776118261774159	0.440025310153697	none	TRUE	1	0.75	0.963964438122554
Diabetes_Mellitus_InsulinDependent	Autoimmune Disease	Diabetes_Mellitus_InsulinDependent_3	insulin glulisine	0.0197196762997284	0.173327924037206	none	TRUE	1	0.75	0.963964438122554
Coronary_Arteriosclerosis	Complex Disease	Coronary_Arteriosclerosis_2	insulin lispro	0.58571229674382	0.920149279823341	none	TRUE	2	0.5	0.0924987830723858
Diabetes_Mellitus_InsulinDependent	Autoimmune Disease	Diabetes_Mellitus_InsulinDependent_3	insulin lispro	0.0166258014264081	0.152697963455308	indication	TRUE	1	0.75	0.963964438122554
Myocardial_Infarction	Complex Disease	Myocardial_Infarction_5	insulin lispro	0.777696791234652	0.915391977397246	none	TRUE	2	0.5	0.441074829791099
Multiple_Sclerosis	Autoimmune Disease	Multiple_Sclerosis_2	interferon beta-1a	4.09088441385339e-07	5.84844956943485e-05	none	TRUE	1	0.75	0.963964438122554
Multiple_Sclerosis	Autoimmune Disease	Multiple_Sclerosis_2	interferon beta-1b	6.06756969721718e-08	1.11527709672659e-05	none	TRUE	1	0.75	0.963964438122554
Malignant_neoplasm_of_lung	Complex Disease	Malignant_neoplasm_of_lung_8	ipilimumab	0.251304924744905	0.813949488834612	none	TRUE	2	0.5	0.5
Fatty_Liver	Complex Disease	Fatty_Liver_5	ipragliflozin	0.316308797206969	0.877685111041466	none	TRUE	2	0.5	0.441074829791099
Nonalcoholic_Fatty_Liver_Disease	Complex Disease	Nonalcoholic_Fatty_Liver_Disease_2	ipragliflozin	0.375999656403485	0.851993987472896	none	TRUE	2	0.5	0.0924987830723858
Chronic_Obstructive_Airway_Disease	Complex Disease	Chronic_Obstructive_Airway_Disease_2	ipratropium	0.583393849565489	0.837033083443577	indication	TRUE	2	0.5	0.0924987830723858
Myocardial_Infarction	Complex Disease	Myocardial_Infarction_5	irbesartan	0.0776118261774159	0.447469953580411	none	TRUE	1	0.75	0.963964438122554
Malignant_tumor_of_colon	Complex Disease	Malignant_tumor_of_colon_6	irinotecan	0.171358938546455	0.855383391374766	none	TRUE	1	0.75	0.97446278947789
Alzheimers_Disease	Complex Disease	Alzheimers_Disease_3	isoflurane	0.998707949093441	0.999484390527906	none	TRUE	2.19047619047619	0.452380952380953	0.0595417284119663
Coronary_Arteriosclerosis	Complex Disease	Coronary_Arteriosclerosis_4	isoflurane	0.610552188758204	0.920149279823341	none	TRUE	2.14285714285714	0.464285714285715	0.0665681155001053
Myocardial_Ischemia	Complex Disease	Myocardial_Ischemia_2	isoflurane	0.438962537001786	0.92207827627144	none	TRUE	1.80952380952381	0.547619047619047	0.66678208572533
Atherosclerosis	Complex Disease	Atherosclerosis_3	isosorbide dinitrate	0.434013935051016	0.832959695621745	none	TRUE	2	0.5	0.212226619432991
Coronary_Arteriosclerosis	Complex Disease	Coronary_Arteriosclerosis_2	isosorbide dinitrate	0.308529329046964	0.920149279823341	none	TRUE	2	0.5	0.0924987830723858
Myocardial_Ischemia	Complex Disease	Myocardial_Ischemia_2	isosorbide dinitrate	0.662403809428763	0.92207827627144	none	TRUE	2	0.5	0.0924987830723858
Psoriasis	Autoimmune Disease	Psoriasis_5	ixekizumab	0.142321755004521	0.724075577890305	none	TRUE	1	0.75	0.963964438122554
Chronic_Obstructive_Airway_Disease	Complex Disease	Chronic_Obstructive_Airway_Disease_3	ketamine	0.427179775935615	0.837033083443577	none	TRUE	2.28571428571429	0.428571428571427	0.0475260338326359
Coronary_Arteriosclerosis	Complex Disease	Coronary_Arteriosclerosis_2	ketamine	0.999957059821802	1	none	TRUE	2.71428571428571	0.321428571428573	0.0168036337562666
Malignant_neoplasm_of_lung	Complex Disease	Malignant_neoplasm_of_lung_8	ketamine	0.509642108040818	0.813949488834612	none	TRUE	2.28571428571429	0.428571428571427	0.0475260338326359
Rheumatoid_Arthritis	Autoimmune Disease	Rheumatoid_Arthritis_2	leflunomide	0.623124885804869	0.950557727854707	indication	TRUE	2	0.5	0.0924987830723858
Multiple_Sclerosis	Autoimmune Disease	Multiple_Sclerosis_1	levetiracetam	0.10580961758689	0.625459607787742	none	TRUE	1.5	0.625	0.860671069548389
Rheumatoid_Arthritis	Autoimmune Disease	Rheumatoid_Arthritis_2	levomilnacipran	0.539927950308059	0.950557727854707	none	TRUE	2	0.5	0.0924987830723858
Endometriosis	Complex Disease	Endometriosis_7	levonorgestrel	0.64041730348913	0.887160034791007	off-label use	TRUE	2	0.5	0.5
Coronary_Arteriosclerosis	Complex Disease	Coronary_Arteriosclerosis_4	lidocaine	0.788023250276352	0.949790766435955	none	TRUE	2.16666666666667	0.458333333333332	0.0629635564538414
Malignant_neoplasm_of_kidney	Complex Disease	Malignant_neoplasm_of_kidney_2	lidocaine	0.177610608060198	0.728203493046812	none	TRUE	1.83333333333333	0.541666666666668	0.133908625058909
Malignant_neoplasm_of_lung	Complex Disease	Malignant_neoplasm_of_lung_8	lidocaine	0.274859388309637	0.813949488834612	none	TRUE	2.16666666666667	0.458333333333332	0.0629635564538414
Ulcerative_Colitis	Autoimmune Disease	Ulcerative_Colitis_1	linaclotide	0.405414669730768	0.853996857011113	none	TRUE	2	0.5	0.5
Coronary_Arteriosclerosis	Complex Disease	Coronary_Arteriosclerosis_2	linagliptin	2.34163356432417e-10	1.01509815013453e-07	none	TRUE	1	0.75	0.97446278947789
Kidney_Failure_Chronic	Complex Disease	Kidney_Failure_Chronic_5	linagliptin	0.709820179189859	0.850353169806245	none	TRUE	2	0.5	0.0924987830723858
Myocardial_Ischemia	Complex Disease	Myocardial_Ischemia_6	linagliptin	0.0462038225230548	0.324696093444984	none	TRUE	1	0.75	0.97446278947789
Chronic_Obstructive_Airway_Disease	Complex Disease	Chronic_Obstructive_Airway_Disease_2	liraglutide	0.64041730348913	0.837033083443577	none	TRUE	2	0.5	0.441074829791099
Coronary_Arteriosclerosis	Complex Disease	Coronary_Arteriosclerosis_2	liraglutide	0.460072049691942	0.920149279823341	none	TRUE	2	0.5	0.0924987830723858
Diabetes_Mellitus_InsulinDependent	Autoimmune Disease	Diabetes_Mellitus_InsulinDependent_1	liraglutide	0.599484558294996	0.843692163251746	none	TRUE	2	0.5	0.441074829791099
Fatty_Liver	Complex Disease	Fatty_Liver_5	liraglutide	0.56345206515916	0.877685111041466	none	TRUE	2	0.5	0.441074829791099
Kidney_Failure_Chronic	Complex Disease	Kidney_Failure_Chronic_5	liraglutide	0.56345206515916	0.850353169806245	none	TRUE	2	0.5	0.441074829791099
Myocardial_Ischemia	Complex Disease	Myocardial_Ischemia_5	liraglutide	0.656328470365051	0.92207827627144	none	TRUE	2	0.5	0.441074829791099
Nonalcoholic_Fatty_Liver_Disease	Complex Disease	Nonalcoholic_Fatty_Liver_Disease_2	liraglutide	0.665389542193698	0.851993987472896	none	TRUE	2	0.5	0.0924987830723858
Atherosclerosis	Complex Disease	Atherosclerosis_4	lisinopril	8.12920851563314e-08	4.46991972465238e-06	none	TRUE	1	0.75	0.963964438122554
Coronary_Arteriosclerosis	Complex Disease	Coronary_Arteriosclerosis_2	lisinopril	0.468024782203748	0.920149279823341	none	TRUE	2	0.5	0.0924987830723858
Coronary_Arteriosclerosis	Complex Disease	Coronary_Arteriosclerosis_4	losartan	0.00415597164073325	0.102949354643307	none	TRUE	1	0.75	0.963964438122554
Pulmonary_Emphysema	Complex Disease	Pulmonary_Emphysema_1	losartan	0.0483326684647917	0.624559688481399	none	TRUE	1	0.75	0.553914716534859
Multiple_Sclerosis	Autoimmune Disease	Multiple_Sclerosis_1	lubiprostone	0.575333146340988	0.912717795133746	none	TRUE	2	0.5	0.5
Atherosclerosis	Complex Disease	Atherosclerosis_3	maraviroc	3.25960672324822e-05	0.00110656562152705	none	TRUE	0	1	0.990625913244084
Endometriosis	Complex Disease	Endometriosis_7	medroxyprogesterone	0.548983912305762	0.887160034791007	indication	TRUE	2	0.5	0.5
Rheumatoid_Arthritis	Autoimmune Disease	Rheumatoid_Arthritis_3	meloxicam	0.704527524668243	0.950557727854707	indication	TRUE	2	0.5	0.5
Alzheimers_Disease	Complex Disease	Alzheimers_Disease_3	memantine	0.0758631683993182	0.641881223534491	none	TRUE	1.75	0.5625	0.159963534993635
Multiple_Sclerosis	Autoimmune Disease	Multiple_Sclerosis_1	memantine	0.699453865876443	0.912717795133746	none	TRUE	2	0.5	0.5
Crohn_Disease	Autoimmune Disease	Crohn_Disease_1	mercaptopurine	0.56345206515916	0.852240480444149	off-label use	TRUE	2	0.5	0.0924987830723858
Atherosclerosis	Complex Disease	Atherosclerosis_3	metformin	0.834037399592329	0.90221169520877	none	TRUE	2.02325581395349	0.494186046511627	0.0877326514818438
Chronic_Obstructive_Airway_Disease	Complex Disease	Chronic_Obstructive_Airway_Disease_4	metformin	0.766589579560111	0.891111510808453	none	TRUE	1.97674418604651	0.505813953488373	0.521160316869877
Coronary_Arteriosclerosis	Complex Disease	Coronary_Arteriosclerosis_2	metformin	0.954603338814814	1	none	TRUE	2.06976744186047	0.482558139534882	0.436820620139207
Diabetes_Mellitus_InsulinDependent	Autoimmune Disease	Diabetes_Mellitus_InsulinDependent_2	metformin	0.000918788294942833	0.018419613106901	none	TRUE	1.25581395348837	0.686046511627908	0.395790896703288
Fatty_Liver	Complex Disease	Fatty_Liver_5	metformin	0.333753142718606	0.877685111041466	none	TRUE	1.62790697674419	0.593023255813953	0.205336793268064
Lupus_Erythematosus_Systemic	Autoimmune Disease	Lupus_Erythematosus_Systemic_4	metformin	0.982255145244917	1	none	TRUE	2.04651162790698	0.488372093023255	0.0831895894193168
Myocardial_Ischemia	Complex Disease	Myocardial_Ischemia_2	metformin	0.711031015279413	0.92207827627144	none	TRUE	1.11627906976744	0.72093023255814	0.961516806869308
Nonalcoholic_Fatty_Liver_Disease	Complex Disease	Nonalcoholic_Fatty_Liver_Disease_2	metformin	0.951155832986241	0.97546772018408	none	TRUE	1.74418604651163	0.563953488372092	0.717401884623223
Crohn_Disease	Autoimmune Disease	Crohn_Disease_3	methotrexate	0.0395140140955412	0.331951548125886	none	TRUE	1	0.75	0.553914716534859
Multiple_Sclerosis	Autoimmune Disease	Multiple_Sclerosis_3	methotrexate	0.0260116684094081	0.265130659983244	none	TRUE	1	0.75	0.97446278947789
Psoriasis	Autoimmune Disease	Psoriasis_2	methotrexate	0.0344230782474021	0.318750354447474	indication	TRUE	1	0.75	0.97446278947789
Rheumatoid_Arthritis	Autoimmune Disease	Rheumatoid_Arthritis_2	methotrexate	0.187578053700046	0.815244886806346	indication	TRUE	1	0.75	0.97446278947789
Coronary_Arteriosclerosis	Complex Disease	Coronary_Arteriosclerosis_4	methylnaltrexone	0.58571229674382	0.920149279823341	none	TRUE	2	0.5	0.0924987830723858
Alzheimers_Disease	Complex Disease	Alzheimers_Disease_3	methylphenidate	0.467651333314589	0.869313033126729	none	TRUE	2	0.5	0.441074829791099
Chronic_Obstructive_Airway_Disease	Complex Disease	Chronic_Obstructive_Airway_Disease_4	methylprednisolone	2.34163356432417e-10	1.16511280296694e-08	off-label use	TRUE	1	0.75	0.97446278947789
Crohn_Disease	Autoimmune Disease	Crohn_Disease_3	methylprednisolone	0.0752814580259129	0.474273185563251	indication	TRUE	1	0.75	0.553914716534859
Kidney_Failure_Chronic	Complex Disease	Kidney_Failure_Chronic_5	methylprednisolone	0.733045039923915	0.850353169806245	none	TRUE	2	0.5	0.0924987830723858
Multiple_Sclerosis	Autoimmune Disease	Multiple_Sclerosis_3	methylprednisolone	0.0462038225230548	0.349015176005854	indication	TRUE	1	0.75	0.97446278947789
Rheumatoid_Arthritis	Autoimmune Disease	Rheumatoid_Arthritis_4	methylprednisolone	0.115733066408299	0.721927137546914	indication	TRUE	1	0.75	0.553914716534859
Ulcerative_Colitis	Autoimmune Disease	Ulcerative_Colitis_4	methylprednisolone	0.130224984657681	0.666566621073901	none	TRUE	1	0.75	0.553914716534859
Chronic_Obstructive_Airway_Disease	Complex Disease	Chronic_Obstructive_Airway_Disease_4	methylprednisolone acetate	2.34163356432417e-10	1.16511280296694e-08	none	TRUE	1	0.75	0.97446278947789
Multiple_Sclerosis	Autoimmune Disease	Multiple_Sclerosis_3	methylprednisolone acetate	0.0420196436617809	0.332368492898513	none	TRUE	1	0.75	0.97446278947789
Rheumatoid_Arthritis	Autoimmune Disease	Rheumatoid_Arthritis_4	methylprednisolone acetate	0.103704825184774	0.7004504618262	none	TRUE	1	0.75	0.553914716534859
Ulcerative_Colitis	Autoimmune Disease	Ulcerative_Colitis_4	methylprednisolone acetate	0.144741818391571	0.683258766040405	none	TRUE	1	0.75	0.553914716534859
Myocardial_Infarction	Complex Disease	Myocardial_Infarction_5	metoclopramide	0.111620684650481	0.544725663294295	none	TRUE	1.75	0.5625	0.655665286880113
Atherosclerosis	Complex Disease	Atherosclerosis_3	metoprolol	0.403725191227946	0.832959695621745	none	TRUE	2	0.5	0.0924987830723858
Chronic_Obstructive_Airway_Disease	Complex Disease	Chronic_Obstructive_Airway_Disease_2	metoprolol	0.556657283572254	0.837033083443577	none	TRUE	2	0.5	0.441074829791099
Myocardial_Infarction	Complex Disease	Myocardial_Infarction_5	metoprolol	7.78891477835489e-08	2.94232185996388e-06	indication	TRUE	1	0.75	0.963964438122554
Coronary_Arteriosclerosis	Complex Disease	Coronary_Arteriosclerosis_4	midazolam	0.34976939552164	0.920149279823341	none	TRUE	2	0.5	0.0924987830723858
Malignant_neoplasm_of_lung	Complex Disease	Malignant_neoplasm_of_lung_8	midazolam	0.409573333938548	0.813949488834612	none	TRUE	2.28571428571429	0.428571428571427	0.261053546121446
Malignant_tumor_of_colon	Complex Disease	Malignant_tumor_of_colon_6	midazolam	0.987359424161739	0.999999922110852	none	TRUE	2.28571428571429	0.428571428571427	0.261053546121446
Rheumatoid_Arthritis	Autoimmune Disease	Rheumatoid_Arthritis_2	milnacipran	0.597619574143331	0.950557727854707	none	TRUE	2	0.5	0.0924987830723858
Multiple_Sclerosis	Autoimmune Disease	Multiple_Sclerosis_1	mirabegron	0.43654793484084	0.912717795133746	none	TRUE	2	0.5	0.5
Multiple_Sclerosis	Autoimmune Disease	Multiple_Sclerosis_1	modafinil	0.516255037425601	0.912717795133746	none	TRUE	2	0.5	0.0924987830723858
Psoriasis	Autoimmune Disease	Psoriasis_2	mometasone furoate	0.0592878235906382	0.419203578757719	none	TRUE	1	0.75	0.97446278947789
Fatty_Liver	Complex Disease	Fatty_Liver_5	montelukast	0.711423967022657	0.887091051779946	none	TRUE	3	0.25	0.0227506029792757
Multiple_Sclerosis	Autoimmune Disease	Multiple_Sclerosis_2	montelukast	0.761048425996793	0.919340052014315	none	TRUE	3	0.25	0.0227506029792757
Nonalcoholic_Fatty_Liver_Disease	Complex Disease	Nonalcoholic_Fatty_Liver_Disease_4	montelukast	0.762987024393369	0.853350673441358	none	TRUE	3	0.25	0.0227506029792757
Chronic_Obstructive_Airway_Disease	Complex Disease	Chronic_Obstructive_Airway_Disease_2	morphine	0.580918436014745	0.837033083443577	none	TRUE	2	0.5	0.441074829791099
Coronary_Arteriosclerosis	Complex Disease	Coronary_Arteriosclerosis_4	morphine	0.444873460687655	0.920149279823341	none	TRUE	2	0.5	0.441074829791099
Malignant_neoplasm_of_lung	Complex Disease	Malignant_neoplasm_of_lung_8	morphine	0.651700516085391	0.834939193718041	none	TRUE	2.33333333333333	0.416666666666668	0.0424182357776582
Malignant_tumor_of_colon	Complex Disease	Malignant_tumor_of_colon_6	morphine	0.505225557519055	0.855383391374766	none	TRUE	2	0.5	0.0924987830723858
Myocardial_Infarction	Complex Disease	Myocardial_Infarction_5	morphine	0.6237847597203	0.887385123914268	none	TRUE	2	0.5	0.441074829791099
Atherosclerosis	Complex Disease	Atherosclerosis_3	mycophenolic acid	0.678092202823009	0.832959695621745	none	TRUE	2	0.5	0.0924987830723858
Diabetes_Mellitus_InsulinDependent	Autoimmune Disease	Diabetes_Mellitus_InsulinDependent_1	mycophenolic acid	0.728477060433157	0.85931142280671	none	TRUE	2	0.5	0.441074829791099
Kidney_Failure_Chronic	Complex Disease	Kidney_Failure_Chronic_5	mycophenolic acid	0.0467112842336	0.392073424438152	none	TRUE	1	0.75	0.963964438122554
Lupus_Erythematosus_Systemic	Autoimmune Disease	Lupus_Erythematosus_Systemic_4	mycophenolic acid	0.681232454311589	1	none	TRUE	2	0.5	0.441074829791099
Multiple_Sclerosis	Autoimmune Disease	Multiple_Sclerosis_1	nabilone	0.600558989205421	0.912717795133746	none	TRUE	2	0.5	0.0924987830723858
Rheumatoid_Arthritis	Autoimmune Disease	Rheumatoid_Arthritis_3	naproxen	0.8078970982671	0.950557727854707	indication	TRUE	2	0.5	0.5
Crohn_Disease	Autoimmune Disease	Crohn_Disease_1	natalizumab	0.435632274650606	0.852240480444149	indication	TRUE	1.66666666666667	0.583333333333332	0.77099120720173
Multiple_Sclerosis	Autoimmune Disease	Multiple_Sclerosis_1	natalizumab	0.451016087694237	0.912717795133746	indication	TRUE	1.33333333333333	0.666666666666668	0.918925244601388
Atherosclerosis	Complex Disease	Atherosclerosis_3	nebivolol	0.487997900269553	0.832959695621745	none	TRUE	2	0.5	0.0924987830723858
Coronary_Arteriosclerosis	Complex Disease	Coronary_Arteriosclerosis_2	nebivolol	0.371278722606525	0.920149279823341	none	TRUE	2	0.5	0.0924987830723858
Myocardial_Infarction	Complex Disease	Myocardial_Infarction_5	nebivolol	2.34709125514149e-05	0.000477853110226463	none	TRUE	1	0.75	0.963964438122554
Myocardial_Ischemia	Complex Disease	Myocardial_Ischemia_5	nebivolol	0.0660651691098848	0.405587286199405	none	TRUE	1.5	0.625	0.821255012330486
Coronary_Arteriosclerosis	Complex Disease	Coronary_Arteriosclerosis_4	neostigmine	0.337596190571237	0.920149279823341	none	TRUE	2	0.5	0.441074829791099
Chronic_Obstructive_Airway_Disease	Complex Disease	Chronic_Obstructive_Airway_Disease_3	nicotine	0.432874418176779	0.837033083443577	none	TRUE	2.5	0.375	0.0283739532766841
Coronary_Arteriosclerosis	Complex Disease	Coronary_Arteriosclerosis_2	nicotine	0.880351101956465	0.990220434610278	none	TRUE	2.75	0.3125	0.015390428191135
Malignant_neoplasm_of_lung	Complex Disease	Malignant_neoplasm_of_lung_8	nicotine	0.44587292058612	0.813949488834612	none	TRUE	2.5	0.375	0.0283739532766841
Malignant_neoplasm_of_pancreas	Complex Disease	Malignant_neoplasm_of_pancreas_4	nicotine	0.94127546755174	0.96952860164887	none	TRUE	2.25	0.4375	0.0517350022249337
Myocardial_Ischemia	Complex Disease	Myocardial_Ischemia_5	nicotine	0.525201870216629	0.92207827627144	none	TRUE	2	0.5	0.0924987830723858
Coronary_Arteriosclerosis	Complex Disease	Coronary_Arteriosclerosis_4	nifedipine	0.751925352506501	0.931313258033052	none	TRUE	2.25	0.4375	0.246449607618206
Kidney_Failure_Chronic	Complex Disease	Kidney_Failure_Chronic_5	nifedipine	0.416397823931045	0.850353169806245	none	TRUE	2	0.5	0.441074829791099
Malignant_neoplasm_of_kidney	Complex Disease	Malignant_neoplasm_of_kidney_2	nivolumab	0.599484558294996	0.875931793315891	none	TRUE	2	0.5	0.0924987830723858
Malignant_neoplasm_of_lung	Complex Disease	Malignant_neoplasm_of_lung_8	nivolumab	0.308978309650167	0.813949488834612	none	TRUE	2	0.5	0.0924987830723858
Multiple_Sclerosis	Autoimmune Disease	Multiple_Sclerosis_3	ocrelizumab	2.16139214768613e-06	0.000231749269168568	none	TRUE	1	0.75	0.97446278947789
Multiple_Sclerosis	Autoimmune Disease	Multiple_Sclerosis_3	ofatumumab	7.7408750233878e-05	0.0043940849397466	none	TRUE	1	0.75	0.97446278947789
Alzheimers_Disease	Complex Disease	Alzheimers_Disease_3	olanzapine	0.150232496816206	0.75646887512641	none	TRUE	1.8	0.55	0.614879201012475
Malignant_neoplasm_of_lung	Complex Disease	Malignant_neoplasm_of_lung_8	olanzapine	0.774823632495761	0.90282665885748	none	TRUE	2.28	0.43	0.0481769058000132
Chronic_Obstructive_Airway_Disease	Complex Disease	Chronic_Obstructive_Airway_Disease_2	olodaterol	0.633696769677645	0.837033083443577	indication	TRUE	2	0.5	0.441074829791099
Coronary_Arteriosclerosis	Complex Disease	Coronary_Arteriosclerosis_2	omeprazole	0.793274032914034	0.952815093061259	none	TRUE	2.5	0.375	0.0283739532766841
Myocardial_Ischemia	Complex Disease	Myocardial_Ischemia_5	omeprazole	0.683146836326857	0.92207827627144	none	TRUE	2	0.5	0.0924987830723858
Rheumatoid_Arthritis	Autoimmune Disease	Rheumatoid_Arthritis_2	omeprazole	0.777599106570526	0.950557727854707	none	TRUE	2	0.5	0.0924987830723858
Fatty_Liver	Complex Disease	Fatty_Liver_5	orlistat	0.401575518979655	0.877685111041466	none	TRUE	2	0.5	0.0924987830723858
Nonalcoholic_Fatty_Liver_Disease	Complex Disease	Nonalcoholic_Fatty_Liver_Disease_2	orlistat	0.507266233654378	0.851993987472896	none	TRUE	2	0.5	0.0924987830723858
Malignant_neoplasm_of_lung	Complex Disease	Malignant_neoplasm_of_lung_8	osimertinib	0.0111402273395189	0.398572578147232	none	TRUE	1	0.75	0.97446278947789
Multiple_Sclerosis	Autoimmune Disease	Multiple_Sclerosis_1	oxybutynin	0.720950303541254	0.912717795133746	none	TRUE	2	0.5	0.0924987830723858
Myocardial_Infarction	Complex Disease	Myocardial_Infarction_5	oxycodone	0.593795703637726	0.887385123914268	none	TRUE	2	0.5	0.0924987830723858
Coronary_Arteriosclerosis	Complex Disease	Coronary_Arteriosclerosis_4	oxytocin	0.462133744893327	0.920149279823341	none	TRUE	2	0.5	0.441074829791099
Myocardial_Ischemia	Complex Disease	Myocardial_Ischemia_2	oxytocin	0.607828919901035	0.92207827627144	none	TRUE	2	0.5	0.0924987830723858
Multiple_Sclerosis	Autoimmune Disease	Multiple_Sclerosis_1	ozanimod	0.599484558294996	0.912717795133746	indication	TRUE	2	0.5	0.5
Coronary_Arteriosclerosis	Complex Disease	Coronary_Arteriosclerosis_2	paclitaxel	0.793829414326701	0.952815093061259	none	TRUE	2	0.5	0.5
Malignant_neoplasm_of_lung	Complex Disease	Malignant_neoplasm_of_lung_8	paclitaxel	0.00344074620146631	0.211032433689934	none	TRUE	1.7	0.575	0.748856880905256
Malignant_neoplasm_of_pancreas	Complex Disease	Malignant_neoplasm_of_pancreas_4	paclitaxel	0.807812737147185	0.911620187239084	none	TRUE	1.4	0.65	0.313566171734971
Myocardial_Ischemia	Complex Disease	Myocardial_Ischemia_2	paclitaxel	0.207692805985734	0.839744253495534	none	TRUE	1	0.75	0.97446278947789
Coronary_Arteriosclerosis	Complex Disease	Coronary_Arteriosclerosis_2	pantoprazole	0.816343409050677	0.967039598643343	none	TRUE	2.5	0.375	0.0283739532766841
Kidney_Failure_Chronic	Complex Disease	Kidney_Failure_Chronic_5	pantoprazole	0.482262416593302	0.850353169806245	none	TRUE	2	0.5	0.0924987830723858
Myocardial_Ischemia	Complex Disease	Myocardial_Ischemia_5	pantoprazole	0.713295866303883	0.92207827627144	none	TRUE	2	0.5	0.0924987830723858
Malignant_neoplasm_of_kidney	Complex Disease	Malignant_neoplasm_of_kidney_2	papaverine	0.68549110568545	0.875931793315891	none	TRUE	2	0.5	0.5
Coronary_Arteriosclerosis	Complex Disease	Coronary_Arteriosclerosis_2	paroxetine	0.269495295332425	0.920149279823341	none	TRUE	2	0.5	0.0924987830723858
Malignant_neoplasm_of_pancreas	Complex Disease	Malignant_neoplasm_of_pancreas_4	pasireotide	8.38210233693219e-18	5.46513072367979e-15	none	TRUE	1	0.75	0.963964438122554
Fatty_Liver	Complex Disease	Fatty_Liver_5	peginterferon alfa-2a	1.76593388464689e-07	1.09319716668617e-05	none	TRUE	1	0.75	0.963964438122554
Kidney_Failure_Chronic	Complex Disease	Kidney_Failure_Chronic_5	peginterferon alfa-2a	0.650099115565958	0.850353169806245	none	TRUE	2	0.5	0.441074829791099
Malignant_mesothelioma	Complex Disease	Malignant_mesothelioma_3	pemetrexed	0.2979080597263	0.983425706083117	none	TRUE	1.33333333333333	0.666666666666668	0.350502134823841
Malignant_neoplasm_of_lung	Complex Disease	Malignant_neoplasm_of_lung_8	pemetrexed	0.615676744506926	0.813949488834612	none	TRUE	2	0.5	0.5
Fatty_Liver	Complex Disease	Fatty_Liver_5	pentoxifylline	0.360857175877894	0.877685111041466	none	TRUE	1.66666666666667	0.583333333333332	0.718624455011749
Kidney_Failure_Chronic	Complex Disease	Kidney_Failure_Chronic_5	pentoxifylline	0.2620438910909	0.850353169806245	none	TRUE	1.66666666666667	0.583333333333332	0.718624455011749
Nonalcoholic_Fatty_Liver_Disease	Complex Disease	Nonalcoholic_Fatty_Liver_Disease_2	pentoxifylline	0.881050437937699	0.925221629208116	none	TRUE	2	0.5	0.0924987830723858
Fatty_Liver	Complex Disease	Fatty_Liver_5	phentermine	0.372660461240609	0.877685111041466	none	TRUE	2	0.5	0.441074829791099
Nonalcoholic_Fatty_Liver_Disease	Complex Disease	Nonalcoholic_Fatty_Liver_Disease_2	phentermine	0.369756264053891	0.851993987472896	none	TRUE	2	0.5	0.0924987830723858
Atherosclerosis	Complex Disease	Atherosclerosis_3	pioglitazone	0.607828919901035	0.832959695621745	none	TRUE	2	0.5	0.0924987830723858
Coronary_Arteriosclerosis	Complex Disease	Coronary_Arteriosclerosis_2	pioglitazone	0.595084894748745	0.920149279823341	none	TRUE	2	0.5	0.5
Diabetes_Mellitus_InsulinDependent	Autoimmune Disease	Diabetes_Mellitus_InsulinDependent_3	pioglitazone	0.607828919901035	0.843692163251746	none	TRUE	2	0.5	0.0924987830723858
Fatty_Liver	Complex Disease	Fatty_Liver_5	pioglitazone	0.704527524668243	0.887091051779946	none	TRUE	2	0.5	0.0924987830723858
Kidney_Failure_Chronic	Complex Disease	Kidney_Failure_Chronic_5	pioglitazone	0.662403809428763	0.850353169806245	none	TRUE	2	0.5	0.0924987830723858
Lupus_Erythematosus_Systemic	Autoimmune Disease	Lupus_Erythematosus_Systemic_4	pioglitazone	0.64692002623343	1	none	TRUE	2	0.5	0.0924987830723858
Myocardial_Ischemia	Complex Disease	Myocardial_Ischemia_6	pioglitazone	0.037944098957701	0.289093228718975	none	TRUE	1	0.75	0.97446278947789
Nonalcoholic_Fatty_Liver_Disease	Complex Disease	Nonalcoholic_Fatty_Liver_Disease_2	pioglitazone	0.00667638916843699	0.0683867815678629	none	TRUE	0	1	0.999313693310535
Atherosclerosis	Complex Disease	Atherosclerosis_3	pitavastatin	0.599484558294996	0.832959695621745	none	TRUE	2	0.5	0.0924987830723858
Coronary_Arteriosclerosis	Complex Disease	Coronary_Arteriosclerosis_2	pitavastatin	0.575333146340988	0.920149279823341	none	TRUE	2	0.5	0.5
Myocardial_Infarction	Complex Disease	Myocardial_Infarction_5	pitavastatin	0.707180898778124	0.890536771259736	none	TRUE	2	0.5	0.0924987830723858
Myocardial_Ischemia	Complex Disease	Myocardial_Ischemia_2	pitavastatin	0.320125275818651	0.92207827627144	none	TRUE	1	0.75	0.97446278947789
Diabetes_Mellitus_InsulinDependent	Autoimmune Disease	Diabetes_Mellitus_InsulinDependent_1	pramlintide	0.455733061022931	0.843692163251746	none	TRUE	2	0.5	0.441074829791099
Alzheimers_Disease	Complex Disease	Alzheimers_Disease_3	pravastatin	0.908240176210907	0.95284778550951	none	TRUE	2	0.5	0.0924987830723858
Coronary_Arteriosclerosis	Complex Disease	Coronary_Arteriosclerosis_2	pravastatin	0.580672109631823	0.920149279823341	none	TRUE	2	0.5	0.5
Myocardial_Infarction	Complex Disease	Myocardial_Infarction_5	pravastatin	0.733045039923915	0.895198946906429	none	TRUE	2	0.5	0.0924987830723858
Myocardial_Ischemia	Complex Disease	Myocardial_Ischemia_2	pravastatin	0.31730577101672	0.92207827627144	none	TRUE	1	0.75	0.97446278947789
Chronic_Obstructive_Airway_Disease	Complex Disease	Chronic_Obstructive_Airway_Disease_4	prednisolone	3.1541136811761e-16	2.60449259503077e-14	off-label use	TRUE	1	0.75	0.97446278947789
Crohn_Disease	Autoimmune Disease	Crohn_Disease_3	prednisolone	0.0752814580259129	0.474273185563251	indication	TRUE	1	0.75	0.553914716534859
Kidney_Failure_Chronic	Complex Disease	Kidney_Failure_Chronic_5	prednisolone	0.743126691204602	0.850353169806245	none	TRUE	2	0.5	0.0924987830723858
Multiple_Sclerosis	Autoimmune Disease	Multiple_Sclerosis_3	prednisolone	0.0359513230741735	0.309069280771291	indication	TRUE	1	0.75	0.97446278947789
Rheumatoid_Arthritis	Autoimmune Disease	Rheumatoid_Arthritis_4	prednisolone	0.135062600194462	0.764561415197731	indication	TRUE	1	0.75	0.553914716534859
Ulcerative_Colitis	Autoimmune Disease	Ulcerative_Colitis_4	prednisolone	0.142321755004521	0.683258766040405	indication	TRUE	1	0.75	0.553914716534859
Chronic_Obstructive_Airway_Disease	Complex Disease	Chronic_Obstructive_Airway_Disease_4	prednisolone acetate	2.84554998284218e-45	1.22706438704561e-42	none	TRUE	1	0.75	0.97446278947789
Multiple_Sclerosis	Autoimmune Disease	Multiple_Sclerosis_3	prednisolone acetate	0.0440989683290609	0.341126288076503	none	TRUE	1	0.75	0.97446278947789
Rheumatoid_Arthritis	Autoimmune Disease	Rheumatoid_Arthritis_4	prednisolone acetate	0.139901809005299	0.779929824606547	none	TRUE	1	0.75	0.553914716534859
Ulcerative_Colitis	Autoimmune Disease	Ulcerative_Colitis_4	prednisolone acetate	0.120558831159213	0.64781612593851	none	TRUE	1	0.75	0.553914716534859
Chronic_Obstructive_Airway_Disease	Complex Disease	Chronic_Obstructive_Airway_Disease_4	prednisone	2.34163356432417e-10	1.16511280296694e-08	off-label use	TRUE	1	0.75	0.97446278947789
Kidney_Failure_Chronic	Complex Disease	Kidney_Failure_Chronic_5	prednisone	0.725396995940996	0.850353169806245	none	TRUE	2	0.5	0.0924987830723858
Lupus_Erythematosus_Systemic	Autoimmune Disease	Lupus_Erythematosus_Systemic_4	prednisone	0.671267166857739	1	indication	TRUE	2	0.5	0.0924987830723858
Malignant_neoplasm_of_lung	Complex Disease	Malignant_neoplasm_of_lung_8	prednisone	0.56962632828588	0.813949488834612	none	TRUE	2	0.5	0.5
Rheumatoid_Arthritis	Autoimmune Disease	Rheumatoid_Arthritis_4	prednisone	0.113322754029603	0.719998709162125	indication	TRUE	1	0.75	0.553914716534859
Ulcerative_Colitis	Autoimmune Disease	Ulcerative_Colitis_4	prednisone	0.125389976588971	0.659188171919015	none	TRUE	1	0.75	0.553914716534859
Atherosclerosis	Complex Disease	Atherosclerosis_3	probucol	0.580672109631823	0.832959695621745	none	TRUE	2	0.5	0.0924987830723858
Coronary_Arteriosclerosis	Complex Disease	Coronary_Arteriosclerosis_4	probucol	0.607828919901035	0.920149279823341	none	TRUE	2	0.5	0.0924987830723858
Myocardial_Ischemia	Complex Disease	Myocardial_Ischemia_2	probucol	0.254370767924744	0.880885051017367	none	TRUE	1	0.75	0.97446278947789
Alzheimers_Disease	Complex Disease	Alzheimers_Disease_3	propofol	0.673585715370026	0.869313033126729	none	TRUE	2	0.5	0.0924987830723858
Chronic_Obstructive_Airway_Disease	Complex Disease	Chronic_Obstructive_Airway_Disease_2	propofol	0.555958565486138	0.837033083443577	none	TRUE	2	0.5	0.0924987830723858
Coronary_Arteriosclerosis	Complex Disease	Coronary_Arteriosclerosis_4	propofol	0.467435431487178	0.920149279823341	none	TRUE	2	0.5	0.0924987830723858
Kidney_Failure_Chronic	Complex Disease	Kidney_Failure_Chronic_5	propofol	0.570362814292342	0.850353169806245	none	TRUE	2	0.5	0.0924987830723858
Malignant_neoplasm_of_kidney	Complex Disease	Malignant_neoplasm_of_kidney_2	propofol	0.74382573823295	0.875931793315891	none	TRUE	2	0.5	0.5
Malignant_neoplasm_of_lung	Complex Disease	Malignant_neoplasm_of_lung_8	propofol	0.27002362868375	0.813949488834612	none	TRUE	2.2	0.45	0.325556925707467
Malignant_tumor_of_colon	Complex Disease	Malignant_tumor_of_colon_6	propofol	0.999340244695653	0.999999922110852	none	TRUE	2.4	0.4	0.18897258839198
Myocardial_Ischemia	Complex Disease	Myocardial_Ischemia_2	propofol	0.00965402274005092	0.121850280439393	none	TRUE	1.4	0.65	0.898898923812042
Atherosclerosis	Complex Disease	Atherosclerosis_3	propranolol	0.457294719009469	0.832959695621745	none	TRUE	2	0.5	0.0924987830723858
Coronary_Arteriosclerosis	Complex Disease	Coronary_Arteriosclerosis_2	quinapril	0.508485476616772	0.920149279823341	none	TRUE	2	0.5	0.0924987830723858
Myocardial_Ischemia	Complex Disease	Myocardial_Ischemia_5	quinapril	0.0137595782994486	0.151276509842362	none	TRUE	1	0.75	0.963964438122554
Alzheimers_Disease	Complex Disease	Alzheimers_Disease_3	ramipril	0.659384177720106	0.869313033126729	none	TRUE	2	0.5	0.441074829791099
Atherosclerosis	Complex Disease	Atherosclerosis_4	ramipril	0.000138541596765641	0.00383593187073094	none	TRUE	1	0.75	0.963964438122554
Coronary_Arteriosclerosis	Complex Disease	Coronary_Arteriosclerosis_2	ramipril	0.539927950308059	0.920149279823341	none	TRUE	2	0.5	0.0924987830723858
Myocardial_Ischemia	Complex Disease	Myocardial_Ischemia_5	ramipril	0.00415597164073325	0.0637858527419739	none	TRUE	1	0.75	0.963964438122554
Coronary_Arteriosclerosis	Complex Disease	Coronary_Arteriosclerosis_2	ranitidine	0.685756339018418	0.920149279823341	none	TRUE	3	0.25	0.0255372105221102
Multiple_Sclerosis	Autoimmune Disease	Multiple_Sclerosis_3	ranitidine	0.231963014618014	0.912717795133746	none	TRUE	2	0.5	0.5
Myocardial_Ischemia	Complex Disease	Myocardial_Ischemia_2	ranitidine	0.419327890368177	0.92207827627144	none	TRUE	2	0.5	0.5
Coronary_Arteriosclerosis	Complex Disease	Coronary_Arteriosclerosis_2	ranolazine	0.528185988898508	0.920149279823341	none	TRUE	2	0.5	0.0924987830723858
Kidney_Failure_Chronic	Complex Disease	Kidney_Failure_Chronic_5	ranolazine	0.56962632828588	0.850353169806245	none	TRUE	2	0.5	0.0924987830723858
Myocardial_Ischemia	Complex Disease	Myocardial_Ischemia_6	ranolazine	0.0111402273395189	0.132748609632714	none	TRUE	1	0.75	0.553914716534859
Chronic_Obstructive_Airway_Disease	Complex Disease	Chronic_Obstructive_Airway_Disease_2	regadenoson	0.0213459048071958	0.250282346092831	none	TRUE	1	0.75	0.963964438122554
Coronary_Arteriosclerosis	Complex Disease	Coronary_Arteriosclerosis_4	regadenoson	0.0230217816196769	0.393945092057761	none	TRUE	1	0.75	0.963964438122554
Diabetes_Mellitus_InsulinDependent	Autoimmune Disease	Diabetes_Mellitus_InsulinDependent_1	regadenoson	0.0247449411754761	0.202814549507858	none	TRUE	1	0.75	0.963964438122554
Myocardial_Ischemia	Complex Disease	Myocardial_Ischemia_5	regadenoson	0.0637916306682685	0.398645744094701	none	TRUE	1	0.75	0.963964438122554
Coronary_Arteriosclerosis	Complex Disease	Coronary_Arteriosclerosis_4	remifentanil	0.60372626587014	0.920149279823341	none	TRUE	2	0.5	0.0924987830723858
Myocardial_Ischemia	Complex Disease	Myocardial_Ischemia_6	remifentanil	0.000757387708788655	0.0188707573936498	none	TRUE	1	0.75	0.97446278947789
Myocardial_Infarction	Complex Disease	Myocardial_Infarction_5	reteplase	0.0504840394846396	0.31778117607964	none	TRUE	1	0.75	0.553914716534859
Kidney_Failure_Chronic	Complex Disease	Kidney_Failure_Chronic_5	ribavirin	0.037944098957701	0.34281439405534	none	TRUE	1	0.75	0.963964438122554
Crohn_Disease	Autoimmune Disease	Crohn_Disease_2	risedronic acid	0.688266552064552	0.852240480444149	none	TRUE	2	0.5	0.0924987830723858
Alzheimers_Disease	Complex Disease	Alzheimers_Disease_3	risperidone	0.202916944328469	0.7645487366824	none	TRUE	1.66666666666667	0.583333333333332	0.718624455011749
Lupus_Erythematosus_Systemic	Autoimmune Disease	Lupus_Erythematosus_Systemic_4	rituximab	0.56962632828588	1	none	TRUE	2	0.5	0.0924987830723858
Multiple_Sclerosis	Autoimmune Disease	Multiple_Sclerosis_3	rituximab	0.000138541596765641	0.00732562415774485	none	TRUE	1	0.75	0.97446278947789
Rheumatoid_Arthritis	Autoimmune Disease	Rheumatoid_Arthritis_3	rituximab	0.0132806103949669	0.211994836739534	indication	TRUE	1	0.75	0.97446278947789
Atherosclerosis	Complex Disease	Atherosclerosis_5	rivaroxaban	2.34163356432417e-10	1.79249753629834e-08	none	TRUE	1	0.75	0.553914716534859
Coronary_Arteriosclerosis	Complex Disease	Coronary_Arteriosclerosis_2	rivaroxaban	0.451995678746181	0.920149279823341	none	TRUE	2	0.5	0.0924987830723858
Kidney_Failure_Chronic	Complex Disease	Kidney_Failure_Chronic_5	rivaroxaban	5.12657349198421e-07	2.47024893076721e-05	none	TRUE	1	0.75	0.963964438122554
Myocardial_Infarction	Complex Disease	Myocardial_Infarction_5	rivaroxaban	6.86960471067606e-06	0.000168888583736055	none	TRUE	1	0.75	0.963964438122554
Myocardial_Ischemia	Complex Disease	Myocardial_Ischemia_5	rivaroxaban	0.0151630191923706	0.16035195478828	none	TRUE	1	0.75	0.963964438122554
Alzheimers_Disease	Complex Disease	Alzheimers_Disease_3	rivastigmine	0.202254361202818	0.7645487366824	indication	TRUE	1.5	0.625	0.821255012330486
Coronary_Arteriosclerosis	Complex Disease	Coronary_Arteriosclerosis_2	rocuronium	0.725787901408686	0.925407440702506	none	TRUE	2.5	0.375	0.0283739532766841
Endometriosis	Complex Disease	Endometriosis_7	rocuronium	0.996970159680382	0.999998301537925	none	TRUE	3	0.25	0.00829724886411584
Rheumatoid_Arthritis	Autoimmune Disease	Rheumatoid_Arthritis_3	rofecoxib	0.722828645010292	0.950557727854707	indication	TRUE	2	0.5	0.5
Diabetes_Mellitus_InsulinDependent	Autoimmune Disease	Diabetes_Mellitus_InsulinDependent_3	rosiglitazone	0.623124885804869	0.843692163251746	none	TRUE	2	0.5	0.0924987830723858
Myocardial_Infarction	Complex Disease	Myocardial_Infarction_5	sargramostim	0.650099115565958	0.887385123914268	none	TRUE	2	0.5	0.441074829791099
Atherosclerosis	Complex Disease	Atherosclerosis_3	saxagliptin	5.12657349198421e-07	2.50176786408829e-05	none	TRUE	1	0.75	0.553914716534859
Coronary_Arteriosclerosis	Complex Disease	Coronary_Arteriosclerosis_2	saxagliptin	2.34163356432417e-10	1.01509815013453e-07	none	TRUE	1	0.75	0.97446278947789
Diabetes_Mellitus_InsulinDependent	Autoimmune Disease	Diabetes_Mellitus_InsulinDependent_2	saxagliptin	0.528185988898508	0.843692163251746	none	TRUE	2	0.5	0.0924987830723858
Alzheimers_Disease	Complex Disease	Alzheimers_Disease_3	sertraline	0.569626328285879	0.869313033126729	none	TRUE	2	0.5	0.441074829791099
Coronary_Arteriosclerosis	Complex Disease	Coronary_Arteriosclerosis_4	sevoflurane	0.535910386700224	0.920149279823341	none	TRUE	2.15	0.4625	0.0654670808653453
Malignant_neoplasm_of_kidney	Complex Disease	Malignant_neoplasm_of_kidney_2	sevoflurane	0.796329854376007	0.877986759521709	none	TRUE	2.05	0.4875	0.454603489376153
Malignant_tumor_of_colon	Complex Disease	Malignant_tumor_of_colon_6	sevoflurane	0.989229067106865	0.999999922110852	none	TRUE	2.3	0.425	0.251143119094744
Myocardial_Ischemia	Complex Disease	Myocardial_Ischemia_2	sevoflurane	0.299274117363737	0.92207827627144	none	TRUE	1.8	0.55	0.674443074292533
Alzheimers_Disease	Complex Disease	Alzheimers_Disease_3	simvastatin	0.874610023411029	0.92954066925332	none	TRUE	2	0.5	0.0924987830723858
Atherosclerosis	Complex Disease	Atherosclerosis_3	simvastatin	0.595084894748745	0.832959695621745	none	TRUE	2	0.5	0.0924987830723858
Chronic_Obstructive_Airway_Disease	Complex Disease	Chronic_Obstructive_Airway_Disease_3	simvastatin	0.539927950308059	0.837033083443577	none	TRUE	2	0.5	0.5
Coronary_Arteriosclerosis	Complex Disease	Coronary_Arteriosclerosis_2	simvastatin	0.595084894748745	0.920149279823341	none	TRUE	2	0.5	0.5
Multiple_Sclerosis	Autoimmune Disease	Multiple_Sclerosis_3	simvastatin	0.772806909519559	0.919340052014315	none	TRUE	2	0.5	0.5
Myocardial_Infarction	Complex Disease	Myocardial_Infarction_5	simvastatin	0.740617394294037	0.895198946906429	none	TRUE	2	0.5	0.0924987830723858
Myocardial_Ischemia	Complex Disease	Myocardial_Ischemia_2	simvastatin	0.349900884434042	0.92207827627144	none	TRUE	1	0.75	0.97446278947789
Rheumatoid_Arthritis	Autoimmune Disease	Rheumatoid_Arthritis_2	simvastatin	0.190719042194618	0.815244886806346	none	TRUE	1	0.75	0.97446278947789
Multiple_Sclerosis	Autoimmune Disease	Multiple_Sclerosis_2	siponimod	0.686458850292118	0.912717795133746	none	TRUE	2	0.5	0.0924987830723858
Coronary_Arteriosclerosis	Complex Disease	Coronary_Arteriosclerosis_2	sirolimus	0.674465817105473	0.920149279823341	none	TRUE	2	0.5	0.5
Diabetes_Mellitus_InsulinDependent	Autoimmune Disease	Diabetes_Mellitus_InsulinDependent_1	sirolimus	0.130701835104113	0.709185236563518	none	TRUE	1.5	0.625	0.262406231564007
Kidney_Failure_Chronic	Complex Disease	Kidney_Failure_Chronic_5	sirolimus	0.0524283994865324	0.412687687939473	none	TRUE	1.5	0.625	0.262406231564007
Myocardial_Infarction	Complex Disease	Myocardial_Infarction_5	sirolimus	0.0185177748927294	0.156157068213719	none	TRUE	1	0.75	0.553914716534859
Myocardial_Ischemia	Complex Disease	Myocardial_Ischemia_5	sirolimus	0.496793208898814	0.92207827627144	none	TRUE	1.5	0.625	0.262406231564007
Atherosclerosis	Complex Disease	Atherosclerosis_3	spironolactone	0.575333146340988	0.832959695621745	none	TRUE	2	0.5	0.0924987830723858
Diabetes_Mellitus_InsulinDependent	Autoimmune Disease	Diabetes_Mellitus_InsulinDependent_3	spironolactone	0.611808082050424	0.843692163251746	none	TRUE	2	0.5	0.0924987830723858
Kidney_Failure_Chronic	Complex Disease	Kidney_Failure_Chronic_5	spironolactone	0.717660330737787	0.850353169806245	none	TRUE	2	0.5	0.0924987830723858
Coronary_Arteriosclerosis	Complex Disease	Coronary_Arteriosclerosis_4	sufentanil	0.489361968513783	0.920149279823341	none	TRUE	2	0.5	0.0924987830723858
Myocardial_Ischemia	Complex Disease	Myocardial_Ischemia_6	sufentanil	0.0130304069340076	0.147485756359254	none	TRUE	1.66666666666667	0.583333333333332	0.189976006640212
Rheumatoid_Arthritis	Autoimmune Disease	Rheumatoid_Arthritis_2	sulfasalazine	0.703428200024601	0.950557727854707	indication	TRUE	1.66666666666667	0.583333333333332	0.77099120720173
Multiple_Sclerosis	Autoimmune Disease	Multiple_Sclerosis_1	suvorexant	0.352662713183184	0.912717795133746	none	TRUE	2	0.5	0.5
Kidney_Failure_Chronic	Complex Disease	Kidney_Failure_Chronic_5	tacrolimus	0.0151630191923706	0.173044631309422	none	TRUE	1	0.75	0.963964438122554
Lupus_Erythematosus_Systemic	Autoimmune Disease	Lupus_Erythematosus_Systemic_4	tacrolimus	0.650099115565958	1	none	TRUE	2	0.5	0.441074829791099
Rheumatoid_Arthritis	Autoimmune Disease	Rheumatoid_Arthritis_3	tacrolimus	0.135062600194462	0.764561415197731	none	TRUE	1	0.75	0.553914716534859
Ulcerative_Colitis	Autoimmune Disease	Ulcerative_Colitis_1	tacrolimus	0.691021690349833	0.853996857011113	none	TRUE	2	0.5	0.0924987830723858
Coronary_Arteriosclerosis	Complex Disease	Coronary_Arteriosclerosis_2	tamsulosin	0.358749950725354	0.920149279823341	none	TRUE	2	0.5	0.5
Myocardial_Ischemia	Complex Disease	Myocardial_Ischemia_2	tamsulosin	0.0549703031312933	0.364285065828622	none	TRUE	1.33333333333333	0.666666666666668	0.918925244601388
Psoriasis	Autoimmune Disease	Psoriasis_5	tazarotene	0.929413138745797	0.994380340056153	indication	TRUE	2	0.5	0.0924987830723858
Coronary_Arteriosclerosis	Complex Disease	Coronary_Arteriosclerosis_4	telmisartan	0.000532536121216305	0.0223407492142518	none	TRUE	1	0.75	0.963964438122554
Kidney_Failure_Chronic	Complex Disease	Kidney_Failure_Chronic_5	telmisartan	0.0483326684647917	0.395476740079837	none	TRUE	1	0.75	0.963964438122554
Myocardial_Ischemia	Complex Disease	Myocardial_Ischemia_5	telmisartan	0.0941398713016553	0.523271171825629	none	TRUE	1	0.75	0.963964438122554
Myocardial_Infarction	Complex Disease	Myocardial_Infarction_5	tenecteplase	0.0526565381998098	0.328284541982546	none	TRUE	1	0.75	0.553914716534859
Chronic_Obstructive_Airway_Disease	Complex Disease	Chronic_Obstructive_Airway_Disease_2	terbutaline	0.63024373594611	0.837033083443577	none	TRUE	2	0.5	0.441074829791099
Multiple_Sclerosis	Autoimmune Disease	Multiple_Sclerosis_1	teriflunomide	0.56962632828588	0.912717795133746	indication	TRUE	2	0.5	0.0924987830723858
Rheumatoid_Arthritis	Autoimmune Disease	Rheumatoid_Arthritis_2	teriparatide	0.703576335154137	0.950557727854707	none	TRUE	2	0.5	0.5
Atherosclerosis	Complex Disease	Atherosclerosis_4	testosterone	0.0548488345320741	0.644969427750654	none	TRUE	1	0.75	0.553914716534859
Lupus_Erythematosus_Systemic	Autoimmune Disease	Lupus_Erythematosus_Systemic_6	thalidomide	7.6399764329779e-05	0.00275066161789972	none	TRUE	1.66666666666667	0.583333333333332	0.77099120720173
Psoriasis	Autoimmune Disease	Psoriasis_5	thalidomide	0.174090210281996	0.846696686268698	none	TRUE	1.33333333333333	0.666666666666668	0.350502134823841
Chronic_Obstructive_Airway_Disease	Complex Disease	Chronic_Obstructive_Airway_Disease_2	theophylline	0.0487207420558921	0.476285138334804	none	TRUE	1.5	0.625	0.821255012330486
Coronary_Arteriosclerosis	Complex Disease	Coronary_Arteriosclerosis_4	thiopental	0.376875114195131	0.920149279823341	none	TRUE	2	0.5	0.0924987830723858
Atherosclerosis	Complex Disease	Atherosclerosis_3	ticagrelor	0.542582856303009	0.832959695621745	none	TRUE	2	0.5	0.212226619432991
Coronary_Arteriosclerosis	Complex Disease	Coronary_Arteriosclerosis_4	ticagrelor	0.512588291013107	0.920149279823341	none	TRUE	2	0.5	0.0924987830723858
Myocardial_Infarction	Complex Disease	Myocardial_Infarction_5	ticagrelor	0.599484558294996	0.887385123914268	none	TRUE	2	0.5	0.0924987830723858
Myocardial_Ischemia	Complex Disease	Myocardial_Ischemia_5	ticagrelor	0.653234314566262	0.92207827627144	none	TRUE	2	0.5	0.0924987830723858
Rheumatoid_Arthritis	Autoimmune Disease	Rheumatoid_Arthritis_2	ticagrelor	0.68549110568545	0.950557727854707	none	TRUE	2	0.5	0.0924987830723858
Coronary_Arteriosclerosis	Complex Disease	Coronary_Arteriosclerosis_4	ticlopidine	0.546156553039816	0.920149279823341	none	TRUE	2	0.5	0.0924987830723858
Chronic_Obstructive_Airway_Disease	Complex Disease	Chronic_Obstructive_Airway_Disease_3	tiotropium bromide	0.586411038926125	0.837033083443577	none	TRUE	2.33333333333333	0.416666666666668	0.0424182357776582
Pulmonary_Emphysema	Complex Disease	Pulmonary_Emphysema_1	tiotropium bromide	0.68606886584137	0.822359130553252	indication	TRUE	2	0.5	0.212226619432991
Coronary_Arteriosclerosis	Complex Disease	Coronary_Arteriosclerosis_2	tirofiban	0.546156553039816	0.920149279823341	none	TRUE	2	0.5	0.0924987830723858
Myocardial_Infarction	Complex Disease	Myocardial_Infarction_5	tirofiban	0.699453865876443	0.890027721911138	none	TRUE	2	0.5	0.0924987830723858
Rheumatoid_Arthritis	Autoimmune Disease	Rheumatoid_Arthritis_2	tofacitinib	0.00248154146132437	0.0610292971828099	indication	TRUE	0.5	0.875	0.995775515329123
Ulcerative_Colitis	Autoimmune Disease	Ulcerative_Colitis_4	tofacitinib	6.03837779371959e-05	0.00254990192702181	none	TRUE	0.5	0.875	0.812524908843575
Diabetes_Mellitus_InsulinDependent	Autoimmune Disease	Diabetes_Mellitus_InsulinDependent_2	tramadol	0.45468243055326	0.843692163251746	none	TRUE	2	0.5	0.212226619432991
Rheumatoid_Arthritis	Autoimmune Disease	Rheumatoid_Arthritis_6	tramadol	0.0150593910607757	0.231752305546069	none	TRUE	1.75	0.5625	0.159963534993635
Malignant_neoplasm_of_lung	Complex Disease	Malignant_neoplasm_of_lung_8	trametinib	0.00013854159676564	0.0297402627723574	none	TRUE	1.5	0.625	0.860671069548389
Coronary_Arteriosclerosis	Complex Disease	Coronary_Arteriosclerosis_2	trandolapril	0.539927950308059	0.920149279823341	none	TRUE	2	0.5	0.0924987830723858
Myocardial_Ischemia	Complex Disease	Myocardial_Ischemia_5	trandolapril	0.0339909665675637	0.271715288999462	none	TRUE	1	0.75	0.963964438122554
Psoriasis	Autoimmune Disease	Psoriasis_2	triamcinolone	0.0941398713016553	0.535413080796498	indication	TRUE	1	0.75	0.97446278947789
Rheumatoid_Arthritis	Autoimmune Disease	Rheumatoid_Arthritis_4	triamcinolone	0.139901809005299	0.779929824606547	indication	TRUE	1	0.75	0.553914716534859
Psoriasis	Autoimmune Disease	Psoriasis_2	triamcinolone acetonide	0.0592878235906382	0.419203578757719	indication	TRUE	1	0.75	0.97446278947789
Psoriasis	Autoimmune Disease	Psoriasis_2	triamcinolone diacetate	0.0822988224606476	0.508391327834241	indication	TRUE	1	0.75	0.97446278947789
Psoriasis	Autoimmune Disease	Psoriasis_2	triamcinolone hexacetonide	0.0965248305792072	0.54363118867337	none	TRUE	1	0.75	0.97446278947789
Crohn_Disease	Autoimmune Disease	Crohn_Disease_3	ustekinumab	4.14281849856571e-06	0.000151232234162595	indication	TRUE	0.666666666666667	0.833333333333333	0.988581066638889
Psoriasis	Autoimmune Disease	Psoriasis_2	ustekinumab	4.41426740649457e-07	1.98033168822394e-05	indication	TRUE	0.666666666666667	0.833333333333333	0.740743004967778
Ulcerative_Colitis	Autoimmune Disease	Ulcerative_Colitis_4	ustekinumab	2.50959071187279e-05	0.0011746698693525	none	TRUE	0.666666666666667	0.833333333333333	0.740743004967778
Rheumatoid_Arthritis	Autoimmune Disease	Rheumatoid_Arthritis_3	valdecoxib	0.68549110568545	0.950557727854707	off-label use	TRUE	2	0.5	0.5
Alzheimers_Disease	Complex Disease	Alzheimers_Disease_3	valproic acid	0.999484390527906	0.999484390527906	none	TRUE	2	0.5	0.0924987830723858
Coronary_Arteriosclerosis	Complex Disease	Coronary_Arteriosclerosis_4	valsartan	0.00345413280332095	0.088952469519186	none	TRUE	1	0.75	0.963964438122554
Myocardial_Infarction	Complex Disease	Myocardial_Infarction_5	valsartan	0.0483326684647917	0.307207156144505	none	TRUE	1	0.75	0.963964438122554
Myocardial_Ischemia	Complex Disease	Myocardial_Ischemia_5	valsartan	0.072960807856429	0.431358348871194	none	TRUE	1	0.75	0.963964438122554
Chronic_Obstructive_Airway_Disease	Complex Disease	Chronic_Obstructive_Airway_Disease_2	varenicline	0.541639935934925	0.837033083443577	none	TRUE	2	0.5	0.0924987830723858
Coronary_Arteriosclerosis	Complex Disease	Coronary_Arteriosclerosis_2	varenicline	0.982478686542022	1	none	TRUE	2.6	0.35	0.0222372244389802
Myocardial_Ischemia	Complex Disease	Myocardial_Ischemia_5	varenicline	0.133330190769211	0.656723930656563	none	TRUE	1.8	0.55	0.143871564416335
Crohn_Disease	Autoimmune Disease	Crohn_Disease_2	vedolizumab	0.672400379844911	0.852240480444149	indication	TRUE	2	0.5	0.0924987830723858
Ulcerative_Colitis	Autoimmune Disease	Ulcerative_Colitis_5	vedolizumab	0.669516401144131	0.853996857011113	indication	TRUE	2	0.5	0.0924987830723858
Coronary_Arteriosclerosis	Complex Disease	Coronary_Arteriosclerosis_2	verapamil	0.41428770325618	0.920149279823341	none	TRUE	2	0.5	0.5
Myocardial_Infarction	Complex Disease	Myocardial_Infarction_5	verapamil	0.736894802962725	0.895198946906429	none	TRUE	2	0.5	0.0924987830723858
Myocardial_Ischemia	Complex Disease	Myocardial_Ischemia_5	verapamil	0.209959420496174	0.842467427184629	none	TRUE	1.5	0.625	0.262406231564007
Atherosclerosis	Complex Disease	Atherosclerosis_3	vildagliptin	8.12920851563314e-08	4.46991972465238e-06	none	TRUE	1	0.75	0.553914716534859
Coronary_Arteriosclerosis	Complex Disease	Coronary_Arteriosclerosis_2	vildagliptin	1.62102519148789e-23	4.21628652306e-20	none	TRUE	1	0.75	0.97446278947789
Diabetes_Mellitus_InsulinDependent	Autoimmune Disease	Diabetes_Mellitus_InsulinDependent_2	vildagliptin	0.528185988898508	0.843692163251746	none	TRUE	2	0.5	0.0924987830723858
Myocardial_Ischemia	Complex Disease	Myocardial_Ischemia_6	vildagliptin	0.072960807856429	0.431358348871194	none	TRUE	1	0.75	0.97446278947789
Malignant_neoplasm_of_lung	Complex Disease	Malignant_neoplasm_of_lung_8	vinorelbine	0.00766140400649334	0.342579491442639	none	TRUE	1.625	0.59375	0.206525187533681
Coronary_Arteriosclerosis	Complex Disease	Coronary_Arteriosclerosis_2	vorapaxar	0.542582856303009	0.920149279823341	none	TRUE	2	0.5	0.5
Myocardial_Infarction	Complex Disease	Myocardial_Infarction_5	vorapaxar	0.659384177720106	0.887385123914268	none	TRUE	2	0.5	0.0924987830723858
Atherosclerosis	Complex Disease	Atherosclerosis_3	warfarin	0.63024373594611	0.832959695621745	none	TRUE	2	0.5	0.212226619432991
Kidney_Failure_Chronic	Complex Disease	Kidney_Failure_Chronic_5	warfarin	0.740617394294037	0.850353169806245	none	TRUE	2	0.5	0.0924987830723858
Malignant_neoplasm_of_lung	Complex Disease	Malignant_neoplasm_of_lung_8	zoledronic acid	0.560144961417738	0.813949488834612	none	TRUE	2	0.5	0.5
Alzheimers_Disease	Complex Disease	Alzheimers_Disease_3	abarelix	0.428041303281084	0.869313033126729	none	FALSE	2	0.5	0.441074829791099
Atherosclerosis	Complex Disease	Atherosclerosis_4	abarelix	0.378189703281567	0.832959695621745	none	FALSE	2	0.5	0.441074829791099
Behcet_Syndrome	Autoimmune Disease	Behcet_Syndrome_1	abarelix	0.409771769750092	0.806086228136931	none	FALSE	2	0.5	0.0924987830723858
Celiac_Disease	Autoimmune Disease	Celiac_Disease_1	abarelix	0.797275458167235	1	none	FALSE	3	0.25	0.00829724886411584
Chronic_Obstructive_Airway_Disease	Complex Disease	Chronic_Obstructive_Airway_Disease_2	abarelix	0.37256799780647	0.837033083443577	none	FALSE	2	0.5	0.441074829791099
Coronary_Arteriosclerosis	Complex Disease	Coronary_Arteriosclerosis_4	abarelix	0.274423144006832	0.920149279823341	none	FALSE	2	0.5	0.441074829791099
Crohn_Disease	Autoimmune Disease	Crohn_Disease_2	abarelix	0.357885011089529	0.852240480444149	none	FALSE	2	0.5	0.441074829791099
Diabetes_Mellitus_InsulinDependent	Autoimmune Disease	Diabetes_Mellitus_InsulinDependent_1	abarelix	0.355842208679247	0.843692163251746	none	FALSE	2	0.5	0.441074829791099
Endometriosis	Complex Disease	Endometriosis_7	abarelix	0.120558831159213	0.887160034791007	none	FALSE	2	0.5	0.0924987830723858
Fatty_Liver	Complex Disease	Fatty_Liver_5	abarelix	0.349986215246768	0.877685111041466	none	FALSE	2	0.5	0.441074829791099
Kidney_Failure_Chronic	Complex Disease	Kidney_Failure_Chronic_5	abarelix	0.37256799780647	0.850353169806245	none	FALSE	2	0.5	0.441074829791099
Lupus_Erythematosus_Systemic	Autoimmune Disease	Lupus_Erythematosus_Systemic_4	abarelix	0.26720503527094	1	none	FALSE	2	0.5	0.441074829791099
Malignant_mesothelioma	Complex Disease	Malignant_mesothelioma_3	abarelix	0.460852483498758	0.983425706083117	none	FALSE	2	0.5	0.441074829791099
Malignant_neoplasm_of_kidney	Complex Disease	Malignant_neoplasm_of_kidney_2	abarelix	0.491514523383228	0.875931793315891	none	FALSE	2	0.5	0.0924987830723858
Malignant_neoplasm_of_lung	Complex Disease	Malignant_neoplasm_of_lung_8	abarelix	0.750615505352262	0.885402481349871	none	FALSE	3	0.25	0.00829724886411584
Malignant_neoplasm_of_pancreas	Complex Disease	Malignant_neoplasm_of_pancreas_4	abarelix	0.510638031486216	0.910997176261458	none	FALSE	2	0.5	0.441074829791099
Malignant_tumor_of_colon	Complex Disease	Malignant_tumor_of_colon_6	abarelix	0.261736469024189	0.855383391374766	none	FALSE	2	0.5	0.0924987830723858
Multiple_Sclerosis	Autoimmune Disease	Multiple_Sclerosis_1	abarelix	0.430373671714121	0.912717795133746	none	FALSE	2	0.5	0.0924987830723858
Myocardial_Infarction	Complex Disease	Myocardial_Infarction_5	abarelix	0.405414669730768	0.887385123914268	none	FALSE	2	0.5	0.441074829791099
Myocardial_Ischemia	Complex Disease	Myocardial_Ischemia_2	abarelix	0.554977222815153	0.92207827627144	none	FALSE	2	0.5	0.0924987830723858
Nonalcoholic_Fatty_Liver_Disease	Complex Disease	Nonalcoholic_Fatty_Liver_Disease_2	abarelix	0.460072049691942	0.851993987472896	none	FALSE	2	0.5	0.0924987830723858
Psoriasis	Autoimmune Disease	Psoriasis_2	abarelix	0.445022777184847	0.908938984431347	none	FALSE	2	0.5	0.0924987830723858
Pulmonary_Emphysema	Complex Disease	Pulmonary_Emphysema_1	abarelix	0.376215240279701	0.822359130553252	none	FALSE	2	0.5	0.0924987830723858
Rheumatoid_Arthritis	Autoimmune Disease	Rheumatoid_Arthritis_2	abarelix	0.548983912305762	0.950557727854707	none	FALSE	2	0.5	0.0924987830723858
Small_cell_carcinoma_of_lung	Complex Disease	Small_cell_carcinoma_of_lung_1	abarelix	0.509381364114673	0.916243951010227	none	FALSE	2	0.5	0.0924987830723858
Squamous_cell_carcinoma_of_lung	Complex Disease	Squamous_cell_carcinoma_of_lung_2	abarelix	0.482191513028199	0.859238489770321	none	FALSE	2	0.5	0.0924987830723858
Ulcerative_Colitis	Autoimmune Disease	Ulcerative_Colitis_1	abarelix	0.483744962574399	0.853996857011113	none	FALSE	2	0.5	0.0924987830723858
Alzheimers_Disease	Complex Disease	Alzheimers_Disease_3	abatacept	0.110878016011565	0.715218093381531	none	FALSE	1	0.75	0.963964438122554
Atherosclerosis	Complex Disease	Atherosclerosis_3	abatacept	0.601460664031889	0.832959695621745	none	FALSE	2	0.5	0.0924987830723858
Behcet_Syndrome	Autoimmune Disease	Behcet_Syndrome_1	abatacept	0.0957398949127039	0.433192751768968	none	FALSE	1	0.75	0.553914716534859
Celiac_Disease	Autoimmune Disease	Celiac_Disease_1	abatacept	0.401575518979655	1	none	FALSE	2	0.5	0.0924987830723858
Chronic_Obstructive_Airway_Disease	Complex Disease	Chronic_Obstructive_Airway_Disease_2	abatacept	0.0400935796093029	0.411648630856361	none	FALSE	1	0.75	0.963964438122554
Coronary_Arteriosclerosis	Complex Disease	Coronary_Arteriosclerosis_4	abatacept	0.0470562801753643	0.683761925900126	none	FALSE	1	0.75	0.963964438122554
Crohn_Disease	Autoimmune Disease	Crohn_Disease_3	abatacept	0.00968515296291543	0.110292150067486	none	FALSE	1	0.75	0.963964438122554
Diabetes_Mellitus_InsulinDependent	Autoimmune Disease	Diabetes_Mellitus_InsulinDependent_1	abatacept	0.0563696542631741	0.375636546848081	none	FALSE	1	0.75	0.963964438122554
Endometriosis	Complex Disease	Endometriosis_7	abatacept	0.364630554721441	0.887160034791007	none	FALSE	2	0.5	0.0924987830723858
Fatty_Liver	Complex Disease	Fatty_Liver_5	abatacept	0.0766713874031283	0.468182576339996	none	FALSE	1	0.75	0.963964438122554
Kidney_Failure_Chronic	Complex Disease	Kidney_Failure_Chronic_5	abatacept	0.0564666490305672	0.420721698573849	none	FALSE	1	0.75	0.963964438122554
Lupus_Erythematosus_Systemic	Autoimmune Disease	Lupus_Erythematosus_Systemic_4	abatacept	0.0372698074873991	0.334525538485513	none	FALSE	1	0.75	0.963964438122554
Malignant_mesothelioma	Complex Disease	Malignant_mesothelioma_3	abatacept	0.12888897662371	0.983425706083117	none	FALSE	1	0.75	0.963964438122554
Malignant_neoplasm_of_kidney	Complex Disease	Malignant_neoplasm_of_kidney_2	abatacept	0.748282594757657	0.875931793315891	none	FALSE	2	0.5	0.0924987830723858
Malignant_neoplasm_of_lung	Complex Disease	Malignant_neoplasm_of_lung_8	abatacept	0.316853163673143	0.813949488834612	none	FALSE	2	0.5	0.0924987830723858
Malignant_neoplasm_of_pancreas	Complex Disease	Malignant_neoplasm_of_pancreas_4	abatacept	0.118717770955995	0.713400798740173	none	FALSE	1	0.75	0.963964438122554
Malignant_tumor_of_colon	Complex Disease	Malignant_tumor_of_colon_6	abatacept	0.659384177720106	0.855383391374766	none	FALSE	2	0.5	0.0924987830723858
Multiple_Sclerosis	Autoimmune Disease	Multiple_Sclerosis_2	abatacept	0.0548421013826568	0.389901475679201	none	FALSE	1	0.75	0.963964438122554
Myocardial_Infarction	Complex Disease	Myocardial_Infarction_5	abatacept	0.108508542687424	0.541711230351393	none	FALSE	1	0.75	0.963964438122554
Myocardial_Ischemia	Complex Disease	Myocardial_Ischemia_5	abatacept	0.23939269439649	0.863819515008745	none	FALSE	1	0.75	0.963964438122554
Nonalcoholic_Fatty_Liver_Disease	Complex Disease	Nonalcoholic_Fatty_Liver_Disease_4	abatacept	0.0905318503239766	0.484744501828629	none	FALSE	1	0.75	0.963964438122554
Psoriasis	Autoimmune Disease	Psoriasis_5	abatacept	0.0605416663816425	0.425755178175767	none	FALSE	1	0.75	0.963964438122554
Pulmonary_Emphysema	Complex Disease	Pulmonary_Emphysema_1	abatacept	0.070881173182709	0.724997196569598	none	FALSE	1	0.75	0.553914716534859
Small_cell_carcinoma_of_lung	Complex Disease	Small_cell_carcinoma_of_lung_1	abatacept	0.790040579503826	0.924483876168356	none	FALSE	2	0.5	0.0924987830723858
Squamous_cell_carcinoma_of_lung	Complex Disease	Squamous_cell_carcinoma_of_lung_2	abatacept	0.771240431348905	0.867087541959544	none	FALSE	2	0.5	0.0924987830723858
Ulcerative_Colitis	Autoimmune Disease	Ulcerative_Colitis_4	abatacept	0.00563769292347352	0.082943237950082	none	FALSE	1	0.75	0.553914716534859
Alzheimers_Disease	Complex Disease	Alzheimers_Disease_3	abciximab	0.0646336805976333	0.639290284526007	none	FALSE	1.5	0.625	0.262406231564007
Atherosclerosis	Complex Disease	Atherosclerosis_5	abciximab	8.12920851563318e-08	4.46991972465238e-06	none	FALSE	1.5	0.625	0.545233516236727
Behcet_Syndrome	Autoimmune Disease	Behcet_Syndrome_1	abciximab	0.64692002623343	0.806086228136931	none	FALSE	2	0.5	0.0924987830723858
Celiac_Disease	Autoimmune Disease	Celiac_Disease_1	abciximab	0.582382578437293	1	none	FALSE	2	0.5	0.0924987830723858
Chronic_Obstructive_Airway_Disease	Complex Disease	Chronic_Obstructive_Airway_Disease_2	abciximab	0.0378926124113447	0.400165891453363	none	FALSE	1.5	0.625	0.262406231564007
Crohn_Disease	Autoimmune Disease	Crohn_Disease_1	abciximab	0.0137272902469208	0.143702975501728	none	FALSE	1.5	0.625	0.262406231564007
Diabetes_Mellitus_InsulinDependent	Autoimmune Disease	Diabetes_Mellitus_InsulinDependent_1	abciximab	0.659384177720106	0.843692163251746	none	FALSE	2	0.5	0.0924987830723858
Endometriosis	Complex Disease	Endometriosis_7	abciximab	0.615676744506926	0.887160034791007	none	FALSE	2	0.5	0.0924987830723858
Fatty_Liver	Complex Disease	Fatty_Liver_5	abciximab	0.637086354256078	0.877685111041466	none	FALSE	2	0.5	0.0924987830723858
Kidney_Failure_Chronic	Complex Disease	Kidney_Failure_Chronic_5	abciximab	0.607828919901034	0.850353169806245	none	FALSE	2	0.5	0.0924987830723858
Lupus_Erythematosus_Systemic	Autoimmune Disease	Lupus_Erythematosus_Systemic_4	abciximab	0.626721826307427	1	none	FALSE	2	0.5	0.0924987830723858
Malignant_mesothelioma	Complex Disease	Malignant_mesothelioma_3	abciximab	0.710585425510966	0.983425706083117	none	FALSE	2	0.5	0.0924987830723858
Malignant_neoplasm_of_kidney	Complex Disease	Malignant_neoplasm_of_kidney_2	abciximab	0.770486321701183	0.875931793315891	none	FALSE	2	0.5	0.0924987830723858
Malignant_neoplasm_of_lung	Complex Disease	Malignant_neoplasm_of_lung_8	abciximab	0.506825348568744	0.813949488834612	none	FALSE	2	0.5	0.0924987830723858
Malignant_neoplasm_of_pancreas	Complex Disease	Malignant_neoplasm_of_pancreas_4	abciximab	0.00568875359097037	0.145453621227948	none	FALSE	1	0.75	0.553914716534859
Malignant_tumor_of_colon	Complex Disease	Malignant_tumor_of_colon_6	abciximab	0.590503935504682	0.855383391374766	none	FALSE	2	0.5	0.0924987830723858
Multiple_Sclerosis	Autoimmune Disease	Multiple_Sclerosis_1	abciximab	0.703576335154137	0.912717795133746	none	FALSE	2	0.5	0.0924987830723858
Myocardial_Ischemia	Complex Disease	Myocardial_Ischemia_2	abciximab	0.119346258672591	0.615044519765152	none	FALSE	1	0.75	0.553914716534859
Nonalcoholic_Fatty_Liver_Disease	Complex Disease	Nonalcoholic_Fatty_Liver_Disease_2	abciximab	0.713193960892676	0.851993987472896	none	FALSE	2	0.5	0.0924987830723858
Psoriasis	Autoimmune Disease	Psoriasis_2	abciximab	0.0377434153940435	0.335818181931762	none	FALSE	1.5	0.625	0.262406231564007
Pulmonary_Emphysema	Complex Disease	Pulmonary_Emphysema_2	abciximab	8.35521769737259e-13	1.97335050707036e-10	none	FALSE	1	0.75	0.84216370270197
Rheumatoid_Arthritis	Autoimmune Disease	Rheumatoid_Arthritis_4	abciximab	0.00275327028677768	0.0662852742389674	none	FALSE	1	0.75	0.84216370270197
Small_cell_carcinoma_of_lung	Complex Disease	Small_cell_carcinoma_of_lung_1	abciximab	0.23708875128713	0.916243951010227	none	FALSE	1.5	0.625	0.262406231564007
Squamous_cell_carcinoma_of_lung	Complex Disease	Squamous_cell_carcinoma_of_lung_2	abciximab	0.11218078599559	0.645674026182762	none	FALSE	1.5	0.625	0.262406231564007
Ulcerative_Colitis	Autoimmune Disease	Ulcerative_Colitis_5	abciximab	0.000258748070519528	0.00739144304388505	none	FALSE	1	0.75	0.84216370270197
Alzheimers_Disease	Complex Disease	Alzheimers_Disease_3	abemaciclib	0.3627457433538	0.869313033126729	none	FALSE	1.5	0.625	0.262406231564007
Atherosclerosis	Complex Disease	Atherosclerosis_3	abemaciclib	0.672235384597041	0.832959695621745	none	FALSE	2	0.5	0.0924987830723858
Behcet_Syndrome	Autoimmune Disease	Behcet_Syndrome_1	abemaciclib	0.83958241303229	0.903683310956747	none	FALSE	2	0.5	0.5
Celiac_Disease	Autoimmune Disease	Celiac_Disease_1	abemaciclib	0.604703481682207	1	none	FALSE	2	0.5	0.5
Chronic_Obstructive_Airway_Disease	Complex Disease	Chronic_Obstructive_Airway_Disease_4	abemaciclib	0.0525979516796663	0.499657762233403	none	FALSE	1.5	0.625	0.860671069548389
Coronary_Arteriosclerosis	Complex Disease	Coronary_Arteriosclerosis_2	abemaciclib	0.633696769677645	0.920149279823341	none	FALSE	2	0.5	0.5
Crohn_Disease	Autoimmune Disease	Crohn_Disease_1	abemaciclib	0.322615064916806	0.852240480444149	none	FALSE	1.5	0.625	0.860671069548389
Diabetes_Mellitus_InsulinDependent	Autoimmune Disease	Diabetes_Mellitus_InsulinDependent_1	abemaciclib	0.20674236950255	0.843692163251746	none	FALSE	1.5	0.625	0.262406231564007
Endometriosis	Complex Disease	Endometriosis_7	abemaciclib	0.582382578437293	0.887160034791007	none	FALSE	2	0.5	0.5
Fatty_Liver	Complex Disease	Fatty_Liver_5	abemaciclib	0.233163356893608	0.877685111041466	none	FALSE	1.5	0.625	0.262406231564007
Kidney_Failure_Chronic	Complex Disease	Kidney_Failure_Chronic_5	abemaciclib	0.22211940538413	0.850353169806245	none	FALSE	1.5	0.625	0.262406231564007
Lupus_Erythematosus_Systemic	Autoimmune Disease	Lupus_Erythematosus_Systemic_4	abemaciclib	0.0193896340632537	0.194497491716713	none	FALSE	1.5	0.625	0.262406231564007
Malignant_mesothelioma	Complex Disease	Malignant_mesothelioma_3	abemaciclib	0.0336515050355434	0.679812574594001	none	FALSE	1	0.75	0.553914716534859
Malignant_neoplasm_of_kidney	Complex Disease	Malignant_neoplasm_of_kidney_2	abemaciclib	0.0863941056538945	0.457015957242493	none	FALSE	1	0.75	0.97446278947789
Malignant_neoplasm_of_lung	Complex Disease	Malignant_neoplasm_of_lung_8	abemaciclib	0.608723357096149	0.813949488834612	none	FALSE	2	0.5	0.5
Malignant_neoplasm_of_pancreas	Complex Disease	Malignant_neoplasm_of_pancreas_4	abemaciclib	0.0409834352708139	0.468792978887205	none	FALSE	1	0.75	0.553914716534859
Malignant_tumor_of_colon	Complex Disease	Malignant_tumor_of_colon_6	abemaciclib	0.0817111704441157	0.855383391374766	none	FALSE	1.5	0.625	0.860671069548389
Multiple_Sclerosis	Autoimmune Disease	Multiple_Sclerosis_1	abemaciclib	0.0391411990026907	0.326852525035245	none	FALSE	1	0.75	0.97446278947789
Myocardial_Infarction	Complex Disease	Myocardial_Infarction_5	abemaciclib	0.390405855018454	0.887385123914268	none	FALSE	1.5	0.625	0.262406231564007
Myocardial_Ischemia	Complex Disease	Myocardial_Ischemia_5	abemaciclib	0.0405237414412636	0.30192154545656	none	FALSE	1	0.75	0.553914716534859
Nonalcoholic_Fatty_Liver_Disease	Complex Disease	Nonalcoholic_Fatty_Liver_Disease_2	abemaciclib	0.013161014834557	0.11876791241704	none	FALSE	1	0.75	0.97446278947789
Psoriasis	Autoimmune Disease	Psoriasis_5	abemaciclib	0.313886681509963	0.908938984431347	none	FALSE	1.5	0.625	0.262406231564007
Pulmonary_Emphysema	Complex Disease	Pulmonary_Emphysema_1	abemaciclib	0.0353422199601016	0.504500480529362	none	FALSE	1	0.75	0.553914716534859
Rheumatoid_Arthritis	Autoimmune Disease	Rheumatoid_Arthritis_3	abemaciclib	0.130224984657681	0.748720829016197	none	FALSE	1	0.75	0.97446278947789
Small_cell_carcinoma_of_lung	Complex Disease	Small_cell_carcinoma_of_lung_1	abemaciclib	0.0479858822628092	0.628817880536832	none	FALSE	1	0.75	0.97446278947789
Squamous_cell_carcinoma_of_lung	Complex Disease	Squamous_cell_carcinoma_of_lung_2	abemaciclib	0.59492738038039	0.859238489770321	none	FALSE	1.5	0.625	0.860671069548389
Ulcerative_Colitis	Autoimmune Disease	Ulcerative_Colitis_1	abemaciclib	0.455781000869511	0.853996857011113	none	FALSE	1.5	0.625	0.860671069548389
Alzheimers_Disease	Complex Disease	Alzheimers_Disease_3	abiraterone acetate	5.61615470384769e-09	3.65892478955677e-06	none	FALSE	1	0.75	0.553914716534859
Atherosclerosis	Complex Disease	Atherosclerosis_3	abiraterone acetate	0.354686944762993	0.832959695621745	none	FALSE	2	0.5	0.0924987830723858
Behcet_Syndrome	Autoimmune Disease	Behcet_Syndrome_1	abiraterone acetate	0.487411708986893	0.806086228136931	none	FALSE	2	0.5	0.5
Celiac_Disease	Autoimmune Disease	Celiac_Disease_1	abiraterone acetate	0.870097442885095	1	none	FALSE	3	0.25	0.0255372105221102
Chronic_Obstructive_Airway_Disease	Complex Disease	Chronic_Obstructive_Airway_Disease_2	abiraterone acetate	0.460072049691942	0.837033083443577	none	FALSE	2	0.5	0.0924987830723858
Coronary_Arteriosclerosis	Complex Disease	Coronary_Arteriosclerosis_2	abiraterone acetate	0.273336920736233	0.920149279823341	none	FALSE	2	0.5	0.5
Crohn_Disease	Autoimmune Disease	Crohn_Disease_1	abiraterone acetate	0.446502636885951	0.852240480444149	none	FALSE	2	0.5	0.5
Diabetes_Mellitus_InsulinDependent	Autoimmune Disease	Diabetes_Mellitus_InsulinDependent_1	abiraterone acetate	0.439855038582262	0.843692163251746	none	FALSE	2	0.5	0.0924987830723858
Endometriosis	Complex Disease	Endometriosis_7	abiraterone acetate	0.945382827655293	0.999998301537925	none	FALSE	3	0.25	0.0255372105221102
Fatty_Liver	Complex Disease	Fatty_Liver_5	abiraterone acetate	0.452882850794346	0.877685111041466	none	FALSE	2	0.5	0.0924987830723858
Kidney_Failure_Chronic	Complex Disease	Kidney_Failure_Chronic_5	abiraterone acetate	0.418983220783381	0.850353169806245	none	FALSE	2	0.5	0.0924987830723858
Lupus_Erythematosus_Systemic	Autoimmune Disease	Lupus_Erythematosus_Systemic_4	abiraterone acetate	0.372660461240609	1	none	FALSE	2	0.5	0.0924987830723858
Malignant_mesothelioma	Complex Disease	Malignant_mesothelioma_3	abiraterone acetate	0.56345206515916	0.983425706083117	none	FALSE	2	0.5	0.0924987830723858
Malignant_neoplasm_of_kidney	Complex Disease	Malignant_neoplasm_of_kidney_2	abiraterone acetate	7.78891477835489e-08	1.20349619393343e-05	none	FALSE	1	0.75	0.97446278947789
Malignant_neoplasm_of_lung	Complex Disease	Malignant_neoplasm_of_lung_8	abiraterone acetate	0.189838514776433	0.813949488834612	none	FALSE	2	0.5	0.5
Malignant_neoplasm_of_pancreas	Complex Disease	Malignant_neoplasm_of_pancreas_4	abiraterone acetate	0.580672109631823	0.910997176261458	none	FALSE	2	0.5	0.0924987830723858
Malignant_tumor_of_colon	Complex Disease	Malignant_tumor_of_colon_6	abiraterone acetate	0.439372247546643	0.855383391374766	none	FALSE	2	0.5	0.5
Multiple_Sclerosis	Autoimmune Disease	Multiple_Sclerosis_1	abiraterone acetate	0.56962632828588	0.912717795133746	none	FALSE	2	0.5	0.5
Myocardial_Infarction	Complex Disease	Myocardial_Infarction_5	abiraterone acetate	0.5	0.887385123914268	none	FALSE	2	0.5	0.0924987830723858
Myocardial_Ischemia	Complex Disease	Myocardial_Ischemia_2	abiraterone acetate	0.619445886646683	0.92207827627144	none	FALSE	2	0.5	0.5
Nonalcoholic_Fatty_Liver_Disease	Complex Disease	Nonalcoholic_Fatty_Liver_Disease_2	abiraterone acetate	0.5	0.851993987472896	none	FALSE	2	0.5	0.5
Psoriasis	Autoimmune Disease	Psoriasis_2	abiraterone acetate	0.523000919299381	0.908938984431347	none	FALSE	2	0.5	0.5
Pulmonary_Emphysema	Complex Disease	Pulmonary_Emphysema_1	abiraterone acetate	0.446502636885951	0.822359130553252	none	FALSE	2	0.5	0.0924987830723858
Rheumatoid_Arthritis	Autoimmune Disease	Rheumatoid_Arthritis_2	abiraterone acetate	0.591832859935883	0.950557727854707	none	FALSE	2	0.5	0.5
Small_cell_carcinoma_of_lung	Complex Disease	Small_cell_carcinoma_of_lung_1	abiraterone acetate	0.580672109631823	0.916243951010227	none	FALSE	2	0.5	0.5
Squamous_cell_carcinoma_of_lung	Complex Disease	Squamous_cell_carcinoma_of_lung_2	abiraterone acetate	2.84554998284218e-45	3.61953957817525e-42	none	FALSE	1	0.75	0.97446278947789
Ulcerative_Colitis	Autoimmune Disease	Ulcerative_Colitis_1	abiraterone acetate	0.5	0.853996857011113	none	FALSE	2	0.5	0.5
Alzheimers_Disease	Complex Disease	Alzheimers_Disease_3	acamprosate	0.196842923000266	0.760994851042301	none	FALSE	1.9	0.525	0.115730320862382
Atherosclerosis	Complex Disease	Atherosclerosis_5	acamprosate	0.0351880545005992	0.48565385910579	none	FALSE	1.9	0.525	0.115730320862382
Behcet_Syndrome	Autoimmune Disease	Behcet_Syndrome_1	acamprosate	0.924905391931511	0.969275416291569	none	FALSE	2.1	0.475	0.409949300233037
Celiac_Disease	Autoimmune Disease	Celiac_Disease_1	acamprosate	0.986303137005239	1	none	FALSE	2.5	0.375	0.139328930451611
Chronic_Obstructive_Airway_Disease	Complex Disease	Chronic_Obstructive_Airway_Disease_3	acamprosate	0.50326015472732	0.837033083443577	none	FALSE	2.3	0.425	0.251143119094744
Coronary_Arteriosclerosis	Complex Disease	Coronary_Arteriosclerosis_2	acamprosate	0.999996339720647	1	none	FALSE	2.7	0.325	0.0724785814854519
Crohn_Disease	Autoimmune Disease	Crohn_Disease_2	acamprosate	0.840944234826865	0.923195104337756	none	FALSE	2.1	0.475	0.0735428600253743
Diabetes_Mellitus_InsulinDependent	Autoimmune Disease	Diabetes_Mellitus_InsulinDependent_3	acamprosate	0.715713894856734	0.85802530073611	none	FALSE	2.1	0.475	0.0735428600253743
Endometriosis	Complex Disease	Endometriosis_7	acamprosate	0.225976256909463	0.887160034791007	none	FALSE	2.1	0.475	0.409949300233037
Fatty_Liver	Complex Disease	Fatty_Liver_5	acamprosate	0.911139740327753	0.98134354799178	none	FALSE	2.1	0.475	0.0735428600253743
Kidney_Failure_Chronic	Complex Disease	Kidney_Failure_Chronic_5	acamprosate	0.853420227430997	0.91892271930853	none	FALSE	2.1	0.475	0.0735428600253743
Lupus_Erythematosus_Systemic	Autoimmune Disease	Lupus_Erythematosus_Systemic_4	acamprosate	0.947116958033652	1	none	FALSE	2.2	0.45	0.0582223766534467
Malignant_mesothelioma	Complex Disease	Malignant_mesothelioma_3	acamprosate	0.0467110063238156	0.822492449188267	none	FALSE	1.8	0.55	0.143871564416335
Malignant_neoplasm_of_kidney	Complex Disease	Malignant_neoplasm_of_kidney_2	acamprosate	0.752396935612919	0.875931793315891	none	FALSE	2	0.5	0.5
Malignant_neoplasm_of_lung	Complex Disease	Malignant_neoplasm_of_lung_8	acamprosate	0.636229936677189	0.830257506018459	none	FALSE	2.3	0.425	0.251143119094744
Malignant_neoplasm_of_pancreas	Complex Disease	Malignant_neoplasm_of_pancreas_4	acamprosate	0.960804907033486	0.981119497863481	none	FALSE	2.1	0.475	0.0735428600253743
Malignant_tumor_of_colon	Complex Disease	Malignant_tumor_of_colon_6	acamprosate	0.752824154687145	0.881802143317044	none	FALSE	2.1	0.475	0.409949300233037
Multiple_Sclerosis	Autoimmune Disease	Multiple_Sclerosis_2	acamprosate	0.880830432441342	0.976171538680327	none	FALSE	2.1	0.475	0.0735428600253743
Myocardial_Infarction	Complex Disease	Myocardial_Infarction_5	acamprosate	0.0213661966416939	0.169757037951995	none	FALSE	1.8	0.55	0.143871564416335
Myocardial_Ischemia	Complex Disease	Myocardial_Ischemia_2	acamprosate	0.00113946192823989	0.0257183259920968	none	FALSE	1.3	0.675	0.927521418514548
Nonalcoholic_Fatty_Liver_Disease	Complex Disease	Nonalcoholic_Fatty_Liver_Disease_2	acamprosate	9.66951932959763e-14	6.30452660289765e-11	none	FALSE	1.2	0.7	0.948504874091408
Psoriasis	Autoimmune Disease	Psoriasis_5	acamprosate	0.5	0.908938984431347	none	FALSE	2	0.5	0.0924987830723858
Pulmonary_Emphysema	Complex Disease	Pulmonary_Emphysema_1	acamprosate	0.889386388181928	0.936993445456873	none	FALSE	2.1	0.475	0.0735428600253743
Rheumatoid_Arthritis	Autoimmune Disease	Rheumatoid_Arthritis_3	acamprosate	0.173328151203635	0.814499624062232	none	FALSE	1.8	0.55	0.674443074292533
Small_cell_carcinoma_of_lung	Complex Disease	Small_cell_carcinoma_of_lung_1	acamprosate	0.192903989690582	0.916243951010227	none	FALSE	1.8	0.55	0.674443074292533
Squamous_cell_carcinoma_of_lung	Complex Disease	Squamous_cell_carcinoma_of_lung_2	acamprosate	0.490219093845721	0.859238489770321	none	FALSE	1.9	0.525	0.590050699766963
Ulcerative_Colitis	Autoimmune Disease	Ulcerative_Colitis_5	acamprosate	0.760802814678118	0.856446786767295	none	FALSE	2.1	0.475	0.0735428600253743
Alzheimers_Disease	Complex Disease	Alzheimers_Disease_3	acarbose	0.171070396937649	0.75646887512641	none	FALSE	1.75	0.5625	0.159963534993635
Atherosclerosis	Complex Disease	Atherosclerosis_3	acarbose	0.788346244745192	0.871665578682866	none	FALSE	2.25	0.4375	0.0517350022249337
Behcet_Syndrome	Autoimmune Disease	Behcet_Syndrome_1	acarbose	0.473430941066472	0.806086228136931	none	FALSE	2	0.5	0.5
Celiac_Disease	Autoimmune Disease	Celiac_Disease_1	acarbose	0.960868895469709	1	none	FALSE	2.5	0.375	0.139328930451611
Chronic_Obstructive_Airway_Disease	Complex Disease	Chronic_Obstructive_Airway_Disease_3	acarbose	0.502537230668073	0.837033083443577	none	FALSE	2.25	0.4375	0.28691033442648
Crohn_Disease	Autoimmune Disease	Crohn_Disease_1	acarbose	0.401399816288843	0.852240480444149	none	FALSE	2	0.5	0.5
Diabetes_Mellitus_InsulinDependent	Autoimmune Disease	Diabetes_Mellitus_InsulinDependent_2	acarbose	0.420991407785045	0.843692163251746	none	FALSE	2	0.5	0.0924987830723858
Endometriosis	Complex Disease	Endometriosis_7	acarbose	0.638000420611602	0.887160034791007	none	FALSE	2.25	0.4375	0.28691033442648
Fatty_Liver	Complex Disease	Fatty_Liver_5	acarbose	0.892933787719061	0.968959869812003	none	FALSE	2.25	0.4375	0.0517350022249337
Kidney_Failure_Chronic	Complex Disease	Kidney_Failure_Chronic_5	acarbose	0.850763687710603	0.918245779943433	none	FALSE	2.25	0.4375	0.0517350022249337
Lupus_Erythematosus_Systemic	Autoimmune Disease	Lupus_Erythematosus_Systemic_4	acarbose	0.208015280693844	1	none	FALSE	2	0.5	0.0924987830723858
Malignant_mesothelioma	Complex Disease	Malignant_mesothelioma_3	acarbose	0.566842390694508	0.983425706083117	none	FALSE	2	0.5	0.0924987830723858
Malignant_neoplasm_of_kidney	Complex Disease	Malignant_neoplasm_of_kidney_2	acarbose	0.629689450760213	0.875931793315891	none	FALSE	2	0.5	0.5
Malignant_neoplasm_of_lung	Complex Disease	Malignant_neoplasm_of_lung_8	acarbose	0.48756627379249	0.813949488834612	none	FALSE	2.25	0.4375	0.28691033442648
Malignant_neoplasm_of_pancreas	Complex Disease	Malignant_neoplasm_of_pancreas_4	acarbose	0.661888115273226	0.910997176261458	none	FALSE	2	0.5	0.0924987830723858
Malignant_tumor_of_colon	Complex Disease	Malignant_tumor_of_colon_6	acarbose	0.822948436463784	0.917302319765757	none	FALSE	2.25	0.4375	0.28691033442648
Multiple_Sclerosis	Autoimmune Disease	Multiple_Sclerosis_1	acarbose	0.143942953925458	0.754094306930147	none	FALSE	1.75	0.5625	0.71308966557352
Myocardial_Infarction	Complex Disease	Myocardial_Infarction_5	acarbose	0.4943718504224	0.887385123914268	none	FALSE	2	0.5	0.0924987830723858
Nonalcoholic_Fatty_Liver_Disease	Complex Disease	Nonalcoholic_Fatty_Liver_Disease_2	acarbose	0.539927950308059	0.851993987472896	none	FALSE	2	0.5	0.5
Psoriasis	Autoimmune Disease	Psoriasis_2	acarbose	0.445936717920839	0.908938984431347	none	FALSE	2	0.5	0.5
Pulmonary_Emphysema	Complex Disease	Pulmonary_Emphysema_2	acarbose	0.115415812399598	0.806097872731262	none	FALSE	2	0.5	0.0924987830723858
Rheumatoid_Arthritis	Autoimmune Disease	Rheumatoid_Arthritis_2	acarbose	0.81960845064992	0.950557727854707	none	FALSE	2	0.5	0.5
Small_cell_carcinoma_of_lung	Complex Disease	Small_cell_carcinoma_of_lung_1	acarbose	0.301494028051297	0.916243951010227	none	FALSE	1.75	0.5625	0.71308966557352
Squamous_cell_carcinoma_of_lung	Complex Disease	Squamous_cell_carcinoma_of_lung_2	acarbose	0.165679849857627	0.790349944891801	none	FALSE	1.75	0.5625	0.71308966557352
Ulcerative_Colitis	Autoimmune Disease	Ulcerative_Colitis_1	acarbose	0.613453529564072	0.853996857011113	none	FALSE	2	0.5	0.5
Alzheimers_Disease	Complex Disease	Alzheimers_Disease_3	acebutolol	0.599484558294996	0.869313033126729	none	FALSE	2	0.5	0.441074829791099
Atherosclerosis	Complex Disease	Atherosclerosis_3	acebutolol	0.422686989582431	0.832959695621745	none	FALSE	2	0.5	0.0924987830723858
Behcet_Syndrome	Autoimmune Disease	Behcet_Syndrome_1	acebutolol	0.528185988898508	0.806086228136931	none	FALSE	2	0.5	0.0924987830723858
Celiac_Disease	Autoimmune Disease	Celiac_Disease_1	acebutolol	0.936744813844139	1	none	FALSE	3	0.25	0.00829724886411584
Chronic_Obstructive_Airway_Disease	Complex Disease	Chronic_Obstructive_Airway_Disease_2	acebutolol	0.56962632828588	0.837033083443577	none	FALSE	2	0.5	0.441074829791099
Coronary_Arteriosclerosis	Complex Disease	Coronary_Arteriosclerosis_2	acebutolol	0.31450889431455	0.920149279823341	none	FALSE	2	0.5	0.0924987830723858
Crohn_Disease	Autoimmune Disease	Crohn_Disease_2	acebutolol	0.000313118041700346	0.00694908563000881	none	FALSE	1	0.75	0.963964438122554
Diabetes_Mellitus_InsulinDependent	Autoimmune Disease	Diabetes_Mellitus_InsulinDependent_1	acebutolol	0.560144961417738	0.843692163251746	none	FALSE	2	0.5	0.441074829791099
Endometriosis	Complex Disease	Endometriosis_7	acebutolol	0.264423021644416	0.887160034791007	none	FALSE	2	0.5	0.0924987830723858
Fatty_Liver	Complex Disease	Fatty_Liver_5	acebutolol	0.570980507944677	0.877685111041466	none	FALSE	2	0.5	0.441074829791099
Kidney_Failure_Chronic	Complex Disease	Kidney_Failure_Chronic_5	acebutolol	0.460072049691942	0.850353169806245	none	FALSE	2	0.5	0.441074829791099
Lupus_Erythematosus_Systemic	Autoimmune Disease	Lupus_Erythematosus_Systemic_4	acebutolol	0.476559922440784	1	none	FALSE	2	0.5	0.441074829791099
Malignant_mesothelioma	Complex Disease	Malignant_mesothelioma_3	acebutolol	0.580672109631823	0.983425706083117	none	FALSE	2	0.5	0.441074829791099
Malignant_neoplasm_of_kidney	Complex Disease	Malignant_neoplasm_of_kidney_2	acebutolol	0.56345206515916	0.875931793315891	none	FALSE	2	0.5	0.0924987830723858
Malignant_neoplasm_of_lung	Complex Disease	Malignant_neoplasm_of_lung_8	acebutolol	0.265613504310837	0.813949488834612	none	FALSE	2	0.5	0.0924987830723858
Malignant_neoplasm_of_pancreas	Complex Disease	Malignant_neoplasm_of_pancreas_4	acebutolol	0.56962632828588	0.910997176261458	none	FALSE	2	0.5	0.441074829791099
Malignant_tumor_of_colon	Complex Disease	Malignant_tumor_of_colon_6	acebutolol	0.468024782203748	0.855383391374766	none	FALSE	2	0.5	0.0924987830723858
Multiple_Sclerosis	Autoimmune Disease	Multiple_Sclerosis_1	acebutolol	0.590503935504683	0.912717795133746	none	FALSE	2	0.5	0.0924987830723858
Myocardial_Infarction	Complex Disease	Myocardial_Infarction_5	acebutolol	8.12920851563314e-08	2.94232185996388e-06	none	FALSE	1	0.75	0.963964438122554
Myocardial_Ischemia	Complex Disease	Myocardial_Ischemia_2	acebutolol	0.688266552064552	0.92207827627144	none	FALSE	2	0.5	0.0924987830723858
Nonalcoholic_Fatty_Liver_Disease	Complex Disease	Nonalcoholic_Fatty_Liver_Disease_2	acebutolol	0.56345206515916	0.851993987472896	none	FALSE	2	0.5	0.0924987830723858
Psoriasis	Autoimmune Disease	Psoriasis_2	acebutolol	0.56962632828588	0.908938984431347	none	FALSE	2	0.5	0.0924987830723858
Pulmonary_Emphysema	Complex Disease	Pulmonary_Emphysema_1	acebutolol	0.548983912305762	0.822359130553252	none	FALSE	2	0.5	0.0924987830723858
Rheumatoid_Arthritis	Autoimmune Disease	Rheumatoid_Arthritis_2	acebutolol	0.00876049748295788	0.153604734406157	none	FALSE	1	0.75	0.553914716534859
Small_cell_carcinoma_of_lung	Complex Disease	Small_cell_carcinoma_of_lung_1	acebutolol	0.590503935504683	0.916243951010227	none	FALSE	2	0.5	0.0924987830723858
Squamous_cell_carcinoma_of_lung	Complex Disease	Squamous_cell_carcinoma_of_lung_2	acebutolol	0.595084894748745	0.859238489770321	none	FALSE	2	0.5	0.0924987830723858
Ulcerative_Colitis	Autoimmune Disease	Ulcerative_Colitis_1	acebutolol	0.575333146340988	0.853996857011113	none	FALSE	2	0.5	0.0924987830723858
Alzheimers_Disease	Complex Disease	Alzheimers_Disease_3	acetazolamide	0.783699135396382	0.872786302069646	none	FALSE	2	0.5	0.0924987830723858
Atherosclerosis	Complex Disease	Atherosclerosis_3	acetazolamide	0.483292823089873	0.832959695621745	none	FALSE	2	0.5	0.0924987830723858
Behcet_Syndrome	Autoimmune Disease	Behcet_Syndrome_1	acetazolamide	0.714015458933234	0.810993730604108	none	FALSE	2	0.5	0.5
Celiac_Disease	Autoimmune Disease	Celiac_Disease_1	acetazolamide	0.897883260300291	1	none	FALSE	2.25	0.4375	0.28691033442648
Coronary_Arteriosclerosis	Complex Disease	Coronary_Arteriosclerosis_2	acetazolamide	0.30962480726846	0.920149279823341	none	FALSE	2	0.5	0.5
Crohn_Disease	Autoimmune Disease	Crohn_Disease_1	acetazolamide	0.704924474111661	0.852456655071253	none	FALSE	2	0.5	0.5
Diabetes_Mellitus_InsulinDependent	Autoimmune Disease	Diabetes_Mellitus_InsulinDependent_3	acetazolamide	0.515169028633872	0.843692163251746	none	FALSE	2	0.5	0.0924987830723858
Endometriosis	Complex Disease	Endometriosis_7	acetazolamide	0.923101552650115	0.993810509965907	none	FALSE	2.25	0.4375	0.28691033442648
Fatty_Liver	Complex Disease	Fatty_Liver_5	acetazolamide	0.742848220959395	0.887091051779946	none	FALSE	2	0.5	0.0924987830723858
Kidney_Failure_Chronic	Complex Disease	Kidney_Failure_Chronic_5	acetazolamide	0.986614612531075	0.99657267927246	none	FALSE	2.25	0.4375	0.0517350022249337
Lupus_Erythematosus_Systemic	Autoimmune Disease	Lupus_Erythematosus_Systemic_4	acetazolamide	0.529416415597242	1	none	FALSE	2	0.5	0.0924987830723858
Malignant_mesothelioma	Complex Disease	Malignant_mesothelioma_3	acetazolamide	0.796692564112469	0.994541819972773	none	FALSE	2	0.5	0.0924987830723858
Malignant_neoplasm_of_kidney	Complex Disease	Malignant_neoplasm_of_kidney_2	acetazolamide	0.53128164467503	0.875931793315891	none	FALSE	1.75	0.5625	0.71308966557352
Malignant_neoplasm_of_lung	Complex Disease	Malignant_neoplasm_of_lung_8	acetazolamide	0.835547605856923	0.92694687023576	none	FALSE	2.25	0.4375	0.28691033442648
Malignant_neoplasm_of_pancreas	Complex Disease	Malignant_neoplasm_of_pancreas_4	acetazolamide	0.296509618734202	0.910997176261458	none	FALSE	1.75	0.5625	0.159963534993635
Malignant_tumor_of_colon	Complex Disease	Malignant_tumor_of_colon_6	acetazolamide	0.604104725337542	0.855383391374766	none	FALSE	2	0.5	0.5
Multiple_Sclerosis	Autoimmune Disease	Multiple_Sclerosis_3	acetazolamide	0.786250087611947	0.920511173242983	none	FALSE	2	0.5	0.5
Myocardial_Infarction	Complex Disease	Myocardial_Infarction_5	acetazolamide	0.98347141572269	0.99884379815042	none	FALSE	2.25	0.4375	0.0517350022249337
Myocardial_Ischemia	Complex Disease	Myocardial_Ischemia_2	acetazolamide	0.54519380537699	0.92207827627144	none	FALSE	1.5	0.625	0.860671069548389
Nonalcoholic_Fatty_Liver_Disease	Complex Disease	Nonalcoholic_Fatty_Liver_Disease_2	acetazolamide	0.733065658040037	0.851993987472896	none	FALSE	2	0.5	0.5
Psoriasis	Autoimmune Disease	Psoriasis_2	acetazolamide	0.219199045002245	0.908938984431347	none	FALSE	1.75	0.5625	0.71308966557352
Pulmonary_Emphysema	Complex Disease	Pulmonary_Emphysema_2	acetazolamide	0.0118819435527057	0.244994359920075	none	FALSE	1.75	0.5625	0.159963534993635
Rheumatoid_Arthritis	Autoimmune Disease	Rheumatoid_Arthritis_2	acetazolamide	0.65138482459774	0.950557727854707	none	FALSE	1.75	0.5625	0.71308966557352
Small_cell_carcinoma_of_lung	Complex Disease	Small_cell_carcinoma_of_lung_1	acetazolamide	0.323609885086609	0.916243951010227	none	FALSE	1.5	0.625	0.860671069548389
Squamous_cell_carcinoma_of_lung	Complex Disease	Squamous_cell_carcinoma_of_lung_2	acetazolamide	0.181233021324775	0.829916379521987	none	FALSE	1.5	0.625	0.860671069548389
Ulcerative_Colitis	Autoimmune Disease	Ulcerative_Colitis_5	acetazolamide	0.0415611990530185	0.372898979956067	none	FALSE	1.75	0.5625	0.159963534993635
Alzheimers_Disease	Complex Disease	Alzheimers_Disease_3	acetohexamide	0.192251185703687	0.760310131269098	none	FALSE	1.5	0.625	0.821255012330486
Atherosclerosis	Complex Disease	Atherosclerosis_5	acetohexamide	0.468392825657981	0.832959695621745	none	FALSE	2	0.5	0.0924987830723858
Behcet_Syndrome	Autoimmune Disease	Behcet_Syndrome_1	acetohexamide	0.138051390286894	0.509790006642807	none	FALSE	1.5	0.625	0.262406231564007
Celiac_Disease	Autoimmune Disease	Celiac_Disease_1	acetohexamide	0.784270488181667	1	none	FALSE	2.5	0.375	0.0283739532766841
Chronic_Obstructive_Airway_Disease	Complex Disease	Chronic_Obstructive_Airway_Disease_2	acetohexamide	0.697002553754914	0.852671995680684	none	FALSE	2	0.5	0.441074829791099
Coronary_Arteriosclerosis	Complex Disease	Coronary_Arteriosclerosis_4	acetohexamide	0.61608036535902	0.920149279823341	none	FALSE	2	0.5	0.441074829791099
Crohn_Disease	Autoimmune Disease	Crohn_Disease_1	acetohexamide	0.517808486971801	0.852240480444149	none	FALSE	2	0.5	0.0924987830723858
Diabetes_Mellitus_InsulinDependent	Autoimmune Disease	Diabetes_Mellitus_InsulinDependent_1	acetohexamide	0.138111833774162	0.739069523708842	none	FALSE	1.5	0.625	0.821255012330486
Endometriosis	Complex Disease	Endometriosis_7	acetohexamide	0.809143887073828	0.940813665061296	none	FALSE	2.5	0.375	0.0283739532766841
Fatty_Liver	Complex Disease	Fatty_Liver_5	acetohexamide	0.141447434491545	0.704527451490454	none	FALSE	1.5	0.625	0.821255012330486
Kidney_Failure_Chronic	Complex Disease	Kidney_Failure_Chronic_5	acetohexamide	0.716896522979152	0.850353169806245	none	FALSE	2	0.5	0.441074829791099
Lupus_Erythematosus_Systemic	Autoimmune Disease	Lupus_Erythematosus_Systemic_4	acetohexamide	0.594173883610326	1	none	FALSE	2	0.5	0.441074829791099
Malignant_mesothelioma	Complex Disease	Malignant_mesothelioma_3	acetohexamide	0.833963606531444	0.999999999765837	none	FALSE	2	0.5	0.441074829791099
Malignant_neoplasm_of_kidney	Complex Disease	Malignant_neoplasm_of_kidney_2	acetohexamide	0.680595639562155	0.875931793315891	none	FALSE	2	0.5	0.0924987830723858
Malignant_neoplasm_of_lung	Complex Disease	Malignant_neoplasm_of_lung_8	acetohexamide	0.106803767021191	0.813949488834612	none	FALSE	2	0.5	0.0924987830723858
Malignant_neoplasm_of_pancreas	Complex Disease	Malignant_neoplasm_of_pancreas_4	acetohexamide	0.795172036198372	0.910997176261458	none	FALSE	2	0.5	0.441074829791099
Malignant_tumor_of_colon	Complex Disease	Malignant_tumor_of_colon_6	acetohexamide	0.974889527838472	0.999999922110852	none	FALSE	2.5	0.375	0.0283739532766841
Multiple_Sclerosis	Autoimmune Disease	Multiple_Sclerosis_1	acetohexamide	0.674465817105473	0.912717795133746	none	FALSE	2	0.5	0.0924987830723858
Myocardial_Infarction	Complex Disease	Myocardial_Infarction_5	acetohexamide	0.805244037238814	0.916910813628358	none	FALSE	2	0.5	0.441074829791099
Myocardial_Ischemia	Complex Disease	Myocardial_Ischemia_2	acetohexamide	0.341564273549674	0.92207827627144	none	FALSE	1.5	0.625	0.262406231564007
Nonalcoholic_Fatty_Liver_Disease	Complex Disease	Nonalcoholic_Fatty_Liver_Disease_2	acetohexamide	0.749854441550341	0.851993987472896	none	FALSE	2	0.5	0.0924987830723858
Psoriasis	Autoimmune Disease	Psoriasis_2	acetohexamide	0.653070351103446	0.908938984431347	none	FALSE	2	0.5	0.0924987830723858
Pulmonary_Emphysema	Complex Disease	Pulmonary_Emphysema_1	acetohexamide	0.709088418187935	0.822472233982353	none	FALSE	2	0.5	0.0924987830723858
Rheumatoid_Arthritis	Autoimmune Disease	Rheumatoid_Arthritis_3	acetohexamide	0.218853271093471	0.849934991022477	none	FALSE	1.5	0.625	0.262406231564007
Small_cell_carcinoma_of_lung	Complex Disease	Small_cell_carcinoma_of_lung_1	acetohexamide	0.750615505352262	0.916243951010227	none	FALSE	2	0.5	0.0924987830723858
Squamous_cell_carcinoma_of_lung	Complex Disease	Squamous_cell_carcinoma_of_lung_2	acetohexamide	0.720179139195086	0.860945672409804	none	FALSE	2	0.5	0.0924987830723858
Ulcerative_Colitis	Autoimmune Disease	Ulcerative_Colitis_4	acetohexamide	0.685800525751541	0.853996857011113	none	FALSE	2	0.5	0.0924987830723858
Alzheimers_Disease	Complex Disease	Alzheimers_Disease_3	acetophenazine	0.0893851675627415	0.669361341001449	none	FALSE	1	0.75	0.963964438122554
Atherosclerosis	Complex Disease	Atherosclerosis_4	acetophenazine	0.0320649402559519	0.458540391059473	none	FALSE	1	0.75	0.963964438122554
Behcet_Syndrome	Autoimmune Disease	Behcet_Syndrome_1	acetophenazine	0.0339909665675637	0.243570627834973	none	FALSE	1	0.75	0.553914716534859
Celiac_Disease	Autoimmune Disease	Celiac_Disease_1	acetophenazine	0.56962632828588	1	none	FALSE	2	0.5	0.0924987830723858
Chronic_Obstructive_Airway_Disease	Complex Disease	Chronic_Obstructive_Airway_Disease_2	acetophenazine	0.00415597164073325	0.0647764093882962	none	FALSE	1	0.75	0.963964438122554
Coronary_Arteriosclerosis	Complex Disease	Coronary_Arteriosclerosis_4	acetophenazine	0.0151630191923706	0.281707235138257	none	FALSE	1	0.75	0.963964438122554
Crohn_Disease	Autoimmune Disease	Crohn_Disease_3	acetophenazine	0.000229943681660614	0.00519167641945872	none	FALSE	1	0.75	0.963964438122554
Diabetes_Mellitus_InsulinDependent	Autoimmune Disease	Diabetes_Mellitus_InsulinDependent_1	acetophenazine	0.0359513230741735	0.267568755063533	none	FALSE	1	0.75	0.963964438122554
Endometriosis	Complex Disease	Endometriosis_7	acetophenazine	0.595084894748745	0.887160034791007	none	FALSE	2	0.5	0.0924987830723858
Fatty_Liver	Complex Disease	Fatty_Liver_5	acetophenazine	0.00493323903389081	0.0782098871226592	none	FALSE	1	0.75	0.963964438122554
Kidney_Failure_Chronic	Complex Disease	Kidney_Failure_Chronic_5	acetophenazine	0.0247449411754761	0.261733076986133	none	FALSE	1	0.75	0.963964438122554
Lupus_Erythematosus_Systemic	Autoimmune Disease	Lupus_Erythematosus_Systemic_4	acetophenazine	0.0166258014264081	0.17250931560041	none	FALSE	1	0.75	0.963964438122554
Malignant_mesothelioma	Complex Disease	Malignant_mesothelioma_3	acetophenazine	0.0917598237890933	0.983425706083117	none	FALSE	1	0.75	0.963964438122554
Malignant_neoplasm_of_kidney	Complex Disease	Malignant_neoplasm_of_kidney_2	acetophenazine	0.76544762148164	0.875931793315891	none	FALSE	2	0.5	0.0924987830723858
Malignant_neoplasm_of_lung	Complex Disease	Malignant_neoplasm_of_lung_8	acetophenazine	0.537866255106672	0.813949488834612	none	FALSE	2	0.5	0.0924987830723858
Malignant_neoplasm_of_pancreas	Complex Disease	Malignant_neoplasm_of_pancreas_4	acetophenazine	0.0592878235906382	0.592321297679935	none	FALSE	1	0.75	0.963964438122554
Malignant_tumor_of_colon	Complex Disease	Malignant_tumor_of_colon_6	acetophenazine	0.64692002623343	0.855383391374766	none	FALSE	2	0.5	0.0924987830723858
Multiple_Sclerosis	Autoimmune Disease	Multiple_Sclerosis_2	acetophenazine	0.00878595173451559	0.132475678496993	none	FALSE	1	0.75	0.963964438122554
Myocardial_Infarction	Complex Disease	Myocardial_Infarction_5	acetophenazine	0.068351816660602	0.401182059048488	none	FALSE	1	0.75	0.963964438122554
Myocardial_Ischemia	Complex Disease	Myocardial_Ischemia_5	acetophenazine	0.137482059962869	0.670290551559756	none	FALSE	1	0.75	0.963964438122554
Nonalcoholic_Fatty_Liver_Disease	Complex Disease	Nonalcoholic_Fatty_Liver_Disease_4	acetophenazine	0.0181454992582531	0.152165472879499	none	FALSE	1	0.75	0.963964438122554
Psoriasis	Autoimmune Disease	Psoriasis_5	acetophenazine	0.0706506530865273	0.464224745785717	none	FALSE	1	0.75	0.963964438122554
Pulmonary_Emphysema	Complex Disease	Pulmonary_Emphysema_1	acetophenazine	0.0359513230741735	0.507617050797298	none	FALSE	1	0.75	0.553914716534859
Rheumatoid_Arthritis	Autoimmune Disease	Rheumatoid_Arthritis_6	acetophenazine	0.103704825184774	0.7004504618262	none	FALSE	1	0.75	0.963964438122554
Small_cell_carcinoma_of_lung	Complex Disease	Small_cell_carcinoma_of_lung_1	acetophenazine	0.113322754029603	0.733434067958091	none	FALSE	1	0.75	0.553914716534859
Squamous_cell_carcinoma_of_lung	Complex Disease	Squamous_cell_carcinoma_of_lung_2	acetophenazine	0.135062600194462	0.734186442082717	none	FALSE	1	0.75	0.553914716534859
Ulcerative_Colitis	Autoimmune Disease	Ulcerative_Colitis_4	acetophenazine	0.0440989683290609	0.382420740978575	none	FALSE	1	0.75	0.553914716534859
Alzheimers_Disease	Complex Disease	Alzheimers_Disease_3	acetylcholine	0.758052991498673	0.869313033126729	none	FALSE	2	0.5	0.0924987830723858
Atherosclerosis	Complex Disease	Atherosclerosis_3	acetylcholine	0.580672109631823	0.832959695621745	none	FALSE	2	0.5	0.212226619432991
Behcet_Syndrome	Autoimmune Disease	Behcet_Syndrome_1	acetylcholine	0.715059242746987	0.810993730604108	none	FALSE	2	0.5	0.0924987830723858
Celiac_Disease	Autoimmune Disease	Celiac_Disease_1	acetylcholine	0.556657283572254	1	none	FALSE	2	0.5	0.0924987830723858
Chronic_Obstructive_Airway_Disease	Complex Disease	Chronic_Obstructive_Airway_Disease_3	acetylcholine	0.548983912305762	0.837033083443577	none	FALSE	2	0.5	0.0924987830723858
Coronary_Arteriosclerosis	Complex Disease	Coronary_Arteriosclerosis_2	acetylcholine	0.556657283572254	0.920149279823341	none	FALSE	2	0.5	0.0924987830723858
Crohn_Disease	Autoimmune Disease	Crohn_Disease_1	acetylcholine	0.671267166857739	0.852240480444149	none	FALSE	2	0.5	0.0924987830723858
Diabetes_Mellitus_InsulinDependent	Autoimmune Disease	Diabetes_Mellitus_InsulinDependent_2	acetylcholine	0.595084894748745	0.843692163251746	none	FALSE	2	0.5	0.212226619432991
Endometriosis	Complex Disease	Endometriosis_7	acetylcholine	0.56345206515916	0.887160034791007	none	FALSE	2	0.5	0.0924987830723858
Fatty_Liver	Complex Disease	Fatty_Liver_5	acetylcholine	0.650099115565958	0.877685111041466	none	FALSE	2	0.5	0.0924987830723858
Kidney_Failure_Chronic	Complex Disease	Kidney_Failure_Chronic_5	acetylcholine	0.653234314566262	0.850353169806245	none	FALSE	2	0.5	0.0924987830723858
Lupus_Erythematosus_Systemic	Autoimmune Disease	Lupus_Erythematosus_Systemic_4	acetylcholine	0.595084894748745	1	none	FALSE	2	0.5	0.0924987830723858
Malignant_mesothelioma	Complex Disease	Malignant_mesothelioma_3	acetylcholine	0.720249939547867	0.983425706083117	none	FALSE	2	0.5	0.0924987830723858
Malignant_neoplasm_of_kidney	Complex Disease	Malignant_neoplasm_of_kidney_2	acetylcholine	0.748125385547499	0.875931793315891	none	FALSE	2	0.5	0.0924987830723858
Malignant_neoplasm_of_lung	Complex Disease	Malignant_neoplasm_of_lung_8	acetylcholine	0.590503935504683	0.813949488834612	none	FALSE	2	0.5	0.0924987830723858
Malignant_neoplasm_of_pancreas	Complex Disease	Malignant_neoplasm_of_pancreas_4	acetylcholine	0.785011609181135	0.910997176261458	none	FALSE	2	0.5	0.0924987830723858
Malignant_tumor_of_colon	Complex Disease	Malignant_tumor_of_colon_6	acetylcholine	0.619445886646683	0.855383391374766	none	FALSE	2	0.5	0.0924987830723858
Multiple_Sclerosis	Autoimmune Disease	Multiple_Sclerosis_1	acetylcholine	0.679874724181349	0.912717795133746	none	FALSE	2	0.5	0.0924987830723858
Myocardial_Infarction	Complex Disease	Myocardial_Infarction_5	acetylcholine	0.677031310509309	0.887385123914268	none	FALSE	2	0.5	0.0924987830723858
Myocardial_Ischemia	Complex Disease	Myocardial_Ischemia_6	acetylcholine	0.671267166857739	0.92207827627144	none	FALSE	2	0.5	0.0924987830723858
Nonalcoholic_Fatty_Liver_Disease	Complex Disease	Nonalcoholic_Fatty_Liver_Disease_2	acetylcholine	0.691021690349833	0.851993987472896	none	FALSE	2	0.5	0.0924987830723858
Psoriasis	Autoimmune Disease	Psoriasis_2	acetylcholine	0.701859313314885	0.908938984431347	none	FALSE	2	0.5	0.0924987830723858
Pulmonary_Emphysema	Complex Disease	Pulmonary_Emphysema_2	acetylcholine	0.528185988898508	0.822359130553252	none	FALSE	2	0.5	0.212226619432991
Rheumatoid_Arthritis	Autoimmune Disease	Rheumatoid_Arthritis_4	acetylcholine	0.122973832601678	0.733277841731583	none	FALSE	1	0.75	0.84216370270197
Small_cell_carcinoma_of_lung	Complex Disease	Small_cell_carcinoma_of_lung_1	acetylcholine	0.905860128698345	0.945922738812768	none	FALSE	2	0.5	0.0924987830723858
Squamous_cell_carcinoma_of_lung	Complex Disease	Squamous_cell_carcinoma_of_lung_2	acetylcholine	0.845577926011696	0.898933043936528	none	FALSE	2	0.5	0.0924987830723858
Ulcerative_Colitis	Autoimmune Disease	Ulcerative_Colitis_4	acetylcholine	0.0615321734371649	0.469651264839657	none	FALSE	1	0.75	0.84216370270197
Alzheimers_Disease	Complex Disease	Alzheimers_Disease_3	acetyldigitoxin	0.832496245418415	0.895002151633824	none	FALSE	1.75	0.5625	0.159963534993635
Atherosclerosis	Complex Disease	Atherosclerosis_5	acetyldigitoxin	0.0572676597605093	0.667381921507547	none	FALSE	1.625	0.59375	0.206525187533681
Behcet_Syndrome	Autoimmune Disease	Behcet_Syndrome_1	acetyldigitoxin	0.948247206442538	0.987059893062578	none	FALSE	1.875	0.53125	0.611879311054267
Celiac_Disease	Autoimmune Disease	Celiac_Disease_1	acetyldigitoxin	0.764200975945171	1	none	FALSE	2.125	0.46875	0.388120688945733
Chronic_Obstructive_Airway_Disease	Complex Disease	Chronic_Obstructive_Airway_Disease_2	acetyldigitoxin	0.00706076365512045	0.100534830380278	none	FALSE	1.375	0.65625	0.32717294210918
Coronary_Arteriosclerosis	Complex Disease	Coronary_Arteriosclerosis_2	acetyldigitoxin	0.285167500967179	0.920149279823341	none	FALSE	2	0.5	0.5
Crohn_Disease	Autoimmune Disease	Crohn_Disease_1	acetyldigitoxin	0.792493255908888	0.885181200337465	none	FALSE	1.875	0.53125	0.611879311054267
Diabetes_Mellitus_InsulinDependent	Autoimmune Disease	Diabetes_Mellitus_InsulinDependent_1	acetyldigitoxin	0.498107160654011	0.843692163251746	none	FALSE	1.75	0.5625	0.159963534993635
Endometriosis	Complex Disease	Endometriosis_7	acetyldigitoxin	0.824620188480919	0.951027250736786	none	FALSE	2.125	0.46875	0.388120688945733
Fatty_Liver	Complex Disease	Fatty_Liver_5	acetyldigitoxin	0.865761071506582	0.950582257566349	none	FALSE	1.875	0.53125	0.122281579924475
Kidney_Failure_Chronic	Complex Disease	Kidney_Failure_Chronic_5	acetyldigitoxin	0.952888034443332	0.978458826212135	none	FALSE	2	0.5	0.0924987830723858
Lupus_Erythematosus_Systemic	Autoimmune Disease	Lupus_Erythematosus_Systemic_4	acetyldigitoxin	0.955541063986607	1	none	FALSE	2.125	0.46875	0.0693963351778942
Malignant_mesothelioma	Complex Disease	Malignant_mesothelioma_5	acetyldigitoxin	0.433142105690805	0.983425706083117	none	FALSE	2	0.5	0.5
Malignant_neoplasm_of_kidney	Complex Disease	Malignant_neoplasm_of_kidney_2	acetyldigitoxin	0.791202842865458	0.877503327471202	none	FALSE	1.625	0.59375	0.796677431140668
Malignant_neoplasm_of_lung	Complex Disease	Malignant_neoplasm_of_lung_8	acetyldigitoxin	0.784279245886206	0.906778876751736	none	FALSE	2.125	0.46875	0.388120688945733
Malignant_neoplasm_of_pancreas	Complex Disease	Malignant_neoplasm_of_pancreas_4	acetyldigitoxin	0.26443456459167	0.910997176261458	none	FALSE	1.5	0.625	0.262406231564007
Malignant_tumor_of_colon	Complex Disease	Malignant_tumor_of_colon_6	acetyldigitoxin	0.43456235452976	0.855383391374766	none	FALSE	1.875	0.53125	0.611879311054267
Multiple_Sclerosis	Autoimmune Disease	Multiple_Sclerosis_3	acetyldigitoxin	0.48455131311751	0.912717795133746	none	FALSE	1.625	0.59375	0.796677431140668
Myocardial_Infarction	Complex Disease	Myocardial_Infarction_5	acetyldigitoxin	0.98750971789398	0.99884379815042	none	FALSE	2	0.5	0.0924987830723858
Myocardial_Ischemia	Complex Disease	Myocardial_Ischemia_6	acetyldigitoxin	0.686300836459275	0.92207827627144	none	FALSE	1.875	0.53125	0.611879311054267
Nonalcoholic_Fatty_Liver_Disease	Complex Disease	Nonalcoholic_Fatty_Liver_Disease_4	acetyldigitoxin	0.817346200024584	0.879751914842804	none	FALSE	1.875	0.53125	0.122281579924475
Psoriasis	Autoimmune Disease	Psoriasis_2	acetyldigitoxin	0.867612616151188	0.948636517544327	none	FALSE	1.75	0.5625	0.71308966557352
Pulmonary_Emphysema	Complex Disease	Pulmonary_Emphysema_1	acetyldigitoxin	0.35186429383666	0.822359130553252	none	FALSE	1.625	0.59375	0.206525187533681
Rheumatoid_Arthritis	Autoimmune Disease	Rheumatoid_Arthritis_4	acetyldigitoxin	0.271326797579138	0.93407391342016	none	FALSE	1.5	0.625	0.262406231564007
Small_cell_carcinoma_of_lung	Complex Disease	Small_cell_carcinoma_of_lung_1	acetyldigitoxin	0.815953117600519	0.933715358631906	none	FALSE	1.5	0.625	0.860671069548389
Squamous_cell_carcinoma_of_lung	Complex Disease	Squamous_cell_carcinoma_of_lung_2	acetyldigitoxin	0.813191954141976	0.883330628239619	none	FALSE	1.5	0.625	0.860671069548389
Ulcerative_Colitis	Autoimmune Disease	Ulcerative_Colitis_5	acetyldigitoxin	0.0728793960720037	0.514433282254495	none	FALSE	1.625	0.59375	0.206525187533681
Alzheimers_Disease	Complex Disease	Alzheimers_Disease_3	acetylsalicylic acid	0.770640128081309	0.869574614079435	none	FALSE	2	0.5	0.0924987830723858
Atherosclerosis	Complex Disease	Atherosclerosis_3	acetylsalicylic acid	0.580672109631823	0.832959695621745	none	FALSE	2	0.5	0.0924987830723858
Behcet_Syndrome	Autoimmune Disease	Behcet_Syndrome_1	acetylsalicylic acid	0.672235384597041	0.806086228136931	none	FALSE	2	0.5	0.5
Celiac_Disease	Autoimmune Disease	Celiac_Disease_1	acetylsalicylic acid	0.569626328285879	1	none	FALSE	2	0.5	0.5
Chronic_Obstructive_Airway_Disease	Complex Disease	Chronic_Obstructive_Airway_Disease_2	acetylsalicylic acid	0.615676744506926	0.837033083443577	none	FALSE	2	0.5	0.0924987830723858
Coronary_Arteriosclerosis	Complex Disease	Coronary_Arteriosclerosis_2	acetylsalicylic acid	0.58571229674382	0.920149279823341	none	FALSE	2	0.5	0.5
Crohn_Disease	Autoimmune Disease	Crohn_Disease_2	acetylsalicylic acid	0.60372626587014	0.852240480444149	none	FALSE	2	0.5	0.0924987830723858
Diabetes_Mellitus_InsulinDependent	Autoimmune Disease	Diabetes_Mellitus_InsulinDependent_2	acetylsalicylic acid	0.619445886646683	0.843692163251746	none	FALSE	2	0.5	0.0924987830723858
Endometriosis	Complex Disease	Endometriosis_7	acetylsalicylic acid	0.539927950308058	0.887160034791007	none	FALSE	2	0.5	0.5
Fatty_Liver	Complex Disease	Fatty_Liver_5	acetylsalicylic acid	0.656328470365051	0.877685111041466	none	FALSE	2	0.5	0.0924987830723858
Kidney_Failure_Chronic	Complex Disease	Kidney_Failure_Chronic_5	acetylsalicylic acid	0.628817528837796	0.850353169806245	none	FALSE	2	0.5	0.0924987830723858
Lupus_Erythematosus_Systemic	Autoimmune Disease	Lupus_Erythematosus_Systemic_4	acetylsalicylic acid	0.674465817105473	1	none	FALSE	2	0.5	0.0924987830723858
Malignant_mesothelioma	Complex Disease	Malignant_mesothelioma_3	acetylsalicylic acid	0.740388928226917	0.983425706083117	none	FALSE	2	0.5	0.0924987830723858
Malignant_neoplasm_of_kidney	Complex Disease	Malignant_neoplasm_of_kidney_2	acetylsalicylic acid	0.00594477008220506	0.125930046241377	none	FALSE	0.5	0.875	0.995775515329123
Malignant_neoplasm_of_lung	Complex Disease	Malignant_neoplasm_of_lung_8	acetylsalicylic acid	0.539927950308059	0.813949488834612	none	FALSE	2	0.5	0.5
Malignant_neoplasm_of_pancreas	Complex Disease	Malignant_neoplasm_of_pancreas_4	acetylsalicylic acid	0.743792567393907	0.910997176261458	none	FALSE	2	0.5	0.0924987830723858
Malignant_tumor_of_colon	Complex Disease	Malignant_tumor_of_colon_6	acetylsalicylic acid	0.604703481682207	0.855383391374766	none	FALSE	2	0.5	0.5
Multiple_Sclerosis	Autoimmune Disease	Multiple_Sclerosis_1	acetylsalicylic acid	0.154718035347288	0.77359017673644	none	FALSE	1.5	0.625	0.860671069548389
Myocardial_Infarction	Complex Disease	Myocardial_Infarction_5	acetylsalicylic acid	0.644343057429236	0.887385123914268	indication	FALSE	2	0.5	0.0924987830723858
Myocardial_Ischemia	Complex Disease	Myocardial_Ischemia_2	acetylsalicylic acid	0.205952883020355	0.836234086930267	none	FALSE	1	0.75	0.97446278947789
Nonalcoholic_Fatty_Liver_Disease	Complex Disease	Nonalcoholic_Fatty_Liver_Disease_2	acetylsalicylic acid	0.748691839264287	0.851993987472896	none	FALSE	2	0.5	0.5
Psoriasis	Autoimmune Disease	Psoriasis_2	acetylsalicylic acid	0.694646921397473	0.908938984431347	none	FALSE	2	0.5	0.5
Pulmonary_Emphysema	Complex Disease	Pulmonary_Emphysema_1	acetylsalicylic acid	0.686458850292118	0.822359130553252	none	FALSE	2	0.5	0.0924987830723858
Rheumatoid_Arthritis	Autoimmune Disease	Rheumatoid_Arthritis_3	acetylsalicylic acid	0.804496592413257	0.950557727854707	indication	FALSE	2	0.5	0.5
Small_cell_carcinoma_of_lung	Complex Disease	Small_cell_carcinoma_of_lung_1	acetylsalicylic acid	0.0625920284504231	0.680736588532192	none	FALSE	1	0.75	0.97446278947789
Squamous_cell_carcinoma_of_lung	Complex Disease	Squamous_cell_carcinoma_of_lung_2	acetylsalicylic acid	0.0295598979192966	0.329826229415309	none	FALSE	1	0.75	0.97446278947789
Ulcerative_Colitis	Autoimmune Disease	Ulcerative_Colitis_4	acetylsalicylic acid	0.691935740787849	0.853996857011113	none	FALSE	2	0.5	0.0924987830723858
Alzheimers_Disease	Complex Disease	Alzheimers_Disease_3	acitretin	0.993687996607379	0.999484390527906	none	FALSE	2	0.5	0.0924987830723858
Atherosclerosis	Complex Disease	Atherosclerosis_4	acitretin	0.431752533379563	0.832959695621745	none	FALSE	1.5	0.625	0.262406231564007
Behcet_Syndrome	Autoimmune Disease	Behcet_Syndrome_1	acitretin	0.9961611306739	0.999277622433877	none	FALSE	2	0.5	0.5
Celiac_Disease	Autoimmune Disease	Celiac_Disease_1	acitretin	0.0135622582993153	0.214349838486739	none	FALSE	1.5	0.625	0.860671069548389
Chronic_Obstructive_Airway_Disease	Complex Disease	Chronic_Obstructive_Airway_Disease_4	acitretin	0.0996451778600584	0.72149801357255	none	FALSE	1.5	0.625	0.860671069548389
Coronary_Arteriosclerosis	Complex Disease	Coronary_Arteriosclerosis_4	acitretin	0.854774160978333	0.979413036433764	none	FALSE	2	0.5	0.0924987830723858
Crohn_Disease	Autoimmune Disease	Crohn_Disease_1	acitretin	0.00246785404535675	0.0384041350643963	none	FALSE	1	0.75	0.97446278947789
Diabetes_Mellitus_InsulinDependent	Autoimmune Disease	Diabetes_Mellitus_InsulinDependent_3	acitretin	0.305353078602527	0.843692163251746	none	FALSE	1.5	0.625	0.262406231564007
Endometriosis	Complex Disease	Endometriosis_7	acitretin	4.93652106230365e-05	0.00573982767153306	none	FALSE	1.5	0.625	0.860671069548389
Fatty_Liver	Complex Disease	Fatty_Liver_5	acitretin	0.955052053925928	0.999999882518789	none	FALSE	2	0.5	0.0924987830723858
Kidney_Failure_Chronic	Complex Disease	Kidney_Failure_Chronic_5	acitretin	0.854774160978333	0.91892271930853	none	FALSE	2	0.5	0.0924987830723858
Lupus_Erythematosus_Systemic	Autoimmune Disease	Lupus_Erythematosus_Systemic_4	acitretin	0.710026606435322	1	none	FALSE	2	0.5	0.0924987830723858
Malignant_mesothelioma	Complex Disease	Malignant_mesothelioma_3	acitretin	0.555542597625745	0.983425706083117	none	FALSE	1.5	0.625	0.262406231564007
Malignant_neoplasm_of_kidney	Complex Disease	Malignant_neoplasm_of_kidney_2	acitretin	0.64692002623343	0.875931793315891	none	FALSE	1.5	0.625	0.860671069548389
Malignant_neoplasm_of_lung	Complex Disease	Malignant_neoplasm_of_lung_8	acitretin	0.474696440012045	0.813949488834612	none	FALSE	2	0.5	0.5
Malignant_neoplasm_of_pancreas	Complex Disease	Malignant_neoplasm_of_pancreas_4	acitretin	0.594812684024844	0.910997176261458	none	FALSE	1.5	0.625	0.262406231564007
Malignant_tumor_of_colon	Complex Disease	Malignant_tumor_of_colon_6	acitretin	0.17581436574815	0.855383391374766	none	FALSE	1.5	0.625	0.860671069548389
Multiple_Sclerosis	Autoimmune Disease	Multiple_Sclerosis_1	acitretin	1.7769386854723e-05	0.00142895485956731	none	FALSE	1	0.75	0.97446278947789
Myocardial_Infarction	Complex Disease	Myocardial_Infarction_5	acitretin	0.889102345418434	0.937298022718624	none	FALSE	2	0.5	0.0924987830723858
Myocardial_Ischemia	Complex Disease	Myocardial_Ischemia_2	acitretin	0.0440989683290609	0.316868429735219	none	FALSE	1	0.75	0.97446278947789
Nonalcoholic_Fatty_Liver_Disease	Complex Disease	Nonalcoholic_Fatty_Liver_Disease_2	acitretin	0.477903328408275	0.851993987472896	none	FALSE	1.5	0.625	0.860671069548389
Pulmonary_Emphysema	Complex Disease	Pulmonary_Emphysema_1	acitretin	0.364914914630979	0.822359130553252	none	FALSE	1.5	0.625	0.262406231564007
Rheumatoid_Arthritis	Autoimmune Disease	Rheumatoid_Arthritis_2	acitretin	0.122055306783585	0.733277841731583	none	FALSE	1	0.75	0.97446278947789
Small_cell_carcinoma_of_lung	Complex Disease	Small_cell_carcinoma_of_lung_1	acitretin	0.00771335811477991	0.24586328990861	none	FALSE	1	0.75	0.97446278947789
Squamous_cell_carcinoma_of_lung	Complex Disease	Squamous_cell_carcinoma_of_lung_2	acitretin	0.637086354256078	0.859238489770321	none	FALSE	1.5	0.625	0.860671069548389
Ulcerative_Colitis	Autoimmune Disease	Ulcerative_Colitis_1	acitretin	0.626721826307427	0.853996857011113	none	FALSE	1.5	0.625	0.860671069548389
Alzheimers_Disease	Complex Disease	Alzheimers_Disease_3	aclidinium bromide	0.780800954997755	0.872786302069646	none	FALSE	2	0.5	0.0924987830723858
Atherosclerosis	Complex Disease	Atherosclerosis_5	aclidinium bromide	0.527431807928473	0.832959695621745	none	FALSE	2	0.5	0.212226619432991
Behcet_Syndrome	Autoimmune Disease	Behcet_Syndrome_1	aclidinium bromide	0.737092293526648	0.819201974896369	none	FALSE	2	0.5	0.0924987830723858
Celiac_Disease	Autoimmune Disease	Celiac_Disease_1	aclidinium bromide	0.148291319223274	1	none	FALSE	2	0.5	0.0924987830723858
Chronic_Obstructive_Airway_Disease	Complex Disease	Chronic_Obstructive_Airway_Disease_4	aclidinium bromide	0.355842208679247	0.837033083443577	indication	FALSE	2	0.5	0.0924987830723858
Coronary_Arteriosclerosis	Complex Disease	Coronary_Arteriosclerosis_2	aclidinium bromide	0.201180950097457	0.920149279823341	none	FALSE	2	0.5	0.0924987830723858
Crohn_Disease	Autoimmune Disease	Crohn_Disease_2	aclidinium bromide	0.0570141351602567	0.398703123541292	none	FALSE	1.8	0.55	0.143871564416335
Diabetes_Mellitus_InsulinDependent	Autoimmune Disease	Diabetes_Mellitus_InsulinDependent_1	aclidinium bromide	0.655264053712163	0.843692163251746	none	FALSE	2	0.5	0.0924987830723858
Endometriosis	Complex Disease	Endometriosis_7	aclidinium bromide	0.629162771305558	0.887160034791007	none	FALSE	2.2	0.45	0.0582223766534467
Fatty_Liver	Complex Disease	Fatty_Liver_5	aclidinium bromide	0.627095973546186	0.877685111041466	none	FALSE	2	0.5	0.0924987830723858
Kidney_Failure_Chronic	Complex Disease	Kidney_Failure_Chronic_5	aclidinium bromide	0.666130916909371	0.850353169806245	none	FALSE	2	0.5	0.0924987830723858
Lupus_Erythematosus_Systemic	Autoimmune Disease	Lupus_Erythematosus_Systemic_4	aclidinium bromide	0.956630126737418	1	none	FALSE	2.2	0.45	0.0582223766534467
Malignant_mesothelioma	Complex Disease	Malignant_mesothelioma_3	aclidinium bromide	0.791163859524001	0.99265337188061	none	FALSE	2	0.5	0.0924987830723858
Malignant_neoplasm_of_kidney	Complex Disease	Malignant_neoplasm_of_kidney_2	aclidinium bromide	0.805586822333981	0.87951788751447	none	FALSE	2	0.5	0.0924987830723858
Malignant_neoplasm_of_lung	Complex Disease	Malignant_neoplasm_of_lung_8	aclidinium bromide	0.842614123888522	0.930777865839122	none	FALSE	2.4	0.4	0.0361416146569395
Malignant_neoplasm_of_pancreas	Complex Disease	Malignant_neoplasm_of_pancreas_4	aclidinium bromide	0.82158068908504	0.911743717800344	none	FALSE	2	0.5	0.0924987830723858
Malignant_tumor_of_colon	Complex Disease	Malignant_tumor_of_colon_6	aclidinium bromide	0.555780810269425	0.855383391374766	none	FALSE	2	0.5	0.0924987830723858
Multiple_Sclerosis	Autoimmune Disease	Multiple_Sclerosis_3	aclidinium bromide	0.671153053119242	0.912717795133746	none	FALSE	2	0.5	0.0924987830723858
Myocardial_Infarction	Complex Disease	Myocardial_Infarction_5	aclidinium bromide	0.146149594543114	0.641188288517433	none	FALSE	1.8	0.55	0.143871564416335
Myocardial_Ischemia	Complex Disease	Myocardial_Ischemia_6	aclidinium bromide	0.721657822163965	0.92207827627144	none	FALSE	2	0.5	0.0924987830723858
Nonalcoholic_Fatty_Liver_Disease	Complex Disease	Nonalcoholic_Fatty_Liver_Disease_4	aclidinium bromide	0.665928919726466	0.851993987472896	none	FALSE	2	0.5	0.0924987830723858
Psoriasis	Autoimmune Disease	Psoriasis_2	aclidinium bromide	0.733616013069714	0.909345970685546	none	FALSE	2	0.5	0.0924987830723858
Pulmonary_Emphysema	Complex Disease	Pulmonary_Emphysema_1	aclidinium bromide	0.716361258735773	0.823498473537849	none	FALSE	2	0.5	0.212226619432991
Rheumatoid_Arthritis	Autoimmune Disease	Rheumatoid_Arthritis_3	aclidinium bromide	0.160680116372521	0.814499624062232	none	FALSE	1.6	0.6	0.216955133902522
Small_cell_carcinoma_of_lung	Complex Disease	Small_cell_carcinoma_of_lung_1	aclidinium bromide	0.888185482252145	0.945922738812768	none	FALSE	2	0.5	0.0924987830723858
Squamous_cell_carcinoma_of_lung	Complex Disease	Squamous_cell_carcinoma_of_lung_2	aclidinium bromide	0.902830826420502	0.929879199357796	none	FALSE	2	0.5	0.0924987830723858
Ulcerative_Colitis	Autoimmune Disease	Ulcerative_Colitis_1	aclidinium bromide	0.737574195402885	0.853996857011113	none	FALSE	2	0.5	0.0924987830723858
Alzheimers_Disease	Complex Disease	Alzheimers_Disease_3	acotiamide	0.446502636885951	0.869313033126729	none	FALSE	2	0.5	0.441074829791099
Atherosclerosis	Complex Disease	Atherosclerosis_3	acotiamide	0.256873308795399	0.832959695621745	none	FALSE	2	0.5	0.0924987830723858
Behcet_Syndrome	Autoimmune Disease	Behcet_Syndrome_1	acotiamide	0.5	0.806086228136931	none	FALSE	2	0.5	0.0924987830723858
Celiac_Disease	Autoimmune Disease	Celiac_Disease_1	acotiamide	0.18789429157718	1	none	FALSE	2	0.5	0.0924987830723858
Chronic_Obstructive_Airway_Disease	Complex Disease	Chronic_Obstructive_Airway_Disease_3	acotiamide	0.134977713382594	0.818513290059143	none	FALSE	2	0.5	0.0924987830723858
Coronary_Arteriosclerosis	Complex Disease	Coronary_Arteriosclerosis_4	acotiamide	0.367775031411131	0.920149279823341	none	FALSE	2	0.5	0.441074829791099
Crohn_Disease	Autoimmune Disease	Crohn_Disease_1	acotiamide	0.440164174913769	0.852240480444149	none	FALSE	2	0.5	0.0924987830723858
Diabetes_Mellitus_InsulinDependent	Autoimmune Disease	Diabetes_Mellitus_InsulinDependent_1	acotiamide	0.383561786372017	0.843692163251746	none	FALSE	2	0.5	0.441074829791099
Endometriosis	Complex Disease	Endometriosis_7	acotiamide	0.212435972262994	0.887160034791007	none	FALSE	2	0.5	0.0924987830723858
Fatty_Liver	Complex Disease	Fatty_Liver_5	acotiamide	0.398099845238924	0.877685111041466	none	FALSE	2	0.5	0.441074829791099
Kidney_Failure_Chronic	Complex Disease	Kidney_Failure_Chronic_5	acotiamide	0.388191917949576	0.850353169806245	none	FALSE	2	0.5	0.441074829791099
Lupus_Erythematosus_Systemic	Autoimmune Disease	Lupus_Erythematosus_Systemic_4	acotiamide	0.325534182894527	1	none	FALSE	2	0.5	0.441074829791099
Malignant_mesothelioma	Complex Disease	Malignant_mesothelioma_3	acotiamide	0.471814011101492	0.983425706083117	none	FALSE	2	0.5	0.441074829791099
Malignant_neoplasm_of_kidney	Complex Disease	Malignant_neoplasm_of_kidney_2	acotiamide	0.523000919299381	0.875931793315891	none	FALSE	2	0.5	0.0924987830723858
Malignant_neoplasm_of_lung	Complex Disease	Malignant_neoplasm_of_lung_8	acotiamide	0.826221739687219	0.92418611259426	none	FALSE	3	0.25	0.00829724886411584
Malignant_neoplasm_of_pancreas	Complex Disease	Malignant_neoplasm_of_pancreas_4	acotiamide	0.489361968513784	0.910997176261458	none	FALSE	2	0.5	0.441074829791099
Malignant_tumor_of_colon	Complex Disease	Malignant_tumor_of_colon_6	acotiamide	0.354232482663347	0.855383391374766	none	FALSE	2	0.5	0.0924987830723858
Multiple_Sclerosis	Autoimmune Disease	Multiple_Sclerosis_1	acotiamide	0.487411708986893	0.912717795133746	none	FALSE	2	0.5	0.0924987830723858
Myocardial_Infarction	Complex Disease	Myocardial_Infarction_5	acotiamide	0.5	0.887385123914268	none	FALSE	2	0.5	0.441074829791099
Myocardial_Ischemia	Complex Disease	Myocardial_Ischemia_2	acotiamide	0.619445886646683	0.92207827627144	none	FALSE	2	0.5	0.0924987830723858
Nonalcoholic_Fatty_Liver_Disease	Complex Disease	Nonalcoholic_Fatty_Liver_Disease_2	acotiamide	0.468024782203748	0.851993987472896	none	FALSE	2	0.5	0.0924987830723858
Psoriasis	Autoimmune Disease	Psoriasis_2	acotiamide	0.516255037425601	0.908938984431347	none	FALSE	2	0.5	0.0924987830723858
Pulmonary_Emphysema	Complex Disease	Pulmonary_Emphysema_1	acotiamide	0.409496064495318	0.822359130553252	none	FALSE	2	0.5	0.0924987830723858
Rheumatoid_Arthritis	Autoimmune Disease	Rheumatoid_Arthritis_2	acotiamide	0.590503935504683	0.950557727854707	none	FALSE	2	0.5	0.0924987830723858
Small_cell_carcinoma_of_lung	Complex Disease	Small_cell_carcinoma_of_lung_1	acotiamide	0.58571229674382	0.916243951010227	none	FALSE	2	0.5	0.0924987830723858
Squamous_cell_carcinoma_of_lung	Complex Disease	Squamous_cell_carcinoma_of_lung_2	acotiamide	0.5	0.859238489770321	none	FALSE	2	0.5	0.0924987830723858
Ulcerative_Colitis	Autoimmune Disease	Ulcerative_Colitis_1	acotiamide	0.546156553039816	0.853996857011113	none	FALSE	2	0.5	0.0924987830723858
Alzheimers_Disease	Complex Disease	Alzheimers_Disease_3	acrivastine	0.512588291013107	0.869313033126729	none	FALSE	2	0.5	0.441074829791099
Atherosclerosis	Complex Disease	Atherosclerosis_4	acrivastine	6.35075669860987e-12	6.52456688194025e-10	none	FALSE	0	1	0.99889840869356
Behcet_Syndrome	Autoimmune Disease	Behcet_Syndrome_1	acrivastine	0.462133744893327	0.806086228136931	none	FALSE	2	0.5	0.0924987830723858
Celiac_Disease	Autoimmune Disease	Celiac_Disease_1	acrivastine	0.229642687529627	1	none	FALSE	2	0.5	0.0924987830723858
Chronic_Obstructive_Airway_Disease	Complex Disease	Chronic_Obstructive_Airway_Disease_2	acrivastine	2.82874127565288e-08	1.06585872726299e-06	none	FALSE	1	0.75	0.963964438122554
Coronary_Arteriosclerosis	Complex Disease	Coronary_Arteriosclerosis_2	acrivastine	0.283344029623907	0.920149279823341	none	FALSE	2	0.5	0.0924987830723858
Crohn_Disease	Autoimmune Disease	Crohn_Disease_2	acrivastine	5.98533532520409e-08	5.31334540460163e-06	none	FALSE	1	0.75	0.963964438122554
Diabetes_Mellitus_InsulinDependent	Autoimmune Disease	Diabetes_Mellitus_InsulinDependent_1	acrivastine	1.67162624280225e-09	1.91007880979022e-07	none	FALSE	1	0.75	0.963964438122554
Endometriosis	Complex Disease	Endometriosis_7	acrivastine	0.236876168438117	0.887160034791007	none	FALSE	2	0.5	0.0924987830723858
Fatty_Liver	Complex Disease	Fatty_Liver_5	acrivastine	0.474512577797378	0.877685111041466	none	FALSE	2	0.5	0.441074829791099
Kidney_Failure_Chronic	Complex Disease	Kidney_Failure_Chronic_5	acrivastine	1.77016763685179e-06	6.57996598726908e-05	none	FALSE	1	0.75	0.963964438122554
Lupus_Erythematosus_Systemic	Autoimmune Disease	Lupus_Erythematosus_Systemic_4	acrivastine	3.57905953552952e-05	0.00179165587119456	none	FALSE	1	0.75	0.963964438122554
Malignant_mesothelioma	Complex Disease	Malignant_mesothelioma_3	acrivastine	7.7408750233878e-05	0.00429206815126566	none	FALSE	1	0.75	0.963964438122554
Malignant_neoplasm_of_kidney	Complex Disease	Malignant_neoplasm_of_kidney_2	acrivastine	0.528185988898508	0.875931793315891	none	FALSE	2	0.5	0.0924987830723858
Malignant_neoplasm_of_lung	Complex Disease	Malignant_neoplasm_of_lung_8	acrivastine	0.860184614505822	0.932563480296045	none	FALSE	3	0.25	0.00829724886411584
Malignant_neoplasm_of_pancreas	Complex Disease	Malignant_neoplasm_of_pancreas_4	acrivastine	0.575333146340988	0.910997176261458	none	FALSE	2	0.5	0.441074829791099
Malignant_tumor_of_colon	Complex Disease	Malignant_tumor_of_colon_6	acrivastine	0.41428770325618	0.855383391374766	none	FALSE	2	0.5	0.0924987830723858
Multiple_Sclerosis	Autoimmune Disease	Multiple_Sclerosis_1	acrivastine	0.548983912305762	0.912717795133746	none	FALSE	2	0.5	0.0924987830723858
Myocardial_Infarction	Complex Disease	Myocardial_Infarction_5	acrivastine	6.86479506795302e-08	2.94232185996388e-06	none	FALSE	1	0.75	0.963964438122554
Myocardial_Ischemia	Complex Disease	Myocardial_Ischemia_5	acrivastine	2.16139214768613e-06	0.000169250238176973	none	FALSE	1	0.75	0.963964438122554
Nonalcoholic_Fatty_Liver_Disease	Complex Disease	Nonalcoholic_Fatty_Liver_Disease_2	acrivastine	0.58571229674382	0.851993987472896	none	FALSE	2	0.5	0.0924987830723858
Psoriasis	Autoimmune Disease	Psoriasis_5	acrivastine	1.1234506840401e-10	1.04400667138298e-08	none	FALSE	1	0.75	0.963964438122554
Pulmonary_Emphysema	Complex Disease	Pulmonary_Emphysema_1	acrivastine	0.5	0.822359130553252	none	FALSE	2	0.5	0.0924987830723858
Rheumatoid_Arthritis	Autoimmune Disease	Rheumatoid_Arthritis_6	acrivastine	5.6854055962711e-06	0.000441372102660937	none	FALSE	1	0.75	0.963964438122554
Small_cell_carcinoma_of_lung	Complex Disease	Small_cell_carcinoma_of_lung_1	acrivastine	0.60372626587014	0.916243951010227	none	FALSE	2	0.5	0.0924987830723858
Squamous_cell_carcinoma_of_lung	Complex Disease	Squamous_cell_carcinoma_of_lung_2	acrivastine	0.56962632828588	0.859238489770321	none	FALSE	2	0.5	0.0924987830723858
Ulcerative_Colitis	Autoimmune Disease	Ulcerative_Colitis_1	acrivastine	0.548983912305762	0.853996857011113	none	FALSE	2	0.5	0.0924987830723858
Alzheimers_Disease	Complex Disease	Alzheimers_Disease_3	adalimumab	0.0901547050033209	0.671266174967584	none	FALSE	0	1	0.99889840869356
Behcet_Syndrome	Autoimmune Disease	Behcet_Syndrome_1	adalimumab	0.135062600194462	0.50337986336844	none	FALSE	1	0.75	0.553914716534859
Celiac_Disease	Autoimmune Disease	Celiac_Disease_1	adalimumab	0.575333146340988	1	none	FALSE	2	0.5	0.0924987830723858
Chronic_Obstructive_Airway_Disease	Complex Disease	Chronic_Obstructive_Airway_Disease_2	adalimumab	0.0513755908894546	0.492317699362897	none	FALSE	0	1	0.99889840869356
Diabetes_Mellitus_InsulinDependent	Autoimmune Disease	Diabetes_Mellitus_InsulinDependent_2	adalimumab	0.0181454992582531	0.163183482912762	none	FALSE	1	0.75	0.553914716534859
Endometriosis	Complex Disease	Endometriosis_7	adalimumab	0.556657283572254	0.887160034791007	none	FALSE	2	0.5	0.0924987830723858
Fatty_Liver	Complex Disease	Fatty_Liver_5	adalimumab	0.0596171713215143	0.457535910788883	none	FALSE	0	1	0.99889840869356
Kidney_Failure_Chronic	Complex Disease	Kidney_Failure_Chronic_5	adalimumab	0.0561567967302141	0.420721698573849	none	FALSE	0	1	0.99889840869356
Lupus_Erythematosus_Systemic	Autoimmune Disease	Lupus_Erythematosus_Systemic_6	adalimumab	1.77693868547229e-05	0.000980718925556408	none	FALSE	1	0.75	0.553914716534859
Malignant_mesothelioma	Complex Disease	Malignant_mesothelioma_3	adalimumab	0.217424272629092	0.983425706083117	none	FALSE	1	0.75	0.963964438122554
Malignant_neoplasm_of_kidney	Complex Disease	Malignant_neoplasm_of_kidney_2	adalimumab	0.0637916306682685	0.428990278197721	none	FALSE	1	0.75	0.553914716534859
Malignant_neoplasm_of_lung	Complex Disease	Malignant_neoplasm_of_lung_8	adalimumab	0.539927950308059	0.813949488834612	none	FALSE	2	0.5	0.0924987830723858
Malignant_neoplasm_of_pancreas	Complex Disease	Malignant_neoplasm_of_pancreas_4	adalimumab	0.0724771948254878	0.592915273418146	none	FALSE	0	1	0.99889840869356
Malignant_tumor_of_colon	Complex Disease	Malignant_tumor_of_colon_6	adalimumab	0.637086354256079	0.855383391374766	none	FALSE	2	0.5	0.0924987830723858
Multiple_Sclerosis	Autoimmune Disease	Multiple_Sclerosis_3	adalimumab	0.0399674590198538	0.326852525035245	none	FALSE	1	0.75	0.553914716534859
Myocardial_Infarction	Complex Disease	Myocardial_Infarction_5	adalimumab	0.0624934343834612	0.371821666674201	none	FALSE	0	1	0.99889840869356
Nonalcoholic_Fatty_Liver_Disease	Complex Disease	Nonalcoholic_Fatty_Liver_Disease_4	adalimumab	0.137482059962869	0.627939075977517	none	FALSE	1	0.75	0.963964438122554
Pulmonary_Emphysema	Complex Disease	Pulmonary_Emphysema_1	adalimumab	0.0665256688141796	0.699524174621341	none	FALSE	0	1	0.937993312734631
Small_cell_carcinoma_of_lung	Complex Disease	Small_cell_carcinoma_of_lung_1	adalimumab	0.901085747922506	0.945922738812768	none	FALSE	2	0.5	0.0924987830723858
Squamous_cell_carcinoma_of_lung	Complex Disease	Squamous_cell_carcinoma_of_lung_2	adalimumab	0.306242426170431	0.859238489770321	none	FALSE	1	0.75	0.553914716534859
Alzheimers_Disease	Complex Disease	Alzheimers_Disease_3	adapalene	0.986992860013681	0.999484390527906	none	FALSE	2	0.5	0.0924987830723858
Atherosclerosis	Complex Disease	Atherosclerosis_4	adapalene	0.552814803202794	0.832959695621745	none	FALSE	1.66666666666667	0.583333333333332	0.189976006640212
Behcet_Syndrome	Autoimmune Disease	Behcet_Syndrome_1	adapalene	0.992837963001599	0.999277622433877	none	FALSE	2	0.5	0.5
Celiac_Disease	Autoimmune Disease	Celiac_Disease_1	adapalene	0.0102952763851016	0.164724422161626	none	FALSE	1.66666666666667	0.583333333333332	0.77099120720173
Chronic_Obstructive_Airway_Disease	Complex Disease	Chronic_Obstructive_Airway_Disease_4	adapalene	0.114581633766177	0.774413846087256	none	FALSE	1.66666666666667	0.583333333333332	0.77099120720173
Coronary_Arteriosclerosis	Complex Disease	Coronary_Arteriosclerosis_4	adapalene	0.845945755962926	0.977044809617926	none	FALSE	2	0.5	0.0924987830723858
Crohn_Disease	Autoimmune Disease	Crohn_Disease_1	adapalene	0.00378844860494511	0.0538097463669658	none	FALSE	1.33333333333333	0.666666666666668	0.918925244601388
Diabetes_Mellitus_InsulinDependent	Autoimmune Disease	Diabetes_Mellitus_InsulinDependent_3	adapalene	0.307075121878004	0.843692163251746	none	FALSE	1.66666666666667	0.583333333333332	0.189976006640212
Endometriosis	Complex Disease	Endometriosis_7	adapalene	0.000331087081000015	0.0124068438316706	none	FALSE	1.66666666666667	0.583333333333332	0.77099120720173
Fatty_Liver	Complex Disease	Fatty_Liver_5	adapalene	0.949795029892421	0.999999882518789	none	FALSE	2	0.5	0.0924987830723858
Kidney_Failure_Chronic	Complex Disease	Kidney_Failure_Chronic_5	adapalene	0.913971822651896	0.955082201823387	none	FALSE	2	0.5	0.0924987830723858
Lupus_Erythematosus_Systemic	Autoimmune Disease	Lupus_Erythematosus_Systemic_4	adapalene	0.741927458842707	1	none	FALSE	2	0.5	0.0924987830723858
Malignant_mesothelioma	Complex Disease	Malignant_mesothelioma_3	adapalene	0.655617937701974	0.983425706083117	none	FALSE	1.66666666666667	0.583333333333332	0.189976006640212
Malignant_neoplasm_of_kidney	Complex Disease	Malignant_neoplasm_of_kidney_2	adapalene	0.653635809523242	0.875931793315891	none	FALSE	1.66666666666667	0.583333333333332	0.77099120720173
Malignant_neoplasm_of_lung	Complex Disease	Malignant_neoplasm_of_lung_8	adapalene	0.5	0.813949488834612	none	FALSE	2	0.5	0.5
Malignant_neoplasm_of_pancreas	Complex Disease	Malignant_neoplasm_of_pancreas_4	adapalene	0.713295866303883	0.910997176261458	none	FALSE	1.66666666666667	0.583333333333332	0.189976006640212
Malignant_tumor_of_colon	Complex Disease	Malignant_tumor_of_colon_6	adapalene	0.186808045858024	0.855383391374766	none	FALSE	1.66666666666667	0.583333333333332	0.77099120720173
Multiple_Sclerosis	Autoimmune Disease	Multiple_Sclerosis_1	adapalene	0.00234464119495635	0.0576453185511561	none	FALSE	1	0.75	0.97446278947789
Myocardial_Infarction	Complex Disease	Myocardial_Infarction_5	adapalene	0.915653123470826	0.953713844830125	none	FALSE	2	0.5	0.0924987830723858
Myocardial_Ischemia	Complex Disease	Myocardial_Ischemia_2	adapalene	0.02933829568935	0.252799906764968	none	FALSE	1	0.75	0.97446278947789
Nonalcoholic_Fatty_Liver_Disease	Complex Disease	Nonalcoholic_Fatty_Liver_Disease_2	adapalene	0.622462302002694	0.851993987472896	none	FALSE	1.66666666666667	0.583333333333332	0.77099120720173
Psoriasis	Autoimmune Disease	Psoriasis_2	adapalene	0.994419987844984	0.999999999999127	none	FALSE	2	0.5	0.5
Pulmonary_Emphysema	Complex Disease	Pulmonary_Emphysema_1	adapalene	0.474141603369222	0.822359130553252	none	FALSE	1.66666666666667	0.583333333333332	0.189976006640212
Rheumatoid_Arthritis	Autoimmune Disease	Rheumatoid_Arthritis_2	adapalene	0.0120455067638267	0.197808002447506	none	FALSE	1	0.75	0.97446278947789
Small_cell_carcinoma_of_lung	Complex Disease	Small_cell_carcinoma_of_lung_1	adapalene	0.00273447418102524	0.120222571751972	none	FALSE	1	0.75	0.97446278947789
Squamous_cell_carcinoma_of_lung	Complex Disease	Squamous_cell_carcinoma_of_lung_2	adapalene	0.748695075255095	0.864288863396555	none	FALSE	1.66666666666667	0.583333333333332	0.77099120720173
Ulcerative_Colitis	Autoimmune Disease	Ulcerative_Colitis_1	adapalene	0.714015458933235	0.853996857011113	none	FALSE	1.66666666666667	0.583333333333332	0.77099120720173
Alzheimers_Disease	Complex Disease	Alzheimers_Disease_3	adenosine	0.0575336969952593	0.636320809433539	none	FALSE	1.25	0.6875	0.917261747350772
Atherosclerosis	Complex Disease	Atherosclerosis_4	adenosine	0.0399148735411973	0.513266315833912	none	FALSE	1.25	0.6875	0.917261747350772
Behcet_Syndrome	Autoimmune Disease	Behcet_Syndrome_1	adenosine	0.0756463825525801	0.371641508222335	none	FALSE	1.25	0.6875	0.399271986930892
Celiac_Disease	Autoimmune Disease	Celiac_Disease_1	adenosine	0.743216181762766	1	none	FALSE	2.25	0.4375	0.0517350022249337
Chronic_Obstructive_Airway_Disease	Complex Disease	Chronic_Obstructive_Airway_Disease_2	adenosine	0.0349746932520347	0.377046623642074	none	FALSE	1.25	0.6875	0.917261747350772
Crohn_Disease	Autoimmune Disease	Crohn_Disease_3	adenosine	0.000367050761668349	0.00783442773265886	none	FALSE	1.25	0.6875	0.917261747350772
Diabetes_Mellitus_InsulinDependent	Autoimmune Disease	Diabetes_Mellitus_InsulinDependent_1	adenosine	0.0603972328122546	0.391724957388329	none	FALSE	1.25	0.6875	0.917261747350772
Endometriosis	Complex Disease	Endometriosis_7	adenosine	0.190160236440172	0.887160034791007	none	FALSE	2	0.5	0.0924987830723858
Fatty_Liver	Complex Disease	Fatty_Liver_5	adenosine	0.0249756223029481	0.245972037832065	none	FALSE	1.25	0.6875	0.917261747350772
Kidney_Failure_Chronic	Complex Disease	Kidney_Failure_Chronic_5	adenosine	0.0374567848256628	0.34281439405534	none	FALSE	1.25	0.6875	0.917261747350772
Lupus_Erythematosus_Systemic	Autoimmune Disease	Lupus_Erythematosus_Systemic_4	adenosine	0.0208403841959788	0.203999836242902	none	FALSE	1.25	0.6875	0.917261747350772
Malignant_mesothelioma	Complex Disease	Malignant_mesothelioma_3	adenosine	0.0595743965609449	0.97031798398639	none	FALSE	1.25	0.6875	0.917261747350772
Malignant_neoplasm_of_kidney	Complex Disease	Malignant_neoplasm_of_kidney_2	adenosine	0.833126018475632	0.890961089184529	none	FALSE	2	0.5	0.0924987830723858
Malignant_neoplasm_of_lung	Complex Disease	Malignant_neoplasm_of_lung_8	adenosine	0.139157245829752	0.813949488834612	none	FALSE	2	0.5	0.0924987830723858
Malignant_neoplasm_of_pancreas	Complex Disease	Malignant_neoplasm_of_pancreas_4	adenosine	0.0614482555169949	0.592915273418146	none	FALSE	1.25	0.6875	0.917261747350772
Malignant_tumor_of_colon	Complex Disease	Malignant_tumor_of_colon_6	adenosine	0.461588873358132	0.855383391374766	none	FALSE	2	0.5	0.0924987830723858
Multiple_Sclerosis	Autoimmune Disease	Multiple_Sclerosis_2	adenosine	0.0502193753808695	0.371177890306112	none	FALSE	1.25	0.6875	0.917261747350772
Myocardial_Infarction	Complex Disease	Myocardial_Infarction_5	adenosine	0.0144840273505181	0.131060330817535	none	FALSE	1	0.75	0.963964438122554
Nonalcoholic_Fatty_Liver_Disease	Complex Disease	Nonalcoholic_Fatty_Liver_Disease_4	adenosine	0.0576064521718815	0.354334026566667	none	FALSE	1.25	0.6875	0.917261747350772
Psoriasis	Autoimmune Disease	Psoriasis_5	adenosine	0.031404011761893	0.304499907102142	none	FALSE	1.25	0.6875	0.917261747350772
Pulmonary_Emphysema	Complex Disease	Pulmonary_Emphysema_1	adenosine	0.0292408963740703	0.44686969870491	none	FALSE	1.25	0.6875	0.399271986930892
Rheumatoid_Arthritis	Autoimmune Disease	Rheumatoid_Arthritis_6	adenosine	0.0157293525216156	0.238492247672874	none	FALSE	1	0.75	0.963964438122554
Small_cell_carcinoma_of_lung	Complex Disease	Small_cell_carcinoma_of_lung_1	adenosine	0.400852726445769	0.916243951010227	none	FALSE	1.75	0.5625	0.159963534993635
Squamous_cell_carcinoma_of_lung	Complex Disease	Squamous_cell_carcinoma_of_lung_2	adenosine	0.368008891414465	0.859238489770321	none	FALSE	1.75	0.5625	0.159963534993635
Ulcerative_Colitis	Autoimmune Disease	Ulcerative_Colitis_4	adenosine	0.00480576734782922	0.0748657564322883	none	FALSE	1.25	0.6875	0.399271986930892
Alzheimers_Disease	Complex Disease	Alzheimers_Disease_3	afamelanotide	0.5	0.869313033126729	none	FALSE	2	0.5	0.441074829791099
Atherosclerosis	Complex Disease	Atherosclerosis_3	afamelanotide	0.322170046129143	0.832959695621745	none	FALSE	2	0.5	0.0924987830723858
Behcet_Syndrome	Autoimmune Disease	Behcet_Syndrome_1	afamelanotide	0.546156553039816	0.806086228136931	none	FALSE	2	0.5	0.0924987830723858
Celiac_Disease	Autoimmune Disease	Celiac_Disease_1	afamelanotide	0.9064770339771	1	none	FALSE	3	0.25	0.00829724886411584
Chronic_Obstructive_Airway_Disease	Complex Disease	Chronic_Obstructive_Airway_Disease_2	afamelanotide	0.5	0.837033083443577	none	FALSE	2	0.5	0.441074829791099
Coronary_Arteriosclerosis	Complex Disease	Coronary_Arteriosclerosis_4	afamelanotide	0.423883494133381	0.920149279823341	none	FALSE	2	0.5	0.441074829791099
Crohn_Disease	Autoimmune Disease	Crohn_Disease_1	afamelanotide	0.490618635885327	0.852240480444149	none	FALSE	2	0.5	0.0924987830723858
Diabetes_Mellitus_InsulinDependent	Autoimmune Disease	Diabetes_Mellitus_InsulinDependent_1	afamelanotide	0.43654793484084	0.843692163251746	none	FALSE	2	0.5	0.441074829791099
Endometriosis	Complex Disease	Endometriosis_7	afamelanotide	0.249384494647739	0.887160034791007	none	FALSE	2	0.5	0.0924987830723858
Fatty_Liver	Complex Disease	Fatty_Liver_5	afamelanotide	2.45647495992469e-06	0.000122823747996234	none	FALSE	1	0.75	0.963964438122554
Kidney_Failure_Chronic	Complex Disease	Kidney_Failure_Chronic_5	afamelanotide	0.467435431487178	0.850353169806245	none	FALSE	2	0.5	0.441074829791099
Lupus_Erythematosus_Systemic	Autoimmune Disease	Lupus_Erythematosus_Systemic_4	afamelanotide	0.421751257896984	1	none	FALSE	2	0.5	0.441074829791099
Malignant_mesothelioma	Complex Disease	Malignant_mesothelioma_3	afamelanotide	0.587211161599464	0.983425706083117	none	FALSE	2	0.5	0.441074829791099
Malignant_neoplasm_of_kidney	Complex Disease	Malignant_neoplasm_of_kidney_2	afamelanotide	1.45009125550537e-12	9.21532992873663e-10	none	FALSE	1	0.75	0.553914716534859
Malignant_neoplasm_of_lung	Complex Disease	Malignant_neoplasm_of_lung_8	afamelanotide	0.168939623257797	0.813949488834612	none	FALSE	2	0.5	0.0924987830723858
Malignant_neoplasm_of_pancreas	Complex Disease	Malignant_neoplasm_of_pancreas_4	afamelanotide	0.587211161599464	0.910997176261458	none	FALSE	2	0.5	0.441074829791099
Malignant_tumor_of_colon	Complex Disease	Malignant_tumor_of_colon_6	afamelanotide	0.521818153155087	0.855383391374766	none	FALSE	2	0.5	0.0924987830723858
Multiple_Sclerosis	Autoimmune Disease	Multiple_Sclerosis_2	afamelanotide	1.27655430142564e-12	6.99669030781341e-10	none	FALSE	1	0.75	0.963964438122554
Myocardial_Infarction	Complex Disease	Myocardial_Infarction_5	afamelanotide	0.462133744893327	0.887385123914268	none	FALSE	2	0.5	0.441074829791099
Myocardial_Ischemia	Complex Disease	Myocardial_Ischemia_5	afamelanotide	7.05669858907354e-09	1.6922845303922e-06	none	FALSE	1	0.75	0.963964438122554
Nonalcoholic_Fatty_Liver_Disease	Complex Disease	Nonalcoholic_Fatty_Liver_Disease_2	afamelanotide	0.546156553039816	0.851993987472896	none	FALSE	2	0.5	0.0924987830723858
Psoriasis	Autoimmune Disease	Psoriasis_2	afamelanotide	0.575333146340988	0.908938984431347	none	FALSE	2	0.5	0.0924987830723858
Pulmonary_Emphysema	Complex Disease	Pulmonary_Emphysema_1	afamelanotide	0.5	0.822359130553252	none	FALSE	2	0.5	0.0924987830723858
Rheumatoid_Arthritis	Autoimmune Disease	Rheumatoid_Arthritis_2	afamelanotide	0.595084894748745	0.950557727854707	none	FALSE	2	0.5	0.0924987830723858
Small_cell_carcinoma_of_lung	Complex Disease	Small_cell_carcinoma_of_lung_1	afamelanotide	0.607828919901035	0.916243951010227	none	FALSE	2	0.5	0.0924987830723858
Squamous_cell_carcinoma_of_lung	Complex Disease	Squamous_cell_carcinoma_of_lung_2	afamelanotide	0.56962632828588	0.859238489770321	none	FALSE	2	0.5	0.0924987830723858
Ulcerative_Colitis	Autoimmune Disease	Ulcerative_Colitis_1	afamelanotide	0.537866255106672	0.853996857011113	none	FALSE	2	0.5	0.0924987830723858
Alzheimers_Disease	Complex Disease	Alzheimers_Disease_3	afatinib	0.025465323809663	0.407394573623293	none	FALSE	1	0.75	0.963964438122554
Atherosclerosis	Complex Disease	Atherosclerosis_4	afatinib	0.00916442004986141	0.172009114782014	none	FALSE	1	0.75	0.963964438122554
Behcet_Syndrome	Autoimmune Disease	Behcet_Syndrome_1	afatinib	0.0201539249576626	0.165440763734737	none	FALSE	1	0.75	0.553914716534859
Celiac_Disease	Autoimmune Disease	Celiac_Disease_1	afatinib	0.744508905201011	1	none	FALSE	2	0.5	0.0924987830723858
Chronic_Obstructive_Airway_Disease	Complex Disease	Chronic_Obstructive_Airway_Disease_2	afatinib	0.00279572661669413	0.0462993575474156	none	FALSE	1	0.75	0.963964438122554
Coronary_Arteriosclerosis	Complex Disease	Coronary_Arteriosclerosis_2	afatinib	0.765184848597537	0.937337742535787	none	FALSE	2	0.5	0.0924987830723858
Crohn_Disease	Autoimmune Disease	Crohn_Disease_3	afatinib	0.00683190939307789	0.0836534109384396	none	FALSE	1	0.75	0.963964438122554
Diabetes_Mellitus_InsulinDependent	Autoimmune Disease	Diabetes_Mellitus_InsulinDependent_3	afatinib	0.00033502791947869	0.00774752063794471	none	FALSE	1	0.75	0.963964438122554
Endometriosis	Complex Disease	Endometriosis_7	afatinib	0.730893103187678	0.912257635679257	none	FALSE	2	0.5	0.0924987830723858
Fatty_Liver	Complex Disease	Fatty_Liver_5	afatinib	0.690224517917586	0.883311895235775	none	FALSE	1.75	0.5625	0.655665286880113
Kidney_Failure_Chronic	Complex Disease	Kidney_Failure_Chronic_5	afatinib	0.0318905753792585	0.311317069201443	none	FALSE	1.25	0.6875	0.917261747350772
Lupus_Erythematosus_Systemic	Autoimmune Disease	Lupus_Erythematosus_Systemic_4	afatinib	0.00120950329007564	0.0235898611613249	none	FALSE	1	0.75	0.963964438122554
Malignant_mesothelioma	Complex Disease	Malignant_mesothelioma_3	afatinib	0.63296920190423	0.983425706083117	none	FALSE	1.5	0.625	0.821255012330486
Malignant_neoplasm_of_kidney	Complex Disease	Malignant_neoplasm_of_kidney_2	afatinib	0.0200688598494521	0.238388045501436	none	FALSE	0.75	0.8125	0.698781161627077
Malignant_neoplasm_of_lung	Complex Disease	Malignant_neoplasm_of_lung_8	afatinib	0.149843670892503	0.813949488834612	none	FALSE	1.75	0.5625	0.159963534993635
Malignant_neoplasm_of_pancreas	Complex Disease	Malignant_neoplasm_of_pancreas_4	afatinib	0.642251088637676	0.910997176261458	none	FALSE	1.5	0.625	0.821255012330486
Malignant_tumor_of_colon	Complex Disease	Malignant_tumor_of_colon_6	afatinib	0.844902602054431	0.932479592241891	none	FALSE	2	0.5	0.0924987830723858
Multiple_Sclerosis	Autoimmune Disease	Multiple_Sclerosis_3	afatinib	0.00480022254117785	0.0926442950447325	none	FALSE	1	0.75	0.553914716534859
Myocardial_Infarction	Complex Disease	Myocardial_Infarction_5	afatinib	0.460683601459991	0.887385123914268	none	FALSE	1.5	0.625	0.821255012330486
Myocardial_Ischemia	Complex Disease	Myocardial_Ischemia_5	afatinib	0.218567405616621	0.85297741203264	none	FALSE	1.25	0.6875	0.917261747350772
Nonalcoholic_Fatty_Liver_Disease	Complex Disease	Nonalcoholic_Fatty_Liver_Disease_4	afatinib	0.00980258522329114	0.0934820701594191	none	FALSE	1	0.75	0.963964438122554
Psoriasis	Autoimmune Disease	Psoriasis_2	afatinib	0.00969214648878206	0.129328026481082	none	FALSE	1	0.75	0.553914716534859
Pulmonary_Emphysema	Complex Disease	Pulmonary_Emphysema_1	afatinib	0.261204474842358	0.822359130553252	none	FALSE	1.5	0.625	0.262406231564007
Rheumatoid_Arthritis	Autoimmune Disease	Rheumatoid_Arthritis_2	afatinib	0.0786045314373976	0.621580448597267	none	FALSE	1	0.75	0.553914716534859
Small_cell_carcinoma_of_lung	Complex Disease	Small_cell_carcinoma_of_lung_1	afatinib	0.0198887563990357	0.43849848791596	none	FALSE	0.75	0.8125	0.698781161627077
Squamous_cell_carcinoma_of_lung	Complex Disease	Squamous_cell_carcinoma_of_lung_2	afatinib	0.0116382724446594	0.242169342303388	none	FALSE	0.75	0.8125	0.698781161627077
Ulcerative_Colitis	Autoimmune Disease	Ulcerative_Colitis_4	afatinib	0.0093995087076495	0.122130740231499	none	FALSE	1	0.75	0.553914716534859
Alzheimers_Disease	Complex Disease	Alzheimers_Disease_3	aflibercept	4.07409553231018e-05	0.0044237887321668	none	FALSE	0.666666666666667	0.833333333333333	0.988581066638889
Atherosclerosis	Complex Disease	Atherosclerosis_4	aflibercept	9.09030929024642e-06	0.000331668854851608	none	FALSE	0.666666666666667	0.833333333333333	0.988581066638889
Behcet_Syndrome	Autoimmune Disease	Behcet_Syndrome_1	aflibercept	0.00386440773923413	0.042838776391339	none	FALSE	1.33333333333333	0.666666666666668	0.350502134823841
Celiac_Disease	Autoimmune Disease	Celiac_Disease_1	aflibercept	0.74132585073263	1	none	FALSE	2.33333333333333	0.416666666666668	0.0424182357776582
Chronic_Obstructive_Airway_Disease	Complex Disease	Chronic_Obstructive_Airway_Disease_2	aflibercept	0.00934704643810783	0.126838766525512	none	FALSE	1.33333333333333	0.666666666666668	0.89207352964768
Coronary_Arteriosclerosis	Complex Disease	Coronary_Arteriosclerosis_4	aflibercept	4.898799530776e-06	0.000471917688131421	none	FALSE	0.666666666666667	0.833333333333333	0.988581066638889
Crohn_Disease	Autoimmune Disease	Crohn_Disease_3	aflibercept	0.00227167997915858	0.0361163993129795	none	FALSE	1.33333333333333	0.666666666666668	0.89207352964768
Diabetes_Mellitus_InsulinDependent	Autoimmune Disease	Diabetes_Mellitus_InsulinDependent_1	aflibercept	0.0104798743056153	0.111546059389905	none	FALSE	1.33333333333333	0.666666666666668	0.89207352964768
Endometriosis	Complex Disease	Endometriosis_7	aflibercept	0.749337527500215	0.920655809483934	none	FALSE	2.33333333333333	0.416666666666668	0.0424182357776582
Fatty_Liver	Complex Disease	Fatty_Liver_5	aflibercept	0.00646140553067547	0.0976724091846292	none	FALSE	1.33333333333333	0.666666666666668	0.89207352964768
Kidney_Failure_Chronic	Complex Disease	Kidney_Failure_Chronic_5	aflibercept	0.00328478958802595	0.0562304112371284	none	FALSE	1.33333333333333	0.666666666666668	0.89207352964768
Lupus_Erythematosus_Systemic	Autoimmune Disease	Lupus_Erythematosus_Systemic_4	aflibercept	0.00450877298911679	0.0649764285209386	none	FALSE	1.33333333333333	0.666666666666668	0.89207352964768
Malignant_mesothelioma	Complex Disease	Malignant_mesothelioma_3	aflibercept	0.0376041383538008	0.696354379463161	none	FALSE	1.33333333333333	0.666666666666668	0.89207352964768
Malignant_neoplasm_of_kidney	Complex Disease	Malignant_neoplasm_of_kidney_2	aflibercept	0.753808767060467	0.875931793315891	none	FALSE	2	0.5	0.0924987830723858
Malignant_neoplasm_of_lung	Complex Disease	Malignant_neoplasm_of_lung_8	aflibercept	0.730625870078286	0.876206816257758	none	FALSE	2.33333333333333	0.416666666666668	0.0424182357776582
Malignant_neoplasm_of_pancreas	Complex Disease	Malignant_neoplasm_of_pancreas_4	aflibercept	7.7140289593546e-06	0.00143701339471406	none	FALSE	0.333333333333333	0.916666666666667	0.996443613587667
Malignant_tumor_of_colon	Complex Disease	Malignant_tumor_of_colon_6	aflibercept	0.90553332879615	0.978961986005948	none	FALSE	2.33333333333333	0.416666666666668	0.0424182357776582
Multiple_Sclerosis	Autoimmune Disease	Multiple_Sclerosis_2	aflibercept	0.0258744841947153	0.265130659983244	none	FALSE	1.33333333333333	0.666666666666668	0.89207352964768
Myocardial_Infarction	Complex Disease	Myocardial_Infarction_5	aflibercept	0.0164736862389923	0.14310142112938	none	FALSE	1.33333333333333	0.666666666666668	0.89207352964768
Myocardial_Ischemia	Complex Disease	Myocardial_Ischemia_5	aflibercept	0.000322374545656469	0.010663371824861	none	FALSE	0.666666666666667	0.833333333333333	0.988581066638889
Nonalcoholic_Fatty_Liver_Disease	Complex Disease	Nonalcoholic_Fatty_Liver_Disease_4	aflibercept	0.0169953598846977	0.146283493661028	none	FALSE	1.33333333333333	0.666666666666668	0.89207352964768
Psoriasis	Autoimmune Disease	Psoriasis_5	aflibercept	6.55238213723424e-05	0.00175765962073026	none	FALSE	0.666666666666667	0.833333333333333	0.988581066638889
Pulmonary_Emphysema	Complex Disease	Pulmonary_Emphysema_1	aflibercept	0.0107059270645939	0.231783320948458	none	FALSE	1.33333333333333	0.666666666666668	0.350502134823841
Rheumatoid_Arthritis	Autoimmune Disease	Rheumatoid_Arthritis_6	aflibercept	0.000729770483942778	0.0220076479857052	none	FALSE	0.666666666666667	0.833333333333333	0.988581066638889
Small_cell_carcinoma_of_lung	Complex Disease	Small_cell_carcinoma_of_lung_1	aflibercept	0.426403562401705	0.916243951010227	none	FALSE	1.66666666666667	0.583333333333332	0.189976006640212
Squamous_cell_carcinoma_of_lung	Complex Disease	Squamous_cell_carcinoma_of_lung_2	aflibercept	0.808154577336042	0.880586294549569	none	FALSE	2	0.5	0.0924987830723858
Ulcerative_Colitis	Autoimmune Disease	Ulcerative_Colitis_4	aflibercept	0.00915414382181496	0.119341774321312	none	FALSE	1.33333333333333	0.666666666666668	0.350502134823841
Alzheimers_Disease	Complex Disease	Alzheimers_Disease_3	agomelatine	0.76637435589671	0.869313033126729	none	FALSE	2	0.5	0.0924987830723858
Atherosclerosis	Complex Disease	Atherosclerosis_3	agomelatine	0.562803696217412	0.832959695621745	none	FALSE	2	0.5	0.212226619432991
Behcet_Syndrome	Autoimmune Disease	Behcet_Syndrome_1	agomelatine	0.751797315502565	0.829868859358351	none	FALSE	2	0.5	0.0924987830723858
Celiac_Disease	Autoimmune Disease	Celiac_Disease_1	agomelatine	0.398988637100749	1	none	FALSE	2	0.5	0.0924987830723858
Chronic_Obstructive_Airway_Disease	Complex Disease	Chronic_Obstructive_Airway_Disease_2	agomelatine	0.00191862803118643	0.0344731268010858	none	FALSE	1.5	0.625	0.262406231564007
Coronary_Arteriosclerosis	Complex Disease	Coronary_Arteriosclerosis_2	agomelatine	0.441607217905472	0.920149279823341	none	FALSE	2	0.5	0.0924987830723858
Crohn_Disease	Autoimmune Disease	Crohn_Disease_1	agomelatine	0.68877826272913	0.852240480444149	none	FALSE	2	0.5	0.0924987830723858
Diabetes_Mellitus_InsulinDependent	Autoimmune Disease	Diabetes_Mellitus_InsulinDependent_3	agomelatine	0.644480498391107	0.843692163251746	none	FALSE	2	0.5	0.0924987830723858
Endometriosis	Complex Disease	Endometriosis_7	agomelatine	0.380727356210259	0.887160034791007	none	FALSE	2	0.5	0.0924987830723858
Fatty_Liver	Complex Disease	Fatty_Liver_5	agomelatine	0.681232454311589	0.880912293205478	none	FALSE	2	0.5	0.0924987830723858
Kidney_Failure_Chronic	Complex Disease	Kidney_Failure_Chronic_5	agomelatine	0.656862590233543	0.850353169806245	none	FALSE	2	0.5	0.0924987830723858
Lupus_Erythematosus_Systemic	Autoimmune Disease	Lupus_Erythematosus_Systemic_6	agomelatine	0.0172938816948511	0.178017179033507	none	FALSE	1.75	0.5625	0.159963534993635
Malignant_mesothelioma	Complex Disease	Malignant_mesothelioma_5	agomelatine	0.509653449488305	0.983425706083117	none	FALSE	2	0.5	0.0924987830723858
Malignant_neoplasm_of_kidney	Complex Disease	Malignant_neoplasm_of_kidney_2	agomelatine	0.767158595618071	0.875931793315891	none	FALSE	2	0.5	0.0924987830723858
Malignant_neoplasm_of_lung	Complex Disease	Malignant_neoplasm_of_lung_8	agomelatine	0.897456939493872	0.93549267386038	none	FALSE	2.25	0.4375	0.0517350022249337
Malignant_neoplasm_of_pancreas	Complex Disease	Malignant_neoplasm_of_pancreas_4	agomelatine	0.313726183753035	0.910997176261458	none	FALSE	1.75	0.5625	0.159963534993635
Malignant_tumor_of_colon	Complex Disease	Malignant_tumor_of_colon_6	agomelatine	0.635616322334094	0.855383391374766	none	FALSE	2	0.5	0.0924987830723858
Multiple_Sclerosis	Autoimmune Disease	Multiple_Sclerosis_2	agomelatine	0.696097051263493	0.912717795133746	none	FALSE	2	0.5	0.0924987830723858
Myocardial_Infarction	Complex Disease	Myocardial_Infarction_5	agomelatine	0.776547279248518	0.915391977397246	none	FALSE	2	0.5	0.0924987830723858
Myocardial_Ischemia	Complex Disease	Myocardial_Ischemia_6	agomelatine	0.759247616891792	0.933917723642113	none	FALSE	2	0.5	0.0924987830723858
Nonalcoholic_Fatty_Liver_Disease	Complex Disease	Nonalcoholic_Fatty_Liver_Disease_4	agomelatine	0.695571290468788	0.851993987472896	none	FALSE	2	0.5	0.0924987830723858
Psoriasis	Autoimmune Disease	Psoriasis_5	agomelatine	0.752291653166641	0.911458752244802	none	FALSE	2	0.5	0.0924987830723858
Pulmonary_Emphysema	Complex Disease	Pulmonary_Emphysema_2	agomelatine	9.52625867929433e-14	2.7499133387563e-11	none	FALSE	1.25	0.6875	0.716653729698515
Rheumatoid_Arthritis	Autoimmune Disease	Rheumatoid_Arthritis_4	agomelatine	0.0330671438706001	0.391624699296969	none	FALSE	1.5	0.625	0.545233516236727
Small_cell_carcinoma_of_lung	Complex Disease	Small_cell_carcinoma_of_lung_1	agomelatine	0.506825348568744	0.916243951010227	none	FALSE	1.75	0.5625	0.159963534993635
Squamous_cell_carcinoma_of_lung	Complex Disease	Squamous_cell_carcinoma_of_lung_2	agomelatine	0.390831659762727	0.859238489770321	none	FALSE	1.75	0.5625	0.159963534993635
Ulcerative_Colitis	Autoimmune Disease	Ulcerative_Colitis_5	agomelatine	0.666870328582334	0.853996857011113	none	FALSE	2	0.5	0.212226619432991
Alzheimers_Disease	Complex Disease	Alzheimers_Disease_3	albiglutide	0.623124885804869	0.869313033126729	none	FALSE	2	0.5	0.441074829791099
Atherosclerosis	Complex Disease	Atherosclerosis_3	albiglutide	0.60372626587014	0.832959695621745	none	FALSE	2	0.5	0.0924987830723858
Behcet_Syndrome	Autoimmune Disease	Behcet_Syndrome_1	albiglutide	0.64369391109152	0.806086228136931	none	FALSE	2	0.5	0.0924987830723858
Celiac_Disease	Autoimmune Disease	Celiac_Disease_1	albiglutide	0.508485476616772	1	none	FALSE	2	0.5	0.0924987830723858
Chronic_Obstructive_Airway_Disease	Complex Disease	Chronic_Obstructive_Airway_Disease_2	albiglutide	0.623124885804869	0.837033083443577	none	FALSE	2	0.5	0.441074829791099
Coronary_Arteriosclerosis	Complex Disease	Coronary_Arteriosclerosis_2	albiglutide	0.516255037425601	0.920149279823341	none	FALSE	2	0.5	0.0924987830723858
Crohn_Disease	Autoimmune Disease	Crohn_Disease_1	albiglutide	0.63024373594611	0.852240480444149	none	FALSE	2	0.5	0.0924987830723858
Diabetes_Mellitus_InsulinDependent	Autoimmune Disease	Diabetes_Mellitus_InsulinDependent_1	albiglutide	0.590503935504683	0.843692163251746	none	FALSE	2	0.5	0.441074829791099
Endometriosis	Complex Disease	Endometriosis_7	albiglutide	0.537866255106672	0.887160034791007	none	FALSE	2	0.5	0.0924987830723858
Fatty_Liver	Complex Disease	Fatty_Liver_5	albiglutide	0.60372626587014	0.877685111041466	none	FALSE	2	0.5	0.441074829791099
Kidney_Failure_Chronic	Complex Disease	Kidney_Failure_Chronic_5	albiglutide	0.590503935504683	0.850353169806245	none	FALSE	2	0.5	0.441074829791099
Lupus_Erythematosus_Systemic	Autoimmune Disease	Lupus_Erythematosus_Systemic_4	albiglutide	0.56345206515916	1	none	FALSE	2	0.5	0.441074829791099
Malignant_mesothelioma	Complex Disease	Malignant_mesothelioma_3	albiglutide	0.64692002623343	0.983425706083117	none	FALSE	2	0.5	0.441074829791099
Malignant_neoplasm_of_kidney	Complex Disease	Malignant_neoplasm_of_kidney_2	albiglutide	0.688266552064552	0.875931793315891	none	FALSE	2	0.5	0.0924987830723858
Malignant_neoplasm_of_lung	Complex Disease	Malignant_neoplasm_of_lung_8	albiglutide	0.39627373412986	0.813949488834612	none	FALSE	2	0.5	0.0924987830723858
Malignant_neoplasm_of_pancreas	Complex Disease	Malignant_neoplasm_of_pancreas_4	albiglutide	0.686301307189833	0.910997176261458	none	FALSE	2	0.5	0.441074829791099
Malignant_tumor_of_colon	Complex Disease	Malignant_tumor_of_colon_6	albiglutide	0.58571229674382	0.855383391374766	none	FALSE	2	0.5	0.0924987830723858
Multiple_Sclerosis	Autoimmune Disease	Multiple_Sclerosis_1	albiglutide	0.717660330737787	0.912717795133746	none	FALSE	2	0.5	0.0924987830723858
Myocardial_Infarction	Complex Disease	Myocardial_Infarction_5	albiglutide	0.611808082050424	0.887385123914268	none	FALSE	2	0.5	0.441074829791099
Myocardial_Ischemia	Complex Disease	Myocardial_Ischemia_5	albiglutide	0.656328470365051	0.92207827627144	none	FALSE	2	0.5	0.441074829791099
Nonalcoholic_Fatty_Liver_Disease	Complex Disease	Nonalcoholic_Fatty_Liver_Disease_2	albiglutide	0.668343378744813	0.851993987472896	none	FALSE	2	0.5	0.0924987830723858
Psoriasis	Autoimmune Disease	Psoriasis_2	albiglutide	0.656328470365051	0.908938984431347	none	FALSE	2	0.5	0.0924987830723858
Pulmonary_Emphysema	Complex Disease	Pulmonary_Emphysema_1	albiglutide	0.595084894748745	0.822359130553252	none	FALSE	2	0.5	0.0924987830723858
Rheumatoid_Arthritis	Autoimmune Disease	Rheumatoid_Arthritis_2	albiglutide	0.787911169097719	0.950557727854707	none	FALSE	2	0.5	0.0924987830723858
Small_cell_carcinoma_of_lung	Complex Disease	Small_cell_carcinoma_of_lung_1	albiglutide	0.760522240351573	0.916243951010227	none	FALSE	2	0.5	0.0924987830723858
Squamous_cell_carcinoma_of_lung	Complex Disease	Squamous_cell_carcinoma_of_lung_2	albiglutide	0.677031310509309	0.860945672409804	none	FALSE	2	0.5	0.0924987830723858
Ulcerative_Colitis	Autoimmune Disease	Ulcerative_Colitis_1	albiglutide	0.696475192730049	0.853996857011113	none	FALSE	2	0.5	0.0924987830723858
Alzheimers_Disease	Complex Disease	Alzheimers_Disease_3	alcaftadine	0.537866255106672	0.869313033126729	none	FALSE	2	0.5	0.441074829791099
Atherosclerosis	Complex Disease	Atherosclerosis_4	alcaftadine	3.71660464047719e-19	1.81370306455287e-16	none	FALSE	0	1	0.99889840869356
Behcet_Syndrome	Autoimmune Disease	Behcet_Syndrome_1	alcaftadine	0.539927950308059	0.806086228136931	none	FALSE	2	0.5	0.0924987830723858
Celiac_Disease	Autoimmune Disease	Celiac_Disease_1	alcaftadine	0.243878342222144	1	none	FALSE	2	0.5	0.0924987830723858
Chronic_Obstructive_Airway_Disease	Complex Disease	Chronic_Obstructive_Airway_Disease_2	alcaftadine	2.73121863884484e-05	0.000692801276951426	none	FALSE	1	0.75	0.963964438122554
Coronary_Arteriosclerosis	Complex Disease	Coronary_Arteriosclerosis_2	alcaftadine	0.245725128811372	0.920149279823341	none	FALSE	2	0.5	0.0924987830723858
Crohn_Disease	Autoimmune Disease	Crohn_Disease_2	alcaftadine	1.01868485514716e-07	7.53732544304671e-06	none	FALSE	1	0.75	0.963964438122554
Diabetes_Mellitus_InsulinDependent	Autoimmune Disease	Diabetes_Mellitus_InsulinDependent_1	alcaftadine	5.56971806120567e-08	4.0071027162563e-06	none	FALSE	1	0.75	0.963964438122554
Endometriosis	Complex Disease	Endometriosis_7	alcaftadine	0.279049696458746	0.887160034791007	none	FALSE	2	0.5	0.0924987830723858
Fatty_Liver	Complex Disease	Fatty_Liver_5	alcaftadine	0.5	0.877685111041466	none	FALSE	2	0.5	0.441074829791099
Kidney_Failure_Chronic	Complex Disease	Kidney_Failure_Chronic_5	alcaftadine	2.83246629226914e-09	3.35003513294741e-07	none	FALSE	1	0.75	0.963964438122554
Lupus_Erythematosus_Systemic	Autoimmune Disease	Lupus_Erythematosus_Systemic_4	alcaftadine	0.000408459392736054	0.0100153508536802	none	FALSE	1	0.75	0.963964438122554
Malignant_mesothelioma	Complex Disease	Malignant_mesothelioma_3	alcaftadine	1.9479228117272e-06	0.000208614368032224	none	FALSE	1	0.75	0.963964438122554
Malignant_neoplasm_of_kidney	Complex Disease	Malignant_neoplasm_of_kidney_2	alcaftadine	0.575333146340988	0.875931793315891	none	FALSE	2	0.5	0.0924987830723858
Malignant_neoplasm_of_lung	Complex Disease	Malignant_neoplasm_of_lung_8	alcaftadine	0.857765452736191	0.932563480296045	none	FALSE	3	0.25	0.00829724886411584
Malignant_neoplasm_of_pancreas	Complex Disease	Malignant_neoplasm_of_pancreas_4	alcaftadine	0.595084894748745	0.910997176261458	none	FALSE	2	0.5	0.441074829791099
Malignant_tumor_of_colon	Complex Disease	Malignant_tumor_of_colon_6	alcaftadine	0.418983220783381	0.855383391374766	none	FALSE	2	0.5	0.0924987830723858
Multiple_Sclerosis	Autoimmune Disease	Multiple_Sclerosis_1	alcaftadine	0.516255037425601	0.912717795133746	none	FALSE	2	0.5	0.0924987830723858
Myocardial_Infarction	Complex Disease	Myocardial_Infarction_5	alcaftadine	1.68936861779598e-10	1.3757795681176e-08	none	FALSE	1	0.75	0.963964438122554
Myocardial_Ischemia	Complex Disease	Myocardial_Ischemia_5	alcaftadine	3.87735354196609e-05	0.00193667469274802	none	FALSE	1	0.75	0.963964438122554
Nonalcoholic_Fatty_Liver_Disease	Complex Disease	Nonalcoholic_Fatty_Liver_Disease_2	alcaftadine	0.548983912305762	0.851993987472896	none	FALSE	2	0.5	0.0924987830723858
Psoriasis	Autoimmune Disease	Psoriasis_5	alcaftadine	1.62102519148789e-23	1.4059691827505e-20	none	FALSE	1	0.75	0.963964438122554
Pulmonary_Emphysema	Complex Disease	Pulmonary_Emphysema_1	alcaftadine	0.537866255106672	0.822359130553252	none	FALSE	2	0.5	0.0924987830723858
Rheumatoid_Arthritis	Autoimmune Disease	Rheumatoid_Arthritis_3	alcaftadine	2.16139214768613e-06	0.000173586806861042	none	FALSE	1	0.75	0.553914716534859
Small_cell_carcinoma_of_lung	Complex Disease	Small_cell_carcinoma_of_lung_1	alcaftadine	0.580672109631823	0.916243951010227	none	FALSE	2	0.5	0.0924987830723858
Squamous_cell_carcinoma_of_lung	Complex Disease	Squamous_cell_carcinoma_of_lung_2	alcaftadine	0.548983912305762	0.859238489770321	none	FALSE	2	0.5	0.0924987830723858
Ulcerative_Colitis	Autoimmune Disease	Ulcerative_Colitis_1	alcaftadine	0.548983912305762	0.853996857011113	none	FALSE	2	0.5	0.0924987830723858
Alzheimers_Disease	Complex Disease	Alzheimers_Disease_3	alclometasone dipropionate	0.183456764804256	0.75646887512641	none	FALSE	1	0.75	0.553914716534859
Atherosclerosis	Complex Disease	Atherosclerosis_3	alclometasone dipropionate	0.60372626587014	0.832959695621745	none	FALSE	2	0.5	0.0924987830723858
Behcet_Syndrome	Autoimmune Disease	Behcet_Syndrome_1	alclometasone dipropionate	0.072960807856429	0.36118384652591	none	FALSE	1	0.75	0.97446278947789
Celiac_Disease	Autoimmune Disease	Celiac_Disease_1	alclometasone dipropionate	0.000138541596765641	0.00320624838229055	none	FALSE	1	0.75	0.97446278947789
Chronic_Obstructive_Airway_Disease	Complex Disease	Chronic_Obstructive_Airway_Disease_4	alclometasone dipropionate	2.16139214768613e-06	6.25997233221632e-05	none	FALSE	1	0.75	0.97446278947789
Coronary_Arteriosclerosis	Complex Disease	Coronary_Arteriosclerosis_2	alclometasone dipropionate	0.56962632828588	0.920149279823341	none	FALSE	2	0.5	0.5
Crohn_Disease	Autoimmune Disease	Crohn_Disease_3	alclometasone dipropionate	0.0776118261774159	0.482725785109851	none	FALSE	1	0.75	0.553914716534859
Diabetes_Mellitus_InsulinDependent	Autoimmune Disease	Diabetes_Mellitus_InsulinDependent_2	alclometasone dipropionate	0.00415597164073325	0.0560623257786412	none	FALSE	1	0.75	0.553914716534859
Endometriosis	Complex Disease	Endometriosis_7	alclometasone dipropionate	0.000532536121216305	0.0144917808305458	none	FALSE	1	0.75	0.97446278947789
Fatty_Liver	Complex Disease	Fatty_Liver_5	alclometasone dipropionate	0.0615321734371649	0.457535910788883	none	FALSE	1	0.75	0.553914716534859
Kidney_Failure_Chronic	Complex Disease	Kidney_Failure_Chronic_5	alclometasone dipropionate	0.748125385547499	0.850353169806245	none	FALSE	2	0.5	0.0924987830723858
Lupus_Erythematosus_Systemic	Autoimmune Disease	Lupus_Erythematosus_Systemic_4	alclometasone dipropionate	0.68269422898328	1	none	FALSE	2	0.5	0.0924987830723858
Malignant_mesothelioma	Complex Disease	Malignant_mesothelioma_3	alclometasone dipropionate	0.207692805985734	0.983425706083117	none	FALSE	1	0.75	0.553914716534859
Malignant_neoplasm_of_kidney	Complex Disease	Malignant_neoplasm_of_kidney_2	alclometasone dipropionate	0.0752814580259129	0.445035968143885	none	FALSE	1	0.75	0.97446278947789
Malignant_neoplasm_of_lung	Complex Disease	Malignant_neoplasm_of_lung_8	alclometasone dipropionate	0.58571229674382	0.813949488834612	none	FALSE	2	0.5	0.5
Malignant_neoplasm_of_pancreas	Complex Disease	Malignant_neoplasm_of_pancreas_4	alclometasone dipropionate	0.1278070821338	0.723343935525947	none	FALSE	1	0.75	0.553914716534859
Malignant_tumor_of_colon	Complex Disease	Malignant_tumor_of_colon_6	alclometasone dipropionate	0.0151630191923706	0.240204413791334	none	FALSE	1	0.75	0.97446278947789
Multiple_Sclerosis	Autoimmune Disease	Multiple_Sclerosis_3	alclometasone dipropionate	0.037944098957701	0.317709809060143	none	FALSE	1	0.75	0.97446278947789
Myocardial_Infarction	Complex Disease	Myocardial_Infarction_5	alclometasone dipropionate	0.826221739687219	0.916910813628358	none	FALSE	2	0.5	0.0924987830723858
Myocardial_Ischemia	Complex Disease	Myocardial_Ischemia_6	alclometasone dipropionate	0.0247449411754761	0.226602241742964	none	FALSE	1	0.75	0.97446278947789
Nonalcoholic_Fatty_Liver_Disease	Complex Disease	Nonalcoholic_Fatty_Liver_Disease_2	alclometasone dipropionate	0.217424272629092	0.826226719745055	none	FALSE	1	0.75	0.97446278947789
Psoriasis	Autoimmune Disease	Psoriasis_2	alclometasone dipropionate	0.0752814580259129	0.483660132798581	none	FALSE	1	0.75	0.97446278947789
Pulmonary_Emphysema	Complex Disease	Pulmonary_Emphysema_1	alclometasone dipropionate	0.0504840394846396	0.624559688481399	none	FALSE	1	0.75	0.553914716534859
Rheumatoid_Arthritis	Autoimmune Disease	Rheumatoid_Arthritis_4	alclometasone dipropionate	0.1278070821338	0.743973275388145	none	FALSE	1	0.75	0.553914716534859
Small_cell_carcinoma_of_lung	Complex Disease	Small_cell_carcinoma_of_lung_1	alclometasone dipropionate	0.35958269651087	0.916243951010227	none	FALSE	1	0.75	0.97446278947789
Squamous_cell_carcinoma_of_lung	Complex Disease	Squamous_cell_carcinoma_of_lung_2	alclometasone dipropionate	0.31730577101672	0.859238489770321	none	FALSE	1	0.75	0.97446278947789
Ulcerative_Colitis	Autoimmune Disease	Ulcerative_Colitis_4	alclometasone dipropionate	0.125389976588971	0.659188171919015	none	FALSE	1	0.75	0.553914716534859
Alzheimers_Disease	Complex Disease	Alzheimers_Disease_3	aldesleukin	0.0911311441075139	0.674681140750515	none	FALSE	1.66666666666667	0.583333333333332	0.718624455011749
Atherosclerosis	Complex Disease	Atherosclerosis_5	aldesleukin	4.69544820860628e-12	5.72844681449966e-10	none	FALSE	1.33333333333333	0.666666666666668	0.350502134823841
Behcet_Syndrome	Autoimmune Disease	Behcet_Syndrome_1	aldesleukin	1.5108798683397e-09	2.44951398654574e-07	none	FALSE	1	0.75	0.553914716534859
Celiac_Disease	Autoimmune Disease	Celiac_Disease_1	aldesleukin	0.37521931902341	1	none	FALSE	2	0.5	0.0924987830723858
Chronic_Obstructive_Airway_Disease	Complex Disease	Chronic_Obstructive_Airway_Disease_2	aldesleukin	7.57124625766946e-13	5.99673606653371e-11	none	FALSE	1	0.75	0.963964438122554
Coronary_Arteriosclerosis	Complex Disease	Coronary_Arteriosclerosis_2	aldesleukin	0.443342716427746	0.920149279823341	none	FALSE	2	0.5	0.0924987830723858
Crohn_Disease	Autoimmune Disease	Crohn_Disease_3	aldesleukin	3.66925908153443e-11	1.02372328374811e-08	none	FALSE	0.666666666666667	0.833333333333333	0.988581066638889
Diabetes_Mellitus_InsulinDependent	Autoimmune Disease	Diabetes_Mellitus_InsulinDependent_3	aldesleukin	1.34830617799651e-10	1.74605650050548e-08	none	FALSE	0.666666666666667	0.833333333333333	0.988581066638889
Endometriosis	Complex Disease	Endometriosis_7	aldesleukin	0.389390715393289	0.887160034791007	none	FALSE	2	0.5	0.0924987830723858
Fatty_Liver	Complex Disease	Fatty_Liver_5	aldesleukin	3.93310605534325e-08	2.84057659552568e-06	none	FALSE	1	0.75	0.963964438122554
Kidney_Failure_Chronic	Complex Disease	Kidney_Failure_Chronic_5	aldesleukin	0.637602511399584	0.850353169806245	none	FALSE	2	0.5	0.441074829791099
Lupus_Erythematosus_Systemic	Autoimmune Disease	Lupus_Erythematosus_Systemic_4	aldesleukin	9.32977333361982e-10	3.73969825019612e-07	none	FALSE	0.666666666666667	0.833333333333333	0.988581066638889
Malignant_mesothelioma	Complex Disease	Malignant_mesothelioma_3	aldesleukin	0.153195964977461	0.983425706083117	none	FALSE	1.66666666666667	0.583333333333332	0.718624455011749
Malignant_neoplasm_of_lung	Complex Disease	Malignant_neoplasm_of_lung_8	aldesleukin	0.336356721730223	0.813949488834612	none	FALSE	2	0.5	0.0924987830723858
Malignant_neoplasm_of_pancreas	Complex Disease	Malignant_neoplasm_of_pancreas_4	aldesleukin	0.136933620159491	0.723343935525947	none	FALSE	1.66666666666667	0.583333333333332	0.718624455011749
Malignant_tumor_of_colon	Complex Disease	Malignant_tumor_of_colon_6	aldesleukin	0.606863833914827	0.855383391374766	none	FALSE	2	0.5	0.0924987830723858
Multiple_Sclerosis	Autoimmune Disease	Multiple_Sclerosis_3	aldesleukin	1.72098950279949e-09	5.11001498523541e-07	none	FALSE	0.666666666666667	0.833333333333333	0.740743004967778
Myocardial_Infarction	Complex Disease	Myocardial_Infarction_5	aldesleukin	0.663668467432784	0.887385123914268	none	FALSE	2	0.5	0.441074829791099
Myocardial_Ischemia	Complex Disease	Myocardial_Ischemia_5	aldesleukin	3.58806029451498e-05	0.00193667469274802	none	FALSE	1	0.75	0.963964438122554
Nonalcoholic_Fatty_Liver_Disease	Complex Disease	Nonalcoholic_Fatty_Liver_Disease_4	aldesleukin	3.79009432801762e-07	1.86501245423961e-05	none	FALSE	0.666666666666667	0.833333333333333	0.988581066638889
Psoriasis	Autoimmune Disease	Psoriasis_2	aldesleukin	1.69586879664061e-08	1.19260827266456e-06	none	FALSE	1	0.75	0.553914716534859
Pulmonary_Emphysema	Complex Disease	Pulmonary_Emphysema_1	aldesleukin	0.675258524264194	0.822359130553252	none	FALSE	2	0.5	0.0924987830723858
Rheumatoid_Arthritis	Autoimmune Disease	Rheumatoid_Arthritis_2	aldesleukin	6.81969918359123e-06	0.000441372102660937	none	FALSE	0.333333333333333	0.916666666666667	0.867974499704098
Small_cell_carcinoma_of_lung	Complex Disease	Small_cell_carcinoma_of_lung_1	aldesleukin	0.720041090696425	0.916243951010227	none	FALSE	2	0.5	0.0924987830723858
Squamous_cell_carcinoma_of_lung	Complex Disease	Squamous_cell_carcinoma_of_lung_2	aldesleukin	0.734034087965411	0.862931016536047	none	FALSE	2	0.5	0.0924987830723858
Ulcerative_Colitis	Autoimmune Disease	Ulcerative_Colitis_1	aldesleukin	9.32431275373959e-08	1.00624875134106e-05	none	FALSE	1	0.75	0.553914716534859
Alzheimers_Disease	Complex Disease	Alzheimers_Disease_3	alectinib	0.548983912305762	0.869313033126729	none	FALSE	1.5	0.625	0.262406231564007
Atherosclerosis	Complex Disease	Atherosclerosis_3	alectinib	0.715059242746987	0.836893874243138	none	FALSE	2	0.5	0.0924987830723858
Behcet_Syndrome	Autoimmune Disease	Behcet_Syndrome_1	alectinib	0.0263086030786419	0.207153292770041	none	FALSE	1	0.75	0.97446278947789
Celiac_Disease	Autoimmune Disease	Celiac_Disease_1	alectinib	0.585194208195241	1	none	FALSE	2	0.5	0.5
Chronic_Obstructive_Airway_Disease	Complex Disease	Chronic_Obstructive_Airway_Disease_3	alectinib	0.622324593743557	0.837033083443577	none	FALSE	2	0.5	0.5
Coronary_Arteriosclerosis	Complex Disease	Coronary_Arteriosclerosis_2	alectinib	0.585265019993584	0.920149279823341	none	FALSE	2	0.5	0.5
Crohn_Disease	Autoimmune Disease	Crohn_Disease_3	alectinib	0.0427233799155997	0.348387310961028	none	FALSE	1	0.75	0.553914716534859
Diabetes_Mellitus_InsulinDependent	Autoimmune Disease	Diabetes_Mellitus_InsulinDependent_2	alectinib	0.0276362492667746	0.22321585946241	none	FALSE	1	0.75	0.553914716534859
Endometriosis	Complex Disease	Endometriosis_7	alectinib	0.640978750284293	0.887160034791007	none	FALSE	2	0.5	0.5
Fatty_Liver	Complex Disease	Fatty_Liver_5	alectinib	0.959680724572976	0.999999882518789	none	FALSE	2	0.5	0.0924987830723858
Kidney_Failure_Chronic	Complex Disease	Kidney_Failure_Chronic_5	alectinib	0.90339505741971	0.950903697170747	none	FALSE	2	0.5	0.0924987830723858
Lupus_Erythematosus_Systemic	Autoimmune Disease	Lupus_Erythematosus_Systemic_6	alectinib	0.0375039776752493	0.335466614102058	none	FALSE	1.5	0.625	0.860671069548389
Malignant_mesothelioma	Complex Disease	Malignant_mesothelioma_3	alectinib	0.620153334570305	0.983425706083117	none	FALSE	1.5	0.625	0.262406231564007
Malignant_neoplasm_of_kidney	Complex Disease	Malignant_neoplasm_of_kidney_2	alectinib	0.0213459048071957	0.246642227363143	none	FALSE	1	0.75	0.97446278947789
Malignant_neoplasm_of_lung	Complex Disease	Malignant_neoplasm_of_lung_8	alectinib	0.590503935504683	0.813949488834612	none	FALSE	2	0.5	0.5
Malignant_neoplasm_of_pancreas	Complex Disease	Malignant_neoplasm_of_pancreas_4	alectinib	0.658775995254712	0.910997176261458	none	FALSE	1.5	0.625	0.262406231564007
Malignant_tumor_of_colon	Complex Disease	Malignant_tumor_of_colon_6	alectinib	0.700933978079637	0.86559716932672	none	FALSE	2	0.5	0.5
Multiple_Sclerosis	Autoimmune Disease	Multiple_Sclerosis_3	alectinib	0.0274132814058027	0.27271975831546	none	FALSE	1	0.75	0.97446278947789
Myocardial_Infarction	Complex Disease	Myocardial_Infarction_5	alectinib	0.986402881115782	0.99884379815042	none	FALSE	2	0.5	0.0924987830723858
Myocardial_Ischemia	Complex Disease	Myocardial_Ischemia_2	alectinib	0.156841944286266	0.733011620251404	none	FALSE	1	0.75	0.97446278947789
Nonalcoholic_Fatty_Liver_Disease	Complex Disease	Nonalcoholic_Fatty_Liver_Disease_2	alectinib	0.0217060847782761	0.169489428448336	none	FALSE	1	0.75	0.97446278947789
Psoriasis	Autoimmune Disease	Psoriasis_2	alectinib	0.0548488345320741	0.405445077989934	none	FALSE	1	0.75	0.97446278947789
Pulmonary_Emphysema	Complex Disease	Pulmonary_Emphysema_1	alectinib	0.398099845238924	0.822359130553252	none	FALSE	1.5	0.625	0.262406231564007
Rheumatoid_Arthritis	Autoimmune Disease	Rheumatoid_Arthritis_2	alectinib	0.0115354475037291	0.19188414294229	none	FALSE	0.5	0.875	0.995775515329123
Small_cell_carcinoma_of_lung	Complex Disease	Small_cell_carcinoma_of_lung_1	alectinib	0.0279122080021898	0.523353900041059	none	FALSE	1	0.75	0.97446278947789
Squamous_cell_carcinoma_of_lung	Complex Disease	Squamous_cell_carcinoma_of_lung_2	alectinib	0.0124178707400883	0.243008178175266	none	FALSE	1	0.75	0.97446278947789
Ulcerative_Colitis	Autoimmune Disease	Ulcerative_Colitis_1	alectinib	0.00602447248569022	0.0860480720842151	none	FALSE	1	0.75	0.97446278947789
Alzheimers_Disease	Complex Disease	Alzheimers_Disease_3	alefacept	0.599484558294996	0.869313033126729	none	FALSE	2	0.5	0.0924987830723858
Atherosclerosis	Complex Disease	Atherosclerosis_3	alefacept	0.439372247546643	0.832959695621745	none	FALSE	2	0.5	0.0924987830723858
Behcet_Syndrome	Autoimmune Disease	Behcet_Syndrome_1	alefacept	0.528185988898508	0.806086228136931	none	FALSE	2	0.5	0.5
Celiac_Disease	Autoimmune Disease	Celiac_Disease_1	alefacept	0.960237482509786	1	none	FALSE	3	0.25	0.0255372105221102
Chronic_Obstructive_Airway_Disease	Complex Disease	Chronic_Obstructive_Airway_Disease_2	alefacept	0.539927950308059	0.837033083443577	none	FALSE	2	0.5	0.0924987830723858
Coronary_Arteriosclerosis	Complex Disease	Coronary_Arteriosclerosis_2	alefacept	0.330874079275353	0.920149279823341	none	FALSE	2	0.5	0.5
Crohn_Disease	Autoimmune Disease	Crohn_Disease_1	alefacept	0.58571229674382	0.852240480444149	none	FALSE	2	0.5	0.5
Diabetes_Mellitus_InsulinDependent	Autoimmune Disease	Diabetes_Mellitus_InsulinDependent_1	alefacept	0.5	0.843692163251746	none	FALSE	2	0.5	0.0924987830723858
Endometriosis	Complex Disease	Endometriosis_7	alefacept	0.971676104995385	0.999998301537925	none	FALSE	3	0.25	0.0255372105221102
Fatty_Liver	Complex Disease	Fatty_Liver_5	alefacept	0.553497363114049	0.877685111041466	none	FALSE	2	0.5	0.0924987830723858
Kidney_Failure_Chronic	Complex Disease	Kidney_Failure_Chronic_5	alefacept	0.483744962574399	0.850353169806245	none	FALSE	2	0.5	0.0924987830723858
Lupus_Erythematosus_Systemic	Autoimmune Disease	Lupus_Erythematosus_Systemic_4	alefacept	0.452882850794346	1	none	FALSE	2	0.5	0.0924987830723858
Malignant_mesothelioma	Complex Disease	Malignant_mesothelioma_3	alefacept	0.58571229674382	0.983425706083117	none	FALSE	2	0.5	0.0924987830723858
Malignant_neoplasm_of_kidney	Complex Disease	Malignant_neoplasm_of_kidney_2	alefacept	0.619445886646683	0.875931793315891	none	FALSE	2	0.5	0.5
Malignant_neoplasm_of_lung	Complex Disease	Malignant_neoplasm_of_lung_8	alefacept	0.231592228600913	0.813949488834612	none	FALSE	2	0.5	0.5
Malignant_neoplasm_of_pancreas	Complex Disease	Malignant_neoplasm_of_pancreas_4	alefacept	0.590503935504683	0.910997176261458	none	FALSE	2	0.5	0.0924987830723858
Malignant_tumor_of_colon	Complex Disease	Malignant_tumor_of_colon_6	alefacept	0.476999080700619	0.855383391374766	none	FALSE	2	0.5	0.5
Multiple_Sclerosis	Autoimmune Disease	Multiple_Sclerosis_1	alefacept	7.05669858907354e-09	1.51326980854577e-06	none	FALSE	1	0.75	0.97446278947789
Myocardial_Infarction	Complex Disease	Myocardial_Infarction_5	alefacept	0.575333146340988	0.887385123914268	none	FALSE	2	0.5	0.0924987830723858
Myocardial_Ischemia	Complex Disease	Myocardial_Ischemia_2	alefacept	0.0124178707400883	0.141807648897973	none	FALSE	1	0.75	0.97446278947789
Nonalcoholic_Fatty_Liver_Disease	Complex Disease	Nonalcoholic_Fatty_Liver_Disease_2	alefacept	0.58571229674382	0.851993987472896	none	FALSE	2	0.5	0.5
Pulmonary_Emphysema	Complex Disease	Pulmonary_Emphysema_1	alefacept	0.56345206515916	0.822359130553252	none	FALSE	2	0.5	0.0924987830723858
Rheumatoid_Arthritis	Autoimmune Disease	Rheumatoid_Arthritis_2	alefacept	6.26266937274219e-06	0.000441372102660937	none	FALSE	0	1	0.999313693310535
Small_cell_carcinoma_of_lung	Complex Disease	Small_cell_carcinoma_of_lung_1	alefacept	0.00179418602143263	0.0994603120576784	none	FALSE	1	0.75	0.97446278947789
Squamous_cell_carcinoma_of_lung	Complex Disease	Squamous_cell_carcinoma_of_lung_2	alefacept	0.556657283572254	0.859238489770321	none	FALSE	2	0.5	0.5
Ulcerative_Colitis	Autoimmune Disease	Ulcerative_Colitis_1	alefacept	0.56962632828588	0.853996857011113	none	FALSE	2	0.5	0.5
Alzheimers_Disease	Complex Disease	Alzheimers_Disease_3	alemtuzumab	0.395296518317793	0.869313033126729	none	FALSE	2	0.5	0.0924987830723858
Atherosclerosis	Complex Disease	Atherosclerosis_3	alemtuzumab	0.132643535288019	0.832959695621745	none	FALSE	2	0.5	0.0924987830723858
Behcet_Syndrome	Autoimmune Disease	Behcet_Syndrome_1	alemtuzumab	0.992310322089975	0.999277622433877	none	FALSE	3	0.25	0.0255372105221102
Celiac_Disease	Autoimmune Disease	Celiac_Disease_1	alemtuzumab	0.0846541057257331	1	none	FALSE	2	0.5	0.5
Chronic_Obstructive_Airway_Disease	Complex Disease	Chronic_Obstructive_Airway_Disease_2	alemtuzumab	0.313541149707882	0.837033083443577	none	FALSE	2	0.5	0.0924987830723858
Coronary_Arteriosclerosis	Complex Disease	Coronary_Arteriosclerosis_4	alemtuzumab	0.222177978412387	0.920149279823341	none	FALSE	2	0.5	0.0924987830723858
Crohn_Disease	Autoimmune Disease	Crohn_Disease_1	alemtuzumab	0.284940757253013	0.852240480444149	none	FALSE	2	0.5	0.5
Diabetes_Mellitus_InsulinDependent	Autoimmune Disease	Diabetes_Mellitus_InsulinDependent_1	alemtuzumab	0.333394877235001	0.843692163251746	none	FALSE	2	0.5	0.0924987830723858
Endometriosis	Complex Disease	Endometriosis_7	alemtuzumab	0.0570596636097241	0.80197043688832	none	FALSE	2	0.5	0.5
Fatty_Liver	Complex Disease	Fatty_Liver_5	alemtuzumab	0.295472475331757	0.877685111041466	none	FALSE	2	0.5	0.0924987830723858
Lupus_Erythematosus_Systemic	Autoimmune Disease	Lupus_Erythematosus_Systemic_4	alemtuzumab	0.889085512235446	1	none	FALSE	3	0.25	0.00829724886411584
Malignant_mesothelioma	Complex Disease	Malignant_mesothelioma_3	alemtuzumab	0.433052594366099	0.983425706083117	none	FALSE	2	0.5	0.0924987830723858
Malignant_neoplasm_of_kidney	Complex Disease	Malignant_neoplasm_of_kidney_2	alemtuzumab	0.448862382478618	0.875931793315891	none	FALSE	2	0.5	0.5
Malignant_neoplasm_of_lung	Complex Disease	Malignant_neoplasm_of_lung_8	alemtuzumab	0.725396995940996	0.874387227602759	none	FALSE	3	0.25	0.0255372105221102
Malignant_neoplasm_of_pancreas	Complex Disease	Malignant_neoplasm_of_pancreas_4	alemtuzumab	0.428041303281084	0.910997176261458	none	FALSE	2	0.5	0.0924987830723858
Malignant_tumor_of_colon	Complex Disease	Malignant_tumor_of_colon_6	alemtuzumab	0.236494616334427	0.855383391374766	none	FALSE	2	0.5	0.5
Myocardial_Infarction	Complex Disease	Myocardial_Infarction_5	alemtuzumab	0.40642064001523	0.887385123914268	none	FALSE	2	0.5	0.0924987830723858
Myocardial_Ischemia	Complex Disease	Myocardial_Ischemia_6	alemtuzumab	0.00240207744206722	0.0432712260338588	none	FALSE	1	0.75	0.97446278947789
Nonalcoholic_Fatty_Liver_Disease	Complex Disease	Nonalcoholic_Fatty_Liver_Disease_2	alemtuzumab	0.384323255493074	0.851993987472896	none	FALSE	2	0.5	0.5
Psoriasis	Autoimmune Disease	Psoriasis_2	alemtuzumab	0.392171080098966	0.908938984431347	none	FALSE	2	0.5	0.5
Pulmonary_Emphysema	Complex Disease	Pulmonary_Emphysema_1	alemtuzumab	0.334610457806303	0.822359130553252	none	FALSE	2	0.5	0.0924987830723858
Rheumatoid_Arthritis	Autoimmune Disease	Rheumatoid_Arthritis_2	alemtuzumab	0.5	0.950557727854707	none	FALSE	2	0.5	0.5
Small_cell_carcinoma_of_lung	Complex Disease	Small_cell_carcinoma_of_lung_1	alemtuzumab	0.43373794682683	0.916243951010227	none	FALSE	2	0.5	0.5
Squamous_cell_carcinoma_of_lung	Complex Disease	Squamous_cell_carcinoma_of_lung_2	alemtuzumab	0.5	0.859238489770321	none	FALSE	2	0.5	0.5
Ulcerative_Colitis	Autoimmune Disease	Ulcerative_Colitis_1	alemtuzumab	0.400515441705004	0.853996857011113	none	FALSE	2	0.5	0.5
Alzheimers_Disease	Complex Disease	Alzheimers_Disease_3	alendronic acid	0.135062600194462	0.755307159027399	none	FALSE	1	0.75	0.553914716534859
Atherosclerosis	Complex Disease	Atherosclerosis_3	alendronic acid	0.575333146340988	0.832959695621745	none	FALSE	2	0.5	0.0924987830723858
Behcet_Syndrome	Autoimmune Disease	Behcet_Syndrome_1	alendronic acid	0.720249939547867	0.810993730604108	none	FALSE	2	0.5	0.5
Celiac_Disease	Autoimmune Disease	Celiac_Disease_1	alendronic acid	0.548983912305762	1	none	FALSE	2	0.5	0.5
Chronic_Obstructive_Airway_Disease	Complex Disease	Chronic_Obstructive_Airway_Disease_3	alendronic acid	0.528185988898508	0.837033083443577	none	FALSE	2	0.5	0.5
Coronary_Arteriosclerosis	Complex Disease	Coronary_Arteriosclerosis_2	alendronic acid	0.56962632828588	0.920149279823341	none	FALSE	2	0.5	0.5
Crohn_Disease	Autoimmune Disease	Crohn_Disease_2	alendronic acid	0.64692002623343	0.852240480444149	none	FALSE	2	0.5	0.0924987830723858
Diabetes_Mellitus_InsulinDependent	Autoimmune Disease	Diabetes_Mellitus_InsulinDependent_3	alendronic acid	0.63024373594611	0.843692163251746	none	FALSE	2	0.5	0.0924987830723858
Endometriosis	Complex Disease	Endometriosis_7	alendronic acid	0.528185988898508	0.887160034791007	none	FALSE	2	0.5	0.5
Fatty_Liver	Complex Disease	Fatty_Liver_5	alendronic acid	0.677031310509309	0.880682318090847	none	FALSE	2	0.5	0.0924987830723858
Kidney_Failure_Chronic	Complex Disease	Kidney_Failure_Chronic_5	alendronic acid	0.720249939547867	0.850353169806245	none	FALSE	2	0.5	0.0924987830723858
Lupus_Erythematosus_Systemic	Autoimmune Disease	Lupus_Erythematosus_Systemic_4	alendronic acid	0.674162615783928	1	none	FALSE	2	0.5	0.0924987830723858
Malignant_mesothelioma	Complex Disease	Malignant_mesothelioma_5	alendronic acid	0.556657283572254	0.983425706083117	none	FALSE	2	0.5	0.5
Malignant_neoplasm_of_kidney	Complex Disease	Malignant_neoplasm_of_kidney_2	alendronic acid	0.804436391939256	0.87951788751447	none	FALSE	2	0.5	0.5
Malignant_neoplasm_of_lung	Complex Disease	Malignant_neoplasm_of_lung_8	alendronic acid	0.590503935504683	0.813949488834612	none	FALSE	2	0.5	0.5
Malignant_neoplasm_of_pancreas	Complex Disease	Malignant_neoplasm_of_pancreas_4	alendronic acid	0.886677245970397	0.933193808511217	none	FALSE	2	0.5	0.0924987830723858
Malignant_tumor_of_colon	Complex Disease	Malignant_tumor_of_colon_6	alendronic acid	0.659384177720106	0.855383391374766	none	FALSE	2	0.5	0.5
Multiple_Sclerosis	Autoimmune Disease	Multiple_Sclerosis_1	alendronic acid	0.15200209832018	0.768975228723322	none	FALSE	1	0.75	0.97446278947789
Myocardial_Infarction	Complex Disease	Myocardial_Infarction_5	alendronic acid	0.777696791234652	0.915391977397246	none	FALSE	2	0.5	0.0924987830723858
Myocardial_Ischemia	Complex Disease	Myocardial_Ischemia_6	alendronic acid	0.0483326684647917	0.336574317421789	none	FALSE	1	0.75	0.97446278947789
Nonalcoholic_Fatty_Liver_Disease	Complex Disease	Nonalcoholic_Fatty_Liver_Disease_2	alendronic acid	0.740617394294037	0.851993987472896	none	FALSE	2	0.5	0.5
Psoriasis	Autoimmune Disease	Psoriasis_5	alendronic acid	0.704527524668243	0.908938984431347	none	FALSE	2	0.5	0.0924987830723858
Pulmonary_Emphysema	Complex Disease	Pulmonary_Emphysema_2	alendronic acid	0.619445886646683	0.822359130553252	none	FALSE	2	0.5	0.0924987830723858
Rheumatoid_Arthritis	Autoimmune Disease	Rheumatoid_Arthritis_4	alendronic acid	0.118145170401598	0.725527091832991	none	FALSE	1	0.75	0.553914716534859
Small_cell_carcinoma_of_lung	Complex Disease	Small_cell_carcinoma_of_lung_1	alendronic acid	0.300824520538021	0.916243951010227	none	FALSE	1	0.75	0.97446278947789
Squamous_cell_carcinoma_of_lung	Complex Disease	Squamous_cell_carcinoma_of_lung_2	alendronic acid	0.308978309650167	0.859238489770321	none	FALSE	1	0.75	0.97446278947789
Ulcerative_Colitis	Autoimmune Disease	Ulcerative_Colitis_1	alendronic acid	0.753099931047638	0.853996857011113	none	FALSE	2	0.5	0.5
Alzheimers_Disease	Complex Disease	Alzheimers_Disease_3	alfentanil	0.637086354256079	0.869313033126729	none	FALSE	2	0.5	0.0924987830723858
Atherosclerosis	Complex Disease	Atherosclerosis_3	alfentanil	0.60372626587014	0.832959695621745	none	FALSE	2	0.5	0.0924987830723858
Behcet_Syndrome	Autoimmune Disease	Behcet_Syndrome_1	alfentanil	0.662403809428763	0.806086228136931	none	FALSE	2	0.5	0.5
Celiac_Disease	Autoimmune Disease	Celiac_Disease_1	alfentanil	0.56345206515916	1	none	FALSE	2	0.5	0.5
Chronic_Obstructive_Airway_Disease	Complex Disease	Chronic_Obstructive_Airway_Disease_2	alfentanil	0.56345206515916	0.837033083443577	none	FALSE	2	0.5	0.0924987830723858
Coronary_Arteriosclerosis	Complex Disease	Coronary_Arteriosclerosis_4	alfentanil	0.580672109631823	0.920149279823341	none	FALSE	2	0.5	0.0924987830723858
Crohn_Disease	Autoimmune Disease	Crohn_Disease_1	alfentanil	0.60372626587014	0.852240480444149	none	FALSE	2	0.5	0.5
Diabetes_Mellitus_InsulinDependent	Autoimmune Disease	Diabetes_Mellitus_InsulinDependent_1	alfentanil	0.590503935504683	0.843692163251746	none	FALSE	2	0.5	0.0924987830723858
Endometriosis	Complex Disease	Endometriosis_7	alfentanil	0.548983912305762	0.887160034791007	none	FALSE	2	0.5	0.5
Fatty_Liver	Complex Disease	Fatty_Liver_5	alfentanil	0.56962632828588	0.877685111041466	none	FALSE	2	0.5	0.0924987830723858
Kidney_Failure_Chronic	Complex Disease	Kidney_Failure_Chronic_5	alfentanil	0.56345206515916	0.850353169806245	none	FALSE	2	0.5	0.0924987830723858
Lupus_Erythematosus_Systemic	Autoimmune Disease	Lupus_Erythematosus_Systemic_4	alfentanil	0.590503935504683	1	none	FALSE	2	0.5	0.0924987830723858
Malignant_mesothelioma	Complex Disease	Malignant_mesothelioma_3	alfentanil	0.64369391109152	0.983425706083117	none	FALSE	2	0.5	0.0924987830723858
Malignant_neoplasm_of_kidney	Complex Disease	Malignant_neoplasm_of_kidney_2	alfentanil	0.575333146340988	0.875931793315891	none	FALSE	2	0.5	0.5
Malignant_neoplasm_of_pancreas	Complex Disease	Malignant_neoplasm_of_pancreas_4	alfentanil	0.623124885804869	0.910997176261458	none	FALSE	2	0.5	0.0924987830723858
Malignant_tumor_of_colon	Complex Disease	Malignant_tumor_of_colon_6	alfentanil	0.590503935504683	0.855383391374766	none	FALSE	2	0.5	0.5
Multiple_Sclerosis	Autoimmune Disease	Multiple_Sclerosis_1	alfentanil	0.0462038225230548	0.349015176005854	none	FALSE	1	0.75	0.97446278947789
Myocardial_Infarction	Complex Disease	Myocardial_Infarction_5	alfentanil	0.611808082050424	0.887385123914268	none	FALSE	2	0.5	0.0924987830723858
Myocardial_Ischemia	Complex Disease	Myocardial_Ischemia_6	alfentanil	3.93694620887009e-05	0.00193667469274802	none	FALSE	1	0.75	0.97446278947789
Nonalcoholic_Fatty_Liver_Disease	Complex Disease	Nonalcoholic_Fatty_Liver_Disease_2	alfentanil	0.633696769677645	0.851993987472896	none	FALSE	2	0.5	0.5
Psoriasis	Autoimmune Disease	Psoriasis_2	alfentanil	0.679874724181349	0.908938984431347	none	FALSE	2	0.5	0.5
Pulmonary_Emphysema	Complex Disease	Pulmonary_Emphysema_1	alfentanil	0.528185988898508	0.822359130553252	none	FALSE	2	0.5	0.0924987830723858
Rheumatoid_Arthritis	Autoimmune Disease	Rheumatoid_Arthritis_6	alfentanil	0.000138541596765641	0.00547772159519534	none	FALSE	1	0.75	0.553914716534859
Small_cell_carcinoma_of_lung	Complex Disease	Small_cell_carcinoma_of_lung_1	alfentanil	0.730504704667575	0.916243951010227	none	FALSE	2	0.5	0.5
Squamous_cell_carcinoma_of_lung	Complex Disease	Squamous_cell_carcinoma_of_lung_2	alfentanil	0.0197196762997284	0.295099155920641	none	FALSE	1	0.75	0.97446278947789
Ulcerative_Colitis	Autoimmune Disease	Ulcerative_Colitis_1	alfentanil	0.64692002623343	0.853996857011113	none	FALSE	2	0.5	0.5
Alzheimers_Disease	Complex Disease	Alzheimers_Disease_3	alfuzosin	0.699404519379692	0.869313033126729	none	FALSE	2	0.5	0.0924987830723858
Atherosclerosis	Complex Disease	Atherosclerosis_3	alfuzosin	0.51352268926346	0.832959695621745	none	FALSE	2	0.5	0.0924987830723858
Behcet_Syndrome	Autoimmune Disease	Behcet_Syndrome_1	alfuzosin	0.660761074658953	0.806086228136931	none	FALSE	2	0.5	0.5
Celiac_Disease	Autoimmune Disease	Celiac_Disease_1	alfuzosin	0.887585328734835	1	none	FALSE	2.33333333333333	0.416666666666668	0.22900879279827
Chronic_Obstructive_Airway_Disease	Complex Disease	Chronic_Obstructive_Airway_Disease_3	alfuzosin	0.226537736756879	0.837033083443577	none	FALSE	2	0.5	0.5
Coronary_Arteriosclerosis	Complex Disease	Coronary_Arteriosclerosis_2	alfuzosin	0.337462786912146	0.920149279823341	none	FALSE	2	0.5	0.5
Crohn_Disease	Autoimmune Disease	Crohn_Disease_1	alfuzosin	0.637602511399584	0.852240480444149	none	FALSE	2	0.5	0.5
Diabetes_Mellitus_InsulinDependent	Autoimmune Disease	Diabetes_Mellitus_InsulinDependent_1	alfuzosin	0.634243235112729	0.843692163251746	none	FALSE	2	0.5	0.0924987830723858
Endometriosis	Complex Disease	Endometriosis_7	alfuzosin	0.283715248207055	0.887160034791007	none	FALSE	2	0.5	0.5
Fatty_Liver	Complex Disease	Fatty_Liver_5	alfuzosin	0.659080267924269	0.877685111041466	none	FALSE	2	0.5	0.0924987830723858
Kidney_Failure_Chronic	Complex Disease	Kidney_Failure_Chronic_5	alfuzosin	0.598800915557504	0.850353169806245	none	FALSE	2	0.5	0.0924987830723858
Lupus_Erythematosus_Systemic	Autoimmune Disease	Lupus_Erythematosus_Systemic_4	alfuzosin	0.566947405633901	1	none	FALSE	2	0.5	0.0924987830723858
Malignant_mesothelioma	Complex Disease	Malignant_mesothelioma_3	alfuzosin	0.691935740787848	0.983425706083117	none	FALSE	2	0.5	0.0924987830723858
Malignant_neoplasm_of_kidney	Complex Disease	Malignant_neoplasm_of_kidney_2	alfuzosin	0.698203547327122	0.875931793315891	none	FALSE	2	0.5	0.5
Malignant_neoplasm_of_lung	Complex Disease	Malignant_neoplasm_of_lung_8	alfuzosin	0.242912465629412	0.813949488834612	none	FALSE	2	0.5	0.5
Malignant_neoplasm_of_pancreas	Complex Disease	Malignant_neoplasm_of_pancreas_4	alfuzosin	0.690263618933882	0.910997176261458	none	FALSE	2	0.5	0.0924987830723858
Malignant_tumor_of_colon	Complex Disease	Malignant_tumor_of_colon_6	alfuzosin	0.598424481020345	0.855383391374766	none	FALSE	2	0.5	0.5
Multiple_Sclerosis	Autoimmune Disease	Multiple_Sclerosis_1	alfuzosin	0.0801314805964237	0.500497597252743	none	FALSE	1.66666666666667	0.583333333333332	0.77099120720173
Myocardial_Infarction	Complex Disease	Myocardial_Infarction_5	alfuzosin	0.669404295444323	0.887385123914268	none	FALSE	2	0.5	0.0924987830723858
Myocardial_Ischemia	Complex Disease	Myocardial_Ischemia_6	alfuzosin	0.0286909906965376	0.250768408434202	none	FALSE	1.66666666666667	0.583333333333332	0.77099120720173
Nonalcoholic_Fatty_Liver_Disease	Complex Disease	Nonalcoholic_Fatty_Liver_Disease_2	alfuzosin	0.0681006142828682	0.405139858751932	none	FALSE	1.66666666666667	0.583333333333332	0.77099120720173
Psoriasis	Autoimmune Disease	Psoriasis_2	alfuzosin	0.689206697219829	0.908938984431347	none	FALSE	2	0.5	0.5
Pulmonary_Emphysema	Complex Disease	Pulmonary_Emphysema_1	alfuzosin	0.657691163381291	0.822359130553252	none	FALSE	2	0.5	0.0924987830723858
Rheumatoid_Arthritis	Autoimmune Disease	Rheumatoid_Arthritis_2	alfuzosin	0.000346557740190223	0.012057691925918	none	FALSE	1	0.75	0.97446278947789
Small_cell_carcinoma_of_lung	Complex Disease	Small_cell_carcinoma_of_lung_1	alfuzosin	0.732237683607984	0.916243951010227	none	FALSE	2	0.5	0.5
Squamous_cell_carcinoma_of_lung	Complex Disease	Squamous_cell_carcinoma_of_lung_2	alfuzosin	0.75394390830122	0.864288863396555	none	FALSE	2	0.5	0.5
Ulcerative_Colitis	Autoimmune Disease	Ulcerative_Colitis_1	alfuzosin	0.0195692619115459	0.214596477379397	none	FALSE	1.66666666666667	0.583333333333332	0.77099120720173
Alzheimers_Disease	Complex Disease	Alzheimers_Disease_3	alimemazine	0.56962632828588	0.869313033126729	none	FALSE	2	0.5	0.441074829791099
Atherosclerosis	Complex Disease	Atherosclerosis_4	alimemazine	1.46567306400039e-11	1.46717631842501e-09	none	FALSE	0	1	0.99889840869356
Behcet_Syndrome	Autoimmune Disease	Behcet_Syndrome_1	alimemazine	0.471814011101492	0.806086228136931	none	FALSE	2	0.5	0.0924987830723858
Celiac_Disease	Autoimmune Disease	Celiac_Disease_1	alimemazine	0.256716705962379	1	none	FALSE	2	0.5	0.0924987830723858
Chronic_Obstructive_Airway_Disease	Complex Disease	Chronic_Obstructive_Airway_Disease_2	alimemazine	1.1234506840401e-10	6.31900305037627e-09	none	FALSE	1	0.75	0.963964438122554
Coronary_Arteriosclerosis	Complex Disease	Coronary_Arteriosclerosis_2	alimemazine	0.331478584449284	0.920149279823341	none	FALSE	2	0.5	0.0924987830723858
Crohn_Disease	Autoimmune Disease	Crohn_Disease_2	alimemazine	2.82874127565288e-08	2.98623335748653e-06	none	FALSE	1	0.75	0.963964438122554
Diabetes_Mellitus_InsulinDependent	Autoimmune Disease	Diabetes_Mellitus_InsulinDependent_1	alimemazine	2.82874127565288e-08	2.15483526586499e-06	none	FALSE	1	0.75	0.963964438122554
Endometriosis	Complex Disease	Endometriosis_7	alimemazine	0.234552378518359	0.887160034791007	none	FALSE	2	0.5	0.0924987830723858
Fatty_Liver	Complex Disease	Fatty_Liver_5	alimemazine	0.439855038582262	0.877685111041466	none	FALSE	2	0.5	0.441074829791099
Kidney_Failure_Chronic	Complex Disease	Kidney_Failure_Chronic_5	alimemazine	1.20594637784595e-06	4.61451834581641e-05	none	FALSE	1	0.75	0.963964438122554
Lupus_Erythematosus_Systemic	Autoimmune Disease	Lupus_Erythematosus_Systemic_4	alimemazine	2.03648480824306e-05	0.00110055033178802	none	FALSE	1	0.75	0.963964438122554
Malignant_mesothelioma	Complex Disease	Malignant_mesothelioma_3	alimemazine	6.86960471067606e-06	0.000526534996353583	none	FALSE	1	0.75	0.963964438122554
Malignant_neoplasm_of_kidney	Complex Disease	Malignant_neoplasm_of_kidney_2	alimemazine	0.539927950308059	0.875931793315891	none	FALSE	2	0.5	0.0924987830723858
Malignant_neoplasm_of_lung	Complex Disease	Malignant_neoplasm_of_lung_8	alimemazine	0.874610023411029	0.932563480296045	none	FALSE	3	0.25	0.00829724886411584
Malignant_neoplasm_of_pancreas	Complex Disease	Malignant_neoplasm_of_pancreas_4	alimemazine	0.590503935504683	0.910997176261458	none	FALSE	2	0.5	0.441074829791099
Malignant_tumor_of_colon	Complex Disease	Malignant_tumor_of_colon_6	alimemazine	0.457026575006436	0.855383391374766	none	FALSE	2	0.5	0.0924987830723858
Multiple_Sclerosis	Autoimmune Disease	Multiple_Sclerosis_1	alimemazine	0.512588291013107	0.912717795133746	none	FALSE	2	0.5	0.0924987830723858
Myocardial_Infarction	Complex Disease	Myocardial_Infarction_5	alimemazine	4.95992681131046e-07	1.53875824646132e-05	none	FALSE	1	0.75	0.963964438122554
Myocardial_Ischemia	Complex Disease	Myocardial_Ischemia_5	alimemazine	1.9479228117272e-06	0.000169250238176973	none	FALSE	1	0.75	0.963964438122554
Nonalcoholic_Fatty_Liver_Disease	Complex Disease	Nonalcoholic_Fatty_Liver_Disease_2	alimemazine	0.512588291013107	0.851993987472896	none	FALSE	2	0.5	0.0924987830723858
Psoriasis	Autoimmune Disease	Psoriasis_5	alimemazine	8.55976354827549e-07	3.37462193221406e-05	none	FALSE	1	0.75	0.963964438122554
Pulmonary_Emphysema	Complex Disease	Pulmonary_Emphysema_1	alimemazine	0.43654793484084	0.822359130553252	none	FALSE	2	0.5	0.0924987830723858
Rheumatoid_Arthritis	Autoimmune Disease	Rheumatoid_Arthritis_6	alimemazine	6.86479506795302e-08	8.52737383068456e-06	none	FALSE	1	0.75	0.963964438122554
Small_cell_carcinoma_of_lung	Complex Disease	Small_cell_carcinoma_of_lung_1	alimemazine	0.623124885804869	0.916243951010227	none	FALSE	2	0.5	0.0924987830723858
Squamous_cell_carcinoma_of_lung	Complex Disease	Squamous_cell_carcinoma_of_lung_2	alimemazine	0.575333146340988	0.859238489770321	none	FALSE	2	0.5	0.0924987830723858
Ulcerative_Colitis	Autoimmune Disease	Ulcerative_Colitis_1	alimemazine	0.560144961417738	0.853996857011113	none	FALSE	2	0.5	0.0924987830723858
Alzheimers_Disease	Complex Disease	Alzheimers_Disease_3	alirocumab	0.595084894748745	0.869313033126729	none	FALSE	2	0.5	0.0924987830723858
Atherosclerosis	Complex Disease	Atherosclerosis_5	alirocumab	6.72313787834252e-06	0.000260378027092032	indication	FALSE	1	0.75	0.84216370270197
Behcet_Syndrome	Autoimmune Disease	Behcet_Syndrome_1	alirocumab	0.580672109631823	0.806086228136931	none	FALSE	2	0.5	0.0924987830723858
Celiac_Disease	Autoimmune Disease	Celiac_Disease_1	alirocumab	0.391022186294636	1	none	FALSE	2	0.5	0.0924987830723858
Chronic_Obstructive_Airway_Disease	Complex Disease	Chronic_Obstructive_Airway_Disease_2	alirocumab	7.05669858907354e-09	2.82340693032932e-07	none	FALSE	1	0.75	0.553914716534859
Coronary_Arteriosclerosis	Complex Disease	Coronary_Arteriosclerosis_2	alirocumab	0.40642064001523	0.920149279823341	none	FALSE	2	0.5	0.0924987830723858
Crohn_Disease	Autoimmune Disease	Crohn_Disease_1	alirocumab	0.556657283572254	0.852240480444149	none	FALSE	2	0.5	0.0924987830723858
Diabetes_Mellitus_InsulinDependent	Autoimmune Disease	Diabetes_Mellitus_InsulinDependent_1	alirocumab	0.537866255106672	0.843692163251746	none	FALSE	2	0.5	0.0924987830723858
Endometriosis	Complex Disease	Endometriosis_7	alirocumab	0.394206066025004	0.887160034791007	none	FALSE	2	0.5	0.0924987830723858
Fatty_Liver	Complex Disease	Fatty_Liver_5	alirocumab	0.539927950308059	0.877685111041466	none	FALSE	2	0.5	0.0924987830723858
Kidney_Failure_Chronic	Complex Disease	Kidney_Failure_Chronic_5	alirocumab	0.580672109631823	0.850353169806245	none	FALSE	2	0.5	0.0924987830723858
Lupus_Erythematosus_Systemic	Autoimmune Disease	Lupus_Erythematosus_Systemic_4	alirocumab	0.531975217796251	1	none	FALSE	2	0.5	0.0924987830723858
Malignant_mesothelioma	Complex Disease	Malignant_mesothelioma_3	alirocumab	0.623124885804869	0.983425706083117	none	FALSE	2	0.5	0.0924987830723858
Malignant_neoplasm_of_kidney	Complex Disease	Malignant_neoplasm_of_kidney_2	alirocumab	0.656328470365051	0.875931793315891	none	FALSE	2	0.5	0.0924987830723858
Malignant_neoplasm_of_lung	Complex Disease	Malignant_neoplasm_of_lung_8	alirocumab	0.369194814696053	0.813949488834612	none	FALSE	2	0.5	0.0924987830723858
Malignant_neoplasm_of_pancreas	Complex Disease	Malignant_neoplasm_of_pancreas_4	alirocumab	0.637086354256079	0.910997176261458	none	FALSE	2	0.5	0.0924987830723858
Malignant_tumor_of_colon	Complex Disease	Malignant_tumor_of_colon_6	alirocumab	0.528185988898508	0.855383391374766	none	FALSE	2	0.5	0.0924987830723858
Multiple_Sclerosis	Autoimmune Disease	Multiple_Sclerosis_1	alirocumab	0.58571229674382	0.912717795133746	none	FALSE	2	0.5	0.0924987830723858
Myocardial_Infarction	Complex Disease	Myocardial_Infarction_5	alirocumab	0.575333146340988	0.887385123914268	none	FALSE	2	0.5	0.0924987830723858
Myocardial_Ischemia	Complex Disease	Myocardial_Ischemia_2	alirocumab	0.715059242746987	0.92207827627144	none	FALSE	2	0.5	0.0924987830723858
Nonalcoholic_Fatty_Liver_Disease	Complex Disease	Nonalcoholic_Fatty_Liver_Disease_2	alirocumab	0.607828919901035	0.851993987472896	none	FALSE	2	0.5	0.0924987830723858
Psoriasis	Autoimmune Disease	Psoriasis_2	alirocumab	0.590503935504683	0.908938984431347	none	FALSE	2	0.5	0.0924987830723858
Pulmonary_Emphysema	Complex Disease	Pulmonary_Emphysema_2	alirocumab	2.15664749695989e-10	3.50185637318862e-08	none	FALSE	1	0.75	0.84216370270197
Rheumatoid_Arthritis	Autoimmune Disease	Rheumatoid_Arthritis_4	alirocumab	7.7408750233878e-05	0.00331567480168444	none	FALSE	1	0.75	0.84216370270197
Small_cell_carcinoma_of_lung	Complex Disease	Small_cell_carcinoma_of_lung_1	alirocumab	0.677031310509309	0.916243951010227	none	FALSE	2	0.5	0.0924987830723858
Squamous_cell_carcinoma_of_lung	Complex Disease	Squamous_cell_carcinoma_of_lung_2	alirocumab	0.637086354256079	0.859238489770321	none	FALSE	2	0.5	0.0924987830723858
Ulcerative_Colitis	Autoimmune Disease	Ulcerative_Colitis_1	alirocumab	0.58571229674382	0.853996857011113	none	FALSE	2	0.5	0.0924987830723858
Alzheimers_Disease	Complex Disease	Alzheimers_Disease_3	aliskiren	0.580672109631823	0.869313033126729	none	FALSE	2	0.5	0.441074829791099
Atherosclerosis	Complex Disease	Atherosclerosis_4	aliskiren	1.45009125550537e-12	1.88705208716432e-10	none	FALSE	1	0.75	0.963964438122554
Behcet_Syndrome	Autoimmune Disease	Behcet_Syndrome_1	aliskiren	0.56962632828588	0.806086228136931	none	FALSE	2	0.5	0.0924987830723858
Celiac_Disease	Autoimmune Disease	Celiac_Disease_1	aliskiren	0.964048676925827	1	none	FALSE	3	0.25	0.00829724886411584
Chronic_Obstructive_Airway_Disease	Complex Disease	Chronic_Obstructive_Airway_Disease_2	aliskiren	0.528185988898508	0.837033083443577	none	FALSE	2	0.5	0.441074829791099
Coronary_Arteriosclerosis	Complex Disease	Coronary_Arteriosclerosis_4	aliskiren	0.5	0.920149279823341	none	FALSE	2	0.5	0.441074829791099
Crohn_Disease	Autoimmune Disease	Crohn_Disease_1	aliskiren	0.589563532514231	0.852240480444149	none	FALSE	2	0.5	0.0924987830723858
Diabetes_Mellitus_InsulinDependent	Autoimmune Disease	Diabetes_Mellitus_InsulinDependent_1	aliskiren	0.589781308111056	0.843692163251746	none	FALSE	2	0.5	0.441074829791099
Endometriosis	Complex Disease	Endometriosis_7	aliskiren	0.359093941797951	0.887160034791007	none	FALSE	2	0.5	0.0924987830723858
Fatty_Liver	Complex Disease	Fatty_Liver_5	aliskiren	0.528185988898508	0.877685111041466	none	FALSE	2	0.5	0.441074829791099
Kidney_Failure_Chronic	Complex Disease	Kidney_Failure_Chronic_5	aliskiren	0.539927950308059	0.850353169806245	none	FALSE	2	0.5	0.441074829791099
Lupus_Erythematosus_Systemic	Autoimmune Disease	Lupus_Erythematosus_Systemic_4	aliskiren	0.5	1	none	FALSE	2	0.5	0.441074829791099
Malignant_mesothelioma	Complex Disease	Malignant_mesothelioma_3	aliskiren	0.60372626587014	0.983425706083117	none	FALSE	2	0.5	0.441074829791099
Malignant_neoplasm_of_kidney	Complex Disease	Malignant_neoplasm_of_kidney_2	aliskiren	0.556657283572254	0.875931793315891	none	FALSE	2	0.5	0.0924987830723858
Malignant_neoplasm_of_lung	Complex Disease	Malignant_neoplasm_of_lung_8	aliskiren	0.933055911017952	0.952278932956515	none	FALSE	3	0.25	0.00829724886411584
Malignant_neoplasm_of_pancreas	Complex Disease	Malignant_neoplasm_of_pancreas_4	aliskiren	0.56345206515916	0.910997176261458	none	FALSE	2	0.5	0.441074829791099
Malignant_tumor_of_colon	Complex Disease	Malignant_tumor_of_colon_6	aliskiren	0.476999080700619	0.855383391374766	none	FALSE	2	0.5	0.0924987830723858
Multiple_Sclerosis	Autoimmune Disease	Multiple_Sclerosis_1	aliskiren	0.556657283572254	0.912717795133746	none	FALSE	2	0.5	0.0924987830723858
Myocardial_Infarction	Complex Disease	Myocardial_Infarction_5	aliskiren	1.28039391865476e-07	4.50906290812744e-06	none	FALSE	0	1	0.99889840869356
Myocardial_Ischemia	Complex Disease	Myocardial_Ischemia_5	aliskiren	6.86960471067606e-06	0.000479248604997528	none	FALSE	1	0.75	0.963964438122554
Nonalcoholic_Fatty_Liver_Disease	Complex Disease	Nonalcoholic_Fatty_Liver_Disease_2	aliskiren	0.580672109631823	0.851993987472896	none	FALSE	2	0.5	0.0924987830723858
Psoriasis	Autoimmune Disease	Psoriasis_2	aliskiren	0.556657283572254	0.908938984431347	none	FALSE	2	0.5	0.0924987830723858
Pulmonary_Emphysema	Complex Disease	Pulmonary_Emphysema_1	aliskiren	0.575333146340988	0.822359130553252	none	FALSE	2	0.5	0.0924987830723858
Rheumatoid_Arthritis	Autoimmune Disease	Rheumatoid_Arthritis_2	aliskiren	0.637086354256079	0.950557727854707	none	FALSE	2	0.5	0.0924987830723858
Small_cell_carcinoma_of_lung	Complex Disease	Small_cell_carcinoma_of_lung_1	aliskiren	0.590503935504683	0.916243951010227	none	FALSE	2	0.5	0.0924987830723858
Squamous_cell_carcinoma_of_lung	Complex Disease	Squamous_cell_carcinoma_of_lung_2	aliskiren	0.637086354256079	0.859238489770321	none	FALSE	2	0.5	0.0924987830723858
Ulcerative_Colitis	Autoimmune Disease	Ulcerative_Colitis_1	aliskiren	0.56962632828588	0.853996857011113	none	FALSE	2	0.5	0.0924987830723858
Alzheimers_Disease	Complex Disease	Alzheimers_Disease_3	alitretinoin	0.972657198786886	0.997418669248532	none	FALSE	2	0.5	0.0924987830723858
Atherosclerosis	Complex Disease	Atherosclerosis_4	alitretinoin	0.284209433986764	0.832959695621745	none	FALSE	1.66666666666667	0.583333333333332	0.189976006640212
Behcet_Syndrome	Autoimmune Disease	Behcet_Syndrome_1	alitretinoin	0.710303469299375	0.810971478592684	none	FALSE	1.83333333333333	0.541666666666668	0.647246633906105
Celiac_Disease	Autoimmune Disease	Celiac_Disease_1	alitretinoin	0.0150625679889483	0.235193832694904	none	FALSE	1.83333333333333	0.541666666666668	0.647246633906105
Chronic_Obstructive_Airway_Disease	Complex Disease	Chronic_Obstructive_Airway_Disease_2	alitretinoin	0.614876931715741	0.837033083443577	none	FALSE	1.83333333333333	0.541666666666668	0.133908625058909
Coronary_Arteriosclerosis	Complex Disease	Coronary_Arteriosclerosis_4	alitretinoin	0.872034389596819	0.985994566375356	none	FALSE	2	0.5	0.0924987830723858
Crohn_Disease	Autoimmune Disease	Crohn_Disease_1	alitretinoin	1.10709723745977e-09	1.88013991718168e-07	none	FALSE	1.16666666666667	0.708333333333332	0.954121368694127
Diabetes_Mellitus_InsulinDependent	Autoimmune Disease	Diabetes_Mellitus_InsulinDependent_3	alitretinoin	0.42209202239644	0.843692163251746	none	FALSE	1.83333333333333	0.541666666666668	0.133908625058909
Endometriosis	Complex Disease	Endometriosis_7	alitretinoin	0.0138134676615637	0.205435176036511	none	FALSE	1.83333333333333	0.541666666666668	0.647246633906105
Fatty_Liver	Complex Disease	Fatty_Liver_5	alitretinoin	0.944600147636257	0.999999882518789	none	FALSE	2	0.5	0.0924987830723858
Kidney_Failure_Chronic	Complex Disease	Kidney_Failure_Chronic_5	alitretinoin	0.890566386933142	0.942224708878547	none	FALSE	2	0.5	0.0924987830723858
Lupus_Erythematosus_Systemic	Autoimmune Disease	Lupus_Erythematosus_Systemic_4	alitretinoin	0.18980706887249	1	none	FALSE	1.83333333333333	0.541666666666668	0.133908625058909
Malignant_mesothelioma	Complex Disease	Malignant_mesothelioma_3	alitretinoin	0.395020192024079	0.983425706083117	none	FALSE	1.66666666666667	0.583333333333332	0.189976006640212
Malignant_neoplasm_of_kidney	Complex Disease	Malignant_neoplasm_of_kidney_2	alitretinoin	0.805296140144989	0.87951788751447	none	FALSE	1.83333333333333	0.541666666666668	0.647246633906105
Malignant_neoplasm_of_lung	Complex Disease	Malignant_neoplasm_of_lung_8	alitretinoin	0.525253599247069	0.813949488834612	none	FALSE	2	0.5	0.5
Malignant_neoplasm_of_pancreas	Complex Disease	Malignant_neoplasm_of_pancreas_4	alitretinoin	0.846545904667114	0.916408780103589	none	FALSE	1.83333333333333	0.541666666666668	0.133908625058909
Malignant_tumor_of_colon	Complex Disease	Malignant_tumor_of_colon_6	alitretinoin	0.330112497032812	0.855383391374766	none	FALSE	1.83333333333333	0.541666666666668	0.647246633906105
Multiple_Sclerosis	Autoimmune Disease	Multiple_Sclerosis_1	alitretinoin	7.23998735224031e-05	0.0043940849397466	none	FALSE	1	0.75	0.97446278947789
Myocardial_Infarction	Complex Disease	Myocardial_Infarction_5	alitretinoin	0.920661413946715	0.956495348128979	none	FALSE	2	0.5	0.0924987830723858
Myocardial_Ischemia	Complex Disease	Myocardial_Ischemia_2	alitretinoin	0.0151701223841922	0.16035195478828	none	FALSE	1	0.75	0.97446278947789
Nonalcoholic_Fatty_Liver_Disease	Complex Disease	Nonalcoholic_Fatty_Liver_Disease_2	alitretinoin	0.00373718361013104	0.043706613700546	none	FALSE	1.33333333333333	0.666666666666668	0.918925244601388
Psoriasis	Autoimmune Disease	Psoriasis_5	alitretinoin	0.649913354458415	0.908938984431347	none	FALSE	1.83333333333333	0.541666666666668	0.133908625058909
Pulmonary_Emphysema	Complex Disease	Pulmonary_Emphysema_1	alitretinoin	0.649847218684612	0.822359130553252	none	FALSE	1.83333333333333	0.541666666666668	0.133908625058909
Rheumatoid_Arthritis	Autoimmune Disease	Rheumatoid_Arthritis_2	alitretinoin	0.00160907064346878	0.0419828584133479	none	FALSE	1	0.75	0.97446278947789
Small_cell_carcinoma_of_lung	Complex Disease	Small_cell_carcinoma_of_lung_1	alitretinoin	0.00575240126298024	0.203730878063883	none	FALSE	1.16666666666667	0.708333333333332	0.954121368694127
Squamous_cell_carcinoma_of_lung	Complex Disease	Squamous_cell_carcinoma_of_lung_2	alitretinoin	0.0811277559453973	0.54444137368463	none	FALSE	1.33333333333333	0.666666666666668	0.918925244601388
Ulcerative_Colitis	Autoimmune Disease	Ulcerative_Colitis_1	alitretinoin	0.0834908428412826	0.550699362374165	none	FALSE	1.5	0.625	0.860671069548389
Alzheimers_Disease	Complex Disease	Alzheimers_Disease_3	allopurinol	0.56962632828588	0.869313033126729	none	FALSE	2	0.5	0.441074829791099
Atherosclerosis	Complex Disease	Atherosclerosis_3	allopurinol	0.553497363114049	0.832959695621745	none	FALSE	2	0.5	0.0924987830723858
Behcet_Syndrome	Autoimmune Disease	Behcet_Syndrome_1	allopurinol	0.590503935504683	0.806086228136931	none	FALSE	2	0.5	0.0924987830723858
Celiac_Disease	Autoimmune Disease	Celiac_Disease_1	allopurinol	0.999321270927641	1	none	FALSE	3	0.25	0.00829724886411584
Chronic_Obstructive_Airway_Disease	Complex Disease	Chronic_Obstructive_Airway_Disease_2	allopurinol	0.56345206515916	0.837033083443577	none	FALSE	2	0.5	0.441074829791099
Coronary_Arteriosclerosis	Complex Disease	Coronary_Arteriosclerosis_4	allopurinol	0.539927950308059	0.920149279823341	none	FALSE	2	0.5	0.441074829791099
Crohn_Disease	Autoimmune Disease	Crohn_Disease_1	allopurinol	0.546156553039816	0.852240480444149	none	FALSE	2	0.5	0.0924987830723858
Endometriosis	Complex Disease	Endometriosis_7	allopurinol	0.41428770325618	0.887160034791007	none	FALSE	2	0.5	0.0924987830723858
Fatty_Liver	Complex Disease	Fatty_Liver_5	allopurinol	0.580672109631823	0.877685111041466	none	FALSE	2	0.5	0.441074829791099
Lupus_Erythematosus_Systemic	Autoimmune Disease	Lupus_Erythematosus_Systemic_4	allopurinol	0.546156553039816	1	none	FALSE	2	0.5	0.441074829791099
Malignant_mesothelioma	Complex Disease	Malignant_mesothelioma_3	allopurinol	0.599484558294996	0.983425706083117	none	FALSE	2	0.5	0.441074829791099
Malignant_neoplasm_of_kidney	Complex Disease	Malignant_neoplasm_of_kidney_2	allopurinol	0.539927950308059	0.875931793315891	none	FALSE	2	0.5	0.0924987830723858
Malignant_neoplasm_of_lung	Complex Disease	Malignant_neoplasm_of_lung_8	allopurinol	0.337243208662452	0.813949488834612	none	FALSE	2	0.5	0.0924987830723858
Malignant_neoplasm_of_pancreas	Complex Disease	Malignant_neoplasm_of_pancreas_4	allopurinol	0.60372626587014	0.910997176261458	none	FALSE	2	0.5	0.441074829791099
Malignant_tumor_of_colon	Complex Disease	Malignant_tumor_of_colon_6	allopurinol	0.560144961417738	0.855383391374766	none	FALSE	2	0.5	0.0924987830723858
Multiple_Sclerosis	Autoimmune Disease	Multiple_Sclerosis_1	allopurinol	0.556657283572254	0.912717795133746	none	FALSE	2	0.5	0.0924987830723858
Myocardial_Infarction	Complex Disease	Myocardial_Infarction_5	allopurinol	0.548983912305762	0.887385123914268	none	FALSE	2	0.5	0.441074829791099
Myocardial_Ischemia	Complex Disease	Myocardial_Ischemia_2	allopurinol	0.679874724181349	0.92207827627144	none	FALSE	2	0.5	0.0924987830723858
Nonalcoholic_Fatty_Liver_Disease	Complex Disease	Nonalcoholic_Fatty_Liver_Disease_2	allopurinol	0.556657283572254	0.851993987472896	none	FALSE	2	0.5	0.0924987830723858
Psoriasis	Autoimmune Disease	Psoriasis_2	allopurinol	0.595084894748745	0.908938984431347	none	FALSE	2	0.5	0.0924987830723858
Pulmonary_Emphysema	Complex Disease	Pulmonary_Emphysema_1	allopurinol	0.56962632828588	0.822359130553252	none	FALSE	2	0.5	0.0924987830723858
Rheumatoid_Arthritis	Autoimmune Disease	Rheumatoid_Arthritis_2	allopurinol	0.662403809428763	0.950557727854707	none	FALSE	2	0.5	0.0924987830723858
Small_cell_carcinoma_of_lung	Complex Disease	Small_cell_carcinoma_of_lung_1	allopurinol	0.615676744506926	0.916243951010227	none	FALSE	2	0.5	0.0924987830723858
Squamous_cell_carcinoma_of_lung	Complex Disease	Squamous_cell_carcinoma_of_lung_2	allopurinol	0.671267166857739	0.859238489770321	none	FALSE	2	0.5	0.0924987830723858
Ulcerative_Colitis	Autoimmune Disease	Ulcerative_Colitis_1	allopurinol	0.590503935504683	0.853996857011113	none	FALSE	2	0.5	0.0924987830723858
Alzheimers_Disease	Complex Disease	Alzheimers_Disease_3	almotriptan	0.183038827298122	0.75646887512641	none	FALSE	2	0.5	0.0924987830723858
Atherosclerosis	Complex Disease	Atherosclerosis_5	almotriptan	0.047942921831938	0.588582285634861	none	FALSE	2	0.5	0.212226619432991
Behcet_Syndrome	Autoimmune Disease	Behcet_Syndrome_1	almotriptan	0.700848424910527	0.807932979217251	none	FALSE	2.33333333333333	0.416666666666668	0.0424182357776582
Celiac_Disease	Autoimmune Disease	Celiac_Disease_1	almotriptan	0.0968595372243433	1	none	FALSE	2.33333333333333	0.416666666666668	0.0424182357776582
Chronic_Obstructive_Airway_Disease	Complex Disease	Chronic_Obstructive_Airway_Disease_2	almotriptan	0.123279614374029	0.788217765050423	none	FALSE	2	0.5	0.0924987830723858
Coronary_Arteriosclerosis	Complex Disease	Coronary_Arteriosclerosis_2	almotriptan	0.140933518736933	0.920149279823341	none	FALSE	2.33333333333333	0.416666666666668	0.0424182357776582
Crohn_Disease	Autoimmune Disease	Crohn_Disease_2	almotriptan	0.0838616741214085	0.500998389340474	none	FALSE	2	0.5	0.0924987830723858
Diabetes_Mellitus_InsulinDependent	Autoimmune Disease	Diabetes_Mellitus_InsulinDependent_2	almotriptan	0.0942570533329293	0.549832811108754	none	FALSE	2	0.5	0.212226619432991
Endometriosis	Complex Disease	Endometriosis_7	almotriptan	0.114157603379503	0.887160034791007	none	FALSE	2.33333333333333	0.416666666666668	0.0424182357776582
Fatty_Liver	Complex Disease	Fatty_Liver_5	almotriptan	0.110905472225471	0.5790245537876	none	FALSE	2	0.5	0.0924987830723858
Kidney_Failure_Chronic	Complex Disease	Kidney_Failure_Chronic_5	almotriptan	0.928624309692011	0.962661535385902	none	FALSE	2.66666666666667	0.333333333333332	0.018887883942252
Lupus_Erythematosus_Systemic	Autoimmune Disease	Lupus_Erythematosus_Systemic_4	almotriptan	0.988994537390063	1	none	FALSE	3	0.25	0.00829724886411584
Malignant_mesothelioma	Complex Disease	Malignant_mesothelioma_3	almotriptan	0.202984444099076	0.983425706083117	none	FALSE	2	0.5	0.0924987830723858
Malignant_neoplasm_of_kidney	Complex Disease	Malignant_neoplasm_of_kidney_2	almotriptan	0.213922263489015	0.810219416365207	none	FALSE	2	0.5	0.0924987830723858
Malignant_neoplasm_of_lung	Complex Disease	Malignant_neoplasm_of_lung_8	almotriptan	0.0623292991460912	0.813949488834612	none	FALSE	2.33333333333333	0.416666666666668	0.0424182357776582
Malignant_neoplasm_of_pancreas	Complex Disease	Malignant_neoplasm_of_pancreas_4	almotriptan	0.257048894936699	0.910997176261458	none	FALSE	2	0.5	0.0924987830723858
Malignant_tumor_of_colon	Complex Disease	Malignant_tumor_of_colon_6	almotriptan	0.415192599939494	0.855383391374766	none	FALSE	2.33333333333333	0.416666666666668	0.0424182357776582
Multiple_Sclerosis	Autoimmune Disease	Multiple_Sclerosis_1	almotriptan	0.209422583020565	0.912717795133746	none	FALSE	2	0.5	0.0924987830723858
Myocardial_Infarction	Complex Disease	Myocardial_Infarction_5	almotriptan	0.149258090433621	0.643252138496575	none	FALSE	2	0.5	0.0924987830723858
Myocardial_Ischemia	Complex Disease	Myocardial_Ischemia_5	almotriptan	0.183539081409709	0.7939565449482	none	FALSE	2	0.5	0.0924987830723858
Nonalcoholic_Fatty_Liver_Disease	Complex Disease	Nonalcoholic_Fatty_Liver_Disease_2	almotriptan	0.166965051641614	0.729388366300384	none	FALSE	2	0.5	0.0924987830723858
Psoriasis	Autoimmune Disease	Psoriasis_2	almotriptan	0.140050515964647	0.715936036424384	none	FALSE	2	0.5	0.0924987830723858
Pulmonary_Emphysema	Complex Disease	Pulmonary_Emphysema_1	almotriptan	0.0945508390966843	0.757846921792576	none	FALSE	2	0.5	0.212226619432991
Rheumatoid_Arthritis	Autoimmune Disease	Rheumatoid_Arthritis_6	almotriptan	0.219959078648919	0.849934991022477	none	FALSE	2	0.5	0.0924987830723858
Small_cell_carcinoma_of_lung	Complex Disease	Small_cell_carcinoma_of_lung_1	almotriptan	0.335002313474362	0.916243951010227	none	FALSE	2	0.5	0.0924987830723858
Squamous_cell_carcinoma_of_lung	Complex Disease	Squamous_cell_carcinoma_of_lung_2	almotriptan	0.256783818237234	0.859238489770321	none	FALSE	2	0.5	0.0924987830723858
Ulcerative_Colitis	Autoimmune Disease	Ulcerative_Colitis_1	almotriptan	0.197202742075261	0.813947166080292	none	FALSE	2	0.5	0.0924987830723858
Alzheimers_Disease	Complex Disease	Alzheimers_Disease_3	alogliptin	0.181036820430099	0.75646887512641	none	FALSE	1	0.75	0.553914716534859
Atherosclerosis	Complex Disease	Atherosclerosis_3	alogliptin	2.16139214768613e-06	8.88218415217542e-05	none	FALSE	1	0.75	0.553914716534859
Behcet_Syndrome	Autoimmune Disease	Behcet_Syndrome_1	alogliptin	0.633696769677645	0.806086228136931	none	FALSE	2	0.5	0.5
Celiac_Disease	Autoimmune Disease	Celiac_Disease_1	alogliptin	2.16139214768613e-06	0.000133388772542915	none	FALSE	1	0.75	0.97446278947789
Chronic_Obstructive_Airway_Disease	Complex Disease	Chronic_Obstructive_Airway_Disease_4	alogliptin	0.0111402273395189	0.149086973464389	none	FALSE	1	0.75	0.97446278947789
Coronary_Arteriosclerosis	Complex Disease	Coronary_Arteriosclerosis_2	alogliptin	2.34163356432417e-10	1.01509815013453e-07	none	FALSE	1	0.75	0.97446278947789
Crohn_Disease	Autoimmune Disease	Crohn_Disease_1	alogliptin	0.64369391109152	0.852240480444149	none	FALSE	2	0.5	0.5
Diabetes_Mellitus_InsulinDependent	Autoimmune Disease	Diabetes_Mellitus_InsulinDependent_3	alogliptin	0.528185988898508	0.843692163251746	none	FALSE	2	0.5	0.0924987830723858
Endometriosis	Complex Disease	Endometriosis_7	alogliptin	0.00179418602143263	0.0358556862720677	none	FALSE	1	0.75	0.97446278947789
Kidney_Failure_Chronic	Complex Disease	Kidney_Failure_Chronic_5	alogliptin	0.753099931047638	0.850353169806245	none	FALSE	2	0.5	0.0924987830723858
Lupus_Erythematosus_Systemic	Autoimmune Disease	Lupus_Erythematosus_Systemic_4	alogliptin	0.580672109631823	1	none	FALSE	2	0.5	0.0924987830723858
Malignant_mesothelioma	Complex Disease	Malignant_mesothelioma_5	alogliptin	0.00103936502369798	0.0416705423347221	none	FALSE	1	0.75	0.97446278947789
Malignant_neoplasm_of_kidney	Complex Disease	Malignant_neoplasm_of_kidney_2	alogliptin	0.789877162414466	0.876798142732565	none	FALSE	2	0.5	0.5
Malignant_neoplasm_of_lung	Complex Disease	Malignant_neoplasm_of_lung_8	alogliptin	0.528185988898508	0.813949488834612	none	FALSE	2	0.5	0.5
Malignant_neoplasm_of_pancreas	Complex Disease	Malignant_neoplasm_of_pancreas_4	alogliptin	0.164100848588449	0.723343935525947	none	FALSE	1	0.75	0.553914716534859
Malignant_tumor_of_colon	Complex Disease	Malignant_tumor_of_colon_6	alogliptin	0.0230217816196769	0.343739015217934	none	FALSE	1	0.75	0.97446278947789
Multiple_Sclerosis	Autoimmune Disease	Multiple_Sclerosis_2	alogliptin	0.659384177720106	0.912717795133746	none	FALSE	2	0.5	0.0924987830723858
Myocardial_Infarction	Complex Disease	Myocardial_Infarction_5	alogliptin	0.696475192730049	0.88839575545541	none	FALSE	2	0.5	0.0924987830723858
Myocardial_Ischemia	Complex Disease	Myocardial_Ischemia_6	alogliptin	0.0615321734371649	0.38896037805338	none	FALSE	1	0.75	0.97446278947789
Psoriasis	Autoimmune Disease	Psoriasis_2	alogliptin	0.653234314566262	0.908938984431347	none	FALSE	2	0.5	0.5
Pulmonary_Emphysema	Complex Disease	Pulmonary_Emphysema_2	alogliptin	0.000757387708788655	0.028936665697543	none	FALSE	1	0.75	0.553914716534859
Rheumatoid_Arthritis	Autoimmune Disease	Rheumatoid_Arthritis_2	alogliptin	0.122973832601678	0.733277841731583	none	FALSE	1	0.75	0.97446278947789
Small_cell_carcinoma_of_lung	Complex Disease	Small_cell_carcinoma_of_lung_1	alogliptin	0.337596190571237	0.916243951010227	none	FALSE	1	0.75	0.97446278947789
Squamous_cell_carcinoma_of_lung	Complex Disease	Squamous_cell_carcinoma_of_lung_2	alogliptin	0.31450889431455	0.859238489770321	none	FALSE	1	0.75	0.97446278947789
Ulcerative_Colitis	Autoimmune Disease	Ulcerative_Colitis_1	alogliptin	0.0548488345320741	0.440263888754355	none	FALSE	1	0.75	0.97446278947789
Alzheimers_Disease	Complex Disease	Alzheimers_Disease_3	alosetron	0.659384177720106	0.869313033126729	none	FALSE	2	0.5	0.0924987830723858
Atherosclerosis	Complex Disease	Atherosclerosis_3	alosetron	0.556657283572254	0.832959695621745	none	FALSE	2	0.5	0.0924987830723858
Behcet_Syndrome	Autoimmune Disease	Behcet_Syndrome_1	alosetron	0.615676744506926	0.806086228136931	none	FALSE	2	0.5	0.5
Celiac_Disease	Autoimmune Disease	Celiac_Disease_1	alosetron	0.489361968513784	1	none	FALSE	2	0.5	0.5
Chronic_Obstructive_Airway_Disease	Complex Disease	Chronic_Obstructive_Airway_Disease_2	alosetron	0.615676744506926	0.837033083443577	none	FALSE	2	0.5	0.0924987830723858
Coronary_Arteriosclerosis	Complex Disease	Coronary_Arteriosclerosis_4	alosetron	0.548983912305762	0.920149279823341	none	FALSE	2	0.5	0.0924987830723858
Crohn_Disease	Autoimmune Disease	Crohn_Disease_1	alosetron	0.619445886646683	0.852240480444149	none	FALSE	2	0.5	0.5
Diabetes_Mellitus_InsulinDependent	Autoimmune Disease	Diabetes_Mellitus_InsulinDependent_1	alosetron	0.60372626587014	0.843692163251746	none	FALSE	2	0.5	0.0924987830723858
Endometriosis	Complex Disease	Endometriosis_7	alosetron	0.446502636885951	0.887160034791007	none	FALSE	2	0.5	0.5
Fatty_Liver	Complex Disease	Fatty_Liver_5	alosetron	0.60372626587014	0.877685111041466	none	FALSE	2	0.5	0.0924987830723858
Kidney_Failure_Chronic	Complex Disease	Kidney_Failure_Chronic_5	alosetron	0.60372626587014	0.850353169806245	none	FALSE	2	0.5	0.0924987830723858
Lupus_Erythematosus_Systemic	Autoimmune Disease	Lupus_Erythematosus_Systemic_4	alosetron	0.60372626587014	1	none	FALSE	2	0.5	0.0924987830723858
Malignant_mesothelioma	Complex Disease	Malignant_mesothelioma_3	alosetron	0.679874724181349	0.983425706083117	none	FALSE	2	0.5	0.0924987830723858
Malignant_neoplasm_of_kidney	Complex Disease	Malignant_neoplasm_of_kidney_2	alosetron	0.63024373594611	0.875931793315891	none	FALSE	2	0.5	0.5
Malignant_neoplasm_of_lung	Complex Disease	Malignant_neoplasm_of_lung_8	alosetron	0.388191917949576	0.813949488834612	none	FALSE	2	0.5	0.5
Malignant_neoplasm_of_pancreas	Complex Disease	Malignant_neoplasm_of_pancreas_4	alosetron	0.68549110568545	0.910997176261458	none	FALSE	2	0.5	0.0924987830723858
Malignant_tumor_of_colon	Complex Disease	Malignant_tumor_of_colon_6	alosetron	0.548983912305762	0.855383391374766	none	FALSE	2	0.5	0.5
Multiple_Sclerosis	Autoimmune Disease	Multiple_Sclerosis_1	alosetron	0.626721826307426	0.912717795133746	none	FALSE	2	0.5	0.5
Myocardial_Infarction	Complex Disease	Myocardial_Infarction_5	alosetron	0.626721826307426	0.887385123914268	none	FALSE	2	0.5	0.0924987830723858
Myocardial_Ischemia	Complex Disease	Myocardial_Ischemia_5	alosetron	0.671267166857739	0.92207827627144	none	FALSE	2	0.5	0.0924987830723858
Nonalcoholic_Fatty_Liver_Disease	Complex Disease	Nonalcoholic_Fatty_Liver_Disease_2	alosetron	0.626721826307426	0.851993987472896	none	FALSE	2	0.5	0.5
Psoriasis	Autoimmune Disease	Psoriasis_2	alosetron	0.60372626587014	0.908938984431347	none	FALSE	2	0.5	0.5
Pulmonary_Emphysema	Complex Disease	Pulmonary_Emphysema_1	alosetron	0.626721826307426	0.822359130553252	none	FALSE	2	0.5	0.0924987830723858
Rheumatoid_Arthritis	Autoimmune Disease	Rheumatoid_Arthritis_2	alosetron	0.720249939547867	0.950557727854707	none	FALSE	2	0.5	0.5
Small_cell_carcinoma_of_lung	Complex Disease	Small_cell_carcinoma_of_lung_1	alosetron	0.0137595782994486	0.38137961590863	none	FALSE	1	0.75	0.97446278947789
Squamous_cell_carcinoma_of_lung	Complex Disease	Squamous_cell_carcinoma_of_lung_2	alosetron	0.00578574452624768	0.175225405652073	none	FALSE	1	0.75	0.97446278947789
Ulcerative_Colitis	Autoimmune Disease	Ulcerative_Colitis_1	alosetron	0.653234314566262	0.853996857011113	none	FALSE	2	0.5	0.5
Alzheimers_Disease	Complex Disease	Alzheimers_Disease_3	alpelisib	0.0570596636097241	0.636320809433539	none	FALSE	1	0.75	0.553914716534859
Atherosclerosis	Complex Disease	Atherosclerosis_3	alpelisib	0.580672109631823	0.832959695621745	none	FALSE	2	0.5	0.0924987830723858
Behcet_Syndrome	Autoimmune Disease	Behcet_Syndrome_1	alpelisib	0.0592878235906382	0.307585228788231	none	FALSE	1	0.75	0.97446278947789
Celiac_Disease	Autoimmune Disease	Celiac_Disease_1	alpelisib	0.556657283572254	1	none	FALSE	2	0.5	0.5
Chronic_Obstructive_Airway_Disease	Complex Disease	Chronic_Obstructive_Airway_Disease_3	alpelisib	0.528185988898508	0.837033083443577	none	FALSE	2	0.5	0.5
Coronary_Arteriosclerosis	Complex Disease	Coronary_Arteriosclerosis_2	alpelisib	0.56962632828588	0.920149279823341	none	FALSE	2	0.5	0.5
Crohn_Disease	Autoimmune Disease	Crohn_Disease_1	alpelisib	0.0570596636097241	0.398703123541292	none	FALSE	1	0.75	0.97446278947789
Diabetes_Mellitus_InsulinDependent	Autoimmune Disease	Diabetes_Mellitus_InsulinDependent_3	alpelisib	0.0265130659983244	0.214590127923938	none	FALSE	1	0.75	0.553914716534859
Endometriosis	Complex Disease	Endometriosis_7	alpelisib	0.539927950308059	0.887160034791007	none	FALSE	2	0.5	0.5
Fatty_Liver	Complex Disease	Fatty_Liver_5	alpelisib	0.709820179189859	0.887091051779946	none	FALSE	2	0.5	0.0924987830723858
Kidney_Failure_Chronic	Complex Disease	Kidney_Failure_Chronic_5	alpelisib	0.633696769677645	0.850353169806245	none	FALSE	2	0.5	0.0924987830723858
Lupus_Erythematosus_Systemic	Autoimmune Disease	Lupus_Erythematosus_Systemic_4	alpelisib	0.0181454992582531	0.185469962462619	none	FALSE	1	0.75	0.553914716534859
Malignant_mesothelioma	Complex Disease	Malignant_mesothelioma_3	alpelisib	0.0893851675627415	0.983425706083117	none	FALSE	1	0.75	0.553914716534859
Malignant_neoplasm_of_kidney	Complex Disease	Malignant_neoplasm_of_kidney_2	alpelisib	0.173778260312781	0.721804473390669	none	FALSE	1	0.75	0.97446278947789
Malignant_neoplasm_of_lung	Complex Disease	Malignant_neoplasm_of_lung_8	alpelisib	0.580672109631823	0.813949488834612	none	FALSE	2	0.5	0.5
Malignant_neoplasm_of_pancreas	Complex Disease	Malignant_neoplasm_of_pancreas_4	alpelisib	0.787445359483457	0.910997176261458	none	FALSE	2	0.5	0.0924987830723858
Malignant_tumor_of_colon	Complex Disease	Malignant_tumor_of_colon_6	alpelisib	0.699175479461979	0.86559716932672	none	FALSE	2	0.5	0.5
Multiple_Sclerosis	Autoimmune Disease	Multiple_Sclerosis_2	alpelisib	0.072960807856429	0.469381197209693	none	FALSE	1	0.75	0.553914716534859
Myocardial_Infarction	Complex Disease	Myocardial_Infarction_5	alpelisib	0.0548488345320741	0.338711049266789	none	FALSE	1	0.75	0.553914716534859
Myocardial_Ischemia	Complex Disease	Myocardial_Ischemia_5	alpelisib	0.207692805985734	0.839744253495534	none	FALSE	1	0.75	0.553914716534859
Nonalcoholic_Fatty_Liver_Disease	Complex Disease	Nonalcoholic_Fatty_Liver_Disease_4	alpelisib	0.0483326684647917	0.307442925258968	none	FALSE	1	0.75	0.553914716534859
Psoriasis	Autoimmune Disease	Psoriasis_5	alpelisib	0.0637916306682685	0.436804797365354	none	FALSE	1	0.75	0.553914716534859
Pulmonary_Emphysema	Complex Disease	Pulmonary_Emphysema_1	alpelisib	0.0615321734371649	0.677375366905739	none	FALSE	1	0.75	0.553914716534859
Rheumatoid_Arthritis	Autoimmune Disease	Rheumatoid_Arthritis_6	alpelisib	0.0917598237890933	0.667108195581244	none	FALSE	1	0.75	0.553914716534859
Small_cell_carcinoma_of_lung	Complex Disease	Small_cell_carcinoma_of_lung_1	alpelisib	0.217424272629092	0.916243951010227	none	FALSE	1	0.75	0.97446278947789
Squamous_cell_carcinoma_of_lung	Complex Disease	Squamous_cell_carcinoma_of_lung_2	alpelisib	0.308978309650167	0.859238489770321	none	FALSE	1	0.75	0.97446278947789
Ulcerative_Colitis	Autoimmune Disease	Ulcerative_Colitis_4	alpelisib	0.176197640033876	0.763130246969463	none	FALSE	1	0.75	0.553914716534859
Alzheimers_Disease	Complex Disease	Alzheimers_Disease_3	alprazolam	0.721792509920598	0.869313033126729	none	FALSE	2	0.5	0.0924987830723858
Atherosclerosis	Complex Disease	Atherosclerosis_3	alprazolam	0.263548982566365	0.832959695621745	none	FALSE	2	0.5	0.0924987830723858
Behcet_Syndrome	Autoimmune Disease	Behcet_Syndrome_1	alprazolam	0.649562446277353	0.806086228136931	none	FALSE	2	0.5	0.5
Celiac_Disease	Autoimmune Disease	Celiac_Disease_1	alprazolam	0.861309831434736	1	none	FALSE	2.42857142857143	0.392857142857142	0.173539071109519
Chronic_Obstructive_Airway_Disease	Complex Disease	Chronic_Obstructive_Airway_Disease_2	alprazolam	0.641373996427789	0.837033083443577	none	FALSE	2	0.5	0.0924987830723858
Coronary_Arteriosclerosis	Complex Disease	Coronary_Arteriosclerosis_4	alprazolam	0.418983220783382	0.920149279823341	none	FALSE	2	0.5	0.0924987830723858
Crohn_Disease	Autoimmune Disease	Crohn_Disease_1	alprazolam	0.583943056913625	0.852240480444149	none	FALSE	2	0.5	0.5
Diabetes_Mellitus_InsulinDependent	Autoimmune Disease	Diabetes_Mellitus_InsulinDependent_2	alprazolam	0.628295998305295	0.843692163251746	none	FALSE	2	0.5	0.0924987830723858
Endometriosis	Complex Disease	Endometriosis_7	alprazolam	0.707587841180921	0.9006822945792	none	FALSE	2.28571428571429	0.428571428571427	0.261053546121446
Fatty_Liver	Complex Disease	Fatty_Liver_5	alprazolam	0.999992148036555	0.999999882518789	none	FALSE	2.28571428571429	0.428571428571427	0.0475260338326359
Kidney_Failure_Chronic	Complex Disease	Kidney_Failure_Chronic_5	alprazolam	0.539147516501242	0.850353169806245	none	FALSE	2	0.5	0.0924987830723858
Lupus_Erythematosus_Systemic	Autoimmune Disease	Lupus_Erythematosus_Systemic_4	alprazolam	0.999986831194178	1	none	FALSE	2.42857142857143	0.392857142857142	0.0337341609501868
Malignant_mesothelioma	Complex Disease	Malignant_mesothelioma_3	alprazolam	0.728775892229018	0.983425706083117	none	FALSE	2	0.5	0.0924987830723858
Malignant_neoplasm_of_kidney	Complex Disease	Malignant_neoplasm_of_kidney_2	alprazolam	0.736226082525726	0.875931793315891	none	FALSE	2	0.5	0.5
Malignant_neoplasm_of_lung	Complex Disease	Malignant_neoplasm_of_lung_8	alprazolam	0.123717704143981	0.813949488834612	none	FALSE	2.14285714285714	0.464285714285715	0.372793786893242
Malignant_neoplasm_of_pancreas	Complex Disease	Malignant_neoplasm_of_pancreas_4	alprazolam	0.760372718857285	0.910997176261458	none	FALSE	2	0.5	0.0924987830723858
Malignant_tumor_of_colon	Complex Disease	Malignant_tumor_of_colon_6	alprazolam	0.999074370485786	0.999999922110852	none	FALSE	2.28571428571429	0.428571428571427	0.261053546121446
Multiple_Sclerosis	Autoimmune Disease	Multiple_Sclerosis_1	alprazolam	0.730883602269018	0.912717795133746	none	FALSE	2	0.5	0.5
Myocardial_Infarction	Complex Disease	Myocardial_Infarction_5	alprazolam	0.702086027487771	0.890536771259736	none	FALSE	2	0.5	0.0924987830723858
Myocardial_Ischemia	Complex Disease	Myocardial_Ischemia_2	alprazolam	0.0727778847592001	0.431358348871194	none	FALSE	1.57142857142857	0.607142857142857	0.826460928890481
Nonalcoholic_Fatty_Liver_Disease	Complex Disease	Nonalcoholic_Fatty_Liver_Disease_2	alprazolam	2.97465557386298e-06	0.000103438689821795	none	FALSE	1.57142857142857	0.607142857142857	0.826460928890481
Psoriasis	Autoimmune Disease	Psoriasis_2	alprazolam	0.685800525751541	0.908938984431347	none	FALSE	2	0.5	0.5
Pulmonary_Emphysema	Complex Disease	Pulmonary_Emphysema_1	alprazolam	0.663643278269778	0.822359130553252	none	FALSE	2	0.5	0.0924987830723858
Rheumatoid_Arthritis	Autoimmune Disease	Rheumatoid_Arthritis_3	alprazolam	0.79910325969318	0.950557727854707	none	FALSE	2	0.5	0.5
Small_cell_carcinoma_of_lung	Complex Disease	Small_cell_carcinoma_of_lung_1	alprazolam	0.310335517848371	0.916243951010227	none	FALSE	1.85714285714286	0.535714285714285	0.627206213106758
Squamous_cell_carcinoma_of_lung	Complex Disease	Squamous_cell_carcinoma_of_lung_2	alprazolam	0.185948245411766	0.829916379521987	none	FALSE	1.85714285714286	0.535714285714285	0.627206213106758
Ulcerative_Colitis	Autoimmune Disease	Ulcerative_Colitis_1	alprazolam	0.69595746395636	0.853996857011113	none	FALSE	2	0.5	0.5
Alzheimers_Disease	Complex Disease	Alzheimers_Disease_3	alprenolol	0.0614700528650676	0.636320809433539	none	FALSE	1.5	0.625	0.821255012330486
Atherosclerosis	Complex Disease	Atherosclerosis_3	alprenolol	0.421751257896983	0.832959695621745	none	FALSE	2	0.5	0.0924987830723858
Behcet_Syndrome	Autoimmune Disease	Behcet_Syndrome_1	alprenolol	0.103629273758404	0.443911413414693	none	FALSE	1.5	0.625	0.262406231564007
Celiac_Disease	Autoimmune Disease	Celiac_Disease_1	alprenolol	0.964224271176739	1	none	FALSE	2.5	0.375	0.0283739532766841
Chronic_Obstructive_Airway_Disease	Complex Disease	Chronic_Obstructive_Airway_Disease_2	alprenolol	0.630823869731099	0.837033083443577	none	FALSE	2	0.5	0.441074829791099
Coronary_Arteriosclerosis	Complex Disease	Coronary_Arteriosclerosis_2	alprenolol	0.328846946880758	0.920149279823341	none	FALSE	2	0.5	0.0924987830723858
Crohn_Disease	Autoimmune Disease	Crohn_Disease_2	alprenolol	0.000112367308837467	0.00277789055898194	none	FALSE	1	0.75	0.963964438122554
Diabetes_Mellitus_InsulinDependent	Autoimmune Disease	Diabetes_Mellitus_InsulinDependent_3	alprenolol	0.0124043683996871	0.125633926628237	none	FALSE	1.5	0.625	0.821255012330486
Endometriosis	Complex Disease	Endometriosis_7	alprenolol	0.356035367635862	0.887160034791007	none	FALSE	2	0.5	0.0924987830723858
Fatty_Liver	Complex Disease	Fatty_Liver_5	alprenolol	0.60372626587014	0.877685111041466	none	FALSE	2	0.5	0.441074829791099
Kidney_Failure_Chronic	Complex Disease	Kidney_Failure_Chronic_5	alprenolol	0.651579790498479	0.850353169806245	none	FALSE	2	0.5	0.441074829791099
Lupus_Erythematosus_Systemic	Autoimmune Disease	Lupus_Erythematosus_Systemic_4	alprenolol	0.00696745093938772	0.0860646082703417	none	FALSE	1.5	0.625	0.821255012330486
Malignant_mesothelioma	Complex Disease	Malignant_mesothelioma_3	alprenolol	0.0798827553829648	0.983425706083117	none	FALSE	1.5	0.625	0.821255012330486
Malignant_neoplasm_of_kidney	Complex Disease	Malignant_neoplasm_of_kidney_2	alprenolol	0.175368128339658	0.723678217921121	none	FALSE	1.5	0.625	0.262406231564007
Malignant_neoplasm_of_lung	Complex Disease	Malignant_neoplasm_of_lung_8	alprenolol	0.275085691741371	0.813949488834612	none	FALSE	2	0.5	0.0924987830723858
Malignant_neoplasm_of_pancreas	Complex Disease	Malignant_neoplasm_of_pancreas_4	alprenolol	0.0752145373019409	0.592915273418146	none	FALSE	1.5	0.625	0.821255012330486
Malignant_tumor_of_colon	Complex Disease	Malignant_tumor_of_colon_6	alprenolol	0.516255037425601	0.855383391374766	none	FALSE	2	0.5	0.0924987830723858
Multiple_Sclerosis	Autoimmune Disease	Multiple_Sclerosis_2	alprenolol	0.0265130659983244	0.265130659983244	none	FALSE	1.5	0.625	0.821255012330486
Myocardial_Infarction	Complex Disease	Myocardial_Infarction_5	alprenolol	2.23475650090983e-05	0.000477358642735329	none	FALSE	1	0.75	0.963964438122554
Myocardial_Ischemia	Complex Disease	Myocardial_Ischemia_5	alprenolol	0.100673780513956	0.54714631137684	none	FALSE	1.5	0.625	0.821255012330486
Nonalcoholic_Fatty_Liver_Disease	Complex Disease	Nonalcoholic_Fatty_Liver_Disease_4	alprenolol	0.00982272682140494	0.0934820701594191	none	FALSE	1.5	0.625	0.821255012330486
Psoriasis	Autoimmune Disease	Psoriasis_5	alprenolol	0.0521565892012233	0.401795637524648	none	FALSE	1.5	0.625	0.821255012330486
Pulmonary_Emphysema	Complex Disease	Pulmonary_Emphysema_1	alprenolol	0.685756339018418	0.822359130553252	none	FALSE	2	0.5	0.0924987830723858
Rheumatoid_Arthritis	Autoimmune Disease	Rheumatoid_Arthritis_6	alprenolol	0.0525979516796663	0.49389526705661	none	FALSE	1.5	0.625	0.821255012330486
Small_cell_carcinoma_of_lung	Complex Disease	Small_cell_carcinoma_of_lung_1	alprenolol	0.849299437290631	0.943077655580962	none	FALSE	2	0.5	0.0924987830723858
Squamous_cell_carcinoma_of_lung	Complex Disease	Squamous_cell_carcinoma_of_lung_2	alprenolol	0.205264377638641	0.859238489770321	none	FALSE	1.5	0.625	0.262406231564007
Ulcerative_Colitis	Autoimmune Disease	Ulcerative_Colitis_1	alprenolol	0.0930740401032135	0.587001048378222	none	FALSE	1.5	0.625	0.262406231564007
Alzheimers_Disease	Complex Disease	Alzheimers_Disease_3	alprostadil	0.448337396829382	0.869313033126729	none	FALSE	2	0.5	0.441074829791099
Atherosclerosis	Complex Disease	Atherosclerosis_3	alprostadil	0.59068733492442	0.832959695621745	none	FALSE	2.5	0.375	0.0283739532766841
Behcet_Syndrome	Autoimmune Disease	Behcet_Syndrome_1	alprostadil	0.399441010794578	0.806086228136931	none	FALSE	2	0.5	0.0924987830723858
Celiac_Disease	Autoimmune Disease	Celiac_Disease_1	alprostadil	0.44089594862695	1	none	FALSE	2.5	0.375	0.0283739532766841
Chronic_Obstructive_Airway_Disease	Complex Disease	Chronic_Obstructive_Airway_Disease_2	alprostadil	0.34607464339064	0.837033083443577	none	FALSE	2	0.5	0.441074829791099
Coronary_Arteriosclerosis	Complex Disease	Coronary_Arteriosclerosis_4	alprostadil	0.800968834135324	0.957028444772113	none	FALSE	2.5	0.375	0.119363062159083
Crohn_Disease	Autoimmune Disease	Crohn_Disease_1	alprostadil	0.250662472499785	0.852240480444149	none	FALSE	2	0.5	0.0924987830723858
Diabetes_Mellitus_InsulinDependent	Autoimmune Disease	Diabetes_Mellitus_InsulinDependent_2	alprostadil	0.326059141717998	0.843692163251746	none	FALSE	2	0.5	0.0924987830723858
Endometriosis	Complex Disease	Endometriosis_7	alprostadil	0.423968596195877	0.887160034791007	none	FALSE	2.5	0.375	0.0283739532766841
Fatty_Liver	Complex Disease	Fatty_Liver_5	alprostadil	0.928521318940104	0.993479600512046	none	FALSE	2.5	0.375	0.119363062159083
Kidney_Failure_Chronic	Complex Disease	Kidney_Failure_Chronic_5	alprostadil	0.890804298171109	0.942224708878547	none	FALSE	2.5	0.375	0.119363062159083
Lupus_Erythematosus_Systemic	Autoimmune Disease	Lupus_Erythematosus_Systemic_4	alprostadil	0.198031762588082	1	none	FALSE	2	0.5	0.441074829791099
Malignant_mesothelioma	Complex Disease	Malignant_mesothelioma_3	alprostadil	0.471814011101492	0.983425706083117	none	FALSE	2	0.5	0.441074829791099
Malignant_neoplasm_of_kidney	Complex Disease	Malignant_neoplasm_of_kidney_2	alprostadil	0.000496930637101823	0.0356238636876802	none	FALSE	1.5	0.625	0.262406231564007
Malignant_neoplasm_of_lung	Complex Disease	Malignant_neoplasm_of_lung_8	alprostadil	0.326425497249598	0.813949488834612	none	FALSE	2.5	0.375	0.0283739532766841
Malignant_neoplasm_of_pancreas	Complex Disease	Malignant_neoplasm_of_pancreas_4	alprostadil	0.444457402374255	0.910997176261458	none	FALSE	2	0.5	0.441074829791099
Malignant_tumor_of_colon	Complex Disease	Malignant_tumor_of_colon_6	alprostadil	0.80165104578869	0.90316106546358	none	FALSE	2.5	0.375	0.0283739532766841
Multiple_Sclerosis	Autoimmune Disease	Multiple_Sclerosis_1	alprostadil	0.403725191227946	0.912717795133746	none	FALSE	2	0.5	0.0924987830723858
Myocardial_Ischemia	Complex Disease	Myocardial_Ischemia_2	alprostadil	0.00570736770151841	0.0822218583230087	none	FALSE	1.5	0.625	0.262406231564007
Nonalcoholic_Fatty_Liver_Disease	Complex Disease	Nonalcoholic_Fatty_Liver_Disease_2	alprostadil	0.398539335968111	0.851993987472896	none	FALSE	2	0.5	0.0924987830723858
Psoriasis	Autoimmune Disease	Psoriasis_2	alprostadil	0.35958269651087	0.908938984431347	none	FALSE	2	0.5	0.0924987830723858
Pulmonary_Emphysema	Complex Disease	Pulmonary_Emphysema_1	alprostadil	0.294669928031978	0.822359130553252	none	FALSE	2	0.5	0.0924987830723858
Rheumatoid_Arthritis	Autoimmune Disease	Rheumatoid_Arthritis_2	alprostadil	0.553376917605036	0.950557727854707	none	FALSE	2	0.5	0.0924987830723858
Small_cell_carcinoma_of_lung	Complex Disease	Small_cell_carcinoma_of_lung_1	alprostadil	0.509381364114673	0.916243951010227	none	FALSE	2	0.5	0.0924987830723858
Squamous_cell_carcinoma_of_lung	Complex Disease	Squamous_cell_carcinoma_of_lung_2	alprostadil	0.485924686207305	0.859238489770321	none	FALSE	2	0.5	0.0924987830723858
Ulcerative_Colitis	Autoimmune Disease	Ulcerative_Colitis_1	alprostadil	0.389265679237418	0.853996857011113	none	FALSE	2	0.5	0.0924987830723858
Alzheimers_Disease	Complex Disease	Alzheimers_Disease_3	alteplase	0.164100848588449	0.75646887512641	none	FALSE	1	0.75	0.553914716534859
Atherosclerosis	Complex Disease	Atherosclerosis_3	alteplase	5.12657349198421e-07	2.50176786408829e-05	none	FALSE	1	0.75	0.553914716534859
Behcet_Syndrome	Autoimmune Disease	Behcet_Syndrome_1	alteplase	0.733045039923915	0.816808065453194	none	FALSE	2	0.5	0.5
Celiac_Disease	Autoimmune Disease	Celiac_Disease_1	alteplase	0.556657283572254	1	none	FALSE	2	0.5	0.5
Chronic_Obstructive_Airway_Disease	Complex Disease	Chronic_Obstructive_Airway_Disease_3	alteplase	0	0	none	FALSE	1	0.75	0.97446278947789
Coronary_Arteriosclerosis	Complex Disease	Coronary_Arteriosclerosis_2	alteplase	5.12657349198421e-07	5.55592402193789e-05	none	FALSE	1	0.75	0.97446278947789
Crohn_Disease	Autoimmune Disease	Crohn_Disease_1	alteplase	0.0548488345320741	0.393100087490425	none	FALSE	1	0.75	0.97446278947789
Diabetes_Mellitus_InsulinDependent	Autoimmune Disease	Diabetes_Mellitus_InsulinDependent_2	alteplase	0.548983912305762	0.843692163251746	none	FALSE	2	0.5	0.0924987830723858
Endometriosis	Complex Disease	Endometriosis_7	alteplase	0.556657283572254	0.887160034791007	none	FALSE	2	0.5	0.5
Fatty_Liver	Complex Disease	Fatty_Liver_5	alteplase	0.691021690349833	0.883311895235775	none	FALSE	2	0.5	0.0924987830723858
Kidney_Failure_Chronic	Complex Disease	Kidney_Failure_Chronic_5	alteplase	0.0570596636097241	0.420721698573849	none	FALSE	1	0.75	0.553914716534859
Lupus_Erythematosus_Systemic	Autoimmune Disease	Lupus_Erythematosus_Systemic_6	alteplase	0.000229943681660614	0.00662748789141814	none	FALSE	1	0.75	0.97446278947789
Malignant_mesothelioma	Complex Disease	Malignant_mesothelioma_3	alteplase	0.108508542687424	0.983425706083117	none	FALSE	1	0.75	0.553914716534859
Malignant_neoplasm_of_kidney	Complex Disease	Malignant_neoplasm_of_kidney_2	alteplase	0.135062600194462	0.6087395916566	none	FALSE	1	0.75	0.97446278947789
Malignant_neoplasm_of_pancreas	Complex Disease	Malignant_neoplasm_of_pancreas_4	alteplase	0.0989142520774936	0.64816173220629	none	FALSE	1	0.75	0.553914716534859
Malignant_tumor_of_colon	Complex Disease	Malignant_tumor_of_colon_6	alteplase	0.00493323903389081	0.100129336016003	none	FALSE	1	0.75	0.97446278947789
Multiple_Sclerosis	Autoimmune Disease	Multiple_Sclerosis_1	alteplase	0.0166258014264081	0.201810042471495	none	FALSE	1	0.75	0.97446278947789
Myocardial_Infarction	Complex Disease	Myocardial_Infarction_5	alteplase	0.0462038225230548	0.296569363288376	none	FALSE	1	0.75	0.553914716534859
Myocardial_Ischemia	Complex Disease	Myocardial_Ischemia_6	alteplase	0.0137595782994486	0.151276509842362	none	FALSE	1	0.75	0.97446278947789
Nonalcoholic_Fatty_Liver_Disease	Complex Disease	Nonalcoholic_Fatty_Liver_Disease_4	alteplase	0.0359513230741735	0.248045107347737	none	FALSE	1	0.75	0.553914716534859
Psoriasis	Autoimmune Disease	Psoriasis_2	alteplase	0.637086354256079	0.908938984431347	none	FALSE	2	0.5	0.5
Pulmonary_Emphysema	Complex Disease	Pulmonary_Emphysema_2	alteplase	0.0181454992582531	0.331364443845766	none	FALSE	1	0.75	0.553914716534859
Rheumatoid_Arthritis	Autoimmune Disease	Rheumatoid_Arthritis_4	alteplase	0.0776118261774159	0.616576177050877	none	FALSE	1	0.75	0.553914716534859
Small_cell_carcinoma_of_lung	Complex Disease	Small_cell_carcinoma_of_lung_1	alteplase	0.555802169242164	0.916243951010227	none	FALSE	1	0.75	0.97446278947789
Squamous_cell_carcinoma_of_lung	Complex Disease	Squamous_cell_carcinoma_of_lung_2	alteplase	0.35307997376657	0.859238489770321	none	FALSE	1	0.75	0.97446278947789
Ulcerative_Colitis	Autoimmune Disease	Ulcerative_Colitis_5	alteplase	0.000532536121216305	0.0134344339670477	none	FALSE	1	0.75	0.553914716534859
Alzheimers_Disease	Complex Disease	Alzheimers_Disease_3	alvimopan	0.650099115565958	0.869313033126729	none	FALSE	2	0.5	0.0924987830723858
Atherosclerosis	Complex Disease	Atherosclerosis_3	alvimopan	0.58571229674382	0.832959695621745	none	FALSE	2	0.5	0.0924987830723858
Behcet_Syndrome	Autoimmune Disease	Behcet_Syndrome_1	alvimopan	0.64369391109152	0.806086228136931	none	FALSE	2	0.5	0.5
Celiac_Disease	Autoimmune Disease	Celiac_Disease_1	alvimopan	0.539927950308059	1	none	FALSE	2	0.5	0.5
Chronic_Obstructive_Airway_Disease	Complex Disease	Chronic_Obstructive_Airway_Disease_2	alvimopan	0.580672109631823	0.837033083443577	none	FALSE	2	0.5	0.0924987830723858
Coronary_Arteriosclerosis	Complex Disease	Coronary_Arteriosclerosis_4	alvimopan	0.607828919901035	0.920149279823341	none	FALSE	2	0.5	0.0924987830723858
Crohn_Disease	Autoimmune Disease	Crohn_Disease_1	alvimopan	0.575333146340988	0.852240480444149	none	FALSE	2	0.5	0.5
Diabetes_Mellitus_InsulinDependent	Autoimmune Disease	Diabetes_Mellitus_InsulinDependent_1	alvimopan	0.580672109631823	0.843692163251746	none	FALSE	2	0.5	0.0924987830723858
Endometriosis	Complex Disease	Endometriosis_7	alvimopan	0.539927950308059	0.887160034791007	none	FALSE	2	0.5	0.5
Fatty_Liver	Complex Disease	Fatty_Liver_5	alvimopan	0.575333146340988	0.877685111041466	none	FALSE	2	0.5	0.0924987830723858
Kidney_Failure_Chronic	Complex Disease	Kidney_Failure_Chronic_5	alvimopan	0.58571229674382	0.850353169806245	none	FALSE	2	0.5	0.0924987830723858
Lupus_Erythematosus_Systemic	Autoimmune Disease	Lupus_Erythematosus_Systemic_4	alvimopan	0.595084894748745	1	none	FALSE	2	0.5	0.0924987830723858
Malignant_mesothelioma	Complex Disease	Malignant_mesothelioma_3	alvimopan	0.64692002623343	0.983425706083117	none	FALSE	2	0.5	0.0924987830723858
Malignant_neoplasm_of_kidney	Complex Disease	Malignant_neoplasm_of_kidney_2	alvimopan	0.556657283572254	0.875931793315891	none	FALSE	2	0.5	0.5
Malignant_neoplasm_of_lung	Complex Disease	Malignant_neoplasm_of_lung_8	alvimopan	0.476999080700619	0.813949488834612	none	FALSE	2	0.5	0.5
Malignant_neoplasm_of_pancreas	Complex Disease	Malignant_neoplasm_of_pancreas_4	alvimopan	0.64041730348913	0.910997176261458	none	FALSE	2	0.5	0.0924987830723858
Malignant_tumor_of_colon	Complex Disease	Malignant_tumor_of_colon_6	alvimopan	0.575333146340988	0.855383391374766	none	FALSE	2	0.5	0.5
Multiple_Sclerosis	Autoimmune Disease	Multiple_Sclerosis_1	alvimopan	0.0399674590198538	0.326852525035245	none	FALSE	1	0.75	0.97446278947789
Myocardial_Infarction	Complex Disease	Myocardial_Infarction_5	alvimopan	0.575333146340988	0.887385123914268	none	FALSE	2	0.5	0.0924987830723858
Myocardial_Ischemia	Complex Disease	Myocardial_Ischemia_6	alvimopan	0.000358915732425185	0.0108437768922475	none	FALSE	1	0.75	0.97446278947789
Nonalcoholic_Fatty_Liver_Disease	Complex Disease	Nonalcoholic_Fatty_Liver_Disease_2	alvimopan	0.64692002623343	0.851993987472896	none	FALSE	2	0.5	0.5
Psoriasis	Autoimmune Disease	Psoriasis_2	alvimopan	0.633696769677645	0.908938984431347	none	FALSE	2	0.5	0.5
Pulmonary_Emphysema	Complex Disease	Pulmonary_Emphysema_1	alvimopan	0.556657283572254	0.822359130553252	none	FALSE	2	0.5	0.0924987830723858
Rheumatoid_Arthritis	Autoimmune Disease	Rheumatoid_Arthritis_6	alvimopan	3.93694620887009e-05	0.00194575995323003	none	FALSE	1	0.75	0.553914716534859
Small_cell_carcinoma_of_lung	Complex Disease	Small_cell_carcinoma_of_lung_1	alvimopan	0.715059242746987	0.916243951010227	none	FALSE	2	0.5	0.5
Squamous_cell_carcinoma_of_lung	Complex Disease	Squamous_cell_carcinoma_of_lung_2	alvimopan	0.0166258014264081	0.278263413347251	none	FALSE	1	0.75	0.97446278947789
Ulcerative_Colitis	Autoimmune Disease	Ulcerative_Colitis_1	alvimopan	0.68269422898328	0.853996857011113	none	FALSE	2	0.5	0.5
Alzheimers_Disease	Complex Disease	Alzheimers_Disease_3	amantadine	0.144854672784915	0.75646887512641	none	FALSE	1.85714285714286	0.535714285714285	0.127154402356095
Atherosclerosis	Complex Disease	Atherosclerosis_5	amantadine	0.0251056413427318	0.379893115511725	none	FALSE	1.85714285714286	0.535714285714285	0.292145128335947
Behcet_Syndrome	Autoimmune Disease	Behcet_Syndrome_1	amantadine	0.906378238889923	0.959651082318555	none	FALSE	2.14285714285714	0.464285714285715	0.0665681155001053
Celiac_Disease	Autoimmune Disease	Celiac_Disease_1	amantadine	0.987912191214201	1	none	FALSE	2.57142857142857	0.357142857142858	0.0238444410537569
Chronic_Obstructive_Airway_Disease	Complex Disease	Chronic_Obstructive_Airway_Disease_3	amantadine	0.420650478143744	0.837033083443577	none	FALSE	2.28571428571429	0.428571428571427	0.0475260338326359
Coronary_Arteriosclerosis	Complex Disease	Coronary_Arteriosclerosis_2	amantadine	0.999701751271648	1	none	FALSE	2.71428571428571	0.321428571428573	0.0168036337562666
Crohn_Disease	Autoimmune Disease	Crohn_Disease_1	amantadine	0.841892665450083	0.92371706495731	none	FALSE	2.14285714285714	0.464285714285715	0.0665681155001053
Diabetes_Mellitus_InsulinDependent	Autoimmune Disease	Diabetes_Mellitus_InsulinDependent_3	amantadine	0.721182367213232	0.85931142280671	none	FALSE	2.14285714285714	0.464285714285715	0.0665681155001053
Endometriosis	Complex Disease	Endometriosis_7	amantadine	0.337177589081402	0.887160034791007	none	FALSE	2.14285714285714	0.464285714285715	0.0665681155001053
Fatty_Liver	Complex Disease	Fatty_Liver_5	amantadine	0.870632509114235	0.952566432127214	none	FALSE	2.14285714285714	0.464285714285715	0.0665681155001053
Kidney_Failure_Chronic	Complex Disease	Kidney_Failure_Chronic_5	amantadine	0.8445374848197	0.914857008951232	none	FALSE	2.14285714285714	0.464285714285715	0.0665681155001053
Lupus_Erythematosus_Systemic	Autoimmune Disease	Lupus_Erythematosus_Systemic_4	amantadine	0.984013880201351	1	none	FALSE	2.28571428571429	0.428571428571427	0.0475260338326359
Malignant_mesothelioma	Complex Disease	Malignant_mesothelioma_3	amantadine	0.0296903993380491	0.629438334690069	none	FALSE	1.71428571428571	0.571428571428573	0.172328513285525
Malignant_neoplasm_of_kidney	Complex Disease	Malignant_neoplasm_of_kidney_2	amantadine	0.698244909647095	0.875931793315891	none	FALSE	2	0.5	0.0924987830723858
Malignant_neoplasm_of_lung	Complex Disease	Malignant_neoplasm_of_lung_8	amantadine	0.529742099118125	0.813949488834612	none	FALSE	2.28571428571429	0.428571428571427	0.0475260338326359
Malignant_neoplasm_of_pancreas	Complex Disease	Malignant_neoplasm_of_pancreas_4	amantadine	0.962055901042299	0.981628243317025	none	FALSE	2.14285714285714	0.464285714285715	0.0665681155001053
Malignant_tumor_of_colon	Complex Disease	Malignant_tumor_of_colon_6	amantadine	0.751926388633338	0.88154546826237	none	FALSE	2.14285714285714	0.464285714285715	0.0665681155001053
Multiple_Sclerosis	Autoimmune Disease	Multiple_Sclerosis_2	amantadine	0.850694226382154	0.95372631827915	none	FALSE	2.14285714285714	0.464285714285715	0.0665681155001053
Myocardial_Infarction	Complex Disease	Myocardial_Infarction_5	amantadine	0.00775167552947002	0.0804233529593919	none	FALSE	1.71428571428571	0.571428571428573	0.172328513285525
Myocardial_Ischemia	Complex Disease	Myocardial_Ischemia_2	amantadine	0.0273121704776645	0.242585180839812	none	FALSE	1.42857142857143	0.642857142857143	0.298400121982598
Nonalcoholic_Fatty_Liver_Disease	Complex Disease	Nonalcoholic_Fatty_Liver_Disease_2	amantadine	2.58256005475628e-08	1.75155581312267e-06	none	FALSE	1.28571428571429	0.678571428571427	0.37806131178261
Psoriasis	Autoimmune Disease	Psoriasis_5	amantadine	0.488627078010324	0.908938984431347	none	FALSE	2	0.5	0.0924987830723858
Pulmonary_Emphysema	Complex Disease	Pulmonary_Emphysema_1	amantadine	0.902475464605909	0.944273563047181	none	FALSE	2.14285714285714	0.464285714285715	0.149551480117745
Rheumatoid_Arthritis	Autoimmune Disease	Rheumatoid_Arthritis_3	amantadine	0.105319293642627	0.70371717068782	none	FALSE	1.71428571428571	0.571428571428573	0.172328513285525
Small_cell_carcinoma_of_lung	Complex Disease	Small_cell_carcinoma_of_lung_1	amantadine	0.0587721552658484	0.680736588532192	none	FALSE	1.71428571428571	0.571428571428573	0.172328513285525
Squamous_cell_carcinoma_of_lung	Complex Disease	Squamous_cell_carcinoma_of_lung_2	amantadine	0.335390436280415	0.859238489770321	none	FALSE	1.85714285714286	0.535714285714285	0.127154402356095
Ulcerative_Colitis	Autoimmune Disease	Ulcerative_Colitis_5	amantadine	0.826262745466664	0.8824458318663	none	FALSE	2.14285714285714	0.464285714285715	0.149551480117745
Alzheimers_Disease	Complex Disease	Alzheimers_Disease_3	ambenonium	0.548983912305762	0.869313033126729	none	FALSE	2	0.5	0.441074829791099
Atherosclerosis	Complex Disease	Atherosclerosis_3	ambenonium	0.26425727563409	0.832959695621745	none	FALSE	2	0.5	0.0924987830723858
Behcet_Syndrome	Autoimmune Disease	Behcet_Syndrome_1	ambenonium	0.41428770325618	0.806086228136931	none	FALSE	2	0.5	0.0924987830723858
Celiac_Disease	Autoimmune Disease	Celiac_Disease_1	ambenonium	0.176197640033876	1	none	FALSE	2	0.5	0.0924987830723858
Chronic_Obstructive_Airway_Disease	Complex Disease	Chronic_Obstructive_Airway_Disease_3	ambenonium	0.115654010029698	0.774413846087256	none	FALSE	2	0.5	0.0924987830723858
Coronary_Arteriosclerosis	Complex Disease	Coronary_Arteriosclerosis_4	ambenonium	0.355842208679247	0.920149279823341	none	FALSE	2	0.5	0.441074829791099
Crohn_Disease	Autoimmune Disease	Crohn_Disease_1	ambenonium	0.439855038582262	0.852240480444149	none	FALSE	2	0.5	0.0924987830723858
Diabetes_Mellitus_InsulinDependent	Autoimmune Disease	Diabetes_Mellitus_InsulinDependent_1	ambenonium	0.422686989582431	0.843692163251746	none	FALSE	2	0.5	0.441074829791099
Endometriosis	Complex Disease	Endometriosis_7	ambenonium	0.21486815713253	0.887160034791007	none	FALSE	2	0.5	0.0924987830723858
Fatty_Liver	Complex Disease	Fatty_Liver_5	ambenonium	0.389265679237418	0.877685111041466	none	FALSE	2	0.5	0.441074829791099
Kidney_Failure_Chronic	Complex Disease	Kidney_Failure_Chronic_5	ambenonium	0.376875114195132	0.850353169806245	none	FALSE	2	0.5	0.441074829791099
Lupus_Erythematosus_Systemic	Autoimmune Disease	Lupus_Erythematosus_Systemic_4	ambenonium	0.342308836618709	1	none	FALSE	2	0.5	0.441074829791099
Malignant_mesothelioma	Complex Disease	Malignant_mesothelioma_3	ambenonium	0.476999080700619	0.983425706083117	none	FALSE	2	0.5	0.441074829791099
Malignant_neoplasm_of_kidney	Complex Disease	Malignant_neoplasm_of_kidney_2	ambenonium	0.548983912305762	0.875931793315891	none	FALSE	2	0.5	0.0924987830723858
Malignant_neoplasm_of_lung	Complex Disease	Malignant_neoplasm_of_lung_8	ambenonium	0.831157149856781	0.926064367660496	none	FALSE	3	0.25	0.00829724886411584
Malignant_neoplasm_of_pancreas	Complex Disease	Malignant_neoplasm_of_pancreas_4	ambenonium	0.537866255106672	0.910997176261458	none	FALSE	2	0.5	0.441074829791099
Malignant_tumor_of_colon	Complex Disease	Malignant_tumor_of_colon_6	ambenonium	0.371182471162204	0.855383391374766	none	FALSE	2	0.5	0.0924987830723858
Multiple_Sclerosis	Autoimmune Disease	Multiple_Sclerosis_1	ambenonium	0.531975217796251	0.912717795133746	none	FALSE	2	0.5	0.0924987830723858
Myocardial_Infarction	Complex Disease	Myocardial_Infarction_5	ambenonium	0.439855038582262	0.887385123914268	none	FALSE	2	0.5	0.441074829791099
Myocardial_Ischemia	Complex Disease	Myocardial_Ischemia_2	ambenonium	0.575333146340988	0.92207827627144	none	FALSE	2	0.5	0.0924987830723858
Nonalcoholic_Fatty_Liver_Disease	Complex Disease	Nonalcoholic_Fatty_Liver_Disease_2	ambenonium	0.463571335628237	0.851993987472896	none	FALSE	2	0.5	0.0924987830723858
Psoriasis	Autoimmune Disease	Psoriasis_2	ambenonium	0.43373794682683	0.908938984431347	none	FALSE	2	0.5	0.0924987830723858
Pulmonary_Emphysema	Complex Disease	Pulmonary_Emphysema_1	ambenonium	0.434429938294516	0.822359130553252	none	FALSE	2	0.5	0.0924987830723858
Rheumatoid_Arthritis	Autoimmune Disease	Rheumatoid_Arthritis_2	ambenonium	0.599484558294996	0.950557727854707	none	FALSE	2	0.5	0.0924987830723858
Small_cell_carcinoma_of_lung	Complex Disease	Small_cell_carcinoma_of_lung_1	ambenonium	0.531975217796251	0.916243951010227	none	FALSE	2	0.5	0.0924987830723858
Squamous_cell_carcinoma_of_lung	Complex Disease	Squamous_cell_carcinoma_of_lung_2	ambenonium	0.471814011101492	0.859238489770321	none	FALSE	2	0.5	0.0924987830723858
Ulcerative_Colitis	Autoimmune Disease	Ulcerative_Colitis_1	ambenonium	0.535688661800204	0.853996857011113	none	FALSE	2	0.5	0.0924987830723858
Alzheimers_Disease	Complex Disease	Alzheimers_Disease_3	ambrisentan	0.626721826307427	0.869313033126729	none	FALSE	2	0.5	0.441074829791099
Atherosclerosis	Complex Disease	Atherosclerosis_3	ambrisentan	0.399217346765665	0.832959695621745	none	FALSE	2	0.5	0.0924987830723858
Behcet_Syndrome	Autoimmune Disease	Behcet_Syndrome_1	ambrisentan	0.537866255106673	0.806086228136931	none	FALSE	2	0.5	0.0924987830723858
Celiac_Disease	Autoimmune Disease	Celiac_Disease_1	ambrisentan	0.993905444606262	1	none	FALSE	3	0.25	0.00829724886411584
Chronic_Obstructive_Airway_Disease	Complex Disease	Chronic_Obstructive_Airway_Disease_2	ambrisentan	0.542582856303009	0.837033083443577	none	FALSE	2	0.5	0.441074829791099
Coronary_Arteriosclerosis	Complex Disease	Coronary_Arteriosclerosis_4	ambrisentan	0.460852483498757	0.920149279823341	none	FALSE	2	0.5	0.441074829791099
Crohn_Disease	Autoimmune Disease	Crohn_Disease_1	ambrisentan	0.604703481682207	0.852240480444149	none	FALSE	2	0.5	0.0924987830723858
Diabetes_Mellitus_InsulinDependent	Autoimmune Disease	Diabetes_Mellitus_InsulinDependent_1	ambrisentan	0.571777090594547	0.843692163251746	none	FALSE	2	0.5	0.441074829791099
Endometriosis	Complex Disease	Endometriosis_7	ambrisentan	0.995567379388819	0.999998301537925	none	FALSE	3	0.25	0.00829724886411584
Fatty_Liver	Complex Disease	Fatty_Liver_5	ambrisentan	0.516255037425601	0.877685111041466	none	FALSE	2	0.5	0.441074829791099
Kidney_Failure_Chronic	Complex Disease	Kidney_Failure_Chronic_5	ambrisentan	0.547117149205654	0.850353169806245	none	FALSE	2	0.5	0.441074829791099
Lupus_Erythematosus_Systemic	Autoimmune Disease	Lupus_Erythematosus_Systemic_4	ambrisentan	0.421751257896983	1	none	FALSE	2	0.5	0.441074829791099
Malignant_mesothelioma	Complex Disease	Malignant_mesothelioma_3	ambrisentan	0.620153334570305	0.983425706083117	none	FALSE	2	0.5	0.441074829791099
Malignant_neoplasm_of_kidney	Complex Disease	Malignant_neoplasm_of_kidney_2	ambrisentan	0.668669695561254	0.875931793315891	none	FALSE	2	0.5	0.0924987830723858
Malignant_neoplasm_of_lung	Complex Disease	Malignant_neoplasm_of_lung_8	ambrisentan	0.169868119397314	0.813949488834612	none	FALSE	2	0.5	0.0924987830723858
Malignant_neoplasm_of_pancreas	Complex Disease	Malignant_neoplasm_of_pancreas_4	ambrisentan	0.00282735061549536	0.109048905359285	none	FALSE	1.5	0.625	0.821255012330486
Malignant_tumor_of_colon	Complex Disease	Malignant_tumor_of_colon_6	ambrisentan	0.478181846844913	0.855383391374766	none	FALSE	2	0.5	0.0924987830723858
Multiple_Sclerosis	Autoimmune Disease	Multiple_Sclerosis_1	ambrisentan	0.590503935504682	0.912717795133746	none	FALSE	2	0.5	0.0924987830723858
Myocardial_Infarction	Complex Disease	Myocardial_Infarction_5	ambrisentan	0.63024373594611	0.887385123914268	none	FALSE	2	0.5	0.441074829791099
Myocardial_Ischemia	Complex Disease	Myocardial_Ischemia_5	ambrisentan	1.56157594606903e-06	0.000169250238176973	none	FALSE	1	0.75	0.963964438122554
Nonalcoholic_Fatty_Liver_Disease	Complex Disease	Nonalcoholic_Fatty_Liver_Disease_2	ambrisentan	0.64369391109152	0.851993987472896	none	FALSE	2	0.5	0.0924987830723858
Psoriasis	Autoimmune Disease	Psoriasis_2	ambrisentan	0.611808082050424	0.908938984431347	none	FALSE	2	0.5	0.0924987830723858
Pulmonary_Emphysema	Complex Disease	Pulmonary_Emphysema_1	ambrisentan	0.532564568512822	0.822359130553252	none	FALSE	2	0.5	0.0924987830723858
Rheumatoid_Arthritis	Autoimmune Disease	Rheumatoid_Arthritis_3	ambrisentan	1.08732944032142e-06	9.80504091798614e-05	none	FALSE	1	0.75	0.553914716534859
Small_cell_carcinoma_of_lung	Complex Disease	Small_cell_carcinoma_of_lung_1	ambrisentan	0.680902695735586	0.916243951010227	none	FALSE	2	0.5	0.0924987830723858
Squamous_cell_carcinoma_of_lung	Complex Disease	Squamous_cell_carcinoma_of_lung_2	ambrisentan	0.653234314566261	0.859238489770321	none	FALSE	2	0.5	0.0924987830723858
Ulcerative_Colitis	Autoimmune Disease	Ulcerative_Colitis_1	ambrisentan	0.600558989205421	0.853996857011113	none	FALSE	2	0.5	0.0924987830723858
Alzheimers_Disease	Complex Disease	Alzheimers_Disease_3	amcinonide	0.185877054285019	0.756868130416812	none	FALSE	1	0.75	0.553914716534859
Atherosclerosis	Complex Disease	Atherosclerosis_3	amcinonide	0.599484558294996	0.832959695621745	none	FALSE	2	0.5	0.0924987830723858
Behcet_Syndrome	Autoimmune Disease	Behcet_Syndrome_1	amcinonide	0.0592878235906382	0.307585228788231	none	FALSE	1	0.75	0.97446278947789
Celiac_Disease	Autoimmune Disease	Celiac_Disease_1	amcinonide	0.000757387708788655	0.0134462256245219	none	FALSE	1	0.75	0.97446278947789
Chronic_Obstructive_Airway_Disease	Complex Disease	Chronic_Obstructive_Airway_Disease_4	amcinonide	1.62102519148789e-23	2.62133282006854e-21	none	FALSE	1	0.75	0.97446278947789
Coronary_Arteriosclerosis	Complex Disease	Coronary_Arteriosclerosis_2	amcinonide	0.56962632828588	0.920149279823341	none	FALSE	2	0.5	0.5
Crohn_Disease	Autoimmune Disease	Crohn_Disease_3	amcinonide	0.0483326684647917	0.373097634433748	none	FALSE	1	0.75	0.553914716534859
[truncated: 33,043 more rows]
