# Supplementary material for: A network-based approach for isolating the chronic inflammation gene signatures underlying complex diseases towards finding new treatment opportunities
Source: Front Pharmacol. 2022 Oct 12;13:995459. doi: 10.3389/fphar.2022.995459 (PMC9597699; doi:10.3389/fphar.2022.995459)
Supplement: Supplementary file 2 [file Table4.CSV]

PredictionNetwork	ClusterGraph	ChronicInflammationSource	Disease	Cluster	nOverlap	nChronicInflammationSourceGenes	nClusterGenes	Enrichment	PermutedPval	PermutedFDR	nClustersFromPermutedSets
BioGRID	BioGRID	chronic_inflammation_gene_shot_pubs_greater10	Adenocarcinoma_of_lung_disorder	Adenocarcinoma_of_lung_disorder_1	0	233	41	-Inf	1	1	44334
BioGRID	BioGRID	chronic_inflammation_gene_shot_pubs_greater10	Adenocarcinoma_of_lung_disorder	Adenocarcinoma_of_lung_disorder_5	4	233	24	3.52607239489474	0.0053456636968535	0.0481109732716815	44334
BioGRID	BioGRID	chronic_inflammation_gene_shot_pubs_greater10	Adenocarcinoma_of_lung_disorder	Adenocarcinoma_of_lung_disorder_6	0	233	22	-Inf	1	1	44334
BioGRID	BioGRID	chronic_inflammation_gene_shot_pubs_greater10	Adenocarcinoma_of_lung_disorder	Adenocarcinoma_of_lung_disorder_4	1	233	35	0.98175187867093	0.323040487199729	1	44334
BioGRID	BioGRID	chronic_inflammation_gene_shot_pubs_greater10	Adenocarcinoma_of_lung_disorder	Adenocarcinoma_of_lung_disorder_3	4	233	38	2.86310738217231	0.0317807601217999	0.254246080974399	44334
BioGRID	BioGRID	chronic_inflammation_gene_shot_pubs_greater10	Adenocarcinoma_of_lung_disorder	Adenocarcinoma_of_lung_disorder_7	1	233	19	1.86310738217231	0.155475358069246	1	44334
BioGRID	BioGRID	chronic_inflammation_gene_shot_pubs_greater10	Adenocarcinoma_of_lung_disorder	Adenocarcinoma_of_lung_disorder_9	0	233	14	-Inf	1	1	44334
BioGRID	BioGRID	chronic_inflammation_gene_shot_pubs_greater10	Adenocarcinoma_of_lung_disorder	Adenocarcinoma_of_lung_disorder_2	0	233	39	-Inf	1	1	44334
BioGRID	BioGRID	chronic_inflammation_gene_shot_pubs_greater10	Adenocarcinoma_of_lung_disorder	Adenocarcinoma_of_lung_disorder_8	0	233	14	-Inf	1	1	44334
BioGRID	BioGRID	chronic_inflammation_gene_shot_pubs_greater10	Alzheimers_Disease	Alzheimers_Disease_2	5	233	12	4.8480004897821	0.000242028196284867	0.0021782537665638	33053
BioGRID	BioGRID	chronic_inflammation_gene_shot_pubs_greater10	Alzheimers_Disease	Alzheimers_Disease_3	0	233	11	-Inf	1	1	33053
BioGRID	BioGRID	chronic_inflammation_gene_shot_pubs_greater10	Alzheimers_Disease	Alzheimers_Disease_1	1	233	14	2.30367997355829	0.192624190718219	1	33053
BioGRID	BioGRID	chronic_inflammation_gene_shot_pubs_greater10	Alzheimers_Disease	Alzheimers_Disease_4	0	233	10	-Inf	1	1	33053
BioGRID	BioGRID	chronic_inflammation_gene_shot_pubs_greater10	Alzheimers_Disease	Alzheimers_Disease_6	1	233	6	3.52607239489474	0.03878501845465	0.3102801476372	33053
BioGRID	BioGRID	chronic_inflammation_gene_shot_pubs_greater10	Alzheimers_Disease	Alzheimers_Disease_5	0	233	6	-Inf	1	1	33053
BioGRID	BioGRID	chronic_inflammation_gene_shot_pubs_greater10	Alzheimers_Disease	Alzheimers_Disease_9	0	233	5	-Inf	1	1	33053
BioGRID	BioGRID	chronic_inflammation_gene_shot_pubs_greater10	Alzheimers_Disease	Alzheimers_Disease_8	0	233	5	-Inf	1	1	33053
BioGRID	BioGRID	chronic_inflammation_gene_shot_pubs_greater10	Alzheimers_Disease	Alzheimers_Disease_7	0	233	6	-Inf	1	1	33053
BioGRID	BioGRID	chronic_inflammation_gene_shot_pubs_greater10	Atherosclerosis	Atherosclerosis_2	4	233	14	4.30367997355829	0.0130563416516594	0.0261126833033188	31095
BioGRID	BioGRID	chronic_inflammation_gene_shot_pubs_greater10	Atherosclerosis	Atherosclerosis_1	6	233	17	4.60853455508671	0.00405196809879084	0.0162078723951634	31095
BioGRID	BioGRID	chronic_inflammation_gene_shot_pubs_greater10	Atherosclerosis	Atherosclerosis_4	2	233	6	4.52607239489474	0.00758940056598919	0.0227682016979676	31095
BioGRID	BioGRID	chronic_inflammation_gene_shot_pubs_greater10	Atherosclerosis	Atherosclerosis_3	0	233	10	-Inf	1	1	31095
BioGRID	BioGRID	chronic_inflammation_gene_shot_pubs_greater10	Breakfast_cereal_consumed	Breakfast_cereal_consumed_2	0	233	9	-Inf	1	1	NA
BioGRID	BioGRID	chronic_inflammation_gene_shot_pubs_greater10	Breakfast_cereal_consumed	Breakfast_cereal_consumed_1	2	233	10	3.78910680072853	1	1	NA
BioGRID	BioGRID	chronic_inflammation_gene_shot_pubs_greater10	Carcinoma_Pancreatic_Ductal	Carcinoma_Pancreatic_Ductal_1	0	233	6	-Inf	1	1	2094
BioGRID	BioGRID	chronic_inflammation_gene_shot_pubs_greater10	Coronary_Arteriosclerosis	Coronary_Arteriosclerosis_2	0	233	6	-Inf	1	1	14509
BioGRID	BioGRID	chronic_inflammation_gene_shot_pubs_greater10	Coronary_Arteriosclerosis	Coronary_Arteriosclerosis_1	1	233	7	3.30367997355829	0.213645761543763	0.427291523087526	14509
BioGRID	BioGRID	chronic_inflammation_gene_shot_pubs_greater10	Crohn_Disease	Crohn_Disease_1	5	233	6	5.8480004897821	0.000138236107271219	0.000138236107271219	14467
BioGRID	BioGRID	chronic_inflammation_gene_shot_pubs_greater10	Fatty_Liver	Fatty_Liver_4	0	233	6	-Inf	1	1	37168
BioGRID	BioGRID	chronic_inflammation_gene_shot_pubs_greater10	Fatty_Liver	Fatty_Liver_2	0	233	11	-Inf	1	1	37168
BioGRID	BioGRID	chronic_inflammation_gene_shot_pubs_greater10	Fatty_Liver	Fatty_Liver_1	2	233	12	3.52607239489474	0.0298905001479728	0.119562000591891	37168
BioGRID	BioGRID	chronic_inflammation_gene_shot_pubs_greater10	Fatty_Liver	Fatty_Liver_3	1	233	11	2.6516032769786	0.11568780435309	0.34706341305927	37168
BioGRID	BioGRID	chronic_inflammation_gene_shot_pubs_greater10	Home_location_east_co_ordinate_rounded	Home_location_east_co_ordinate_rounded_1	0	233	8	-Inf	1	1	1702
BioGRID	BioGRID	chronic_inflammation_gene_shot_pubs_greater10	Home_location_east_co_ordinate_rounded	Home_location_east_co_ordinate_rounded_2	0	233	5	-Inf	1	1	1702
BioGRID	BioGRID	chronic_inflammation_gene_shot_pubs_greater10	Juvenile_arthritis	Juvenile_arthritis_2	0	233	9	-Inf	1	1	15362
BioGRID	BioGRID	chronic_inflammation_gene_shot_pubs_greater10	Juvenile_arthritis	Juvenile_arthritis_4	1	233	7	3.30367997355829	0.0946429733775955	0.378571893510382	15362
BioGRID	BioGRID	chronic_inflammation_gene_shot_pubs_greater10	Juvenile_arthritis	Juvenile_arthritis_3	0	233	8	-Inf	1	1	15362
BioGRID	BioGRID	chronic_inflammation_gene_shot_pubs_greater10	Juvenile_arthritis	Juvenile_arthritis_1	0	233	9	-Inf	1	1	15362
BioGRID	BioGRID	chronic_inflammation_gene_shot_pubs_greater10	Kidney_Failure_Chronic	Kidney_Failure_Chronic_1	2	233	6	4.52607239489474	0.00766955564726923	0.00766955564726923	29075
BioGRID	BioGRID	chronic_inflammation_gene_shot_pubs_greater10	Light_smokers,_at_least_100_smokes_in_lifetime	Light_smokers,_at_least_100_smokes_in_lifetime_1	0	233	6	-Inf	1	1	4413
BioGRID	BioGRID	chronic_inflammation_gene_shot_pubs_greater10	Lupus_Erythematosus_Systemic	Lupus_Erythematosus_Systemic_2	0	233	5	-Inf	1	1	81
BioGRID	BioGRID	chronic_inflammation_gene_shot_pubs_greater10	Lupus_Erythematosus_Systemic	Lupus_Erythematosus_Systemic_1	3	233	6	5.1110348956159	0.0121951219512195	0.024390243902439	81
BioGRID	BioGRID	chronic_inflammation_gene_shot_pubs_greater10	Malignant_mesothelioma	Malignant_mesothelioma_3	0	233	15	-Inf	1	1	39912
BioGRID	BioGRID	chronic_inflammation_gene_shot_pubs_greater10	Malignant_mesothelioma	Malignant_mesothelioma_1	2	233	22	2.6516032769786	0.0945556585573623	0.283666975672087	39912
BioGRID	BioGRID	chronic_inflammation_gene_shot_pubs_greater10	Malignant_mesothelioma	Malignant_mesothelioma_6	4	233	9	4.94110989417358	5.01089870468268e-05	0.000300653922280961	39912
BioGRID	BioGRID	chronic_inflammation_gene_shot_pubs_greater10	Malignant_mesothelioma	Malignant_mesothelioma_4	6	233	14	4.88864247427945	7.51634805702403e-05	0.000375817402851201	39912
BioGRID	BioGRID	chronic_inflammation_gene_shot_pubs_greater10	Malignant_mesothelioma	Malignant_mesothelioma_2	0	233	16	-Inf	1	1	39912
BioGRID	BioGRID	chronic_inflammation_gene_shot_pubs_greater10	Malignant_mesothelioma	Malignant_mesothelioma_5	4	233	12	4.52607239489474	0.000400871896374615	0.00160348758549846	39912
BioGRID	BioGRID	chronic_inflammation_gene_shot_pubs_greater10	Malignant_neoplasm_of_endometrium	Malignant_neoplasm_of_endometrium_2	2	233	6	4.52607239489474	0.0150832336981514	0.0301664673963028	10872
BioGRID	BioGRID	chronic_inflammation_gene_shot_pubs_greater10	Malignant_neoplasm_of_endometrium	Malignant_neoplasm_of_endometrium_1	0	233	8	-Inf	1	1	10872
BioGRID	BioGRID	chronic_inflammation_gene_shot_pubs_greater10	Malignant_neoplasm_of_kidney	Malignant_neoplasm_of_kidney_1	2	233	6	4.52607239489474	0.0041092168715615	0.008218433743123	29445
BioGRID	BioGRID	chronic_inflammation_gene_shot_pubs_greater10	Malignant_neoplasm_of_kidney	Malignant_neoplasm_of_kidney_2	0	233	5	-Inf	1	1	29445
BioGRID	BioGRID	chronic_inflammation_gene_shot_pubs_greater10	Malignant_neoplasm_of_lung	Malignant_neoplasm_of_lung_3	2	233	55	1.32967518209124	0.209940610044398	0.629821830133195	52028
BioGRID	BioGRID	chronic_inflammation_gene_shot_pubs_greater10	Malignant_neoplasm_of_lung	Malignant_neoplasm_of_lung_2	8	233	55	3.32967518209124	0.0031905283591843	0.0223336985142901	52028
BioGRID	BioGRID	chronic_inflammation_gene_shot_pubs_greater10	Malignant_neoplasm_of_lung	Malignant_neoplasm_of_lung_8	3	233	32	2.69599739633705	0.0216609967518115	0.129965980510869	52028
BioGRID	BioGRID	chronic_inflammation_gene_shot_pubs_greater10	Malignant_neoplasm_of_lung	Malignant_neoplasm_of_lung_1	2	233	59	1.22839184625406	0.228910799746295	0.629821830133195	52028
BioGRID	BioGRID	chronic_inflammation_gene_shot_pubs_greater10	Malignant_neoplasm_of_lung	Malignant_neoplasm_of_lung_4	8	233	50	3.46717870584117	0.00244094639527956	0.0195275711622364	52028
BioGRID	BioGRID	chronic_inflammation_gene_shot_pubs_greater10	Malignant_neoplasm_of_lung	Malignant_neoplasm_of_lung_7	0	233	33	-Inf	1	1	52028
BioGRID	BioGRID	chronic_inflammation_gene_shot_pubs_greater10	Malignant_neoplasm_of_lung	Malignant_neoplasm_of_lung_6	2	233	39	1.82563267675365	0.1227008014761	0.490803205904399	52028
BioGRID	BioGRID	chronic_inflammation_gene_shot_pubs_greater10	Malignant_neoplasm_of_lung	Malignant_neoplasm_of_lung_9	5	233	27	3.67807548833979	0.00126852332353111	0.01141670991178	52028
BioGRID	BioGRID	chronic_inflammation_gene_shot_pubs_greater10	Malignant_neoplasm_of_lung	Malignant_neoplasm_of_lung_5	3	233	41	2.33844539171897	0.0527590382286802	0.263795191143401	52028
BioGRID	BioGRID	chronic_inflammation_gene_shot_pubs_greater10	Malignant_neoplasm_of_ovary	Malignant_neoplasm_of_ovary_4	0	233	27	-Inf	1	1	45321
BioGRID	BioGRID	chronic_inflammation_gene_shot_pubs_greater10	Malignant_neoplasm_of_ovary	Malignant_neoplasm_of_ovary_1	2	233	35	1.98175187867093	0.153766382772164	0.768831913860818	45321
BioGRID	BioGRID	chronic_inflammation_gene_shot_pubs_greater10	Malignant_neoplasm_of_ovary	Malignant_neoplasm_of_ovary_5	6	233	23	4.17243544028004	0.000573672829972199	0.00401570980980539	45321
BioGRID	BioGRID	chronic_inflammation_gene_shot_pubs_greater10	Malignant_neoplasm_of_ovary	Malignant_neoplasm_of_ovary_2	0	233	33	-Inf	1	1	45321
BioGRID	BioGRID	chronic_inflammation_gene_shot_pubs_greater10	Malignant_neoplasm_of_ovary	Malignant_neoplasm_of_ovary_3	3	233	30	2.78910680072853	0.0488945765853228	0.293367459511937	45321
BioGRID	BioGRID	chronic_inflammation_gene_shot_pubs_greater10	Malignant_neoplasm_of_ovary	Malignant_neoplasm_of_ovary_6	0	233	16	-Inf	1	1	45321
BioGRID	BioGRID	chronic_inflammation_gene_shot_pubs_greater10	Malignant_neoplasm_of_ovary	Malignant_neoplasm_of_ovary_7	0	233	5	-Inf	1	1	45321
BioGRID	BioGRID	chronic_inflammation_gene_shot_pubs_greater10	Malignant_neoplasm_of_pancreas	Malignant_neoplasm_of_pancreas_5	1	233	13	2.4105951774748	0.126212221071462	0.378636663214387	42483
BioGRID	BioGRID	chronic_inflammation_gene_shot_pubs_greater10	Malignant_neoplasm_of_pancreas	Malignant_neoplasm_of_pancreas_4	2	233	14	3.30367997355829	0.0259627153752001	0.1557762922512	42483
BioGRID	BioGRID	chronic_inflammation_gene_shot_pubs_greater10	Malignant_neoplasm_of_pancreas	Malignant_neoplasm_of_pancreas_3	8	233	17	5.02357205436556	9.41530929291027e-05	0.000659071650503719	42483
BioGRID	BioGRID	chronic_inflammation_gene_shot_pubs_greater10	Malignant_neoplasm_of_pancreas	Malignant_neoplasm_of_pancreas_1	3	233	22	3.23656577769976	0.0287402316166086	0.1557762922512	42483
BioGRID	BioGRID	chronic_inflammation_gene_shot_pubs_greater10	Malignant_neoplasm_of_pancreas	Malignant_neoplasm_of_pancreas_2	2	233	21	2.71871747283714	0.0802655117220601	0.32106204688824	42483
BioGRID	BioGRID	chronic_inflammation_gene_shot_pubs_greater10	Malignant_neoplasm_of_pancreas	Malignant_neoplasm_of_pancreas_6	0	233	11	-Inf	1	1	42483
BioGRID	BioGRID	chronic_inflammation_gene_shot_pubs_greater10	Malignant_neoplasm_of_pancreas	Malignant_neoplasm_of_pancreas_7	0	233	7	-Inf	1	1	42483
BioGRID	BioGRID	chronic_inflammation_gene_shot_pubs_greater10	Malignant_tumor_of_colon	Malignant_tumor_of_colon_3	0	233	33	-Inf	1	1	44037
BioGRID	BioGRID	chronic_inflammation_gene_shot_pubs_greater10	Malignant_tumor_of_colon	Malignant_tumor_of_colon_5	8	233	26	4.4105951774748	0.000136245969390072	0.000953721785730505	44037
BioGRID	BioGRID	chronic_inflammation_gene_shot_pubs_greater10	Malignant_tumor_of_colon	Malignant_tumor_of_colon_1	3	233	56	1.88864247427945	0.159089876924474	0.513919796539352	44037
BioGRID	BioGRID	chronic_inflammation_gene_shot_pubs_greater10	Malignant_tumor_of_colon	Malignant_tumor_of_colon_7	1	233	19	1.86310738217231	0.166606112902493	0.513919796539352	44037
BioGRID	BioGRID	chronic_inflammation_gene_shot_pubs_greater10	Malignant_tumor_of_colon	Malignant_tumor_of_colon_6	3	233	25	3.05214120656233	0.0164403469730687	0.0822017348653436	44037
BioGRID	BioGRID	chronic_inflammation_gene_shot_pubs_greater10	Malignant_tumor_of_colon	Malignant_tumor_of_colon_4	7	233	32	3.9183898176735	0.000681229846950361	0.00408737908170217	44037
BioGRID	BioGRID	chronic_inflammation_gene_shot_pubs_greater10	Malignant_tumor_of_colon	Malignant_tumor_of_colon_2	2	233	33	2.06664077625744	0.128479949134838	0.513919796539352	44037
BioGRID	BioGRID	chronic_inflammation_gene_shot_pubs_greater10	Myocardial_Infarction	Myocardial_Infarction_4	2	233	9	3.94110989417358	0.0115753390630434	0.0347260171891301	40257
BioGRID	BioGRID	chronic_inflammation_gene_shot_pubs_greater10	Myocardial_Infarction	Myocardial_Infarction_5	0	233	8	-Inf	1	1	40257
BioGRID	BioGRID	chronic_inflammation_gene_shot_pubs_greater10	Myocardial_Infarction	Myocardial_Infarction_6	3	233	6	5.1110348956159	0.000223558050573799	0.00156490635401659	40257
BioGRID	BioGRID	chronic_inflammation_gene_shot_pubs_greater10	Myocardial_Infarction	Myocardial_Infarction_1	5	233	17	4.34550014925292	0.00303045357444483	0.0151522678722242	40257
BioGRID	BioGRID	chronic_inflammation_gene_shot_pubs_greater10	Myocardial_Infarction	Myocardial_Infarction_2	3	233	12	4.1110348956159	0.0075264543693179	0.0301058174772716	40257
BioGRID	BioGRID	chronic_inflammation_gene_shot_pubs_greater10	Myocardial_Infarction	Myocardial_Infarction_3	0	233	11	-Inf	1	1	40257
BioGRID	BioGRID	chronic_inflammation_gene_shot_pubs_greater10	Myocardial_Infarction	Myocardial_Infarction_7	3	233	6	5.1110348956159	0.000223558050573799	0.00156490635401659	40257
BioGRID	BioGRID	chronic_inflammation_gene_shot_pubs_greater10	Nephroblastoma	Nephroblastoma_1	1	233	6	3.52607239489474	0.140475422179198	0.140475422179198	9296
BioGRID	BioGRID	chronic_inflammation_gene_shot_pubs_greater10	Noisy_workplace	Noisy_workplace_1	0	233	7	-Inf	1	1	2560
BioGRID	BioGRID	chronic_inflammation_gene_shot_pubs_greater10	Noisy_workplace	Noisy_workplace_2	0	233	6	-Inf	1	1	2560
BioGRID	BioGRID	chronic_inflammation_gene_shot_pubs_greater10	Noisy_workplace	Noisy_workplace_3	0	233	5	-Inf	1	1	2560
BioGRID	BioGRID	chronic_inflammation_gene_shot_pubs_greater10	Nonalcoholic_Fatty_Liver_Disease	Nonalcoholic_Fatty_Liver_Disease_2	1	233	8	3.1110348956159	0.119216160220994	0.283667127071823	34751
BioGRID	BioGRID	chronic_inflammation_gene_shot_pubs_greater10	Nonalcoholic_Fatty_Liver_Disease	Nonalcoholic_Fatty_Liver_Disease_3	1	233	7	3.30367997355829	0.0945557090239411	0.283667127071823	34751
BioGRID	BioGRID	chronic_inflammation_gene_shot_pubs_greater10	Nonalcoholic_Fatty_Liver_Disease	Nonalcoholic_Fatty_Liver_Disease_1	0	233	8	-Inf	1	1	34751
BioGRID	BioGRID	chronic_inflammation_gene_shot_pubs_greater10	NonSmall_Cell_Lung_Carcinoma	NonSmall_Cell_Lung_Carcinoma_3	1	233	27	1.35614739345243	0.240973177441541	0.722919532324622	46527
BioGRID	BioGRID	chronic_inflammation_gene_shot_pubs_greater10	NonSmall_Cell_Lung_Carcinoma	NonSmall_Cell_Lung_Carcinoma_4	3	233	25	3.05214120656233	0.0202458734525447	0.101229367262724	46527
BioGRID	BioGRID	chronic_inflammation_gene_shot_pubs_greater10	NonSmall_Cell_Lung_Carcinoma	NonSmall_Cell_Lung_Carcinoma_1	8	233	34	4.02357205436556	0.00103163686382393	0.00722145804676754	46527
BioGRID	BioGRID	chronic_inflammation_gene_shot_pubs_greater10	NonSmall_Cell_Lung_Carcinoma	NonSmall_Cell_Lung_Carcinoma_5	0	233	23	-Inf	1	1	46527
BioGRID	BioGRID	chronic_inflammation_gene_shot_pubs_greater10	NonSmall_Cell_Lung_Carcinoma	NonSmall_Cell_Lung_Carcinoma_2	4	233	30	3.20414430000738	0.0141420220082531	0.0848521320495186	46527
BioGRID	BioGRID	chronic_inflammation_gene_shot_pubs_greater10	NonSmall_Cell_Lung_Carcinoma	NonSmall_Cell_Lung_Carcinoma_7	1	233	10	2.78910680072853	0.0377837001375516	0.151134800550206	46527
BioGRID	BioGRID	chronic_inflammation_gene_shot_pubs_greater10	NonSmall_Cell_Lung_Carcinoma	NonSmall_Cell_Lung_Carcinoma_6	0	233	21	-Inf	1	1	46527
BioGRID	BioGRID	chronic_inflammation_gene_shot_pubs_greater10	Osteoporosis	Osteoporosis_1	0	233	7	-Inf	1	1	26965
BioGRID	BioGRID	chronic_inflammation_gene_shot_pubs_greater10	Osteoporosis	Osteoporosis_4	0	233	5	-Inf	1	1	26965
BioGRID	BioGRID	chronic_inflammation_gene_shot_pubs_greater10	Osteoporosis	Osteoporosis_3	0	233	5	-Inf	1	1	26965
BioGRID	BioGRID	chronic_inflammation_gene_shot_pubs_greater10	Osteoporosis	Osteoporosis_2	0	233	6	-Inf	1	1	26965
BioGRID	BioGRID	chronic_inflammation_gene_shot_pubs_greater10	Parkinson_Disease	Parkinson_Disease_1	0	233	12	-Inf	1	1	32319
BioGRID	BioGRID	chronic_inflammation_gene_shot_pubs_greater10	Parkinson_Disease	Parkinson_Disease_3	0	233	7	-Inf	1	1	32319
BioGRID	BioGRID	chronic_inflammation_gene_shot_pubs_greater10	Parkinson_Disease	Parkinson_Disease_4	0	233	5	-Inf	1	1	32319
BioGRID	BioGRID	chronic_inflammation_gene_shot_pubs_greater10	Parkinson_Disease	Parkinson_Disease_2	0	233	8	-Inf	1	1	32319
BioGRID	BioGRID	chronic_inflammation_gene_shot_pubs_greater10	Psoriasis	Psoriasis_1	3	233	7	4.88864247427945	0.00796555435952637	0.0159311087190527	9289
BioGRID	BioGRID	chronic_inflammation_gene_shot_pubs_greater10	Psoriasis	Psoriasis_2	1	233	7	3.30367997355829	0.236706135629709	0.236706135629709	9289
BioGRID	BioGRID	chronic_inflammation_gene_shot_pubs_greater10	Small_cell_carcinoma_of_lung	Small_cell_carcinoma_of_lung_1	2	233	10	3.78910680072853	0.0802402095444963	0.320960838177985	15652
BioGRID	BioGRID	chronic_inflammation_gene_shot_pubs_greater10	Small_cell_carcinoma_of_lung	Small_cell_carcinoma_of_lung_2	0	233	7	-Inf	1	1	15652
BioGRID	BioGRID	chronic_inflammation_gene_shot_pubs_greater10	Small_cell_carcinoma_of_lung	Small_cell_carcinoma_of_lung_4	1	233	6	3.52607239489474	0.143550757043378	0.430652271130135	15652
BioGRID	BioGRID	chronic_inflammation_gene_shot_pubs_greater10	Small_cell_carcinoma_of_lung	Small_cell_carcinoma_of_lung_3	1	233	6	3.52607239489474	0.143550757043378	0.430652271130135	15652
BioGRID	BioGRID	chronic_inflammation_gene_shot_pubs_greater10	Squamous_cell_carcinoma_of_lung	Squamous_cell_carcinoma_of_lung_1	0	233	5	-Inf	1	1	1395
BioGRID	BioGRID	chronic_inflammation_gene_shot_pubs_greater10	Types_of_transport_used_excluding_work_Car_motor_vehicle	Types_of_transport_used_excluding_work_Car_motor_vehicle_4	0	233	5	-Inf	1	1	3197
BioGRID	BioGRID	chronic_inflammation_gene_shot_pubs_greater10	Types_of_transport_used_excluding_work_Car_motor_vehicle	Types_of_transport_used_excluding_work_Car_motor_vehicle_1	0	233	7	-Inf	1	1	3197
BioGRID	BioGRID	chronic_inflammation_gene_shot_pubs_greater10	Types_of_transport_used_excluding_work_Car_motor_vehicle	Types_of_transport_used_excluding_work_Car_motor_vehicle_3	0	233	6	-Inf	1	1	3197
BioGRID	BioGRID	chronic_inflammation_gene_shot_pubs_greater10	Types_of_transport_used_excluding_work_Car_motor_vehicle	Types_of_transport_used_excluding_work_Car_motor_vehicle_5	0	233	5	-Inf	1	1	3197
BioGRID	BioGRID	chronic_inflammation_gene_shot_pubs_greater10	Types_of_transport_used_excluding_work_Car_motor_vehicle	Types_of_transport_used_excluding_work_Car_motor_vehicle_2	1	233	7	3.30367997355829	0.111319574734209	0.556597873671044	3197
BioGRID	BioGRID	chronic_inflammation_gene_shot_pubs_greater10	Ulcerative_Colitis	Ulcerative_Colitis_1	0	233	5	-Inf	1	1	12991
ConsensusPathDB	ConsensusPathDB	chronic_inflammation_gene_shot_pubs_greater10	Adenocarcinoma_of_lung_disorder	Adenocarcinoma_of_lung_disorder_3	0	235	76	-Inf	1	1	20697
ConsensusPathDB	ConsensusPathDB	chronic_inflammation_gene_shot_pubs_greater10	Adenocarcinoma_of_lung_disorder	Adenocarcinoma_of_lung_disorder_1	6	235	103	2.13617538716391	0.0353174219731375	0.176587109865688	20697
ConsensusPathDB	ConsensusPathDB	chronic_inflammation_gene_shot_pubs_greater10	Adenocarcinoma_of_lung_disorder	Adenocarcinoma_of_lung_disorder_4	1	235	36	1.06778841218366	0.147647115663349	0.590588462653396	20697
ConsensusPathDB	ConsensusPathDB	chronic_inflammation_gene_shot_pubs_greater10	Adenocarcinoma_of_lung_disorder	Adenocarcinoma_of_lung_disorder_2	2	235	81	0.897863410741346	0.180742100686057	0.590588462653396	20697
ConsensusPathDB	ConsensusPathDB	chronic_inflammation_gene_shot_pubs_greater10	Adenocarcinoma_of_lung_disorder	Adenocarcinoma_of_lung_disorder_5	0	235	10	-Inf	1	1	20697
ConsensusPathDB	ConsensusPathDB	chronic_inflammation_gene_shot_pubs_greater10	Alzheimers_Disease	Alzheimers_Disease_2	0	235	22	-Inf	1	1	32855
ConsensusPathDB	ConsensusPathDB	chronic_inflammation_gene_shot_pubs_greater10	Alzheimers_Disease	Alzheimers_Disease_1	1	235	37	1.02826004799702	0.280740199659119	1	32855
ConsensusPathDB	ConsensusPathDB	chronic_inflammation_gene_shot_pubs_greater10	Alzheimers_Disease	Alzheimers_Disease_4	2	235	18	3.06778841218366	0.0689371804236669	0.344685902118335	32855
ConsensusPathDB	ConsensusPathDB	chronic_inflammation_gene_shot_pubs_greater10	Alzheimers_Disease	Alzheimers_Disease_6	0	235	14	-Inf	1	1	32855
ConsensusPathDB	ConsensusPathDB	chronic_inflammation_gene_shot_pubs_greater10	Alzheimers_Disease	Alzheimers_Disease_3	6	235	19	4.57474840090354	0.00499147796445094	0.0299488677867056	32855
ConsensusPathDB	ConsensusPathDB	chronic_inflammation_gene_shot_pubs_greater10	Alzheimers_Disease	Alzheimers_Disease_5	0	235	15	-Inf	1	1	32855
ConsensusPathDB	ConsensusPathDB	chronic_inflammation_gene_shot_pubs_greater10	Atherosclerosis	Atherosclerosis_1	8	235	28	4.43035849156837	0.0274799684008577	0.0549599368017154	35443
ConsensusPathDB	ConsensusPathDB	chronic_inflammation_gene_shot_pubs_greater10	Atherosclerosis	Atherosclerosis_2	2	235	22	2.77828179498867	0.183472520031599	0.183472520031599	35443
ConsensusPathDB	ConsensusPathDB	chronic_inflammation_gene_shot_pubs_greater10	Atherosclerosis	Atherosclerosis_4	8	235	12	5.65275091290481	0.000253921679268706	0.00126960839634353	35443
ConsensusPathDB	ConsensusPathDB	chronic_inflammation_gene_shot_pubs_greater10	Atherosclerosis	Atherosclerosis_3	7	235	13	5.34462861754248	0.00132603543618102	0.00397810630854305	35443
ConsensusPathDB	ConsensusPathDB	chronic_inflammation_gene_shot_pubs_greater10	Atherosclerosis	Atherosclerosis_5	3	235	5	5.50074781945976	0.000733551517887372	0.00293420607154949	35443
ConsensusPathDB	ConsensusPathDB	chronic_inflammation_gene_shot_pubs_greater10	Been_in_a_confiding_relationship_as_an_adult	Been_in_a_confiding_relationship_as_an_adult_1	0	235	8	-Inf	1	1	7208
ConsensusPathDB	ConsensusPathDB	chronic_inflammation_gene_shot_pubs_greater10	Been_in_a_confiding_relationship_as_an_adult	Been_in_a_confiding_relationship_as_an_adult_2	0	235	5	-Inf	1	1	7208
ConsensusPathDB	ConsensusPathDB	chronic_inflammation_gene_shot_pubs_greater10	Behcet_Syndrome	Behcet_Syndrome_2	0	235	8	-Inf	1	1	17381
ConsensusPathDB	ConsensusPathDB	chronic_inflammation_gene_shot_pubs_greater10	Behcet_Syndrome	Behcet_Syndrome_1	7	235	10	5.72314024079621	0.000690369347600966	0.0020711080428029	17381
ConsensusPathDB	ConsensusPathDB	chronic_inflammation_gene_shot_pubs_greater10	Behcet_Syndrome	Behcet_Syndrome_3	2	235	5	4.91578531873861	0.0341157519272811	0.0682315038545622	17381
ConsensusPathDB	ConsensusPathDB	chronic_inflammation_gene_shot_pubs_greater10	Carcinoma_Pancreatic_Ductal	Carcinoma_Pancreatic_Ductal_2	0	235	7	-Inf	1	1	10573
ConsensusPathDB	ConsensusPathDB	chronic_inflammation_gene_shot_pubs_greater10	Carcinoma_Pancreatic_Ductal	Carcinoma_Pancreatic_Ductal_1	0	235	10	-Inf	1	1	10573
ConsensusPathDB	ConsensusPathDB	chronic_inflammation_gene_shot_pubs_greater10	Celiac_Disease	Celiac_Disease_2	2	235	8	4.23771341362597	0.0842033898305085	0.207457627118644	7374
ConsensusPathDB	ConsensusPathDB	chronic_inflammation_gene_shot_pubs_greater10	Celiac_Disease	Celiac_Disease_3	0	235	8	-Inf	1	1	7374
ConsensusPathDB	ConsensusPathDB	chronic_inflammation_gene_shot_pubs_greater10	Celiac_Disease	Celiac_Disease_4	2	235	6	4.65275091290481	0.0691525423728814	0.207457627118644	7374
ConsensusPathDB	ConsensusPathDB	chronic_inflammation_gene_shot_pubs_greater10	Celiac_Disease	Celiac_Disease_1	9	235	9	6.23771341362597	0.000135593220338983	0.000542372881355932	7374
ConsensusPathDB	ConsensusPathDB	chronic_inflammation_gene_shot_pubs_greater10	Cereal_type_Bran_cereal_eg_All_Bran,_Branflakes	Cereal_type_Bran_cereal_eg_All_Bran,_Branflakes_2	0	235	5	-Inf	1	1	7113
ConsensusPathDB	ConsensusPathDB	chronic_inflammation_gene_shot_pubs_greater10	Cereal_type_Bran_cereal_eg_All_Bran,_Branflakes	Cereal_type_Bran_cereal_eg_All_Bran,_Branflakes_1	0	235	9	-Inf	1	1	7113
ConsensusPathDB	ConsensusPathDB	chronic_inflammation_gene_shot_pubs_greater10	Chronic_Obstructive_Airway_Disease	Chronic_Obstructive_Airway_Disease_1	1	235	11	2.77828179498867	0.198067981112353	0.198067981112353	27742
ConsensusPathDB	ConsensusPathDB	chronic_inflammation_gene_shot_pubs_greater10	Chronic_Obstructive_Airway_Disease	Chronic_Obstructive_Airway_Disease_2	7	235	9	5.87514333424126	0.000216270771005299	0.000648812313015896	27742
ConsensusPathDB	ConsensusPathDB	chronic_inflammation_gene_shot_pubs_greater10	Chronic_Obstructive_Airway_Disease	Chronic_Obstructive_Airway_Disease_4	5	235	6	5.97467900779218	3.60451285008831e-05	0.000144180514003532	27742
ConsensusPathDB	ConsensusPathDB	chronic_inflammation_gene_shot_pubs_greater10	Chronic_Obstructive_Airway_Disease	Chronic_Obstructive_Airway_Disease_3	3	235	6	5.23771341362597	0.00443355080560862	0.00886710161121724	27742
ConsensusPathDB	ConsensusPathDB	chronic_inflammation_gene_shot_pubs_greater10	Coronary_Arteriosclerosis	Coronary_Arteriosclerosis_1	3	235	17	3.73521307309679	0.0651840490797546	0.260736196319018	29991
ConsensusPathDB	ConsensusPathDB	chronic_inflammation_gene_shot_pubs_greater10	Coronary_Arteriosclerosis	Coronary_Arteriosclerosis_5	1	235	7	3.43035849156837	0.107495332088557	0.322485996265671	29991
ConsensusPathDB	ConsensusPathDB	chronic_inflammation_gene_shot_pubs_greater10	Coronary_Arteriosclerosis	Coronary_Arteriosclerosis_6	0	235	6	-Inf	1	1	29991
ConsensusPathDB	ConsensusPathDB	chronic_inflammation_gene_shot_pubs_greater10	Coronary_Arteriosclerosis	Coronary_Arteriosclerosis_3	1	235	9	3.06778841218366	0.149306481728461	0.322485996265671	29991
ConsensusPathDB	ConsensusPathDB	chronic_inflammation_gene_shot_pubs_greater10	Coronary_Arteriosclerosis	Coronary_Arteriosclerosis_4	4	235	8	5.23771341362597	0.00450120032008536	0.0225060016004268	29991
ConsensusPathDB	ConsensusPathDB	chronic_inflammation_gene_shot_pubs_greater10	Coronary_Arteriosclerosis	Coronary_Arteriosclerosis_2	11	235	11	6.23771341362597	3.33422245932249e-05	0.000200053347559349	29991
ConsensusPathDB	ConsensusPathDB	chronic_inflammation_gene_shot_pubs_greater10	Crohn_Disease	Crohn_Disease_3	9	235	10	6.08571032018092	9.63236474554503e-05	0.000288970942366351	31144
ConsensusPathDB	ConsensusPathDB	chronic_inflammation_gene_shot_pubs_greater10	Crohn_Disease	Crohn_Disease_1	8	235	11	5.77828179498867	0.000481618237277252	0.000963236474554503	31144
ConsensusPathDB	ConsensusPathDB	chronic_inflammation_gene_shot_pubs_greater10	Crohn_Disease	Crohn_Disease_2	7	235	11	5.58563671704628	0.000866912827099053	0.000963236474554503	31144
ConsensusPathDB	ConsensusPathDB	chronic_inflammation_gene_shot_pubs_greater10	Diabetes_Mellitus_InsulinDependent	Diabetes_Mellitus_InsulinDependent_2	4	235	10	4.91578531873861	0.00722441353539547	0.00722441353539547	24084
ConsensusPathDB	ConsensusPathDB	chronic_inflammation_gene_shot_pubs_greater10	Diabetes_Mellitus_InsulinDependent	Diabetes_Mellitus_InsulinDependent_3	6	235	8	5.82267591434713	0.000207598090097571	0.000622794270292713	24084
ConsensusPathDB	ConsensusPathDB	chronic_inflammation_gene_shot_pubs_greater10	Diabetes_Mellitus_InsulinDependent	Diabetes_Mellitus_InsulinDependent_1	6	235	12	5.23771341362597	0.00249117708117085	0.00498235416234171	24084
ConsensusPathDB	ConsensusPathDB	chronic_inflammation_gene_shot_pubs_greater10	Distance_between_home_and_job_workplace	Distance_between_home_and_job_workplace_1	0	235	6	-Inf	1	1	6195
ConsensusPathDB	ConsensusPathDB	chronic_inflammation_gene_shot_pubs_greater10	Endometriosis	Endometriosis_1	2	235	48	1.65275091290481	0.242633641449041	0.910945586167699	33428
ConsensusPathDB	ConsensusPathDB	chronic_inflammation_gene_shot_pubs_greater10	Endometriosis	Endometriosis_5	1	235	22	1.77828179498867	0.227736396541925	0.910945586167699	33428
ConsensusPathDB	ConsensusPathDB	chronic_inflammation_gene_shot_pubs_greater10	Endometriosis	Endometriosis_3	0	235	31	-Inf	1	1	33428
ConsensusPathDB	ConsensusPathDB	chronic_inflammation_gene_shot_pubs_greater10	Endometriosis	Endometriosis_2	3	235	33	2.77828179498867	0.121840318286518	0.609201591432588	33428
ConsensusPathDB	ConsensusPathDB	chronic_inflammation_gene_shot_pubs_greater10	Endometriosis	Endometriosis_4	5	235	29	3.70166051338576	0.0348499805558048	0.209099883334829	33428
ConsensusPathDB	ConsensusPathDB	chronic_inflammation_gene_shot_pubs_greater10	Endometriosis	Endometriosis_6	0	235	7	-Inf	1	1	33428
ConsensusPathDB	ConsensusPathDB	chronic_inflammation_gene_shot_pubs_greater10	Endometriosis	Endometriosis_7	5	235	5	6.23771341362597	2.99141463998325e-05	0.000209399024798827	33428
ConsensusPathDB	ConsensusPathDB	chronic_inflammation_gene_shot_pubs_greater10	Fatty_Liver	Fatty_Liver_1	2	235	15	3.33082281801745	0.0730023018743834	0.343499945193467	36491
ConsensusPathDB	ConsensusPathDB	chronic_inflammation_gene_shot_pubs_greater10	Fatty_Liver	Fatty_Liver_3	2	235	11	3.77828179498867	0.0426394826263291	0.255836895757974	36491
ConsensusPathDB	ConsensusPathDB	chronic_inflammation_gene_shot_pubs_greater10	Fatty_Liver	Fatty_Liver_2	1	235	11	2.77828179498867	0.128411706675436	0.343499945193467	36491
ConsensusPathDB	ConsensusPathDB	chronic_inflammation_gene_shot_pubs_greater10	Fatty_Liver	Fatty_Liver_4	1	235	10	2.91578531873861	0.113778362380796	0.343499945193467	36491
ConsensusPathDB	ConsensusPathDB	chronic_inflammation_gene_shot_pubs_greater10	Fatty_Liver	Fatty_Liver_5	5	235	10	5.23771341362597	0.00115093719171325	0.00805656034199276	36491
ConsensusPathDB	ConsensusPathDB	chronic_inflammation_gene_shot_pubs_greater10	Fatty_Liver	Fatty_Liver_7	1	235	7	3.43035849156837	0.0686999890386934	0.343499945193467	36491
ConsensusPathDB	ConsensusPathDB	chronic_inflammation_gene_shot_pubs_greater10	Fatty_Liver	Fatty_Liver_6	0	235	10	-Inf	1	1	36491
ConsensusPathDB	ConsensusPathDB	chronic_inflammation_gene_shot_pubs_greater10	Filtered_coffee_intake	Filtered_coffee_intake_3	1	235	5	3.91578531873861	0.0220181571532923	0.0660544714598769	9582
ConsensusPathDB	ConsensusPathDB	chronic_inflammation_gene_shot_pubs_greater10	Filtered_coffee_intake	Filtered_coffee_intake_1	0	235	5	-Inf	1	1	9582
ConsensusPathDB	ConsensusPathDB	chronic_inflammation_gene_shot_pubs_greater10	Filtered_coffee_intake	Filtered_coffee_intake_2	0	235	5	-Inf	1	1	9582
ConsensusPathDB	ConsensusPathDB	chronic_inflammation_gene_shot_pubs_greater10	Fish_consumer	Fish_consumer_1	0	235	7	-Inf	1	1	1828
ConsensusPathDB	ConsensusPathDB	chronic_inflammation_gene_shot_pubs_greater10	Handedness_chirality_laterality_Right_handed	Handedness_chirality_laterality_Right_handed_1	0	235	19	-Inf	1	1	20950
ConsensusPathDB	ConsensusPathDB	chronic_inflammation_gene_shot_pubs_greater10	Handedness_chirality_laterality_Right_handed	Handedness_chirality_laterality_Right_handed_2	0	235	15	-Inf	1	1	20950
ConsensusPathDB	ConsensusPathDB	chronic_inflammation_gene_shot_pubs_greater10	Handedness_chirality_laterality_Right_handed	Handedness_chirality_laterality_Right_handed_3	0	235	12	-Inf	1	1	20950
ConsensusPathDB	ConsensusPathDB	chronic_inflammation_gene_shot_pubs_greater10	Handedness_chirality_laterality_Right_handed	Handedness_chirality_laterality_Right_handed_4	0	235	9	-Inf	1	1	20950
ConsensusPathDB	ConsensusPathDB	chronic_inflammation_gene_shot_pubs_greater10	How_are_people_in_household_related_to_participant_Husband,_wife_or_partner	How_are_people_in_household_related_to_participant_Husband,_wife_or_partner_3	0	235	14	-Inf	1	1	21025
ConsensusPathDB	ConsensusPathDB	chronic_inflammation_gene_shot_pubs_greater10	How_are_people_in_household_related_to_participant_Husband,_wife_or_partner	How_are_people_in_household_related_to_participant_Husband,_wife_or_partner_1	0	235	21	-Inf	1	1	21025
ConsensusPathDB	ConsensusPathDB	chronic_inflammation_gene_shot_pubs_greater10	How_are_people_in_household_related_to_participant_Husband,_wife_or_partner	How_are_people_in_household_related_to_participant_Husband,_wife_or_partner_2	0	235	14	-Inf	1	1	21025
ConsensusPathDB	ConsensusPathDB	chronic_inflammation_gene_shot_pubs_greater10	How_are_people_in_household_related_to_participant_Husband,_wife_or_partner	How_are_people_in_household_related_to_participant_Husband,_wife_or_partner_4	0	235	13	-Inf	1	1	21025
ConsensusPathDB	ConsensusPathDB	chronic_inflammation_gene_shot_pubs_greater10	How_are_people_in_household_related_to_participant_Husband,_wife_or_partner	How_are_people_in_household_related_to_participant_Husband,_wife_or_partner_5	0	235	9	-Inf	1	1	21025
ConsensusPathDB	ConsensusPathDB	chronic_inflammation_gene_shot_pubs_greater10	Job_coding_secondary_school_teacher_or_teaching_professional_including_head_teacher	Job_coding_secondary_school_teacher_or_teaching_professional_including_head_teacher_1	0	235	11	-Inf	1	1	12458
ConsensusPathDB	ConsensusPathDB	chronic_inflammation_gene_shot_pubs_greater10	Job_coding_secondary_school_teacher_or_teaching_professional_including_head_teacher	Job_coding_secondary_school_teacher_or_teaching_professional_including_head_teacher_3	0	235	7	-Inf	1	1	12458
ConsensusPathDB	ConsensusPathDB	chronic_inflammation_gene_shot_pubs_greater10	Job_coding_secondary_school_teacher_or_teaching_professional_including_head_teacher	Job_coding_secondary_school_teacher_or_teaching_professional_including_head_teacher_2	0	235	9	-Inf	1	1	12458
ConsensusPathDB	ConsensusPathDB	chronic_inflammation_gene_shot_pubs_greater10	Kidney_Failure_Chronic	Kidney_Failure_Chronic_1	3	235	17	3.73521307309679	0.0694605657034639	0.208381697110392	32737
ConsensusPathDB	ConsensusPathDB	chronic_inflammation_gene_shot_pubs_greater10	Kidney_Failure_Chronic	Kidney_Failure_Chronic_2	3	235	10	4.50074781945976	0.0221760645121877	0.0887042580487507	32737
ConsensusPathDB	ConsensusPathDB	chronic_inflammation_gene_shot_pubs_greater10	Kidney_Failure_Chronic	Kidney_Failure_Chronic_5	3	235	7	5.01532099228952	0.00555928889974953	0.0277964444987476	32737
ConsensusPathDB	ConsensusPathDB	chronic_inflammation_gene_shot_pubs_greater10	Kidney_Failure_Chronic	Kidney_Failure_Chronic_4	0	235	7	-Inf	1	1	32737
ConsensusPathDB	ConsensusPathDB	chronic_inflammation_gene_shot_pubs_greater10	Kidney_Failure_Chronic	Kidney_Failure_Chronic_3	0	235	9	-Inf	1	1	32737
ConsensusPathDB	ConsensusPathDB	chronic_inflammation_gene_shot_pubs_greater10	Lamb_mutton_intake	Lamb_mutton_intake_2	0	235	73	-Inf	1	1	27927
ConsensusPathDB	ConsensusPathDB	chronic_inflammation_gene_shot_pubs_greater10	Lamb_mutton_intake	Lamb_mutton_intake_1	2	235	102	0.565288071654475	0.205600114580349	1	27927
ConsensusPathDB	ConsensusPathDB	chronic_inflammation_gene_shot_pubs_greater10	Lamb_mutton_intake	Lamb_mutton_intake_3	0	235	50	-Inf	1	1	27927
ConsensusPathDB	ConsensusPathDB	chronic_inflammation_gene_shot_pubs_greater10	Lamb_mutton_intake	Lamb_mutton_intake_6	0	235	8	-Inf	1	1	27927
ConsensusPathDB	ConsensusPathDB	chronic_inflammation_gene_shot_pubs_greater10	Lamb_mutton_intake	Lamb_mutton_intake_5	0	235	19	-Inf	1	1	27927
ConsensusPathDB	ConsensusPathDB	chronic_inflammation_gene_shot_pubs_greater10	Lamb_mutton_intake	Lamb_mutton_intake_8	0	235	6	-Inf	1	1	27927
ConsensusPathDB	ConsensusPathDB	chronic_inflammation_gene_shot_pubs_greater10	Lamb_mutton_intake	Lamb_mutton_intake_4	1	235	25	1.59385722385125	0.0812088226869092	0.649670581495274	27927
ConsensusPathDB	ConsensusPathDB	chronic_inflammation_gene_shot_pubs_greater10	Lamb_mutton_intake	Lamb_mutton_intake_7	0	235	8	-Inf	1	1	27927
ConsensusPathDB	ConsensusPathDB	chronic_inflammation_gene_shot_pubs_greater10	Large_cell_carcinoma_of_lung	Large_cell_carcinoma_of_lung_1	0	235	6	-Inf	1	1	6123
ConsensusPathDB	ConsensusPathDB	chronic_inflammation_gene_shot_pubs_greater10	Large_cell_carcinoma_of_lung	Large_cell_carcinoma_of_lung_2	0	235	5	-Inf	1	1	6123
ConsensusPathDB	ConsensusPathDB	chronic_inflammation_gene_shot_pubs_greater10	Light_smokers,_at_least_100_smokes_in_lifetime	Light_smokers,_at_least_100_smokes_in_lifetime_1	0	235	15	-Inf	1	1	25311
ConsensusPathDB	ConsensusPathDB	chronic_inflammation_gene_shot_pubs_greater10	Light_smokers,_at_least_100_smokes_in_lifetime	Light_smokers,_at_least_100_smokes_in_lifetime_2	0	235	14	-Inf	1	1	25311
ConsensusPathDB	ConsensusPathDB	chronic_inflammation_gene_shot_pubs_greater10	Light_smokers,_at_least_100_smokes_in_lifetime	Light_smokers,_at_least_100_smokes_in_lifetime_3	0	235	11	-Inf	1	1	25311
ConsensusPathDB	ConsensusPathDB	chronic_inflammation_gene_shot_pubs_greater10	Lupus_Erythematosus_Systemic	Lupus_Erythematosus_Systemic_3	3	235	13	4.12223619620603	0.0790543219666931	0.237162965900079	20175
ConsensusPathDB	ConsensusPathDB	chronic_inflammation_gene_shot_pubs_greater10	Lupus_Erythematosus_Systemic	Lupus_Erythematosus_Systemic_2	1	235	17	2.15025057237563	0.298275178429818	0.342783505154639	20175
ConsensusPathDB	ConsensusPathDB	chronic_inflammation_gene_shot_pubs_greater10	Lupus_Erythematosus_Systemic	Lupus_Erythematosus_Systemic_1	8	235	17	5.15025057237563	0.0161082474226804	0.0644329896907216	20175
ConsensusPathDB	ConsensusPathDB	chronic_inflammation_gene_shot_pubs_greater10	Lupus_Erythematosus_Systemic	Lupus_Erythematosus_Systemic_4	6	235	11	5.36324429570983	0.00941712926249009	0.0470856463124504	20175
ConsensusPathDB	ConsensusPathDB	chronic_inflammation_gene_shot_pubs_greater10	Lupus_Erythematosus_Systemic	Lupus_Erythematosus_Systemic_6	4	235	6	5.65275091290481	0.00322164948453608	0.0193298969072165	20175
ConsensusPathDB	ConsensusPathDB	chronic_inflammation_gene_shot_pubs_greater10	Lupus_Erythematosus_Systemic	Lupus_Erythematosus_Systemic_5	1	235	6	3.65275091290481	0.17139175257732	0.342783505154639	20175
ConsensusPathDB	ConsensusPathDB	chronic_inflammation_gene_shot_pubs_greater10	Malignant_mesothelioma	Malignant_mesothelioma_1	2	235	54	1.4828259114625	0.321546149323927	0.643092298647854	34019
ConsensusPathDB	ConsensusPathDB	chronic_inflammation_gene_shot_pubs_greater10	Malignant_mesothelioma	Malignant_mesothelioma_2	8	235	34	4.15025057237563	0.0213697824808936	0.0854791299235744	34019
ConsensusPathDB	ConsensusPathDB	chronic_inflammation_gene_shot_pubs_greater10	Malignant_mesothelioma	Malignant_mesothelioma_4	2	235	21	2.84539599084721	0.129659024103469	0.388977072310406	34019
ConsensusPathDB	ConsensusPathDB	chronic_inflammation_gene_shot_pubs_greater10	Malignant_mesothelioma	Malignant_mesothelioma_6	0	235	16	-Inf	1	1	34019
ConsensusPathDB	ConsensusPathDB	chronic_inflammation_gene_shot_pubs_greater10	Malignant_mesothelioma	Malignant_mesothelioma_3	11	235	25	5.05328884248854	0.000587889476778366	0.00293944738389183	34019
ConsensusPathDB	ConsensusPathDB	chronic_inflammation_gene_shot_pubs_greater10	Malignant_mesothelioma	Malignant_mesothelioma_5	12	235	18	5.65275091290481	0.000117577895355673	0.000705467372134039	34019
ConsensusPathDB	ConsensusPathDB	chronic_inflammation_gene_shot_pubs_greater10	Malignant_neoplasm_of_endometrium	Malignant_neoplasm_of_endometrium_1	0	235	7	-Inf	1	1	16473
ConsensusPathDB	ConsensusPathDB	chronic_inflammation_gene_shot_pubs_greater10	Malignant_neoplasm_of_endometrium	Malignant_neoplasm_of_endometrium_2	1	235	6	3.65275091290481	0.0370280441908462	0.0740560883816924	16473
ConsensusPathDB	ConsensusPathDB	chronic_inflammation_gene_shot_pubs_greater10	Malignant_neoplasm_of_kidney	Malignant_neoplasm_of_kidney_2	2	235	8	4.23771341362597	0.00773709507248642	0.0386854753624321	25590
ConsensusPathDB	ConsensusPathDB	chronic_inflammation_gene_shot_pubs_greater10	Malignant_neoplasm_of_kidney	Malignant_neoplasm_of_kidney_3	0	235	7	-Inf	1	1	25590
ConsensusPathDB	ConsensusPathDB	chronic_inflammation_gene_shot_pubs_greater10	Malignant_neoplasm_of_kidney	Malignant_neoplasm_of_kidney_1	1	235	9	3.06778841218366	0.0656871556406549	0.26274862256262	25590
ConsensusPathDB	ConsensusPathDB	chronic_inflammation_gene_shot_pubs_greater10	Malignant_neoplasm_of_kidney	Malignant_neoplasm_of_kidney_4	0	235	7	-Inf	1	1	25590
ConsensusPathDB	ConsensusPathDB	chronic_inflammation_gene_shot_pubs_greater10	Malignant_neoplasm_of_kidney	Malignant_neoplasm_of_kidney_5	0	235	6	-Inf	1	1	25590
ConsensusPathDB	ConsensusPathDB	chronic_inflammation_gene_shot_pubs_greater10	Malignant_neoplasm_of_lung	Malignant_neoplasm_of_lung_2	6	235	97	2.22276307216	0.139401296893969	0.557605187575874	33772
ConsensusPathDB	ConsensusPathDB	chronic_inflammation_gene_shot_pubs_greater10	Malignant_neoplasm_of_lung	Malignant_neoplasm_of_lung_4	3	235	67	1.75658672388935	0.186184230006218	0.558552690018654	33772
ConsensusPathDB	ConsensusPathDB	chronic_inflammation_gene_shot_pubs_greater10	Malignant_neoplasm_of_lung	Malignant_neoplasm_of_lung_1	17	235	147	3.12550391003995	0.0686939271015308	0.343469635507654	33772
ConsensusPathDB	ConsensusPathDB	chronic_inflammation_gene_shot_pubs_greater10	Malignant_neoplasm_of_lung	Malignant_neoplasm_of_lung_3	14	235	94	3.49047948400594	0.0397358836940752	0.251413851301335	33772
ConsensusPathDB	ConsensusPathDB	chronic_inflammation_gene_shot_pubs_greater10	Malignant_neoplasm_of_lung	Malignant_neoplasm_of_lung_5	9	235	58	3.54965741994071	0.0359162644716193	0.251413851301335	33772
ConsensusPathDB	ConsensusPathDB	chronic_inflammation_gene_shot_pubs_greater10	Malignant_neoplasm_of_lung	Malignant_neoplasm_of_lung_6	0	235	19	-Inf	1	1	33772
ConsensusPathDB	ConsensusPathDB	chronic_inflammation_gene_shot_pubs_greater10	Malignant_neoplasm_of_lung	Malignant_neoplasm_of_lung_7	0	235	13	-Inf	1	1	33772
ConsensusPathDB	ConsensusPathDB	chronic_inflammation_gene_shot_pubs_greater10	Malignant_neoplasm_of_lung	Malignant_neoplasm_of_lung_8	3	235	6	5.23771341362597	0.000681017380747935	0.00544813904598348	33772
ConsensusPathDB	ConsensusPathDB	chronic_inflammation_gene_shot_pubs_greater10	Malignant_neoplasm_of_ovary	Malignant_neoplasm_of_ovary_3	0	235	29	-Inf	1	1	30873
ConsensusPathDB	ConsensusPathDB	chronic_inflammation_gene_shot_pubs_greater10	Malignant_neoplasm_of_ovary	Malignant_neoplasm_of_ovary_1	9	235	61	3.4769010775054	0.0320658158968712	0.224460711278098	30873
ConsensusPathDB	ConsensusPathDB	chronic_inflammation_gene_shot_pubs_greater10	Malignant_neoplasm_of_ovary	Malignant_neoplasm_of_ovary_2	0	235	35	-Inf	1	1	30873
ConsensusPathDB	ConsensusPathDB	chronic_inflammation_gene_shot_pubs_greater10	Malignant_neoplasm_of_ovary	Malignant_neoplasm_of_ovary_7	0	235	15	-Inf	1	1	30873
ConsensusPathDB	ConsensusPathDB	chronic_inflammation_gene_shot_pubs_greater10	Malignant_neoplasm_of_ovary	Malignant_neoplasm_of_ovary_5	4	235	27	3.4828259114625	0.0320658158968712	0.224460711278098	30873
ConsensusPathDB	ConsensusPathDB	chronic_inflammation_gene_shot_pubs_greater10	Malignant_neoplasm_of_ovary	Malignant_neoplasm_of_ovary_6	1	235	22	1.77828179498867	0.14497635550949	0.724881777547451	30873
ConsensusPathDB	ConsensusPathDB	chronic_inflammation_gene_shot_pubs_greater10	Malignant_neoplasm_of_ovary	Malignant_neoplasm_of_ovary_4	0	235	28	-Inf	1	1	30873
ConsensusPathDB	ConsensusPathDB	chronic_inflammation_gene_shot_pubs_greater10	Malignant_neoplasm_of_pancreas	Malignant_neoplasm_of_pancreas_2	3	235	42	2.43035849156837	0.142090856305472	0.426272568916416	36166
ConsensusPathDB	ConsensusPathDB	chronic_inflammation_gene_shot_pubs_greater10	Malignant_neoplasm_of_pancreas	Malignant_neoplasm_of_pancreas_3	0	235	31	-Inf	1	1	36166
ConsensusPathDB	ConsensusPathDB	chronic_inflammation_gene_shot_pubs_greater10	Malignant_neoplasm_of_pancreas	Malignant_neoplasm_of_pancreas_1	8	235	49	3.62300356951076	0.042856747864075	0.1714269914563	36166
ConsensusPathDB	ConsensusPathDB	chronic_inflammation_gene_shot_pubs_greater10	Malignant_neoplasm_of_pancreas	Malignant_neoplasm_of_pancreas_4	14	235	30	5.13817774007506	0.000165897088506097	0.000829485442530484	36166
ConsensusPathDB	ConsensusPathDB	chronic_inflammation_gene_shot_pubs_greater10	Malignant_neoplasm_of_pancreas	Malignant_neoplasm_of_pancreas_5	0	235	14	-Inf	1	1	36166
ConsensusPathDB	ConsensusPathDB	chronic_inflammation_gene_shot_pubs_greater10	Malignant_tumor_of_colon	Malignant_tumor_of_colon_1	13	235	111	3.14373726541696	0.0689612248708533	0.275844899483413	32133
ConsensusPathDB	ConsensusPathDB	chronic_inflammation_gene_shot_pubs_greater10	Malignant_tumor_of_colon	Malignant_tumor_of_colon_3	3	235	60	1.91578531873861	0.177942366340947	0.275844899483413	32133
ConsensusPathDB	ConsensusPathDB	chronic_inflammation_gene_shot_pubs_greater10	Malignant_tumor_of_colon	Malignant_tumor_of_colon_2	5	235	75	2.33082281801745	0.129271176946536	0.275844899483413	32133
ConsensusPathDB	ConsensusPathDB	chronic_inflammation_gene_shot_pubs_greater10	Malignant_tumor_of_colon	Malignant_tumor_of_colon_5	4	235	41	2.88016140900789	0.0847700255181428	0.275844899483413	32133
ConsensusPathDB	ConsensusPathDB	chronic_inflammation_gene_shot_pubs_greater10	Malignant_tumor_of_colon	Malignant_tumor_of_colon_4	10	235	43	4.13337675381123	0.0162133565693658	0.0810667828468289	32133
ConsensusPathDB	ConsensusPathDB	chronic_inflammation_gene_shot_pubs_greater10	Malignant_tumor_of_colon	Malignant_tumor_of_colon_6	12	235	16	5.82267591434713	6.22393726271239e-05	0.000373436235762744	32133
ConsensusPathDB	ConsensusPathDB	chronic_inflammation_gene_shot_pubs_greater10	Mesothelioma	Mesothelioma_1	2	235	9	4.06778841218366	0.0554406617881005	0.221762647152402	25143
ConsensusPathDB	ConsensusPathDB	chronic_inflammation_gene_shot_pubs_greater10	Mesothelioma	Mesothelioma_3	0	235	8	-Inf	1	1	25143
ConsensusPathDB	ConsensusPathDB	chronic_inflammation_gene_shot_pubs_greater10	Mesothelioma	Mesothelioma_4	0	235	8	-Inf	1	1	25143
ConsensusPathDB	ConsensusPathDB	chronic_inflammation_gene_shot_pubs_greater10	Mesothelioma	Mesothelioma_2	2	235	9	4.06778841218366	0.0554406617881005	0.221762647152402	25143
ConsensusPathDB	ConsensusPathDB	chronic_inflammation_gene_shot_pubs_greater10	Multiple_Sclerosis	Multiple_Sclerosis_1	6	235	15	4.91578531873861	0.016031987814166	0.0320639756283321	26259
ConsensusPathDB	ConsensusPathDB	chronic_inflammation_gene_shot_pubs_greater10	Multiple_Sclerosis	Multiple_Sclerosis_4	2	235	7	4.43035849156837	0.0542269611576542	0.0542269611576542	26259
ConsensusPathDB	ConsensusPathDB	chronic_inflammation_gene_shot_pubs_greater10	Multiple_Sclerosis	Multiple_Sclerosis_3	8	235	9	6.06778841218366	3.80807311500381e-05	0.000152322924600152	26259
ConsensusPathDB	ConsensusPathDB	chronic_inflammation_gene_shot_pubs_greater10	Multiple_Sclerosis	Multiple_Sclerosis_2	7	235	11	5.58563671704628	0.000723533891850724	0.00217060167555217	26259
ConsensusPathDB	ConsensusPathDB	chronic_inflammation_gene_shot_pubs_greater10	Myocardial_Infarction	Myocardial_Infarction_4	3	235	19	3.57474840090354	0.0594431903686983	0.178329571106095	38540
ConsensusPathDB	ConsensusPathDB	chronic_inflammation_gene_shot_pubs_greater10	Myocardial_Infarction	Myocardial_Infarction_3	5	235	23	4.03607955245632	0.027347500064866	0.109390000259464	38540
ConsensusPathDB	ConsensusPathDB	chronic_inflammation_gene_shot_pubs_greater10	Myocardial_Infarction	Myocardial_Infarction_2	1	235	28	1.43035849156837	0.340312913520666	0.340312913520666	38540
ConsensusPathDB	ConsensusPathDB	chronic_inflammation_gene_shot_pubs_greater10	Myocardial_Infarction	Myocardial_Infarction_5	9	235	17	5.32017557381794	7.78391842453491e-05	0.000389195921226746	38540
ConsensusPathDB	ConsensusPathDB	chronic_inflammation_gene_shot_pubs_greater10	Myocardial_Infarction	Myocardial_Infarction_1	4	235	37	3.02826004799702	0.104823434783737	0.209646869567474	38540
ConsensusPathDB	ConsensusPathDB	chronic_inflammation_gene_shot_pubs_greater10	Myocardial_Ischemia	Myocardial_Ischemia_3	1	235	47	0.683124561948333	0.429987340599623	0.429987340599623	32386
ConsensusPathDB	ConsensusPathDB	chronic_inflammation_gene_shot_pubs_greater10	Myocardial_Ischemia	Myocardial_Ischemia_1	7	235	97	2.44515549349645	0.138913761694507	0.416741285083521	32386
ConsensusPathDB	ConsensusPathDB	chronic_inflammation_gene_shot_pubs_greater10	Myocardial_Ischemia	Myocardial_Ischemia_2	19	235	58	4.62765993194198	0.00398307963071603	0.0159323185228641	32386
ConsensusPathDB	ConsensusPathDB	chronic_inflammation_gene_shot_pubs_greater10	Myocardial_Ischemia	Myocardial_Ischemia_4	2	235	41	1.88016140900789	0.209096242319449	0.418192484638898	32386
ConsensusPathDB	ConsensusPathDB	chronic_inflammation_gene_shot_pubs_greater10	Myocardial_Ischemia	Myocardial_Ischemia_5	11	235	25	5.05328884248854	0.000679284898261648	0.00339642449130824	32386
ConsensusPathDB	ConsensusPathDB	chronic_inflammation_gene_shot_pubs_greater10	Myocardial_Ischemia	Myocardial_Ischemia_6	14	235	24	5.46010583496242	0.000339642449130824	0.00203785469478494	32386
ConsensusPathDB	ConsensusPathDB	chronic_inflammation_gene_shot_pubs_greater10	Nephroblastoma	Nephroblastoma_2	0	235	10	-Inf	1	1	17618
ConsensusPathDB	ConsensusPathDB	chronic_inflammation_gene_shot_pubs_greater10	Nephroblastoma	Nephroblastoma_1	1	235	10	2.91578531873861	0.0564731256030422	0.225892502412169	17618
ConsensusPathDB	ConsensusPathDB	chronic_inflammation_gene_shot_pubs_greater10	Nephroblastoma	Nephroblastoma_3	0	235	9	-Inf	1	1	17618
ConsensusPathDB	ConsensusPathDB	chronic_inflammation_gene_shot_pubs_greater10	Nephroblastoma	Nephroblastoma_4	0	235	9	-Inf	1	1	17618
ConsensusPathDB	ConsensusPathDB	chronic_inflammation_gene_shot_pubs_greater10	Nonalcoholic_Fatty_Liver_Disease	Nonalcoholic_Fatty_Liver_Disease_1	1	235	22	1.77828179498867	0.30201448321264	0.60402896642528	37974
ConsensusPathDB	ConsensusPathDB	chronic_inflammation_gene_shot_pubs_greater10	Nonalcoholic_Fatty_Liver_Disease	Nonalcoholic_Fatty_Liver_Disease_2	6	235	17	4.73521307309679	0.00703094140882159	0.0210928242264648	37974
ConsensusPathDB	ConsensusPathDB	chronic_inflammation_gene_shot_pubs_greater10	Nonalcoholic_Fatty_Liver_Disease	Nonalcoholic_Fatty_Liver_Disease_4	7	235	16	5.04506833568357	0.00181698485845951	0.00726793943383805	37974
ConsensusPathDB	ConsensusPathDB	chronic_inflammation_gene_shot_pubs_greater10	Nonalcoholic_Fatty_Liver_Disease	Nonalcoholic_Fatty_Liver_Disease_3	0	235	17	-Inf	1	1	37974
ConsensusPathDB	ConsensusPathDB	chronic_inflammation_gene_shot_pubs_greater10	Non_butter_spread_type_details_Olive_oil_based_spread_eg_Bertolli	Non_butter_spread_type_details_Olive_oil_based_spread_eg_Bertolli_2	0	235	8	-Inf	1	1	8405
ConsensusPathDB	ConsensusPathDB	chronic_inflammation_gene_shot_pubs_greater10	Non_butter_spread_type_details_Olive_oil_based_spread_eg_Bertolli	Non_butter_spread_type_details_Olive_oil_based_spread_eg_Bertolli_1	0	235	9	-Inf	1	1	8405
ConsensusPathDB	ConsensusPathDB	chronic_inflammation_gene_shot_pubs_greater10	Non_butter_spread_type_details_Soft_tub_margarine	Non_butter_spread_type_details_Soft_tub_margarine_1	0	235	18	-Inf	1	1	14647
ConsensusPathDB	ConsensusPathDB	chronic_inflammation_gene_shot_pubs_greater10	Non_butter_spread_type_details_Soft_tub_margarine	Non_butter_spread_type_details_Soft_tub_margarine_3	0	235	5	-Inf	1	1	14647
ConsensusPathDB	ConsensusPathDB	chronic_inflammation_gene_shot_pubs_greater10	Non_butter_spread_type_details_Soft_tub_margarine	Non_butter_spread_type_details_Soft_tub_margarine_2	0	235	10	-Inf	1	1	14647
ConsensusPathDB	ConsensusPathDB	chronic_inflammation_gene_shot_pubs_greater10	Non_oily_fish_intake	Non_oily_fish_intake_1	1	235	49	0.623003569510762	0.209140453764587	1	33761
ConsensusPathDB	ConsensusPathDB	chronic_inflammation_gene_shot_pubs_greater10	Non_oily_fish_intake	Non_oily_fish_intake_5	0	235	18	-Inf	1	1	33761
ConsensusPathDB	ConsensusPathDB	chronic_inflammation_gene_shot_pubs_greater10	Non_oily_fish_intake	Non_oily_fish_intake_2	1	235	29	1.3797324184984	0.207363307860909	1	33761
ConsensusPathDB	ConsensusPathDB	chronic_inflammation_gene_shot_pubs_greater10	Non_oily_fish_intake	Non_oily_fish_intake_4	0	235	20	-Inf	1	1	33761
ConsensusPathDB	ConsensusPathDB	chronic_inflammation_gene_shot_pubs_greater10	Non_oily_fish_intake	Non_oily_fish_intake_6	0	235	9	-Inf	1	1	33761
ConsensusPathDB	ConsensusPathDB	chronic_inflammation_gene_shot_pubs_greater10	Non_oily_fish_intake	Non_oily_fish_intake_3	1	235	28	1.43035849156837	0.206533973105859	1	33761
ConsensusPathDB	ConsensusPathDB	chronic_inflammation_gene_shot_pubs_greater10	Non_oily_fish_intake	Non_oily_fish_intake_7	0	235	5	-Inf	1	1	33761
ConsensusPathDB	ConsensusPathDB	chronic_inflammation_gene_shot_pubs_greater10	NonSmall_Cell_Lung_Carcinoma	NonSmall_Cell_Lung_Carcinoma_1	5	235	68	2.47217866726299	0.110352207988417	0.441408831953668	31770
ConsensusPathDB	ConsensusPathDB	chronic_inflammation_gene_shot_pubs_greater10	NonSmall_Cell_Lung_Carcinoma	NonSmall_Cell_Lung_Carcinoma_4	2	235	32	2.23771341362597	0.132825532718517	0.441408831953668	31770
ConsensusPathDB	ConsensusPathDB	chronic_inflammation_gene_shot_pubs_greater10	NonSmall_Cell_Lung_Carcinoma	NonSmall_Cell_Lung_Carcinoma_2	1	235	52	0.537273695484878	0.425199080922854	0.850398161845708	31770
ConsensusPathDB	ConsensusPathDB	chronic_inflammation_gene_shot_pubs_greater10	NonSmall_Cell_Lung_Carcinoma	NonSmall_Cell_Lung_Carcinoma_3	10	235	41	4.20208950389525	0.0167763054357748	0.0838815271788738	31770
ConsensusPathDB	ConsensusPathDB	chronic_inflammation_gene_shot_pubs_greater10	NonSmall_Cell_Lung_Carcinoma	NonSmall_Cell_Lung_Carcinoma_5	0	235	5	-Inf	1	1	31770
ConsensusPathDB	ConsensusPathDB	chronic_inflammation_gene_shot_pubs_greater10	Ovarian_Mucinous_Adenocarcinoma	Ovarian_Mucinous_Adenocarcinoma_1	0	235	9	-Inf	1	1	2987
ConsensusPathDB	ConsensusPathDB	chronic_inflammation_gene_shot_pubs_greater10	Ovarian_Mucinous_Adenocarcinoma	Ovarian_Mucinous_Adenocarcinoma_3	0	235	7	-Inf	1	1	2987
ConsensusPathDB	ConsensusPathDB	chronic_inflammation_gene_shot_pubs_greater10	Ovarian_Mucinous_Adenocarcinoma	Ovarian_Mucinous_Adenocarcinoma_2	0	235	8	-Inf	1	1	2987
ConsensusPathDB	ConsensusPathDB	chronic_inflammation_gene_shot_pubs_greater10	Ovarian_Serous_Adenocarcinoma	Ovarian_Serous_Adenocarcinoma_1	0	235	5	-Inf	1	1	3234
ConsensusPathDB	ConsensusPathDB	chronic_inflammation_gene_shot_pubs_greater10	Ovarian_Serous_Adenocarcinoma	Ovarian_Serous_Adenocarcinoma_2	1	235	5	3.91578531873861	0.050386398763524	0.100772797527048	3234
ConsensusPathDB	ConsensusPathDB	chronic_inflammation_gene_shot_pubs_greater10	Own_or_rent_accommodation_lived_in_Own_with_a_mortgage	Own_or_rent_accommodation_lived_in_Own_with_a_mortgage_3	0	235	6	-Inf	1	1	8566
ConsensusPathDB	ConsensusPathDB	chronic_inflammation_gene_shot_pubs_greater10	Own_or_rent_accommodation_lived_in_Own_with_a_mortgage	Own_or_rent_accommodation_lived_in_Own_with_a_mortgage_2	0	235	6	-Inf	1	1	8566
ConsensusPathDB	ConsensusPathDB	chronic_inflammation_gene_shot_pubs_greater10	Own_or_rent_accommodation_lived_in_Own_with_a_mortgage	Own_or_rent_accommodation_lived_in_Own_with_a_mortgage_1	0	235	8	-Inf	1	1	8566
ConsensusPathDB	ConsensusPathDB	chronic_inflammation_gene_shot_pubs_greater10	Papillary_thyroid_carcinoma	Papillary_thyroid_carcinoma_1	0	235	14	-Inf	1	1	16443
ConsensusPathDB	ConsensusPathDB	chronic_inflammation_gene_shot_pubs_greater10	Papillary_thyroid_carcinoma	Papillary_thyroid_carcinoma_2	0	235	10	-Inf	1	1	16443
ConsensusPathDB	ConsensusPathDB	chronic_inflammation_gene_shot_pubs_greater10	Papillary_thyroid_carcinoma	Papillary_thyroid_carcinoma_3	1	235	8	3.23771341362597	0.0361834103624422	0.108550231087327	16443
ConsensusPathDB	ConsensusPathDB	chronic_inflammation_gene_shot_pubs_greater10	PARKINSON_DISEASE_2_AUTOSOMAL_RECESSIVE_JUVENILE	PARKINSON_DISEASE_2_AUTOSOMAL_RECESSIVE_JUVENILE_3	0	235	5	-Inf	1	1	17672
ConsensusPathDB	ConsensusPathDB	chronic_inflammation_gene_shot_pubs_greater10	PARKINSON_DISEASE_2_AUTOSOMAL_RECESSIVE_JUVENILE	PARKINSON_DISEASE_2_AUTOSOMAL_RECESSIVE_JUVENILE_1	0	235	12	-Inf	1	1	17672
ConsensusPathDB	ConsensusPathDB	chronic_inflammation_gene_shot_pubs_greater10	PARKINSON_DISEASE_2_AUTOSOMAL_RECESSIVE_JUVENILE	PARKINSON_DISEASE_2_AUTOSOMAL_RECESSIVE_JUVENILE_2	0	235	8	-Inf	1	1	17672
ConsensusPathDB	ConsensusPathDB	chronic_inflammation_gene_shot_pubs_greater10	Psoriasis	Psoriasis_3	1	235	14	2.43035849156837	0.304414542020774	0.608829084041549	25415
ConsensusPathDB	ConsensusPathDB	chronic_inflammation_gene_shot_pubs_greater10	Psoriasis	Psoriasis_1	6	235	27	4.06778841218366	0.0758183821214983	0.227455146364495	25415
ConsensusPathDB	ConsensusPathDB	chronic_inflammation_gene_shot_pubs_greater10	Psoriasis	Psoriasis_2	8	235	15	5.33082281801745	0.00259678942398489	0.0103871576959396	25415
ConsensusPathDB	ConsensusPathDB	chronic_inflammation_gene_shot_pubs_greater10	Psoriasis	Psoriasis_5	8	235	12	5.65275091290481	0.000550834120239219	0.0027541706011961	25415
ConsensusPathDB	ConsensusPathDB	chronic_inflammation_gene_shot_pubs_greater10	Psoriasis	Psoriasis_4	0	235	14	-Inf	1	1	25415
ConsensusPathDB	ConsensusPathDB	chronic_inflammation_gene_shot_pubs_greater10	Pulmonary_Emphysema	Pulmonary_Emphysema_1	2	235	7	4.43035849156837	0.0312142257498283	0.0312142257498283	13102
ConsensusPathDB	ConsensusPathDB	chronic_inflammation_gene_shot_pubs_greater10	Pulmonary_Emphysema	Pulmonary_Emphysema_2	2	235	5	4.91578531873861	0.0149584064718004	0.0299168129436007	13102
ConsensusPathDB	ConsensusPathDB	chronic_inflammation_gene_shot_pubs_greater10	Rheumatoid_Arthritis	Rheumatoid_Arthritis_1	4	235	76	1.98978590018238	0.248839060634205	0.470832780505064	45221
ConsensusPathDB	ConsensusPathDB	chronic_inflammation_gene_shot_pubs_greater10	Rheumatoid_Arthritis	Rheumatoid_Arthritis_4	26	235	47	5.38356428008943	0.000663393923311662	0.00464375746318164	45221
ConsensusPathDB	ConsensusPathDB	chronic_inflammation_gene_shot_pubs_greater10	Rheumatoid_Arthritis	Rheumatoid_Arthritis_5	3	235	26	3.12223619620603	0.0862854362920702	0.258856308876211	45221
ConsensusPathDB	ConsensusPathDB	chronic_inflammation_gene_shot_pubs_greater10	Rheumatoid_Arthritis	Rheumatoid_Arthritis_7	1	235	18	2.06778841218366	0.235416390252532	0.470832780505064	45221
ConsensusPathDB	ConsensusPathDB	chronic_inflammation_gene_shot_pubs_greater10	Rheumatoid_Arthritis	Rheumatoid_Arthritis_2	25	235	66	4.83717548404224	0.00218919994692849	0.0109459997346424	45221
ConsensusPathDB	ConsensusPathDB	chronic_inflammation_gene_shot_pubs_greater10	Rheumatoid_Arthritis	Rheumatoid_Arthritis_3	15	235	47	4.59001515755685	0.00404670293220114	0.0161868117288046	45221
ConsensusPathDB	ConsensusPathDB	chronic_inflammation_gene_shot_pubs_greater10	Rheumatoid_Arthritis	Rheumatoid_Arthritis_6	11	235	25	5.05328884248854	0.000995090884967494	0.00597054530980496	45221
ConsensusPathDB	ConsensusPathDB	chronic_inflammation_gene_shot_pubs_greater10	Small_cell_carcinoma_of_lung	Small_cell_carcinoma_of_lung_1	4	235	18	4.06778841218366	0.0103011825572801	0.0412047302291205	21647
ConsensusPathDB	ConsensusPathDB	chronic_inflammation_gene_shot_pubs_greater10	Small_cell_carcinoma_of_lung	Small_cell_carcinoma_of_lung_2	0	235	13	-Inf	1	1	21647
ConsensusPathDB	ConsensusPathDB	chronic_inflammation_gene_shot_pubs_greater10	Small_cell_carcinoma_of_lung	Small_cell_carcinoma_of_lung_3	0	235	13	-Inf	1	1	21647
ConsensusPathDB	ConsensusPathDB	chronic_inflammation_gene_shot_pubs_greater10	Small_cell_carcinoma_of_lung	Small_cell_carcinoma_of_lung_4	0	235	7	-Inf	1	1	21647
ConsensusPathDB	ConsensusPathDB	chronic_inflammation_gene_shot_pubs_greater10	Squamous_cell_carcinoma_of_lung	Squamous_cell_carcinoma_of_lung_2	2	235	12	3.65275091290481	0.0159455008234766	0.0478365024704297	13357
ConsensusPathDB	ConsensusPathDB	chronic_inflammation_gene_shot_pubs_greater10	Squamous_cell_carcinoma_of_lung	Squamous_cell_carcinoma_of_lung_1	0	235	13	-Inf	1	1	13357
ConsensusPathDB	ConsensusPathDB	chronic_inflammation_gene_shot_pubs_greater10	Squamous_cell_carcinoma_of_lung	Squamous_cell_carcinoma_of_lung_3	0	235	10	-Inf	1	1	13357
ConsensusPathDB	ConsensusPathDB	chronic_inflammation_gene_shot_pubs_greater10	Type_of_fat_oil_used_in_cooking_Olive_oil	Type_of_fat_oil_used_in_cooking_Olive_oil_1	0	235	5	-Inf	1	1	6194
ConsensusPathDB	ConsensusPathDB	chronic_inflammation_gene_shot_pubs_greater10	Types_of_transport_used_excluding_work_Car_motor_vehicle	Types_of_transport_used_excluding_work_Car_motor_vehicle_1	1	235	28	1.43035849156837	0.120259062529121	0.481036250116485	21461
ConsensusPathDB	ConsensusPathDB	chronic_inflammation_gene_shot_pubs_greater10	Types_of_transport_used_excluding_work_Car_motor_vehicle	Types_of_transport_used_excluding_work_Car_motor_vehicle_3	0	235	18	-Inf	1	1	21461
ConsensusPathDB	ConsensusPathDB	chronic_inflammation_gene_shot_pubs_greater10	Types_of_transport_used_excluding_work_Car_motor_vehicle	Types_of_transport_used_excluding_work_Car_motor_vehicle_4	0	235	10	-Inf	1	1	21461
ConsensusPathDB	ConsensusPathDB	chronic_inflammation_gene_shot_pubs_greater10	Types_of_transport_used_excluding_work_Car_motor_vehicle	Types_of_transport_used_excluding_work_Car_motor_vehicle_2	0	235	21	-Inf	1	1	21461
ConsensusPathDB	ConsensusPathDB	chronic_inflammation_gene_shot_pubs_greater10	Types_of_transport_used_excluding_work_Car_motor_vehicle	Types_of_transport_used_excluding_work_Car_motor_vehicle_5	1	235	8	3.23771341362597	0.0189637498835151	0.0948187494175753	21461
ConsensusPathDB	ConsensusPathDB	chronic_inflammation_gene_shot_pubs_greater10	Ulcerative_Colitis	Ulcerative_Colitis_2	0	235	15	-Inf	1	1	31331
ConsensusPathDB	ConsensusPathDB	chronic_inflammation_gene_shot_pubs_greater10	Ulcerative_Colitis	Ulcerative_Colitis_5	3	235	6	5.23771341362597	0.0113302693731648	0.0339908081194944	31331
ConsensusPathDB	ConsensusPathDB	chronic_inflammation_gene_shot_pubs_greater10	Ulcerative_Colitis	Ulcerative_Colitis_4	8	235	10	5.91578531873861	0.000478743776330908	0.00191497510532363	31331
ConsensusPathDB	ConsensusPathDB	chronic_inflammation_gene_shot_pubs_greater10	Ulcerative_Colitis	Ulcerative_Colitis_1	15	235	18	5.97467900779218	0.000159581258776969	0.000797906293884846	31331
ConsensusPathDB	ConsensusPathDB	chronic_inflammation_gene_shot_pubs_greater10	Ulcerative_Colitis	Ulcerative_Colitis_3	2	235	10	3.91578531873861	0.141516660283416	0.283033320566833	31331
STRING	STRING-EXP	chronic_inflammation_gene_shot_pubs_greater10	Adenocarcinoma_of_lung_disorder	Adenocarcinoma_of_lung_disorder_1	7	264	124	1.89697301945821	0.068869706961064	0.298595932278739	26992
STRING	STRING-EXP	chronic_inflammation_gene_shot_pubs_greater10	Adenocarcinoma_of_lung_disorder	Adenocarcinoma_of_lung_disorder_3	3	264	50	1.98492071873391	0.0597191864557478	0.298595932278739	26992
STRING	STRING-EXP	chronic_inflammation_gene_shot_pubs_greater10	Adenocarcinoma_of_lung_disorder	Adenocarcinoma_of_lung_disorder_2	2	264	62	1.08961809740061	0.222687363390509	0.668062090171526	26992
STRING	STRING-EXP	chronic_inflammation_gene_shot_pubs_greater10	Adenocarcinoma_of_lung_disorder	Adenocarcinoma_of_lung_disorder_4	0	264	49	-Inf	1	1	26992
STRING	STRING-EXP	chronic_inflammation_gene_shot_pubs_greater10	Adenocarcinoma_of_lung_disorder	Adenocarcinoma_of_lung_disorder_5	0	264	25	-Inf	1	1	26992
STRING	STRING-EXP	chronic_inflammation_gene_shot_pubs_greater10	Alzheimers_Disease	Alzheimers_Disease_1	6	264	32	3.62877690850864	0.0282280920530552	0.153894116313343	35283
STRING	STRING-EXP	chronic_inflammation_gene_shot_pubs_greater10	Alzheimers_Disease	Alzheimers_Disease_6	0	264	12	-Inf	1	1	35283
STRING	STRING-EXP	chronic_inflammation_gene_shot_pubs_greater10	Alzheimers_Disease	Alzheimers_Disease_2	6	264	30	3.72188631290012	0.0256490193855572	0.153894116313343	35283
STRING	STRING-EXP	chronic_inflammation_gene_shot_pubs_greater10	Alzheimers_Disease	Alzheimers_Disease_4	3	264	15	3.72188631290012	0.0256490193855572	0.153894116313343	35283
STRING	STRING-EXP	chronic_inflammation_gene_shot_pubs_greater10	Alzheimers_Disease	Alzheimers_Disease_3	7	264	27	4.09628182768162	0.00810565695499377	0.0567395986849564	35283
STRING	STRING-EXP	chronic_inflammation_gene_shot_pubs_greater10	Alzheimers_Disease	Alzheimers_Disease_5	0	264	14	-Inf	1	1	35283
STRING	STRING-EXP	chronic_inflammation_gene_shot_pubs_greater10	Alzheimers_Disease	Alzheimers_Disease_7	0	264	9	-Inf	1	1	35283
STRING	STRING-EXP	chronic_inflammation_gene_shot_pubs_greater10	Atherosclerosis	Atherosclerosis_1	11	264	28	4.69589110436717	0.00903013639549302	0.0283573238449512	37097
STRING	STRING-EXP	chronic_inflammation_gene_shot_pubs_greater10	Atherosclerosis	Atherosclerosis_6	2	264	18	2.87388940634517	0.185266052078279	0.185266052078279	37097
STRING	STRING-EXP	chronic_inflammation_gene_shot_pubs_greater10	Atherosclerosis	Atherosclerosis_4	13	264	25	5.10039793615385	0.00185993854116125	0.0111596312469675	37097
STRING	STRING-EXP	chronic_inflammation_gene_shot_pubs_greater10	Atherosclerosis	Atherosclerosis_2	11	264	27	4.74835852426131	0.0070893309612378	0.0283573238449512	37097
STRING	STRING-EXP	chronic_inflammation_gene_shot_pubs_greater10	Atherosclerosis	Atherosclerosis_7	6	264	17	4.5413140672583	0.0131004366812227	0.0283573238449512	37097
STRING	STRING-EXP	chronic_inflammation_gene_shot_pubs_greater10	Atherosclerosis	Atherosclerosis_5	11	264	23	4.97968407036777	0.00336945387891531	0.0168472693945765	37097
STRING	STRING-EXP	chronic_inflammation_gene_shot_pubs_greater10	Atherosclerosis	Atherosclerosis_3	19	264	26	5.59130220308998	0.000242600679281902	0.00169820475497331	37097
STRING	STRING-EXP	chronic_inflammation_gene_shot_pubs_greater10	Average_total_household_income_before_tax	Average_total_household_income_before_tax_5	0	264	112	-Inf	1	1	55586
STRING	STRING-EXP	chronic_inflammation_gene_shot_pubs_greater10	Average_total_household_income_before_tax	Average_total_household_income_before_tax_2	0	264	152	-Inf	1	1	55586
STRING	STRING-EXP	chronic_inflammation_gene_shot_pubs_greater10	Average_total_household_income_before_tax	Average_total_household_income_before_tax_1	2	264	163	-0.304913746443595	0.442333639160235	1	55586
STRING	STRING-EXP	chronic_inflammation_gene_shot_pubs_greater10	Average_total_household_income_before_tax	Average_total_household_income_before_tax_4	1	264	135	-1.03300118926335	0.553186896216741	1	55586
STRING	STRING-EXP	chronic_inflammation_gene_shot_pubs_greater10	Average_total_household_income_before_tax	Average_total_household_income_before_tax_3	0	264	147	-Inf	1	1	55586
STRING	STRING-EXP	chronic_inflammation_gene_shot_pubs_greater10	Average_total_household_income_before_tax	Average_total_household_income_before_tax_7	0	264	42	-Inf	1	1	55586
STRING	STRING-EXP	chronic_inflammation_gene_shot_pubs_greater10	Average_total_household_income_before_tax	Average_total_household_income_before_tax_8	0	264	36	-Inf	1	1	55586
STRING	STRING-EXP	chronic_inflammation_gene_shot_pubs_greater10	Average_total_household_income_before_tax	Average_total_household_income_before_tax_6	0	264	103	-Inf	1	1	55586
STRING	STRING-EXP	chronic_inflammation_gene_shot_pubs_greater10	Average_total_household_income_before_tax	Average_total_household_income_before_tax_12	2	264	14	3.23645948572988	0.00834727544209977	0.116861856189397	55586
STRING	STRING-EXP	chronic_inflammation_gene_shot_pubs_greater10	Average_total_household_income_before_tax	Average_total_household_income_before_tax_13	3	264	14	3.82142198645103	0.00224872722039326	0.0337309083058989	55586
STRING	STRING-EXP	chronic_inflammation_gene_shot_pubs_greater10	Average_total_household_income_before_tax	Average_total_household_income_before_tax_9	2	264	26	2.34337468964639	0.0304387716552431	0.395704031518161	55586
STRING	STRING-EXP	chronic_inflammation_gene_shot_pubs_greater10	Average_total_household_income_before_tax	Average_total_household_income_before_tax_10	0	264	25	-Inf	1	1	55586
STRING	STRING-EXP	chronic_inflammation_gene_shot_pubs_greater10	Average_total_household_income_before_tax	Average_total_household_income_before_tax_11	1	264	15	2.13692381217896	0.0409628150466836	0.491553780560203	55586
STRING	STRING-EXP	chronic_inflammation_gene_shot_pubs_greater10	Average_total_household_income_before_tax	Average_total_household_income_before_tax_14	0	264	6	-Inf	1	1	55586
STRING	STRING-EXP	chronic_inflammation_gene_shot_pubs_greater10	Average_total_household_income_before_tax	Average_total_household_income_before_tax_15	0	264	5	-Inf	1	1	55586
STRING	STRING-EXP	chronic_inflammation_gene_shot_pubs_greater10	Banana_Intake	Banana_Intake_2	0	264	5	-Inf	1	1	2875
STRING	STRING-EXP	chronic_inflammation_gene_shot_pubs_greater10	Banana_Intake	Banana_Intake_1	0	264	7	-Inf	1	1	2875
STRING	STRING-EXP	chronic_inflammation_gene_shot_pubs_greater10	Been_in_a_confiding_relationship_as_an_adult	Been_in_a_confiding_relationship_as_an_adult_1	0	264	8	-Inf	1	1	5711
STRING	STRING-EXP	chronic_inflammation_gene_shot_pubs_greater10	Been_in_a_confiding_relationship_as_an_adult	Been_in_a_confiding_relationship_as_an_adult_2	0	264	6	-Inf	1	1	5711
STRING	STRING-EXP	chronic_inflammation_gene_shot_pubs_greater10	Behcet_Syndrome	Behcet_Syndrome_6	3	264	6	5.04381440778748	0.0234653398776306	0.0469306797552612	14872
STRING	STRING-EXP	chronic_inflammation_gene_shot_pubs_greater10	Behcet_Syndrome	Behcet_Syndrome_1	7	264	9	5.68124432840277	0.00154642641027365	0.0061857056410946	14872
STRING	STRING-EXP	chronic_inflammation_gene_shot_pubs_greater10	Behcet_Syndrome	Behcet_Syndrome_3	7	264	8	5.85116932984509	0.000201707792644389	0.00121024675586634	14872
STRING	STRING-EXP	chronic_inflammation_gene_shot_pubs_greater10	Behcet_Syndrome	Behcet_Syndrome_5	3	264	6	5.04381440778748	0.0234653398776306	0.0469306797552612	14872
STRING	STRING-EXP	chronic_inflammation_gene_shot_pubs_greater10	Behcet_Syndrome	Behcet_Syndrome_2	7	264	8	5.85116932984509	0.000201707792644389	0.00121024675586634	14872
STRING	STRING-EXP	chronic_inflammation_gene_shot_pubs_greater10	Behcet_Syndrome	Behcet_Syndrome_4	5	264	7	5.55838758061724	0.00215154978820682	0.00645464936462045	14872
STRING	STRING-EXP	chronic_inflammation_gene_shot_pubs_greater10	Bread_intake	Bread_intake_1	2	264	91	0.536019767588786	0.246577795463589	1	50259
STRING	STRING-EXP	chronic_inflammation_gene_shot_pubs_greater10	Bread_intake	Bread_intake_2	1	264	80	-0.27811368709988	0.281854357341823	1	50259
STRING	STRING-EXP	chronic_inflammation_gene_shot_pubs_greater10	Bread_intake	Bread_intake_5	0	264	14	-Inf	1	1	50259
STRING	STRING-EXP	chronic_inflammation_gene_shot_pubs_greater10	Bread_intake	Bread_intake_3	1	264	54	0.288926905624014	0.268881814564266	1	50259
STRING	STRING-EXP	chronic_inflammation_gene_shot_pubs_greater10	Bread_intake	Bread_intake_4	2	264	29	2.18583341265991	0.0516912057302029	0.361838440111421	50259
STRING	STRING-EXP	chronic_inflammation_gene_shot_pubs_greater10	Bread_intake	Bread_intake_6	0	264	8	-Inf	1	1	50259
STRING	STRING-EXP	chronic_inflammation_gene_shot_pubs_greater10	Bread_intake	Bread_intake_7	0	264	6	-Inf	1	1	50259
STRING	STRING-EXP	chronic_inflammation_gene_shot_pubs_greater10	Bread_type_Wholemeal_or_wholegrain	Bread_type_Wholemeal_or_wholegrain_5	0	264	31	-Inf	1	1	47119
STRING	STRING-EXP	chronic_inflammation_gene_shot_pubs_greater10	Bread_type_Wholemeal_or_wholegrain	Bread_type_Wholemeal_or_wholegrain_1	0	264	71	-Inf	1	1	47119
STRING	STRING-EXP	chronic_inflammation_gene_shot_pubs_greater10	Bread_type_Wholemeal_or_wholegrain	Bread_type_Wholemeal_or_wholegrain_3	0	264	40	-Inf	1	1	47119
STRING	STRING-EXP	chronic_inflammation_gene_shot_pubs_greater10	Bread_type_Wholemeal_or_wholegrain	Bread_type_Wholemeal_or_wholegrain_7	0	264	19	-Inf	1	1	47119
STRING	STRING-EXP	chronic_inflammation_gene_shot_pubs_greater10	Bread_type_Wholemeal_or_wholegrain	Bread_type_Wholemeal_or_wholegrain_2	0	264	41	-Inf	1	1	47119
STRING	STRING-EXP	chronic_inflammation_gene_shot_pubs_greater10	Bread_type_Wholemeal_or_wholegrain	Bread_type_Wholemeal_or_wholegrain_8	1	264	12	2.45885190706633	0.0676570458404075	0.54125636672326	47119
STRING	STRING-EXP	chronic_inflammation_gene_shot_pubs_greater10	Bread_type_Wholemeal_or_wholegrain	Bread_type_Wholemeal_or_wholegrain_4	3	264	32	2.62877690850864	0.052865025466893	0.475785229202037	47119
STRING	STRING-EXP	chronic_inflammation_gene_shot_pubs_greater10	Bread_type_Wholemeal_or_wholegrain	Bread_type_Wholemeal_or_wholegrain_6	0	264	25	-Inf	1	1	47119
STRING	STRING-EXP	chronic_inflammation_gene_shot_pubs_greater10	Bread_type_Wholemeal_or_wholegrain	Bread_type_Wholemeal_or_wholegrain_9	0	264	7	-Inf	1	1	47119
STRING	STRING-EXP	chronic_inflammation_gene_shot_pubs_greater10	Carcinoma_Pancreatic_Ductal	Carcinoma_Pancreatic_Ductal_2	2	264	7	4.23645948572988	0.0226412178347887	0.067923653504366	12940
STRING	STRING-EXP	chronic_inflammation_gene_shot_pubs_greater10	Carcinoma_Pancreatic_Ductal	Carcinoma_Pancreatic_Ductal_3	1	264	6	3.45885190706633	0.11683795688123	0.23367591376246	12940
STRING	STRING-EXP	chronic_inflammation_gene_shot_pubs_greater10	Carcinoma_Pancreatic_Ductal	Carcinoma_Pancreatic_Ductal_1	0	264	8	-Inf	1	1	12940
STRING	STRING-EXP	chronic_inflammation_gene_shot_pubs_greater10	Celiac_Disease	Celiac_Disease_1	6	264	9	5.45885190706633	0.000388098318240621	0.00155239327296248	7729
STRING	STRING-EXP	chronic_inflammation_gene_shot_pubs_greater10	Celiac_Disease	Celiac_Disease_4	2	264	5	4.72188631290012	0.0139715394566624	0.0139715394566624	7729
STRING	STRING-EXP	chronic_inflammation_gene_shot_pubs_greater10	Celiac_Disease	Celiac_Disease_3	3	264	5	5.30684881362128	0.00284605433376455	0.00853816300129366	7729
STRING	STRING-EXP	chronic_inflammation_gene_shot_pubs_greater10	Celiac_Disease	Celiac_Disease_2	3	264	7	4.82142198645103	0.00530401034928849	0.010608020698577	7729
STRING	STRING-EXP	chronic_inflammation_gene_shot_pubs_greater10	Cereal_type_Muesli	Cereal_type_Muesli_1	2	264	64	1.04381440778748	0.19758719700848	0.790348788033922	44926
STRING	STRING-EXP	chronic_inflammation_gene_shot_pubs_greater10	Cereal_type_Muesli	Cereal_type_Muesli_2	0	264	63	-Inf	1	1	44926
STRING	STRING-EXP	chronic_inflammation_gene_shot_pubs_greater10	Cereal_type_Muesli	Cereal_type_Muesli_3	0	264	55	-Inf	1	1	44926
STRING	STRING-EXP	chronic_inflammation_gene_shot_pubs_greater10	Cereal_type_Muesli	Cereal_type_Muesli_5	0	264	12	-Inf	1	1	44926
STRING	STRING-EXP	chronic_inflammation_gene_shot_pubs_greater10	Cereal_type_Muesli	Cereal_type_Muesli_4	2	264	20	2.72188631290012	0.0354797783070314	0.177398891535157	44926
STRING	STRING-EXP	chronic_inflammation_gene_shot_pubs_greater10	Cereal_type_Oat_cereal_eg_Ready_Brek,_porridge	Cereal_type_Oat_cereal_eg_Ready_Brek,_porridge_2	0	264	9	-Inf	1	1	19679
STRING	STRING-EXP	chronic_inflammation_gene_shot_pubs_greater10	Cereal_type_Oat_cereal_eg_Ready_Brek,_porridge	Cereal_type_Oat_cereal_eg_Ready_Brek,_porridge_1	1	264	15	2.13692381217896	0.192987804878049	0.771951219512195	19679
STRING	STRING-EXP	chronic_inflammation_gene_shot_pubs_greater10	Cereal_type_Oat_cereal_eg_Ready_Brek,_porridge	Cereal_type_Oat_cereal_eg_Ready_Brek,_porridge_3	0	264	8	-Inf	1	1	19679
STRING	STRING-EXP	chronic_inflammation_gene_shot_pubs_greater10	Cereal_type_Oat_cereal_eg_Ready_Brek,_porridge	Cereal_type_Oat_cereal_eg_Ready_Brek,_porridge_4	0	264	5	-Inf	1	1	19679
STRING	STRING-EXP	chronic_inflammation_gene_shot_pubs_greater10	Cereal_type_Oat_cereal_eg_Ready_Brek,_porridge	Cereal_type_Oat_cereal_eg_Ready_Brek,_porridge_5	2	264	5	4.72188631290012	0.00213414634146341	0.0106707317073171	19679
STRING	STRING-EXP	chronic_inflammation_gene_shot_pubs_greater10	Cereal_type_Other_eg_Cornflakes,_Frosties	Cereal_type_Other_eg_Cornflakes,_Frosties_1	1	264	75	-0.185004282708399	0.296023359288098	0.845036151279199	43151
STRING	STRING-EXP	chronic_inflammation_gene_shot_pubs_greater10	Cereal_type_Other_eg_Cornflakes,_Frosties	Cereal_type_Other_eg_Cornflakes,_Frosties_2	1	264	46	0.520252451730469	0.281678717093066	0.845036151279199	43151
STRING	STRING-EXP	chronic_inflammation_gene_shot_pubs_greater10	Cereal_type_Other_eg_Cornflakes,_Frosties	Cereal_type_Other_eg_Cornflakes,_Frosties_3	3	264	32	2.62877690850864	0.0444243604004449	0.222121802002225	43151
STRING	STRING-EXP	chronic_inflammation_gene_shot_pubs_greater10	Cereal_type_Other_eg_Cornflakes,_Frosties	Cereal_type_Other_eg_Cornflakes,_Frosties_5	0	264	19	-Inf	1	1	43151
STRING	STRING-EXP	chronic_inflammation_gene_shot_pubs_greater10	Cereal_type_Other_eg_Cornflakes,_Frosties	Cereal_type_Other_eg_Cornflakes,_Frosties_6	3	264	14	3.82142198645103	0.00398591027067112	0.0239154616240267	43151
STRING	STRING-EXP	chronic_inflammation_gene_shot_pubs_greater10	Cereal_type_Other_eg_Cornflakes,_Frosties	Cereal_type_Other_eg_Cornflakes,_Frosties_4	2	264	24	2.45885190706633	0.0593946978123841	0.237578791249537	43151
STRING	STRING-EXP	chronic_inflammation_gene_shot_pubs_greater10	Cheese_intake	Cheese_intake_4	0	264	80	-Inf	1	1	51962
STRING	STRING-EXP	chronic_inflammation_gene_shot_pubs_greater10	Cheese_intake	Cheese_intake_3	1	264	120	-0.863076187821036	0.466947635817793	1	51962
STRING	STRING-EXP	chronic_inflammation_gene_shot_pubs_greater10	Cheese_intake	Cheese_intake_1	1	264	189	-1.51842801643359	0.487115832419221	1	51962
STRING	STRING-EXP	chronic_inflammation_gene_shot_pubs_greater10	Cheese_intake	Cheese_intake_2	0	264	137	-Inf	1	1	51962
STRING	STRING-EXP	chronic_inflammation_gene_shot_pubs_greater10	Cheese_intake	Cheese_intake_8	2	264	14	3.23645948572988	0.00650462829320863	0.0715509112252949	51962
STRING	STRING-EXP	chronic_inflammation_gene_shot_pubs_greater10	Cheese_intake	Cheese_intake_11	0	264	8	-Inf	1	1	51962
STRING	STRING-EXP	chronic_inflammation_gene_shot_pubs_greater10	Cheese_intake	Cheese_intake_5	0	264	52	-Inf	1	1	51962
STRING	STRING-EXP	chronic_inflammation_gene_shot_pubs_greater10	Cheese_intake	Cheese_intake_7	0	264	28	-Inf	1	1	51962
STRING	STRING-EXP	chronic_inflammation_gene_shot_pubs_greater10	Cheese_intake	Cheese_intake_6	0	264	39	-Inf	1	1	51962
STRING	STRING-EXP	chronic_inflammation_gene_shot_pubs_greater10	Cheese_intake	Cheese_intake_9	0	264	10	-Inf	1	1	51962
STRING	STRING-EXP	chronic_inflammation_gene_shot_pubs_greater10	Cheese_intake	Cheese_intake_10	0	264	8	-Inf	1	1	51962
STRING	STRING-EXP	chronic_inflammation_gene_shot_pubs_greater10	Chronic_Obstructive_Airway_Disease	Chronic_Obstructive_Airway_Disease_2	10	264	24	4.78078000195369	0.00463637060311135	0.013909111809334	26097
STRING	STRING-EXP	chronic_inflammation_gene_shot_pubs_greater10	Chronic_Obstructive_Airway_Disease	Chronic_Obstructive_Airway_Disease_4	5	264	18	4.19581750123253	0.0298107134646333	0.0367077937006667	26097
STRING	STRING-EXP	chronic_inflammation_gene_shot_pubs_greater10	Chronic_Obstructive_Airway_Disease	Chronic_Obstructive_Airway_Disease_1	8	264	24	4.45885190706633	0.0183538968503334	0.0367077937006667	26097
STRING	STRING-EXP	chronic_inflammation_gene_shot_pubs_greater10	Chronic_Obstructive_Airway_Disease	Chronic_Obstructive_Airway_Disease_3	17	264	22	5.67184563040052	3.83171124224078e-05	0.000153268449689631	26097
STRING	STRING-EXP	chronic_inflammation_gene_shot_pubs_greater10	Coffee_intake	Coffee_intake_2	2	264	74	0.834361042158532	0.218637784118481	1	51518
STRING	STRING-EXP	chronic_inflammation_gene_shot_pubs_greater10	Coffee_intake	Coffee_intake_1	1	264	80	-0.27811368709988	0.362332343407287	1	51518
STRING	STRING-EXP	chronic_inflammation_gene_shot_pubs_greater10	Coffee_intake	Coffee_intake_4	1	264	49	0.429104563672274	0.28492400861818	1	51518
STRING	STRING-EXP	chronic_inflammation_gene_shot_pubs_greater10	Coffee_intake	Coffee_intake_5	0	264	45	-Inf	1	1	51518
STRING	STRING-EXP	chronic_inflammation_gene_shot_pubs_greater10	Coffee_intake	Coffee_intake_3	1	264	50	0.399958218012758	0.289019585007473	1	51518
STRING	STRING-EXP	chronic_inflammation_gene_shot_pubs_greater10	Coffee_intake	Coffee_intake_8	0	264	5	-Inf	1	1	51518
STRING	STRING-EXP	chronic_inflammation_gene_shot_pubs_greater10	Coffee_intake	Coffee_intake_7	0	264	24	-Inf	1	1	51518
STRING	STRING-EXP	chronic_inflammation_gene_shot_pubs_greater10	Coffee_intake	Coffee_intake_6	0	264	42	-Inf	1	1	51518
STRING	STRING-EXP	chronic_inflammation_gene_shot_pubs_greater10	Coffee_type_Decaffeinated_coffee_any_type	Coffee_type_Decaffeinated_coffee_any_type_1	0	264	11	-Inf	1	1	11895
STRING	STRING-EXP	chronic_inflammation_gene_shot_pubs_greater10	Coffee_type_Decaffeinated_coffee_any_type	Coffee_type_Decaffeinated_coffee_any_type_3	0	264	6	-Inf	1	1	11895
STRING	STRING-EXP	chronic_inflammation_gene_shot_pubs_greater10	Coffee_type_Decaffeinated_coffee_any_type	Coffee_type_Decaffeinated_coffee_any_type_2	0	264	8	-Inf	1	1	11895
STRING	STRING-EXP	chronic_inflammation_gene_shot_pubs_greater10	Coffee_type_Ground_coffee_include_espresso,_filter_etc	Coffee_type_Ground_coffee_include_espresso,_filter_etc_2	0	264	73	-Inf	1	1	53583
STRING	STRING-EXP	chronic_inflammation_gene_shot_pubs_greater10	Coffee_type_Ground_coffee_include_espresso,_filter_etc	Coffee_type_Ground_coffee_include_espresso,_filter_etc_4	0	264	44	-Inf	1	1	53583
STRING	STRING-EXP	chronic_inflammation_gene_shot_pubs_greater10	Coffee_type_Ground_coffee_include_espresso,_filter_etc	Coffee_type_Ground_coffee_include_espresso,_filter_etc_3	0	264	52	-Inf	1	1	53583
STRING	STRING-EXP	chronic_inflammation_gene_shot_pubs_greater10	Coffee_type_Ground_coffee_include_espresso,_filter_etc	Coffee_type_Ground_coffee_include_espresso,_filter_etc_6	0	264	27	-Inf	1	1	53583
STRING	STRING-EXP	chronic_inflammation_gene_shot_pubs_greater10	Coffee_type_Ground_coffee_include_espresso,_filter_etc	Coffee_type_Ground_coffee_include_espresso,_filter_etc_1	0	264	85	-Inf	1	1	53583
STRING	STRING-EXP	chronic_inflammation_gene_shot_pubs_greater10	Coffee_type_Ground_coffee_include_espresso,_filter_etc	Coffee_type_Ground_coffee_include_espresso,_filter_etc_7	0	264	20	-Inf	1	1	53583
STRING	STRING-EXP	chronic_inflammation_gene_shot_pubs_greater10	Coffee_type_Ground_coffee_include_espresso,_filter_etc	Coffee_type_Ground_coffee_include_espresso,_filter_etc_8	2	264	15	3.13692381217896	0.0120558375634518	0.120558375634518	53583
STRING	STRING-EXP	chronic_inflammation_gene_shot_pubs_greater10	Coffee_type_Ground_coffee_include_espresso,_filter_etc	Coffee_type_Ground_coffee_include_espresso,_filter_etc_5	0	264	38	-Inf	1	1	53583
STRING	STRING-EXP	chronic_inflammation_gene_shot_pubs_greater10	Coffee_type_Ground_coffee_include_espresso,_filter_etc	Coffee_type_Ground_coffee_include_espresso,_filter_etc_9	0	264	9	-Inf	1	1	53583
STRING	STRING-EXP	chronic_inflammation_gene_shot_pubs_greater10	Coffee_type_Ground_coffee_include_espresso,_filter_etc	Coffee_type_Ground_coffee_include_espresso,_filter_etc_10	2	264	8	4.04381440778748	0.0015489698417438	0.0170386682591818	53583
STRING	STRING-EXP	chronic_inflammation_gene_shot_pubs_greater10	Coffee_type_Ground_coffee_include_espresso,_filter_etc	Coffee_type_Ground_coffee_include_espresso,_filter_etc_11	0	264	6	-Inf	1	1	53583
STRING	STRING-EXP	chronic_inflammation_gene_shot_pubs_greater10	Coffee_type_Instant_coffee	Coffee_type_Instant_coffee_2	1	264	27	1.28892690562401	0.173577822697083	0.867889113485417	34629
STRING	STRING-EXP	chronic_inflammation_gene_shot_pubs_greater10	Coffee_type_Instant_coffee	Coffee_type_Instant_coffee_3	0	264	19	-Inf	1	1	34629
STRING	STRING-EXP	chronic_inflammation_gene_shot_pubs_greater10	Coffee_type_Instant_coffee	Coffee_type_Instant_coffee_1	1	264	29	1.18583341265991	0.175339301183945	0.867889113485417	34629
STRING	STRING-EXP	chronic_inflammation_gene_shot_pubs_greater10	Coffee_type_Instant_coffee	Coffee_type_Instant_coffee_4	0	264	14	-Inf	1	1	34629
STRING	STRING-EXP	chronic_inflammation_gene_shot_pubs_greater10	Coffee_type_Instant_coffee	Coffee_type_Instant_coffee_5	0	264	6	-Inf	1	1	34629
STRING	STRING-EXP	chronic_inflammation_gene_shot_pubs_greater10	Colorectal_Carcinoma	Colorectal_Carcinoma_2	7	264	170	1.44177839370738	0.0790808978307593	0.632647182646075	45130
STRING	STRING-EXP	chronic_inflammation_gene_shot_pubs_greater10	Colorectal_Carcinoma	Colorectal_Carcinoma_1	13	264	259	1.72744583824202	0.045511954089207	0.409607586802863	45130
STRING	STRING-EXP	chronic_inflammation_gene_shot_pubs_greater10	Colorectal_Carcinoma	Colorectal_Carcinoma_5	2	264	111	0.249398541437376	0.327003611708139	1	45130
STRING	STRING-EXP	chronic_inflammation_gene_shot_pubs_greater10	Colorectal_Carcinoma	Colorectal_Carcinoma_4	4	264	152	0.795886894343897	0.200394407391815	1	45130
STRING	STRING-EXP	chronic_inflammation_gene_shot_pubs_greater10	Colorectal_Carcinoma	Colorectal_Carcinoma_6	2	264	89	0.568080976821084	0.249584542775476	1	45130
STRING	STRING-EXP	chronic_inflammation_gene_shot_pubs_greater10	Colorectal_Carcinoma	Colorectal_Carcinoma_3	0	264	157	-Inf	1	1	45130
STRING	STRING-EXP	chronic_inflammation_gene_shot_pubs_greater10	Colorectal_Carcinoma	Colorectal_Carcinoma_8	1	264	34	0.956351566537143	0.165850524030046	1	45130
STRING	STRING-EXP	chronic_inflammation_gene_shot_pubs_greater10	Colorectal_Carcinoma	Colorectal_Carcinoma_7	4	264	74	1.83436104215853	0.0375794908156256	0.375794908156256	45130
STRING	STRING-EXP	chronic_inflammation_gene_shot_pubs_greater10	Colorectal_Carcinoma	Colorectal_Carcinoma_9	0	264	26	-Inf	1	1	45130
STRING	STRING-EXP	chronic_inflammation_gene_shot_pubs_greater10	Colorectal_Carcinoma	Colorectal_Carcinoma_10	0	264	6	-Inf	1	1	45130
STRING	STRING-EXP	chronic_inflammation_gene_shot_pubs_greater10	Conventional_Clear_Cell_Renal_Cell_Carcinoma	Conventional_Clear_Cell_Renal_Cell_Carcinoma_2	10	264	67	3.29965331221707	0.0185051583579828	0.0594473703196018	27721
STRING	STRING-EXP	chronic_inflammation_gene_shot_pubs_greater10	Conventional_Clear_Cell_Renal_Cell_Carcinoma	Conventional_Clear_Cell_Renal_Cell_Carcinoma_1	12	264	73	3.43895234962862	0.0148618425799004	0.0594473703196018	27721
STRING	STRING-EXP	chronic_inflammation_gene_shot_pubs_greater10	Conventional_Clear_Cell_Renal_Cell_Carcinoma	Conventional_Clear_Cell_Renal_Cell_Carcinoma_3	3	264	66	1.58438278915018	0.210987663227761	0.421975326455523	27721
STRING	STRING-EXP	chronic_inflammation_gene_shot_pubs_greater10	Conventional_Clear_Cell_Renal_Cell_Carcinoma	Conventional_Clear_Cell_Renal_Cell_Carcinoma_4	11	264	36	4.33332102498247	0.00169540437197893	0.00847702185989467	27721
STRING	STRING-EXP	chronic_inflammation_gene_shot_pubs_greater10	Conventional_Clear_Cell_Renal_Cell_Carcinoma	Conventional_Clear_Cell_Renal_Cell_Carcinoma_5	0	264	34	-Inf	1	1	27721
STRING	STRING-EXP	chronic_inflammation_gene_shot_pubs_greater10	Cooked_vegetable_intake	Cooked_vegetable_intake_1	1	264	58	0.18583341265991	0.226765200174966	1	43436
STRING	STRING-EXP	chronic_inflammation_gene_shot_pubs_greater10	Cooked_vegetable_intake	Cooked_vegetable_intake_6	0	264	13	-Inf	1	1	43436
STRING	STRING-EXP	chronic_inflammation_gene_shot_pubs_greater10	Cooked_vegetable_intake	Cooked_vegetable_intake_4	0	264	27	-Inf	1	1	43436
STRING	STRING-EXP	chronic_inflammation_gene_shot_pubs_greater10	Cooked_vegetable_intake	Cooked_vegetable_intake_2	0	264	44	-Inf	1	1	43436
STRING	STRING-EXP	chronic_inflammation_gene_shot_pubs_greater10	Cooked_vegetable_intake	Cooked_vegetable_intake_3	1	264	37	0.834361042158532	0.199115961047034	1	43436
STRING	STRING-EXP	chronic_inflammation_gene_shot_pubs_greater10	Cooked_vegetable_intake	Cooked_vegetable_intake_5	0	264	16	-Inf	1	1	43436
STRING	STRING-EXP	chronic_inflammation_gene_shot_pubs_greater10	Coronary_Arteriosclerosis	Coronary_Arteriosclerosis_3	9	264	17	5.12627656797946	0.00363312311488895	0.0181656155744447	29175
STRING	STRING-EXP	chronic_inflammation_gene_shot_pubs_greater10	Coronary_Arteriosclerosis	Coronary_Arteriosclerosis_2	6	264	20	4.30684881362128	0.0348574170551138	0.104572251165341	29175
STRING	STRING-EXP	chronic_inflammation_gene_shot_pubs_greater10	Coronary_Arteriosclerosis	Coronary_Arteriosclerosis_4	8	264	13	5.34337468964639	0.00154236358650946	0.00925418151905676	29175
STRING	STRING-EXP	chronic_inflammation_gene_shot_pubs_greater10	Coronary_Arteriosclerosis	Coronary_Arteriosclerosis_1	6	264	24	4.04381440778748	0.0574102001645188	0.114820400329038	29175
STRING	STRING-EXP	chronic_inflammation_gene_shot_pubs_greater10	Coronary_Arteriosclerosis	Coronary_Arteriosclerosis_5	3	264	8	4.62877690850864	0.0188853852481492	0.0755415409925966	29175
STRING	STRING-EXP	chronic_inflammation_gene_shot_pubs_greater10	Coronary_Arteriosclerosis	Coronary_Arteriosclerosis_6	0	264	5	-Inf	1	1	29175
STRING	STRING-EXP	chronic_inflammation_gene_shot_pubs_greater10	Coronary_heart_disease	Coronary_heart_disease_2	3	264	5	5.30684881362128	0.0025974025974026	0.00779220779220779	1539
STRING	STRING-EXP	chronic_inflammation_gene_shot_pubs_greater10	Coronary_heart_disease	Coronary_heart_disease_3	0	264	5	-Inf	1	1	1539
STRING	STRING-EXP	chronic_inflammation_gene_shot_pubs_greater10	Coronary_heart_disease	Coronary_heart_disease_1	0	264	6	-Inf	1	1	1539
STRING	STRING-EXP	chronic_inflammation_gene_shot_pubs_greater10	Crohn_Disease	Crohn_Disease_2	18	264	31	5.25954309884292	0.00263843753016506	0.00791531259049519	31078
STRING	STRING-EXP	chronic_inflammation_gene_shot_pubs_greater10	Crohn_Disease	Crohn_Disease_3	12	264	22	5.16934528987134	0.00379677595804241	0.00791531259049519	31078
STRING	STRING-EXP	chronic_inflammation_gene_shot_pubs_greater10	Crohn_Disease	Crohn_Disease_1	17	264	33	5.08688312967937	0.00405418449757071	0.00791531259049519	31078
STRING	STRING-EXP	chronic_inflammation_gene_shot_pubs_greater10	Crohn_Disease	Crohn_Disease_5	9	264	12	5.62877690850864	0.000514817079056598	0.00257408539528299	31078
STRING	STRING-EXP	chronic_inflammation_gene_shot_pubs_greater10	Crohn_Disease	Crohn_Disease_4	10	264	15	5.45885190706633	0.00122269056275942	0.00489076225103768	31078
STRING	STRING-EXP	chronic_inflammation_gene_shot_pubs_greater10	Diabetes_Mellitus_InsulinDependent	Diabetes_Mellitus_InsulinDependent_1	11	264	30	4.59635543081626	0.0282700421940928	0.0563291139240506	28439
STRING	STRING-EXP	chronic_inflammation_gene_shot_pubs_greater10	Diabetes_Mellitus_InsulinDependent	Diabetes_Mellitus_InsulinDependent_2	11	264	19	5.25531851298119	0.00312939521800281	0.0125175808720113	28439
STRING	STRING-EXP	chronic_inflammation_gene_shot_pubs_greater10	Diabetes_Mellitus_InsulinDependent	Diabetes_Mellitus_InsulinDependent_4	14	264	15	5.94427873423657	7.0323488045007e-05	0.000421940928270042	28439
STRING	STRING-EXP	chronic_inflammation_gene_shot_pubs_greater10	Diabetes_Mellitus_InsulinDependent	Diabetes_Mellitus_InsulinDependent_6	5	264	7	5.55838758061724	0.000843881856540084	0.00421940928270042	28439
STRING	STRING-EXP	chronic_inflammation_gene_shot_pubs_greater10	Diabetes_Mellitus_InsulinDependent	Diabetes_Mellitus_InsulinDependent_3	9	264	17	5.12627656797946	0.00516877637130802	0.0155063291139241	28439
STRING	STRING-EXP	chronic_inflammation_gene_shot_pubs_greater10	Diabetes_Mellitus_InsulinDependent	Diabetes_Mellitus_InsulinDependent_5	3	264	8	4.62877690850864	0.0281645569620253	0.0563291139240506	28439
STRING	STRING-EXP	chronic_inflammation_gene_shot_pubs_greater10	Diabetes_Mellitus_NonInsulinDependent	Diabetes_Mellitus_NonInsulinDependent_3	7	264	47	3.29658047816745	0.0313693194579621	0.0941079583738864	40070
STRING	STRING-EXP	chronic_inflammation_gene_shot_pubs_greater10	Diabetes_Mellitus_NonInsulinDependent	Diabetes_Mellitus_NonInsulinDependent_2	11	264	52	3.80280630828369	0.00960794589603454	0.0384317835841382	40070
STRING	STRING-EXP	chronic_inflammation_gene_shot_pubs_greater10	Diabetes_Mellitus_NonInsulinDependent	Diabetes_Mellitus_NonInsulinDependent_5	11	264	33	4.45885190706633	0.00237079184447606	0.0142247510668563	40070
STRING	STRING-EXP	chronic_inflammation_gene_shot_pubs_greater10	Diabetes_Mellitus_NonInsulinDependent	Diabetes_Mellitus_NonInsulinDependent_1	16	264	66	3.99942028842903	0.00616405879563774	0.0308202939781887	40070
STRING	STRING-EXP	chronic_inflammation_gene_shot_pubs_greater10	Diabetes_Mellitus_NonInsulinDependent	Diabetes_Mellitus_NonInsulinDependent_4	0	264	40	-Inf	1	1	40070
STRING	STRING-EXP	chronic_inflammation_gene_shot_pubs_greater10	Diabetes_Mellitus_NonInsulinDependent	Diabetes_Mellitus_NonInsulinDependent_6	0	264	23	-Inf	1	1	40070
STRING	STRING-EXP	chronic_inflammation_gene_shot_pubs_greater10	Dried_fruit_intake	Dried_fruit_intake_4	1	264	39	0.758412188925234	0.25705973240409	1	60837
STRING	STRING-EXP	chronic_inflammation_gene_shot_pubs_greater10	Dried_fruit_intake	Dried_fruit_intake_3	0	264	58	-Inf	1	1	60837
STRING	STRING-EXP	chronic_inflammation_gene_shot_pubs_greater10	Dried_fruit_intake	Dried_fruit_intake_2	0	264	69	-Inf	1	1	60837
STRING	STRING-EXP	chronic_inflammation_gene_shot_pubs_greater10	Dried_fruit_intake	Dried_fruit_intake_1	0	264	117	-Inf	1	1	60837
STRING	STRING-EXP	chronic_inflammation_gene_shot_pubs_greater10	Dried_fruit_intake	Dried_fruit_intake_6	0	264	35	-Inf	1	1	60837
STRING	STRING-EXP	chronic_inflammation_gene_shot_pubs_greater10	Dried_fruit_intake	Dried_fruit_intake_8	0	264	26	-Inf	1	1	60837
STRING	STRING-EXP	chronic_inflammation_gene_shot_pubs_greater10	Dried_fruit_intake	Dried_fruit_intake_11	0	264	10	-Inf	1	1	60837
STRING	STRING-EXP	chronic_inflammation_gene_shot_pubs_greater10	Dried_fruit_intake	Dried_fruit_intake_5	0	264	39	-Inf	1	1	60837
STRING	STRING-EXP	chronic_inflammation_gene_shot_pubs_greater10	Dried_fruit_intake	Dried_fruit_intake_9	0	264	18	-Inf	1	1	60837
STRING	STRING-EXP	chronic_inflammation_gene_shot_pubs_greater10	Dried_fruit_intake	Dried_fruit_intake_13	0	264	6	-Inf	1	1	60837
STRING	STRING-EXP	chronic_inflammation_gene_shot_pubs_greater10	Dried_fruit_intake	Dried_fruit_intake_7	3	264	30	2.72188631290012	0.028666294092508	0.343995529110096	60837
STRING	STRING-EXP	chronic_inflammation_gene_shot_pubs_greater10	Dried_fruit_intake	Dried_fruit_intake_10	2	264	11	3.58438278915018	0.00593379138038726	0.0771392879450344	60837
STRING	STRING-EXP	chronic_inflammation_gene_shot_pubs_greater10	Dried_fruit_intake	Dried_fruit_intake_12	0	264	10	-Inf	1	1	60837
STRING	STRING-EXP	chronic_inflammation_gene_shot_pubs_greater10	Drinking_water_intake	Drinking_water_intake_3	0	264	5	-Inf	1	1	13915
STRING	STRING-EXP	chronic_inflammation_gene_shot_pubs_greater10	Drinking_water_intake	Drinking_water_intake_2	0	264	5	-Inf	1	1	13915
STRING	STRING-EXP	chronic_inflammation_gene_shot_pubs_greater10	Drinking_water_intake	Drinking_water_intake_1	0	264	7	-Inf	1	1	13915
STRING	STRING-EXP	chronic_inflammation_gene_shot_pubs_greater10	Driving_Speed	Driving_Speed_5	0	264	28	-Inf	1	1	49758
STRING	STRING-EXP	chronic_inflammation_gene_shot_pubs_greater10	Driving_Speed	Driving_Speed_2	1	264	53	0.315893953224283	0.317550593862417	1	49758
STRING	STRING-EXP	chronic_inflammation_gene_shot_pubs_greater10	Driving_Speed	Driving_Speed_4	0	264	38	-Inf	1	1	49758
STRING	STRING-EXP	chronic_inflammation_gene_shot_pubs_greater10	Driving_Speed	Driving_Speed_3	0	264	39	-Inf	1	1	49758
STRING	STRING-EXP	chronic_inflammation_gene_shot_pubs_greater10	Driving_Speed	Driving_Speed_1	0	264	77	-Inf	1	1	49758
STRING	STRING-EXP	chronic_inflammation_gene_shot_pubs_greater10	Driving_Speed	Driving_Speed_6	0	264	23	-Inf	1	1	49758
STRING	STRING-EXP	chronic_inflammation_gene_shot_pubs_greater10	Driving_Speed	Driving_Speed_7	1	264	11	2.58438278915018	0.0416407082135895	0.291484957495126	49758
STRING	STRING-EXP	chronic_inflammation_gene_shot_pubs_greater10	Driving_Speed	Driving_Speed_8	2	264	8	4.04381440778748	0.00267288329749392	0.0213830663799514	49758
STRING	STRING-EXP	chronic_inflammation_gene_shot_pubs_greater10	East_UK	East_UK_2	2	264	52	1.34337468964639	0.138412458836443	0.968887211855104	58303
STRING	STRING-EXP	chronic_inflammation_gene_shot_pubs_greater10	East_UK	East_UK_5	1	264	36	0.87388940634517	0.192130900109769	1	58303
STRING	STRING-EXP	chronic_inflammation_gene_shot_pubs_greater10	East_UK	East_UK_3	6	264	41	3.27122490389055	0.00684344127332602	0.0547475301866081	58303
STRING	STRING-EXP	chronic_inflammation_gene_shot_pubs_greater10	East_UK	East_UK_1	1	264	71	-0.1059327117172	0.24319086169045	1	58303
STRING	STRING-EXP	chronic_inflammation_gene_shot_pubs_greater10	East_UK	East_UK_4	0	264	39	-Inf	1	1	58303
STRING	STRING-EXP	chronic_inflammation_gene_shot_pubs_greater10	East_UK	East_UK_7	0	264	10	-Inf	1	1	58303
STRING	STRING-EXP	chronic_inflammation_gene_shot_pubs_greater10	East_UK	East_UK_8	0	264	8	-Inf	1	1	58303
STRING	STRING-EXP	chronic_inflammation_gene_shot_pubs_greater10	East_UK	East_UK_6	0	264	21	-Inf	1	1	58303
STRING	STRING-EXP	chronic_inflammation_gene_shot_pubs_greater10	Endometriosis	Endometriosis_4	0	264	10	-Inf	1	1	34694
STRING	STRING-EXP	chronic_inflammation_gene_shot_pubs_greater10	Endometriosis	Endometriosis_1	8	264	68	2.95635156653714	0.0604121631358985	0.362472978815391	34694
STRING	STRING-EXP	chronic_inflammation_gene_shot_pubs_greater10	Endometriosis	Endometriosis_7	1	264	5	3.72188631290012	0.0149012826055628	0.104308978238939	34694
STRING	STRING-EXP	chronic_inflammation_gene_shot_pubs_greater10	Endometriosis	Endometriosis_3	0	264	11	-Inf	1	1	34694
STRING	STRING-EXP	chronic_inflammation_gene_shot_pubs_greater10	Endometriosis	Endometriosis_2	2	264	35	1.91453139084252	0.192996108949416	0.964980544747082	34694
STRING	STRING-EXP	chronic_inflammation_gene_shot_pubs_greater10	Endometriosis	Endometriosis_6	0	264	6	-Inf	1	1	34694
STRING	STRING-EXP	chronic_inflammation_gene_shot_pubs_greater10	Endometriosis	Endometriosis_5	0	264	9	-Inf	1	1	34694
STRING	STRING-EXP	chronic_inflammation_gene_shot_pubs_greater10	Endometriosis	Endometriosis_8	2	264	5	4.72188631290012	0.0012970168612192	0.0116731517509728	34694
STRING	STRING-EXP	chronic_inflammation_gene_shot_pubs_greater10	Endometriosis	Endometriosis_9	2	264	5	4.72188631290012	0.0012970168612192	0.0116731517509728	34694
STRING	STRING-EXP	chronic_inflammation_gene_shot_pubs_greater10	Equal_Hand_Phone	Equal_Hand_Phone_1	0	264	5	-Inf	1	1	2739
STRING	STRING-EXP	chronic_inflammation_gene_shot_pubs_greater10	Exposure_to_tobacco_smoke_outside_home	Exposure_to_tobacco_smoke_outside_home_4	0	264	21	-Inf	1	1	37065
STRING	STRING-EXP	chronic_inflammation_gene_shot_pubs_greater10	Exposure_to_tobacco_smoke_outside_home	Exposure_to_tobacco_smoke_outside_home_1	1	264	34	0.956351566537143	0.223466249392975	1	37065
STRING	STRING-EXP	chronic_inflammation_gene_shot_pubs_greater10	Exposure_to_tobacco_smoke_outside_home	Exposure_to_tobacco_smoke_outside_home_6	0	264	9	-Inf	1	1	37065
STRING	STRING-EXP	chronic_inflammation_gene_shot_pubs_greater10	Exposure_to_tobacco_smoke_outside_home	Exposure_to_tobacco_smoke_outside_home_7	0	264	6	-Inf	1	1	37065
STRING	STRING-EXP	chronic_inflammation_gene_shot_pubs_greater10	Exposure_to_tobacco_smoke_outside_home	Exposure_to_tobacco_smoke_outside_home_3	0	264	23	-Inf	1	1	37065
STRING	STRING-EXP	chronic_inflammation_gene_shot_pubs_greater10	Exposure_to_tobacco_smoke_outside_home	Exposure_to_tobacco_smoke_outside_home_5	0	264	20	-Inf	1	1	37065
STRING	STRING-EXP	chronic_inflammation_gene_shot_pubs_greater10	Exposure_to_tobacco_smoke_outside_home	Exposure_to_tobacco_smoke_outside_home_2	0	264	24	-Inf	1	1	37065
STRING	STRING-EXP	chronic_inflammation_gene_shot_pubs_greater10	Fatty_Liver	Fatty_Liver_3	16	264	38	4.7958868943439	0.000813294656654106	0.00406647328327053	36886
STRING	STRING-EXP	chronic_inflammation_gene_shot_pubs_greater10	Fatty_Liver	Fatty_Liver_2	6	264	46	3.10521495245163	0.0637894109035704	0.191368232710711	36886
STRING	STRING-EXP	chronic_inflammation_gene_shot_pubs_greater10	Fatty_Liver	Fatty_Liver_5	8	264	22	4.58438278915018	0.0020874562854122	0.00834982514164882	36886
STRING	STRING-EXP	chronic_inflammation_gene_shot_pubs_greater10	Fatty_Liver	Fatty_Liver_1	7	264	58	2.99318833471751	0.0742266923306314	0.191368232710711	36886
STRING	STRING-EXP	chronic_inflammation_gene_shot_pubs_greater10	Fatty_Liver	Fatty_Liver_4	1	264	24	1.45885190706633	0.291701683519939	0.291701683519939	36886
STRING	STRING-EXP	chronic_inflammation_gene_shot_pubs_greater10	Frequency_of_friend_family_visits	Frequency_of_friend_family_visits_6	0	264	10	-Inf	1	1	38071
STRING	STRING-EXP	chronic_inflammation_gene_shot_pubs_greater10	Frequency_of_friend_family_visits	Frequency_of_friend_family_visits_3	0	264	21	-Inf	1	1	38071
STRING	STRING-EXP	chronic_inflammation_gene_shot_pubs_greater10	Frequency_of_friend_family_visits	Frequency_of_friend_family_visits_4	1	264	16	2.04381440778748	0.125026266022274	0.875183862155915	38071
STRING	STRING-EXP	chronic_inflammation_gene_shot_pubs_greater10	Frequency_of_friend_family_visits	Frequency_of_friend_family_visits_2	0	264	22	-Inf	1	1	38071
STRING	STRING-EXP	chronic_inflammation_gene_shot_pubs_greater10	Frequency_of_friend_family_visits	Frequency_of_friend_family_visits_1	0	264	23	-Inf	1	1	38071
STRING	STRING-EXP	chronic_inflammation_gene_shot_pubs_greater10	Frequency_of_friend_family_visits	Frequency_of_friend_family_visits_5	0	264	14	-Inf	1	1	38071
STRING	STRING-EXP	chronic_inflammation_gene_shot_pubs_greater10	Frequency_of_friend_family_visits	Frequency_of_friend_family_visits_7	0	264	9	-Inf	1	1	38071
STRING	STRING-EXP	chronic_inflammation_gene_shot_pubs_greater10	Fruit_consumers	Fruit_consumers_2	0	264	5	-Inf	1	1	2790
STRING	STRING-EXP	chronic_inflammation_gene_shot_pubs_greater10	Fruit_consumers	Fruit_consumers_1	0	264	5	-Inf	1	1	2790
STRING	STRING-EXP	chronic_inflammation_gene_shot_pubs_greater10	Gas_or_solid_fuel_cooking_heating_An_open_solid_fuel_fire_that_you_use_regularly_in_winter_time	Gas_or_solid_fuel_cooking_heating_An_open_solid_fuel_fire_that_you_use_regularly_in_winter_time_1	0	264	28	-Inf	1	1	26104
STRING	STRING-EXP	chronic_inflammation_gene_shot_pubs_greater10	Gas_or_solid_fuel_cooking_heating_An_open_solid_fuel_fire_that_you_use_regularly_in_winter_time	Gas_or_solid_fuel_cooking_heating_An_open_solid_fuel_fire_that_you_use_regularly_in_winter_time_2	0	264	10	-Inf	1	1	26104
STRING	STRING-EXP	chronic_inflammation_gene_shot_pubs_greater10	Gas_or_solid_fuel_cooking_heating_An_open_solid_fuel_fire_that_you_use_regularly_in_winter_time	Gas_or_solid_fuel_cooking_heating_An_open_solid_fuel_fire_that_you_use_regularly_in_winter_time_3	0	264	6	-Inf	1	1	26104
STRING	STRING-EXP	chronic_inflammation_gene_shot_pubs_greater10	Gas_or_solid_fuel_cooking_heating_An_open_solid_fuel_fire_that_you_use_regularly_in_winter_time	Gas_or_solid_fuel_cooking_heating_An_open_solid_fuel_fire_that_you_use_regularly_in_winter_time_4	0	264	6	-Inf	1	1	26104
STRING	STRING-EXP	chronic_inflammation_gene_shot_pubs_greater10	Gas_or_solid_fuel_cooking_heating_An_open_solid_fuel_fire_that_you_use_regularly_in_winter_time	Gas_or_solid_fuel_cooking_heating_An_open_solid_fuel_fire_that_you_use_regularly_in_winter_time_5	0	264	5	-Inf	1	1	26104
STRING	STRING-EXP	chronic_inflammation_gene_shot_pubs_greater10	Handedness_chirality_laterality_Left_handed	Handedness_chirality_laterality_Left_handed_3	0	264	12	-Inf	1	1	23597
STRING	STRING-EXP	chronic_inflammation_gene_shot_pubs_greater10	Handedness_chirality_laterality_Left_handed	Handedness_chirality_laterality_Left_handed_2	0	264	13	-Inf	1	1	23597
STRING	STRING-EXP	chronic_inflammation_gene_shot_pubs_greater10	Handedness_chirality_laterality_Left_handed	Handedness_chirality_laterality_Left_handed_4	0	264	6	-Inf	1	1	23597
STRING	STRING-EXP	chronic_inflammation_gene_shot_pubs_greater10	Handedness_chirality_laterality_Left_handed	Handedness_chirality_laterality_Left_handed_1	0	264	13	-Inf	1	1	23597
STRING	STRING-EXP	chronic_inflammation_gene_shot_pubs_greater10	Handedness_chirality_laterality_Right_handed	Handedness_chirality_laterality_Right_handed_4	0	264	5	-Inf	1	1	22910
STRING	STRING-EXP	chronic_inflammation_gene_shot_pubs_greater10	Handedness_chirality_laterality_Right_handed	Handedness_chirality_laterality_Right_handed_2	0	264	10	-Inf	1	1	22910
STRING	STRING-EXP	chronic_inflammation_gene_shot_pubs_greater10	Handedness_chirality_laterality_Right_handed	Handedness_chirality_laterality_Right_handed_1	0	264	12	-Inf	1	1	22910
STRING	STRING-EXP	chronic_inflammation_gene_shot_pubs_greater10	Handedness_chirality_laterality_Right_handed	Handedness_chirality_laterality_Right_handed_3	0	264	9	-Inf	1	1	22910
STRING	STRING-EXP	chronic_inflammation_gene_shot_pubs_greater10	Handedness_chirality_laterality_Right_handed	Handedness_chirality_laterality_Right_handed_5	0	264	5	-Inf	1	1	22910
STRING	STRING-EXP	chronic_inflammation_gene_shot_pubs_greater10	Handedness_chirality_laterality_Right_handed	Handedness_chirality_laterality_Right_handed_6	0	264	5	-Inf	1	1	22910
STRING	STRING-EXP	chronic_inflammation_gene_shot_pubs_greater10	Hands_free_device_speakerphone_use_with_mobile_phone_in_last_3_month	Hands_free_device_speakerphone_use_with_mobile_phone_in_last_3_month_2	0	264	9	-Inf	1	1	25936
STRING	STRING-EXP	chronic_inflammation_gene_shot_pubs_greater10	Hands_free_device_speakerphone_use_with_mobile_phone_in_last_3_month	Hands_free_device_speakerphone_use_with_mobile_phone_in_last_3_month_1	0	264	15	-Inf	1	1	25936
STRING	STRING-EXP	chronic_inflammation_gene_shot_pubs_greater10	Hands_free_device_speakerphone_use_with_mobile_phone_in_last_3_month	Hands_free_device_speakerphone_use_with_mobile_phone_in_last_3_month_3	2	264	7	4.23645948572988	0.00466515017156957	0.032656051200987	25936
STRING	STRING-EXP	chronic_inflammation_gene_shot_pubs_greater10	Hands_free_device_speakerphone_use_with_mobile_phone_in_last_3_month	Hands_free_device_speakerphone_use_with_mobile_phone_in_last_3_month_6	0	264	6	-Inf	1	1	25936
STRING	STRING-EXP	chronic_inflammation_gene_shot_pubs_greater10	Hands_free_device_speakerphone_use_with_mobile_phone_in_last_3_month	Hands_free_device_speakerphone_use_with_mobile_phone_in_last_3_month_5	0	264	7	-Inf	1	1	25936
STRING	STRING-EXP	chronic_inflammation_gene_shot_pubs_greater10	Hands_free_device_speakerphone_use_with_mobile_phone_in_last_3_month	Hands_free_device_speakerphone_use_with_mobile_phone_in_last_3_month_4	0	264	7	-Inf	1	1	25936
STRING	STRING-EXP	chronic_inflammation_gene_shot_pubs_greater10	Hands_free_device_speakerphone_use_with_mobile_phone_in_last_3_month	Hands_free_device_speakerphone_use_with_mobile_phone_in_last_3_month_7	0	264	5	-Inf	1	1	25936
STRING	STRING-EXP	chronic_inflammation_gene_shot_pubs_greater10	Home_area_population_density_urban_or_rural_England_Wales_Urban_less_sparse	Home_area_population_density_urban_or_rural_England_Wales_Urban_less_sparse_1	0	264	6	-Inf	1	1	6579
STRING	STRING-EXP	chronic_inflammation_gene_shot_pubs_greater10	Home_area_population_density_urban_or_rural_Scotland_Large_Urban_Area	Home_area_population_density_urban_or_rural_Scotland_Large_Urban_Area_1	0	264	9	-Inf	1	1	18254
STRING	STRING-EXP	chronic_inflammation_gene_shot_pubs_greater10	Home_area_population_density_urban_or_rural_Scotland_Large_Urban_Area	Home_area_population_density_urban_or_rural_Scotland_Large_Urban_Area_2	0	264	9	-Inf	1	1	18254
STRING	STRING-EXP	chronic_inflammation_gene_shot_pubs_greater10	Home_area_population_density_urban_or_rural_Scotland_Large_Urban_Area	Home_area_population_density_urban_or_rural_Scotland_Large_Urban_Area_3	0	264	6	-Inf	1	1	18254
STRING	STRING-EXP	chronic_inflammation_gene_shot_pubs_greater10	Home_area_population_density_urban_or_rural_Scotland_Large_Urban_Area	Home_area_population_density_urban_or_rural_Scotland_Large_Urban_Area_4	0	264	6	-Inf	1	1	18254
STRING	STRING-EXP	chronic_inflammation_gene_shot_pubs_greater10	Home_location_east_co_ordinate_rounded	Home_location_east_co_ordinate_rounded_2	0	264	30	-Inf	1	1	41909
STRING	STRING-EXP	chronic_inflammation_gene_shot_pubs_greater10	Home_location_east_co_ordinate_rounded	Home_location_east_co_ordinate_rounded_6	1	264	6	3.45885190706633	0.0259126700071582	0.155476020042949	41909
STRING	STRING-EXP	chronic_inflammation_gene_shot_pubs_greater10	Home_location_east_co_ordinate_rounded	Home_location_east_co_ordinate_rounded_1	1	264	30	1.13692381217896	0.173204485802911	0.866022429014555	41909
STRING	STRING-EXP	chronic_inflammation_gene_shot_pubs_greater10	Home_location_east_co_ordinate_rounded	Home_location_east_co_ordinate_rounded_3	0	264	27	-Inf	1	1	41909
STRING	STRING-EXP	chronic_inflammation_gene_shot_pubs_greater10	Home_location_east_co_ordinate_rounded	Home_location_east_co_ordinate_rounded_4	0	264	13	-Inf	1	1	41909
STRING	STRING-EXP	chronic_inflammation_gene_shot_pubs_greater10	Home_location_east_co_ordinate_rounded	Home_location_east_co_ordinate_rounded_7	0	264	5	-Inf	1	1	41909
STRING	STRING-EXP	chronic_inflammation_gene_shot_pubs_greater10	Home_location_east_co_ordinate_rounded	Home_location_east_co_ordinate_rounded_5	2	264	8	4.04381440778748	0.00620376998329754	0.0434263898830828	41909
STRING	STRING-EXP	chronic_inflammation_gene_shot_pubs_greater10	Home_location_north_co_ordinate_rounded	Home_location_north_co_ordinate_rounded_8	2	264	10	3.72188631290012	0.0120593907567907	0.0964751260543253	43036
STRING	STRING-EXP	chronic_inflammation_gene_shot_pubs_greater10	Home_location_north_co_ordinate_rounded	Home_location_north_co_ordinate_rounded_4	4	264	18	3.87388940634517	0.00711016102423496	0.0639914492181146	43036
STRING	STRING-EXP	chronic_inflammation_gene_shot_pubs_greater10	Home_location_north_co_ordinate_rounded	Home_location_north_co_ordinate_rounded_1	1	264	32	1.04381440778748	0.274670632246671	1	43036
STRING	STRING-EXP	chronic_inflammation_gene_shot_pubs_greater10	Home_location_north_co_ordinate_rounded	Home_location_north_co_ordinate_rounded_6	1	264	12	2.45885190706633	0.0990310662917954	0.693217464042568	43036
STRING	STRING-EXP	chronic_inflammation_gene_shot_pubs_greater10	Home_location_north_co_ordinate_rounded	Home_location_north_co_ordinate_rounded_5	0	264	17	-Inf	1	1	43036
STRING	STRING-EXP	chronic_inflammation_gene_shot_pubs_greater10	Home_location_north_co_ordinate_rounded	Home_location_north_co_ordinate_rounded_7	0	264	11	-Inf	1	1	43036
STRING	STRING-EXP	chronic_inflammation_gene_shot_pubs_greater10	Home_location_north_co_ordinate_rounded	Home_location_north_co_ordinate_rounded_3	0	264	22	-Inf	1	1	43036
STRING	STRING-EXP	chronic_inflammation_gene_shot_pubs_greater10	Home_location_north_co_ordinate_rounded	Home_location_north_co_ordinate_rounded_2	0	264	28	-Inf	1	1	43036
STRING	STRING-EXP	chronic_inflammation_gene_shot_pubs_greater10	Home_location_north_co_ordinate_rounded	Home_location_north_co_ordinate_rounded_9	0	264	5	-Inf	1	1	43036
STRING	STRING-EXP	chronic_inflammation_gene_shot_pubs_greater10	Hot_drink_temperature	Hot_drink_temperature_1	6	264	244	0.698039570945752	0.203177012366547	1	57978
STRING	STRING-EXP	chronic_inflammation_gene_shot_pubs_greater10	Hot_drink_temperature	Hot_drink_temperature_9	2	264	46	1.52025245173047	0.0740957933044723	0.815053726349195	57978
STRING	STRING-EXP	chronic_inflammation_gene_shot_pubs_greater10	Hot_drink_temperature	Hot_drink_temperature_2	1	264	125	-0.921969876874605	0.496093413132341	1	57978
STRING	STRING-EXP	chronic_inflammation_gene_shot_pubs_greater10	Hot_drink_temperature	Hot_drink_temperature_4	0	264	82	-Inf	1	1	57978
STRING	STRING-EXP	chronic_inflammation_gene_shot_pubs_greater10	Hot_drink_temperature	Hot_drink_temperature_5	1	264	63	0.0665344842875657	0.330464478518084	1	57978
STRING	STRING-EXP	chronic_inflammation_gene_shot_pubs_greater10	Hot_drink_temperature	Hot_drink_temperature_6	1	264	59	0.161171358425641	0.312647682781697	1	57978
STRING	STRING-EXP	chronic_inflammation_gene_shot_pubs_greater10	Hot_drink_temperature	Hot_drink_temperature_8	0	264	57	-Inf	1	1	57978
STRING	STRING-EXP	chronic_inflammation_gene_shot_pubs_greater10	Hot_drink_temperature	Hot_drink_temperature_3	1	264	94	-0.510774443890155	0.442798254540437	1	57978
STRING	STRING-EXP	chronic_inflammation_gene_shot_pubs_greater10	Hot_drink_temperature	Hot_drink_temperature_10	1	264	36	0.87388940634517	0.171148174338985	1	57978
STRING	STRING-EXP	chronic_inflammation_gene_shot_pubs_greater10	Hot_drink_temperature	Hot_drink_temperature_12	0	264	11	-Inf	1	1	57978
STRING	STRING-EXP	chronic_inflammation_gene_shot_pubs_greater10	Hot_drink_temperature	Hot_drink_temperature_7	0	264	57	-Inf	1	1	57978
STRING	STRING-EXP	chronic_inflammation_gene_shot_pubs_greater10	Hot_drink_temperature	Hot_drink_temperature_11	4	264	14	4.23645948572988	0.00151779092430018	0.0182134910916021	57978
STRING	STRING-EXP	chronic_inflammation_gene_shot_pubs_greater10	How_are_people_in_household_related_to_participant_Husband,_wife_or_partner	How_are_people_in_household_related_to_participant_Husband,_wife_or_partner_2	0	264	12	-Inf	1	1	23050
STRING	STRING-EXP	chronic_inflammation_gene_shot_pubs_greater10	How_are_people_in_household_related_to_participant_Husband,_wife_or_partner	How_are_people_in_household_related_to_participant_Husband,_wife_or_partner_1	0	264	15	-Inf	1	1	23050
STRING	STRING-EXP	chronic_inflammation_gene_shot_pubs_greater10	How_are_people_in_household_related_to_participant_Husband,_wife_or_partner	How_are_people_in_household_related_to_participant_Husband,_wife_or_partner_4	0	264	5	-Inf	1	1	23050
STRING	STRING-EXP	chronic_inflammation_gene_shot_pubs_greater10	How_are_people_in_household_related_to_participant_Husband,_wife_or_partner	How_are_people_in_household_related_to_participant_Husband,_wife_or_partner_3	0	264	5	-Inf	1	1	23050
STRING	STRING-EXP	chronic_inflammation_gene_shot_pubs_greater10	Job_coding_secondary_school_teacher_or_teaching_professional_including_head_teacher	Job_coding_secondary_school_teacher_or_teaching_professional_including_head_teacher_1	0	264	5	-Inf	1	1	2645
STRING	STRING-EXP	chronic_inflammation_gene_shot_pubs_greater10	Juvenile_arthritis	Juvenile_arthritis_4	1	264	14	2.23645948572988	0.129985839037055	0.519943356148218	33895
STRING	STRING-EXP	chronic_inflammation_gene_shot_pubs_greater10	Juvenile_arthritis	Juvenile_arthritis_2	5	264	28	3.55838758061724	0.016757139485485	0.10054283691291	33895
STRING	STRING-EXP	chronic_inflammation_gene_shot_pubs_greater10	Juvenile_arthritis	Juvenile_arthritis_3	0	264	15	-Inf	1	1	33895
STRING	STRING-EXP	chronic_inflammation_gene_shot_pubs_greater10	Juvenile_arthritis	Juvenile_arthritis_1	3	264	29	2.77079591338107	0.0674120840217135	0.337060420108567	33895
STRING	STRING-EXP	chronic_inflammation_gene_shot_pubs_greater10	Juvenile_arthritis	Juvenile_arthritis_6	0	264	11	-Inf	1	1	33895
STRING	STRING-EXP	chronic_inflammation_gene_shot_pubs_greater10	Juvenile_arthritis	Juvenile_arthritis_7	0	264	8	-Inf	1	1	33895
STRING	STRING-EXP	chronic_inflammation_gene_shot_pubs_greater10	Juvenile_arthritis	Juvenile_arthritis_5	5	264	14	4.55838758061724	0.00138659428841161	0.00970616001888128	33895
STRING	STRING-EXP	chronic_inflammation_gene_shot_pubs_greater10	Kidney_Failure_Chronic	Kidney_Failure_Chronic_3	6	264	23	4.10521495245163	0.0159760507439682	0.0639042029758729	33737
STRING	STRING-EXP	chronic_inflammation_gene_shot_pubs_greater10	Kidney_Failure_Chronic	Kidney_Failure_Chronic_5	14	264	21	5.45885190706633	0.000118560673424625	0.00071136404054775	33737
STRING	STRING-EXP	chronic_inflammation_gene_shot_pubs_greater10	Kidney_Failure_Chronic	Kidney_Failure_Chronic_4	6	264	23	4.10521495245163	0.0159760507439682	0.0639042029758729	33737
STRING	STRING-EXP	chronic_inflammation_gene_shot_pubs_greater10	Kidney_Failure_Chronic	Kidney_Failure_Chronic_2	14	264	26	5.15072961170399	0.000533523030410813	0.00266761515205406	33737
STRING	STRING-EXP	chronic_inflammation_gene_shot_pubs_greater10	Kidney_Failure_Chronic	Kidney_Failure_Chronic_1	2	264	28	2.23645948572988	0.24236765664829	0.24236765664829	33737
STRING	STRING-EXP	chronic_inflammation_gene_shot_pubs_greater10	Kidney_Failure_Chronic	Kidney_Failure_Chronic_6	1	264	5	3.72188631290012	0.0445491730393029	0.0890983460786057	33737
STRING	STRING-EXP	chronic_inflammation_gene_shot_pubs_greater10	Lamb_mutton_intake	Lamb_mutton_intake_3	1	264	25	1.39995821801276	0.1492858372053	1	46487
STRING	STRING-EXP	chronic_inflammation_gene_shot_pubs_greater10	Lamb_mutton_intake	Lamb_mutton_intake_2	0	264	26	-Inf	1	1	46487
STRING	STRING-EXP	chronic_inflammation_gene_shot_pubs_greater10	Lamb_mutton_intake	Lamb_mutton_intake_6	0	264	12	-Inf	1	1	46487
STRING	STRING-EXP	chronic_inflammation_gene_shot_pubs_greater10	Lamb_mutton_intake	Lamb_mutton_intake_1	0	264	33	-Inf	1	1	46487
STRING	STRING-EXP	chronic_inflammation_gene_shot_pubs_greater10	Lamb_mutton_intake	Lamb_mutton_intake_4	0	264	22	-Inf	1	1	46487
STRING	STRING-EXP	chronic_inflammation_gene_shot_pubs_greater10	Lamb_mutton_intake	Lamb_mutton_intake_9	0	264	8	-Inf	1	1	46487
STRING	STRING-EXP	chronic_inflammation_gene_shot_pubs_greater10	Lamb_mutton_intake	Lamb_mutton_intake_5	0	264	21	-Inf	1	1	46487
STRING	STRING-EXP	chronic_inflammation_gene_shot_pubs_greater10	Lamb_mutton_intake	Lamb_mutton_intake_8	0	264	8	-Inf	1	1	46487
STRING	STRING-EXP	chronic_inflammation_gene_shot_pubs_greater10	Lamb_mutton_intake	Lamb_mutton_intake_7	1	264	12	2.45885190706633	0.0488513164687661	0.488513164687661	46487
STRING	STRING-EXP	chronic_inflammation_gene_shot_pubs_greater10	Lamb_mutton_intake	Lamb_mutton_intake_10	0	264	8	-Inf	1	1	46487
STRING	STRING-EXP	chronic_inflammation_gene_shot_pubs_greater10	Large_cell_carcinoma_of_lung	Large_cell_carcinoma_of_lung_2	0	264	9	-Inf	1	1	16536
STRING	STRING-EXP	chronic_inflammation_gene_shot_pubs_greater10	Large_cell_carcinoma_of_lung	Large_cell_carcinoma_of_lung_1	0	264	14	-Inf	1	1	16536
STRING	STRING-EXP	chronic_inflammation_gene_shot_pubs_greater10	Large_cell_carcinoma_of_lung	Large_cell_carcinoma_of_lung_3	0	264	7	-Inf	1	1	16536
STRING	STRING-EXP	chronic_inflammation_gene_shot_pubs_greater10	Left_Hand_Phone	Left_Hand_Phone_3	0	264	7	-Inf	1	1	28733
STRING	STRING-EXP	chronic_inflammation_gene_shot_pubs_greater10	Left_Hand_Phone	Left_Hand_Phone_1	0	264	21	-Inf	1	1	28733
STRING	STRING-EXP	chronic_inflammation_gene_shot_pubs_greater10	Left_Hand_Phone	Left_Hand_Phone_2	0	264	14	-Inf	1	1	28733
STRING	STRING-EXP	chronic_inflammation_gene_shot_pubs_greater10	Left_Hand_Phone	Left_Hand_Phone_5	0	264	6	-Inf	1	1	28733
STRING	STRING-EXP	chronic_inflammation_gene_shot_pubs_greater10	Left_Hand_Phone	Left_Hand_Phone_6	0	264	6	-Inf	1	1	28733
STRING	STRING-EXP	chronic_inflammation_gene_shot_pubs_greater10	Left_Hand_Phone	Left_Hand_Phone_4	0	264	7	-Inf	1	1	28733
STRING	STRING-EXP	chronic_inflammation_gene_shot_pubs_greater10	Left_Hand_Phone	Left_Hand_Phone_7	0	264	6	-Inf	1	1	28733
STRING	STRING-EXP	chronic_inflammation_gene_shot_pubs_greater10	Leisure_social_activities_None_of_the_above	Leisure_social_activities_None_of_the_above_9	0	264	11	-Inf	1	1	44795
STRING	STRING-EXP	chronic_inflammation_gene_shot_pubs_greater10	Leisure_social_activities_None_of_the_above	Leisure_social_activities_None_of_the_above_2	0	264	23	-Inf	1	1	44795
STRING	STRING-EXP	chronic_inflammation_gene_shot_pubs_greater10	Leisure_social_activities_None_of_the_above	Leisure_social_activities_None_of_the_above_6	2	264	12	3.45885190706633	0.00663005625502277	0.0596705062952049	44795
STRING	STRING-EXP	chronic_inflammation_gene_shot_pubs_greater10	Leisure_social_activities_None_of_the_above	Leisure_social_activities_None_of_the_above_4	0	264	16	-Inf	1	1	44795
STRING	STRING-EXP	chronic_inflammation_gene_shot_pubs_greater10	Leisure_social_activities_None_of_the_above	Leisure_social_activities_None_of_the_above_3	0	264	21	-Inf	1	1	44795
STRING	STRING-EXP	chronic_inflammation_gene_shot_pubs_greater10	Leisure_social_activities_None_of_the_above	Leisure_social_activities_None_of_the_above_1	0	264	44	-Inf	1	1	44795
STRING	STRING-EXP	chronic_inflammation_gene_shot_pubs_greater10	Leisure_social_activities_None_of_the_above	Leisure_social_activities_None_of_the_above_7	0	264	12	-Inf	1	1	44795
STRING	STRING-EXP	chronic_inflammation_gene_shot_pubs_greater10	Leisure_social_activities_None_of_the_above	Leisure_social_activities_None_of_the_above_8	0	264	12	-Inf	1	1	44795
STRING	STRING-EXP	chronic_inflammation_gene_shot_pubs_greater10	Leisure_social_activities_None_of_the_above	Leisure_social_activities_None_of_the_above_5	0	264	14	-Inf	1	1	44795
STRING	STRING-EXP	chronic_inflammation_gene_shot_pubs_greater10	Leisure_social_activities_Pub_or_social_club	Leisure_social_activities_Pub_or_social_club_6	0	264	6	-Inf	1	1	35894
STRING	STRING-EXP	chronic_inflammation_gene_shot_pubs_greater10	Leisure_social_activities_Pub_or_social_club	Leisure_social_activities_Pub_or_social_club_1	0	264	22	-Inf	1	1	35894
STRING	STRING-EXP	chronic_inflammation_gene_shot_pubs_greater10	Leisure_social_activities_Pub_or_social_club	Leisure_social_activities_Pub_or_social_club_2	1	264	21	1.65149698500872	0.129739518038724	0.778437108232344	35894
STRING	STRING-EXP	chronic_inflammation_gene_shot_pubs_greater10	Leisure_social_activities_Pub_or_social_club	Leisure_social_activities_Pub_or_social_club_3	0	264	15	-Inf	1	1	35894
STRING	STRING-EXP	chronic_inflammation_gene_shot_pubs_greater10	Leisure_social_activities_Pub_or_social_club	Leisure_social_activities_Pub_or_social_club_4	0	264	11	-Inf	1	1	35894
STRING	STRING-EXP	chronic_inflammation_gene_shot_pubs_greater10	Leisure_social_activities_Pub_or_social_club	Leisure_social_activities_Pub_or_social_club_5	0	264	6	-Inf	1	1	35894
STRING	STRING-EXP	chronic_inflammation_gene_shot_pubs_greater10	Leisure_social_activities_Religious_group	Leisure_social_activities_Religious_group_4	0	264	46	-Inf	1	1	49605
STRING	STRING-EXP	chronic_inflammation_gene_shot_pubs_greater10	Leisure_social_activities_Religious_group	Leisure_social_activities_Religious_group_7	1	264	16	2.04381440778748	0.072491230899488	0.72491230899488	49605
STRING	STRING-EXP	chronic_inflammation_gene_shot_pubs_greater10	Leisure_social_activities_Religious_group	Leisure_social_activities_Religious_group_1	0	264	67	-Inf	1	1	49605
STRING	STRING-EXP	chronic_inflammation_gene_shot_pubs_greater10	Leisure_social_activities_Religious_group	Leisure_social_activities_Religious_group_5	1	264	37	0.834361042158532	0.267790186670967	1	49605
STRING	STRING-EXP	chronic_inflammation_gene_shot_pubs_greater10	Leisure_social_activities_Religious_group	Leisure_social_activities_Religious_group_3	0	264	59	-Inf	1	1	49605
STRING	STRING-EXP	chronic_inflammation_gene_shot_pubs_greater10	Leisure_social_activities_Religious_group	Leisure_social_activities_Religious_group_2	1	264	61	0.113077070224596	0.37295891626013	1	49605
STRING	STRING-EXP	chronic_inflammation_gene_shot_pubs_greater10	Leisure_social_activities_Religious_group	Leisure_social_activities_Religious_group_6	1	264	16	2.04381440778748	0.072491230899488	0.72491230899488	49605
STRING	STRING-EXP	chronic_inflammation_gene_shot_pubs_greater10	Leisure_social_activities_Religious_group	Leisure_social_activities_Religious_group_10	0	264	11	-Inf	1	1	49605
STRING	STRING-EXP	chronic_inflammation_gene_shot_pubs_greater10	Leisure_social_activities_Religious_group	Leisure_social_activities_Religious_group_9	0	264	13	-Inf	1	1	49605
STRING	STRING-EXP	chronic_inflammation_gene_shot_pubs_greater10	Leisure_social_activities_Religious_group	Leisure_social_activities_Religious_group_11	0	264	7	-Inf	1	1	49605
STRING	STRING-EXP	chronic_inflammation_gene_shot_pubs_greater10	Leisure_social_activities_Religious_group	Leisure_social_activities_Religious_group_8	2	264	15	3.13692381217896	0.0111680038704995	0.122848042575495	49605
STRING	STRING-EXP	chronic_inflammation_gene_shot_pubs_greater10	Leisure_social_activities_Sports_club_or_gym	Leisure_social_activities_Sports_club_or_gym_6	0	264	10	-Inf	1	1	40608
STRING	STRING-EXP	chronic_inflammation_gene_shot_pubs_greater10	Leisure_social_activities_Sports_club_or_gym	Leisure_social_activities_Sports_club_or_gym_4	0	264	19	-Inf	1	1	40608
STRING	STRING-EXP	chronic_inflammation_gene_shot_pubs_greater10	Leisure_social_activities_Sports_club_or_gym	Leisure_social_activities_Sports_club_or_gym_1	0	264	23	-Inf	1	1	40608
STRING	STRING-EXP	chronic_inflammation_gene_shot_pubs_greater10	Leisure_social_activities_Sports_club_or_gym	Leisure_social_activities_Sports_club_or_gym_7	0	264	8	-Inf	1	1	40608
STRING	STRING-EXP	chronic_inflammation_gene_shot_pubs_greater10	Leisure_social_activities_Sports_club_or_gym	Leisure_social_activities_Sports_club_or_gym_2	0	264	21	-Inf	1	1	40608
STRING	STRING-EXP	chronic_inflammation_gene_shot_pubs_greater10	Leisure_social_activities_Sports_club_or_gym	Leisure_social_activities_Sports_club_or_gym_3	0	264	19	-Inf	1	1	40608
STRING	STRING-EXP	chronic_inflammation_gene_shot_pubs_greater10	Leisure_social_activities_Sports_club_or_gym	Leisure_social_activities_Sports_club_or_gym_5	0	264	12	-Inf	1	1	40608
STRING	STRING-EXP	chronic_inflammation_gene_shot_pubs_greater10	Length_of_time_at_current_address	Length_of_time_at_current_address_2	1	264	15	2.13692381217896	0.159893966322258	0.79946983161129	33196
STRING	STRING-EXP	chronic_inflammation_gene_shot_pubs_greater10	Length_of_time_at_current_address	Length_of_time_at_current_address_1	1	264	35	0.914531390842516	0.168689941862216	0.79946983161129	33196
STRING	STRING-EXP	chronic_inflammation_gene_shot_pubs_greater10	Length_of_time_at_current_address	Length_of_time_at_current_address_5	0	264	5	-Inf	1	1	33196
STRING	STRING-EXP	chronic_inflammation_gene_shot_pubs_greater10	Length_of_time_at_current_address	Length_of_time_at_current_address_4	0	264	7	-Inf	1	1	33196
STRING	STRING-EXP	chronic_inflammation_gene_shot_pubs_greater10	Length_of_time_at_current_address	Length_of_time_at_current_address_3	0	264	7	-Inf	1	1	33196
STRING	STRING-EXP	chronic_inflammation_gene_shot_pubs_greater10	Light_smokers,_at_least_100_smokes_in_lifetime	Light_smokers,_at_least_100_smokes_in_lifetime_1	1	264	32	1.04381440778748	0.130914701693306	0.523658806773224	25275
STRING	STRING-EXP	chronic_inflammation_gene_shot_pubs_greater10	Light_smokers,_at_least_100_smokes_in_lifetime	Light_smokers,_at_least_100_smokes_in_lifetime_3	0	264	14	-Inf	1	1	25275
STRING	STRING-EXP	chronic_inflammation_gene_shot_pubs_greater10	Light_smokers,_at_least_100_smokes_in_lifetime	Light_smokers,_at_least_100_smokes_in_lifetime_4	0	264	5	-Inf	1	1	25275
STRING	STRING-EXP	chronic_inflammation_gene_shot_pubs_greater10	Light_smokers,_at_least_100_smokes_in_lifetime	Light_smokers,_at_least_100_smokes_in_lifetime_2	0	264	29	-Inf	1	1	25275
STRING	STRING-EXP	chronic_inflammation_gene_shot_pubs_greater10	Loud_music_exposure_frequency	Loud_music_exposure_frequency_1	0	264	5	-Inf	1	1	2484
STRING	STRING-EXP	chronic_inflammation_gene_shot_pubs_greater10	Lupus_Erythematosus_Systemic	Lupus_Erythematosus_Systemic_1	6	264	24	4.04381440778748	0.0752460714902435	0.22573821447073	23163
STRING	STRING-EXP	chronic_inflammation_gene_shot_pubs_greater10	Lupus_Erythematosus_Systemic	Lupus_Erythematosus_Systemic_3	1	264	8	3.04381440778748	0.223234329131411	0.382231048178208	23163
STRING	STRING-EXP	chronic_inflammation_gene_shot_pubs_greater10	Lupus_Erythematosus_Systemic	Lupus_Erythematosus_Systemic_4	1	264	7	3.23645948572988	0.191115524089104	0.382231048178208	23163
STRING	STRING-EXP	chronic_inflammation_gene_shot_pubs_greater10	Lupus_Erythematosus_Systemic	Lupus_Erythematosus_Systemic_5	4	264	6	5.45885190706633	0.00112243135900535	0.00448972543602141	23163
STRING	STRING-EXP	chronic_inflammation_gene_shot_pubs_greater10	Lupus_Erythematosus_Systemic	Lupus_Erythematosus_Systemic_2	13	264	16	5.74425412592857	0.000215852184424106	0.00107926092212053	23163
STRING	STRING-EXP	chronic_inflammation_gene_shot_pubs_greater10	Malignant_mesothelioma	Malignant_mesothelioma_3	21	264	40	5.11420373567888	0.000833833633513441	0.00480288172903742	29981
STRING	STRING-EXP	chronic_inflammation_gene_shot_pubs_greater10	Malignant_mesothelioma	Malignant_mesothelioma_1	13	264	66	3.69986000657012	0.0267827363084517	0.0535654726169035	29981
STRING	STRING-EXP	chronic_inflammation_gene_shot_pubs_greater10	Malignant_mesothelioma	Malignant_mesothelioma_4	15	264	39	4.66530278453375	0.00323527449803215	0.0129410979921286	29981
STRING	STRING-EXP	chronic_inflammation_gene_shot_pubs_greater10	Malignant_mesothelioma	Malignant_mesothelioma_2	13	264	42	4.35193670314981	0.00650390234140484	0.0195117070242145	29981
STRING	STRING-EXP	chronic_inflammation_gene_shot_pubs_greater10	Malignant_mesothelioma	Malignant_mesothelioma_5	0	264	30	-Inf	1	1	29981
STRING	STRING-EXP	chronic_inflammation_gene_shot_pubs_greater10	Malignant_mesothelioma	Malignant_mesothelioma_6	15	264	27	5.19581750123253	0.000800480288172904	0.00480288172903742	29981
STRING	STRING-EXP	chronic_inflammation_gene_shot_pubs_greater10	Malignant_neoplasm_of_endometrium	Malignant_neoplasm_of_endometrium_1	2	264	17	2.95635156653714	0.17781711634721	0.355634232694421	16381
STRING	STRING-EXP	chronic_inflammation_gene_shot_pubs_greater10	Malignant_neoplasm_of_endometrium	Malignant_neoplasm_of_endometrium_2	1	264	13	2.34337468964639	0.244414601391771	0.355634232694421	16381
STRING	STRING-EXP	chronic_inflammation_gene_shot_pubs_greater10	Malignant_neoplasm_of_kidney	Malignant_neoplasm_of_kidney_5	2	264	10	3.72188631290012	0.0344461243002493	0.103338372900748	24472
STRING	STRING-EXP	chronic_inflammation_gene_shot_pubs_greater10	Malignant_neoplasm_of_kidney	Malignant_neoplasm_of_kidney_1	11	264	31	4.5490497160379	0.00314632452090058	0.0125852980836023	24472
STRING	STRING-EXP	chronic_inflammation_gene_shot_pubs_greater10	Malignant_neoplasm_of_kidney	Malignant_neoplasm_of_kidney_4	0	264	12	-Inf	1	1	24472
STRING	STRING-EXP	chronic_inflammation_gene_shot_pubs_greater10	Malignant_neoplasm_of_kidney	Malignant_neoplasm_of_kidney_2	4	264	25	3.39995821801276	0.0571650390225963	0.114330078045193	24472
STRING	STRING-EXP	chronic_inflammation_gene_shot_pubs_greater10	Malignant_neoplasm_of_kidney	Malignant_neoplasm_of_kidney_3	5	264	13	4.66530278453375	0.00204306787071467	0.0102153393535733	24472
STRING	STRING-EXP	chronic_inflammation_gene_shot_pubs_greater10	Malignant_neoplasm_of_lung	Malignant_neoplasm_of_lung_3	20	264	119	3.4709247393669	0.00898521688977932	0.0449260844488966	32942
STRING	STRING-EXP	chronic_inflammation_gene_shot_pubs_greater10	Malignant_neoplasm_of_lung	Malignant_neoplasm_of_lung_4	8	264	91	2.53601976758879	0.0465349239595665	0.1396047718787	32942
STRING	STRING-EXP	chronic_inflammation_gene_shot_pubs_greater10	Malignant_neoplasm_of_lung	Malignant_neoplasm_of_lung_2	40	264	138	4.25721804589668	0.00306590170901254	0.0183954102540752	32942
STRING	STRING-EXP	chronic_inflammation_gene_shot_pubs_greater10	Malignant_neoplasm_of_lung	Malignant_neoplasm_of_lung_7	0	264	45	-Inf	1	1	32942
STRING	STRING-EXP	chronic_inflammation_gene_shot_pubs_greater10	Malignant_neoplasm_of_lung	Malignant_neoplasm_of_lung_1	16	264	145	2.86390531777255	0.0251343229214097	0.100537291685639	32942
STRING	STRING-EXP	chronic_inflammation_gene_shot_pubs_greater10	Malignant_neoplasm_of_lung	Malignant_neoplasm_of_lung_5	45	264	87	5.09272400826843	0.000364265549585648	0.00254985884709954	32942
STRING	STRING-EXP	chronic_inflammation_gene_shot_pubs_greater10	Malignant_neoplasm_of_lung	Malignant_neoplasm_of_lung_6	1	264	64	0.0438144077874823	0.585496160033998	1	32942
STRING	STRING-EXP	chronic_inflammation_gene_shot_pubs_greater10	Malignant_neoplasm_of_ovary	Malignant_neoplasm_of_ovary_1	17	264	107	3.38981026263667	0.0101440999630513	0.0304994793591079	29770
STRING	STRING-EXP	chronic_inflammation_gene_shot_pubs_greater10	Malignant_neoplasm_of_ovary	Malignant_neoplasm_of_ovary_3	11	264	65	3.48087821339633	0.00762486983977696	0.0304994793591079	29770
STRING	STRING-EXP	chronic_inflammation_gene_shot_pubs_greater10	Malignant_neoplasm_of_ovary	Malignant_neoplasm_of_ovary_4	0	264	29	-Inf	1	1	29770
STRING	STRING-EXP	chronic_inflammation_gene_shot_pubs_greater10	Malignant_neoplasm_of_ovary	Malignant_neoplasm_of_ovary_2	0	264	68	-Inf	1	1	29770
STRING	STRING-EXP	chronic_inflammation_gene_shot_pubs_greater10	Malignant_neoplasm_of_pancreas	Malignant_neoplasm_of_pancreas_1	18	264	90	3.72188631290012	0.0167407613225896	0.083703806612948	28791
STRING	STRING-EXP	chronic_inflammation_gene_shot_pubs_greater10	Malignant_neoplasm_of_pancreas	Malignant_neoplasm_of_pancreas_2	11	264	58	3.64526503129721	0.0181994998610725	0.083703806612948	28791
STRING	STRING-EXP	chronic_inflammation_gene_shot_pubs_greater10	Malignant_neoplasm_of_pancreas	Malignant_neoplasm_of_pancreas_5	9	264	17	5.12627656797946	0.000277854959711031	0.00194498471797722	28791
STRING	STRING-EXP	chronic_inflammation_gene_shot_pubs_greater10	Malignant_neoplasm_of_pancreas	Malignant_neoplasm_of_pancreas_3	2	264	40	1.72188631290012	0.246179494303973	0.516289247013059	28791
STRING	STRING-EXP	chronic_inflammation_gene_shot_pubs_greater10	Malignant_neoplasm_of_pancreas	Malignant_neoplasm_of_pancreas_4	9	264	26	4.5132996910887	0.00191025284801334	0.01146151708808	28791
STRING	STRING-EXP	chronic_inflammation_gene_shot_pubs_greater10	Malignant_neoplasm_of_pancreas	Malignant_neoplasm_of_pancreas_6	1	264	15	2.13692381217896	0.17209641567102	0.516289247013059	28791
STRING	STRING-EXP	chronic_inflammation_gene_shot_pubs_greater10	Malignant_neoplasm_of_pancreas	Malignant_neoplasm_of_pancreas_7	0	264	6	-Inf	1	1	28791
STRING	STRING-EXP	chronic_inflammation_gene_shot_pubs_greater10	Malignant_tumor_of_colon	Malignant_tumor_of_colon_1	40	264	128	4.36574250267484	0.00211370488949675	0.0126822293369805	32170
STRING	STRING-EXP	chronic_inflammation_gene_shot_pubs_greater10	Malignant_tumor_of_colon	Malignant_tumor_of_colon_6	0	264	30	-Inf	1	1	32170
STRING	STRING-EXP	chronic_inflammation_gene_shot_pubs_greater10	Malignant_tumor_of_colon	Malignant_tumor_of_colon_2	13	264	89	3.26852069496218	0.0157906188803581	0.0631624755214324	32170
STRING	STRING-EXP	chronic_inflammation_gene_shot_pubs_greater10	Malignant_tumor_of_colon	Malignant_tumor_of_colon_3	5	264	71	2.21599538317016	0.101364583009543	0.304093749028628	32170
STRING	STRING-EXP	chronic_inflammation_gene_shot_pubs_greater10	Malignant_tumor_of_colon	Malignant_tumor_of_colon_5	16	264	54	4.28892690562401	0.00245562773926829	0.0126822293369805	32170
STRING	STRING-EXP	chronic_inflammation_gene_shot_pubs_greater10	Malignant_tumor_of_colon	Malignant_tumor_of_colon_4	2	264	55	1.26245469426282	0.284635230487085	0.569270460974169	32170
STRING	STRING-EXP	chronic_inflammation_gene_shot_pubs_greater10	Malignant_tumor_of_colon	Malignant_tumor_of_colon_7	7	264	7	6.04381440778748	3.10838954337758e-05	0.00021758726803643	32170
STRING	STRING-EXP	chronic_inflammation_gene_shot_pubs_greater10	Mesothelioma	Mesothelioma_1	3	264	17	3.5413140672583	0.0750501289028932	0.225150386708679	24436
STRING	STRING-EXP	chronic_inflammation_gene_shot_pubs_greater10	Mesothelioma	Mesothelioma_2	7	264	17	4.76370648859475	0.00274174407660515	0.0137087203830257	24436
STRING	STRING-EXP	chronic_inflammation_gene_shot_pubs_greater10	Mesothelioma	Mesothelioma_3	4	264	16	4.04381440778748	0.0305274788230961	0.122109915292385	24436
STRING	STRING-EXP	chronic_inflammation_gene_shot_pubs_greater10	Mesothelioma	Mesothelioma_5	0	264	5	-Inf	1	1	24436
STRING	STRING-EXP	chronic_inflammation_gene_shot_pubs_greater10	Mesothelioma	Mesothelioma_4	1	264	11	2.58438278915018	0.225641445349265	0.451282890698531	24436
STRING	STRING-EXP	chronic_inflammation_gene_shot_pubs_greater10	Milk_type_used_Full_cream	Milk_type_used_Full_cream_1	1	264	12	2.45885190706633	0.0636768230058199	0.25470729202328	17525
STRING	STRING-EXP	chronic_inflammation_gene_shot_pubs_greater10	Milk_type_used_Full_cream	Milk_type_used_Full_cream_2	0	264	7	-Inf	1	1	17525
STRING	STRING-EXP	chronic_inflammation_gene_shot_pubs_greater10	Milk_type_used_Full_cream	Milk_type_used_Full_cream_3	0	264	6	-Inf	1	1	17525
STRING	STRING-EXP	chronic_inflammation_gene_shot_pubs_greater10	Milk_type_used_Full_cream	Milk_type_used_Full_cream_4	0	264	5	-Inf	1	1	17525
STRING	STRING-EXP	chronic_inflammation_gene_shot_pubs_greater10	Milk_type_used_Skimmed	Milk_type_used_Skimmed_4	1	264	8	3.04381440778748	0.0372622630386895	0.298098104309516	32230
STRING	STRING-EXP	chronic_inflammation_gene_shot_pubs_greater10	Milk_type_used_Skimmed	Milk_type_used_Skimmed_1	0	264	12	-Inf	1	1	32230
STRING	STRING-EXP	chronic_inflammation_gene_shot_pubs_greater10	Milk_type_used_Skimmed	Milk_type_used_Skimmed_5	0	264	7	-Inf	1	1	32230
STRING	STRING-EXP	chronic_inflammation_gene_shot_pubs_greater10	Milk_type_used_Skimmed	Milk_type_used_Skimmed_2	0	264	12	-Inf	1	1	32230
STRING	STRING-EXP	chronic_inflammation_gene_shot_pubs_greater10	Milk_type_used_Skimmed	Milk_type_used_Skimmed_7	0	264	7	-Inf	1	1	32230
STRING	STRING-EXP	chronic_inflammation_gene_shot_pubs_greater10	Milk_type_used_Skimmed	Milk_type_used_Skimmed_3	1	264	10	2.72188631290012	0.0557227513884149	0.390059259718904	32230
STRING	STRING-EXP	chronic_inflammation_gene_shot_pubs_greater10	Milk_type_used_Skimmed	Milk_type_used_Skimmed_6	0	264	7	-Inf	1	1	32230
STRING	STRING-EXP	chronic_inflammation_gene_shot_pubs_greater10	Milk_type_used_Skimmed	Milk_type_used_Skimmed_8	0	264	6	-Inf	1	1	32230
STRING	STRING-EXP	chronic_inflammation_gene_shot_pubs_greater10	Multiple_Sclerosis	Multiple_Sclerosis_2	9	264	19	4.96581189578621	0.0218742715051675	0.0437485430103349	25737
STRING	STRING-EXP	chronic_inflammation_gene_shot_pubs_greater10	Multiple_Sclerosis	Multiple_Sclerosis_1	15	264	23	5.42714304733899	0.00439039552412775	0.0131711865723832	25737
STRING	STRING-EXP	chronic_inflammation_gene_shot_pubs_greater10	Multiple_Sclerosis	Multiple_Sclerosis_7	8	264	8	6.04381440778748	0.000233118346413863	0.00163182842489704	25737
STRING	STRING-EXP	chronic_inflammation_gene_shot_pubs_greater10	Multiple_Sclerosis	Multiple_Sclerosis_3	14	264	16	5.85116932984509	0.000233118346413863	0.00163182842489704	25737
STRING	STRING-EXP	chronic_inflammation_gene_shot_pubs_greater10	Multiple_Sclerosis	Multiple_Sclerosis_4	3	264	11	4.16934528987134	0.0958116403760976	0.0958116403760976	25737
STRING	STRING-EXP	chronic_inflammation_gene_shot_pubs_greater10	Multiple_Sclerosis	Multiple_Sclerosis_6	7	264	9	5.68124432840277	0.00135985702074753	0.00679928510373766	25737
STRING	STRING-EXP	chronic_inflammation_gene_shot_pubs_greater10	Multiple_Sclerosis	Multiple_Sclerosis_5	7	264	10	5.52924123495772	0.00244774263734556	0.00979097054938224	25737
STRING	STRING-EXP	chronic_inflammation_gene_shot_pubs_greater10	Myocardial_Infarction	Myocardial_Infarction_2	9	264	46	3.69017745317278	0.0481529177082544	0.0481529177082544	39602
STRING	STRING-EXP	chronic_inflammation_gene_shot_pubs_greater10	Myocardial_Infarction	Myocardial_Infarction_6	15	264	24	5.36574250267484	0.000303007347928187	0.00181804408756912	39602
STRING	STRING-EXP	chronic_inflammation_gene_shot_pubs_greater10	Myocardial_Infarction	Myocardial_Infarction_4	13	264	34	4.65679128467823	0.00462086205590486	0.017877433527763	39602
STRING	STRING-EXP	chronic_inflammation_gene_shot_pubs_greater10	Myocardial_Infarction	Myocardial_Infarction_1	19	264	49	4.67703207711586	0.00446935838194076	0.017877433527763	39602
STRING	STRING-EXP	chronic_inflammation_gene_shot_pubs_greater10	Myocardial_Infarction	Myocardial_Infarction_3	12	264	37	4.41932354287969	0.00919122288715501	0.01838244577431	39602
STRING	STRING-EXP	chronic_inflammation_gene_shot_pubs_greater10	Myocardial_Infarction	Myocardial_Infarction_5	13	264	31	4.7900578155417	0.00267656490669899	0.0133828245334949	39602
STRING	STRING-EXP	chronic_inflammation_gene_shot_pubs_greater10	Myocardial_Ischemia	Myocardial_Ischemia_1	7	264	87	2.40822583399636	0.107707870851716	0.215415741703431	35586
STRING	STRING-EXP	chronic_inflammation_gene_shot_pubs_greater10	Myocardial_Ischemia	Myocardial_Ischemia_5	17	264	55	4.34991753551316	0.00177030938263973	0.00885154691319864	35586
STRING	STRING-EXP	chronic_inflammation_gene_shot_pubs_greater10	Myocardial_Ischemia	Myocardial_Ischemia_2	41	264	87	4.95842291655684	0.000309101638238683	0.0018546098294321	35586
STRING	STRING-EXP	chronic_inflammation_gene_shot_pubs_greater10	Myocardial_Ischemia	Myocardial_Ischemia_3	18	264	78	3.92833719036755	0.00494562621181892	0.0197825048472757	35586
STRING	STRING-EXP	chronic_inflammation_gene_shot_pubs_greater10	Myocardial_Ischemia	Myocardial_Ischemia_4	2	264	63	1.06653448428757	0.355832185910585	0.355832185910585	35586
STRING	STRING-EXP	chronic_inflammation_gene_shot_pubs_greater10	Myocardial_Ischemia	Myocardial_Ischemia_6	4	264	36	2.87388940634517	0.0530811813302611	0.159243543990783	35586
STRING	STRING-EXP	chronic_inflammation_gene_shot_pubs_greater10	Nephroblastoma	Nephroblastoma_1	0	264	16	-Inf	1	1	18807
STRING	STRING-EXP	chronic_inflammation_gene_shot_pubs_greater10	Nephroblastoma	Nephroblastoma_3	0	264	7	-Inf	1	1	18807
STRING	STRING-EXP	chronic_inflammation_gene_shot_pubs_greater10	Nephroblastoma	Nephroblastoma_4	0	264	7	-Inf	1	1	18807
STRING	STRING-EXP	chronic_inflammation_gene_shot_pubs_greater10	Nephroblastoma	Nephroblastoma_2	1	264	12	2.45885190706633	0.151850276478094	0.607401105912378	18807
STRING	STRING-EXP	chronic_inflammation_gene_shot_pubs_greater10	Noisy_workplace	Noisy_workplace_3	0	264	8	-Inf	1	1	28379
STRING	STRING-EXP	chronic_inflammation_gene_shot_pubs_greater10	Noisy_workplace	Noisy_workplace_1	0	264	15	-Inf	1	1	28379
STRING	STRING-EXP	chronic_inflammation_gene_shot_pubs_greater10	Noisy_workplace	Noisy_workplace_6	0	264	6	-Inf	1	1	28379
STRING	STRING-EXP	chronic_inflammation_gene_shot_pubs_greater10	Noisy_workplace	Noisy_workplace_2	0	264	9	-Inf	1	1	28379
STRING	STRING-EXP	chronic_inflammation_gene_shot_pubs_greater10	Noisy_workplace	Noisy_workplace_5	0	264	8	-Inf	1	1	28379
STRING	STRING-EXP	chronic_inflammation_gene_shot_pubs_greater10	Noisy_workplace	Noisy_workplace_4	0	264	8	-Inf	1	1	28379
STRING	STRING-EXP	chronic_inflammation_gene_shot_pubs_greater10	Nonalcoholic_Fatty_Liver_Disease	Nonalcoholic_Fatty_Liver_Disease_1	16	264	43	4.61754965308538	0.00422221042009666	0.0211110521004833	37657
STRING	STRING-EXP	chronic_inflammation_gene_shot_pubs_greater10	Nonalcoholic_Fatty_Liver_Disease	Nonalcoholic_Fatty_Liver_Disease_4	14	264	26	5.15072961170399	0.000557650432842955	0.00334590259705773	37657
STRING	STRING-EXP	chronic_inflammation_gene_shot_pubs_greater10	Nonalcoholic_Fatty_Liver_Disease	Nonalcoholic_Fatty_Liver_Disease_3	13	264	35	4.61497110898361	0.00422221042009666	0.0211110521004833	37657
STRING	STRING-EXP	chronic_inflammation_gene_shot_pubs_greater10	Nonalcoholic_Fatty_Liver_Disease	Nonalcoholic_Fatty_Liver_Disease_6	11	264	12	5.91828352570362	2.65547825163312e-05	0.000185883477614318	37657
STRING	STRING-EXP	chronic_inflammation_gene_shot_pubs_greater10	Nonalcoholic_Fatty_Liver_Disease	Nonalcoholic_Fatty_Liver_Disease_2	1	264	37	0.834361042158532	0.418768920282543	1	37657
STRING	STRING-EXP	chronic_inflammation_gene_shot_pubs_greater10	Nonalcoholic_Fatty_Liver_Disease	Nonalcoholic_Fatty_Liver_Disease_5	0	264	18	-Inf	1	1	37657
STRING	STRING-EXP	chronic_inflammation_gene_shot_pubs_greater10	Nonalcoholic_Fatty_Liver_Disease	Nonalcoholic_Fatty_Liver_Disease_7	0	264	9	-Inf	1	1	37657
STRING	STRING-EXP	chronic_inflammation_gene_shot_pubs_greater10	Non_butter_spread_type_details_Olive_oil_based_spread_eg_Bertolli	Non_butter_spread_type_details_Olive_oil_based_spread_eg_Bertolli_1	0	264	7	-Inf	1	1	5776
STRING	STRING-EXP	chronic_inflammation_gene_shot_pubs_greater10	Non_butter_spread_type_details_Soft_tub_margarine	Non_butter_spread_type_details_Soft_tub_margarine_1	0	264	6	-Inf	1	1	6050
STRING	STRING-EXP	chronic_inflammation_gene_shot_pubs_greater10	Non_butter_spread_type_details_Soft_tub_margarine	Non_butter_spread_type_details_Soft_tub_margarine_2	0	264	5	-Inf	1	1	6050
STRING	STRING-EXP	chronic_inflammation_gene_shot_pubs_greater10	Non_oily_fish_intake	Non_oily_fish_intake_1	2	264	62	1.08961809740061	0.208576752618856	0.689464141821112	39711
STRING	STRING-EXP	chronic_inflammation_gene_shot_pubs_greater10	Non_oily_fish_intake	Non_oily_fish_intake_4	0	264	6	-Inf	1	1	39711
STRING	STRING-EXP	chronic_inflammation_gene_shot_pubs_greater10	Non_oily_fish_intake	Non_oily_fish_intake_3	1	264	20	1.72188631290012	0.172366035455278	0.689464141821112	39711
STRING	STRING-EXP	chronic_inflammation_gene_shot_pubs_greater10	Non_oily_fish_intake	Non_oily_fish_intake_2	2	264	23	2.52025245173047	0.0839544721998388	0.419772360999194	39711
STRING	STRING-EXP	chronic_inflammation_gene_shot_pubs_greater10	Non_oily_fish_intake	Non_oily_fish_intake_5	1	264	5	3.72188631290012	0.0163930298146656	0.0983581788879936	39711
STRING	STRING-EXP	chronic_inflammation_gene_shot_pubs_greater10	Non_oily_fish_intake	Non_oily_fish_intake_6	0	264	5	-Inf	1	1	39711
STRING	STRING-EXP	chronic_inflammation_gene_shot_pubs_greater10	NonSmall_Cell_Lung_Carcinoma	NonSmall_Cell_Lung_Carcinoma_1	11	264	97	2.90333318423765	0.0240414990190536	0.0721244970571609	30072
STRING	STRING-EXP	chronic_inflammation_gene_shot_pubs_greater10	NonSmall_Cell_Lung_Carcinoma	NonSmall_Cell_Lung_Carcinoma_3	16	264	65	4.02144659475903	0.00236092175705783	0.0094436870282313	30072
STRING	STRING-EXP	chronic_inflammation_gene_shot_pubs_greater10	NonSmall_Cell_Lung_Carcinoma	NonSmall_Cell_Lung_Carcinoma_5	9	264	28	4.40638448717219	0.00113058224985868	0.00565291124929339	30072
STRING	STRING-EXP	chronic_inflammation_gene_shot_pubs_greater10	NonSmall_Cell_Lung_Carcinoma	NonSmall_Cell_Lung_Carcinoma_2	2	264	67	0.97772521732971	0.31446812755628	0.628936255112559	30072
STRING	STRING-EXP	chronic_inflammation_gene_shot_pubs_greater10	NonSmall_Cell_Lung_Carcinoma	NonSmall_Cell_Lung_Carcinoma_4	1	264	53	0.315893953224283	0.453629501546237	0.628936255112559	30072
STRING	STRING-EXP	chronic_inflammation_gene_shot_pubs_greater10	North_UK	North_UK_2	2	264	53	1.31589395322428	0.169694996642725	1	49146
STRING	STRING-EXP	chronic_inflammation_gene_shot_pubs_greater10	North_UK	North_UK_9	0	264	6	-Inf	1	1	49146
STRING	STRING-EXP	chronic_inflammation_gene_shot_pubs_greater10	North_UK	North_UK_5	5	264	32	3.36574250267484	0.010722933241093	0.0965063991698374	49146
STRING	STRING-EXP	chronic_inflammation_gene_shot_pubs_greater10	North_UK	North_UK_1	3	264	96	1.04381440778748	0.212301869900503	1	49146
STRING	STRING-EXP	chronic_inflammation_gene_shot_pubs_greater10	North_UK	North_UK_7	0	264	17	-Inf	1	1	49146
STRING	STRING-EXP	chronic_inflammation_gene_shot_pubs_greater10	North_UK	North_UK_3	1	264	52	0.34337468964639	0.323641320935154	1	49146
STRING	STRING-EXP	chronic_inflammation_gene_shot_pubs_greater10	North_UK	North_UK_8	0	264	16	-Inf	1	1	49146
STRING	STRING-EXP	chronic_inflammation_gene_shot_pubs_greater10	North_UK	North_UK_4	0	264	39	-Inf	1	1	49146
STRING	STRING-EXP	chronic_inflammation_gene_shot_pubs_greater10	North_UK	North_UK_6	0	264	17	-Inf	1	1	49146
STRING	STRING-EXP	chronic_inflammation_gene_shot_pubs_greater10	Number_of_full_sisters	Number_of_full_sisters_1	0	264	12	-Inf	1	1	20947
STRING	STRING-EXP	chronic_inflammation_gene_shot_pubs_greater10	Number_of_full_sisters	Number_of_full_sisters_2	0	264	12	-Inf	1	1	20947
STRING	STRING-EXP	chronic_inflammation_gene_shot_pubs_greater10	Number_of_full_sisters	Number_of_full_sisters_4	0	264	8	-Inf	1	1	20947
STRING	STRING-EXP	chronic_inflammation_gene_shot_pubs_greater10	Number_of_full_sisters	Number_of_full_sisters_3	0	264	8	-Inf	1	1	20947
STRING	STRING-EXP	chronic_inflammation_gene_shot_pubs_greater10	Osteoporosis	Osteoporosis_1	16	264	32	5.04381440778748	0.000629194630872483	0.00314597315436242	28607
STRING	STRING-EXP	chronic_inflammation_gene_shot_pubs_greater10	Osteoporosis	Osteoporosis_5	0	264	9	-Inf	1	1	28607
STRING	STRING-EXP	chronic_inflammation_gene_shot_pubs_greater10	Osteoporosis	Osteoporosis_2	0	264	22	-Inf	1	1	28607
STRING	STRING-EXP	chronic_inflammation_gene_shot_pubs_greater10	Osteoporosis	Osteoporosis_3	0	264	13	-Inf	1	1	28607
STRING	STRING-EXP	chronic_inflammation_gene_shot_pubs_greater10	Osteoporosis	Osteoporosis_4	1	264	12	2.45885190706633	0.197322427293065	0.789289709172259	28607
STRING	STRING-EXP	chronic_inflammation_gene_shot_pubs_greater10	Ovarian_Mucinous_Adenocarcinoma	Ovarian_Mucinous_Adenocarcinoma_2	0	264	5	-Inf	1	1	11282
STRING	STRING-EXP	chronic_inflammation_gene_shot_pubs_greater10	Ovarian_Mucinous_Adenocarcinoma	Ovarian_Mucinous_Adenocarcinoma_1	0	264	6	-Inf	1	1	11282
STRING	STRING-EXP	chronic_inflammation_gene_shot_pubs_greater10	Ovarian_Serous_Adenocarcinoma	Ovarian_Serous_Adenocarcinoma_3	1	264	6	3.45885190706633	0.067398994600633	0.202196983801899	10741
STRING	STRING-EXP	chronic_inflammation_gene_shot_pubs_greater10	Ovarian_Serous_Adenocarcinoma	Ovarian_Serous_Adenocarcinoma_1	0	264	8	-Inf	1	1	10741
STRING	STRING-EXP	chronic_inflammation_gene_shot_pubs_greater10	Ovarian_Serous_Adenocarcinoma	Ovarian_Serous_Adenocarcinoma_2	0	264	7	-Inf	1	1	10741
STRING	STRING-EXP	chronic_inflammation_gene_shot_pubs_greater10	Own_or_rent_accommodation_lived_in_Own_outright_by_you_or_someone_in_your_household	Own_or_rent_accommodation_lived_in_Own_outright_by_you_or_someone_in_your_household_2	2	264	21	2.65149698500872	0.0385492050829107	0.231295230497464	35097
STRING	STRING-EXP	chronic_inflammation_gene_shot_pubs_greater10	Own_or_rent_accommodation_lived_in_Own_outright_by_you_or_someone_in_your_household	Own_or_rent_accommodation_lived_in_Own_outright_by_you_or_someone_in_your_household_3	0	264	21	-Inf	1	1	35097
STRING	STRING-EXP	chronic_inflammation_gene_shot_pubs_greater10	Own_or_rent_accommodation_lived_in_Own_outright_by_you_or_someone_in_your_household	Own_or_rent_accommodation_lived_in_Own_outright_by_you_or_someone_in_your_household_4	0	264	13	-Inf	1	1	35097
STRING	STRING-EXP	chronic_inflammation_gene_shot_pubs_greater10	Own_or_rent_accommodation_lived_in_Own_outright_by_you_or_someone_in_your_household	Own_or_rent_accommodation_lived_in_Own_outright_by_you_or_someone_in_your_household_5	0	264	12	-Inf	1	1	35097
STRING	STRING-EXP	chronic_inflammation_gene_shot_pubs_greater10	Own_or_rent_accommodation_lived_in_Own_outright_by_you_or_someone_in_your_household	Own_or_rent_accommodation_lived_in_Own_outright_by_you_or_someone_in_your_household_1	0	264	22	-Inf	1	1	35097
STRING	STRING-EXP	chronic_inflammation_gene_shot_pubs_greater10	Own_or_rent_accommodation_lived_in_Own_outright_by_you_or_someone_in_your_household	Own_or_rent_accommodation_lived_in_Own_outright_by_you_or_someone_in_your_household_6	0	264	8	-Inf	1	1	35097
STRING	STRING-EXP	chronic_inflammation_gene_shot_pubs_greater10	Own_or_rent_accommodation_lived_in_Rent_from_local_authority,_local_council,_housing_association	Own_or_rent_accommodation_lived_in_Rent_from_local_authority,_local_council,_housing_association_3	1	264	23	1.52025245173047	0.1620849609375	1	40959
STRING	STRING-EXP	chronic_inflammation_gene_shot_pubs_greater10	Own_or_rent_accommodation_lived_in_Rent_from_local_authority,_local_council,_housing_association	Own_or_rent_accommodation_lived_in_Rent_from_local_authority,_local_council,_housing_association_7	0	264	8	-Inf	1	1	40959
STRING	STRING-EXP	chronic_inflammation_gene_shot_pubs_greater10	Own_or_rent_accommodation_lived_in_Rent_from_local_authority,_local_council,_housing_association	Own_or_rent_accommodation_lived_in_Rent_from_local_authority,_local_council,_housing_association_1	0	264	31	-Inf	1	1	40959
STRING	STRING-EXP	chronic_inflammation_gene_shot_pubs_greater10	Own_or_rent_accommodation_lived_in_Rent_from_local_authority,_local_council,_housing_association	Own_or_rent_accommodation_lived_in_Rent_from_local_authority,_local_council,_housing_association_2	0	264	28	-Inf	1	1	40959
STRING	STRING-EXP	chronic_inflammation_gene_shot_pubs_greater10	Own_or_rent_accommodation_lived_in_Rent_from_local_authority,_local_council,_housing_association	Own_or_rent_accommodation_lived_in_Rent_from_local_authority,_local_council,_housing_association_4	0	264	16	-Inf	1	1	40959
STRING	STRING-EXP	chronic_inflammation_gene_shot_pubs_greater10	Own_or_rent_accommodation_lived_in_Rent_from_local_authority,_local_council,_housing_association	Own_or_rent_accommodation_lived_in_Rent_from_local_authority,_local_council,_housing_association_5	0	264	16	-Inf	1	1	40959
STRING	STRING-EXP	chronic_inflammation_gene_shot_pubs_greater10	Own_or_rent_accommodation_lived_in_Rent_from_local_authority,_local_council,_housing_association	Own_or_rent_accommodation_lived_in_Rent_from_local_authority,_local_council,_housing_association_6	0	264	9	-Inf	1	1	40959
STRING	STRING-EXP	chronic_inflammation_gene_shot_pubs_greater10	Papillary_thyroid_carcinoma	Papillary_thyroid_carcinoma_3	1	264	9	2.87388940634517	0.108897126969416	0.435588507877665	17263
STRING	STRING-EXP	chronic_inflammation_gene_shot_pubs_greater10	Papillary_thyroid_carcinoma	Papillary_thyroid_carcinoma_2	0	264	9	-Inf	1	1	17263
STRING	STRING-EXP	chronic_inflammation_gene_shot_pubs_greater10	Papillary_thyroid_carcinoma	Papillary_thyroid_carcinoma_4	0	264	7	-Inf	1	1	17263
STRING	STRING-EXP	chronic_inflammation_gene_shot_pubs_greater10	Papillary_thyroid_carcinoma	Papillary_thyroid_carcinoma_1	1	264	10	2.72188631290012	0.124073215940686	0.435588507877665	17263
STRING	STRING-EXP	chronic_inflammation_gene_shot_pubs_greater10	PARKINSON_DISEASE_2_AUTOSOMAL_RECESSIVE_JUVENILE	PARKINSON_DISEASE_2_AUTOSOMAL_RECESSIVE_JUVENILE_2	1	264	10	2.72188631290012	0.176800206105887	0.707200824423548	15525
STRING	STRING-EXP	chronic_inflammation_gene_shot_pubs_greater10	PARKINSON_DISEASE_2_AUTOSOMAL_RECESSIVE_JUVENILE	PARKINSON_DISEASE_2_AUTOSOMAL_RECESSIVE_JUVENILE_4	0	264	5	-Inf	1	1	15525
STRING	STRING-EXP	chronic_inflammation_gene_shot_pubs_greater10	PARKINSON_DISEASE_2_AUTOSOMAL_RECESSIVE_JUVENILE	PARKINSON_DISEASE_2_AUTOSOMAL_RECESSIVE_JUVENILE_1	0	264	10	-Inf	1	1	15525
STRING	STRING-EXP	chronic_inflammation_gene_shot_pubs_greater10	PARKINSON_DISEASE_2_AUTOSOMAL_RECESSIVE_JUVENILE	PARKINSON_DISEASE_2_AUTOSOMAL_RECESSIVE_JUVENILE_3	0	264	6	-Inf	1	1	15525
STRING	STRING-EXP	chronic_inflammation_gene_shot_pubs_greater10	Parkinson_Disease	Parkinson_Disease_3	4	264	26	3.34337468964639	0.0481136074607885	0.192454429843154	33025
STRING	STRING-EXP	chronic_inflammation_gene_shot_pubs_greater10	Parkinson_Disease	Parkinson_Disease_4	3	264	24	3.04381440778748	0.0818143281051293	0.245442984315388	33025
STRING	STRING-EXP	chronic_inflammation_gene_shot_pubs_greater10	Parkinson_Disease	Parkinson_Disease_1	12	264	32	4.62877690850864	0.00163507539514322	0.00981045237085932	33025
STRING	STRING-EXP	chronic_inflammation_gene_shot_pubs_greater10	Parkinson_Disease	Parkinson_Disease_2	5	264	29	3.50776150754727	0.0325803912069279	0.162901956034639	33025
STRING	STRING-EXP	chronic_inflammation_gene_shot_pubs_greater10	Parkinson_Disease	Parkinson_Disease_7	0	264	5	-Inf	1	1	33025
STRING	STRING-EXP	chronic_inflammation_gene_shot_pubs_greater10	Parkinson_Disease	Parkinson_Disease_5	0	264	19	-Inf	1	1	33025
STRING	STRING-EXP	chronic_inflammation_gene_shot_pubs_greater10	Parkinson_Disease	Parkinson_Disease_6	3	264	7	4.82142198645103	0.000726700175619209	0.00508690122933446	33025
STRING	STRING-EXP	chronic_inflammation_gene_shot_pubs_greater10	Past_tobacco_smoking	Past_tobacco_smoking_1	1	264	201	-1.60723728339145	0.521968661662018	1	53416
STRING	STRING-EXP	chronic_inflammation_gene_shot_pubs_greater10	Past_tobacco_smoking	Past_tobacco_smoking_2	0	264	113	-Inf	1	1	53416
STRING	STRING-EXP	chronic_inflammation_gene_shot_pubs_greater10	Past_tobacco_smoking	Past_tobacco_smoking_7	2	264	60	1.13692381217896	0.128161446730442	1	53416
STRING	STRING-EXP	chronic_inflammation_gene_shot_pubs_greater10	Past_tobacco_smoking	Past_tobacco_smoking_9	0	264	38	-Inf	1	1	53416
STRING	STRING-EXP	chronic_inflammation_gene_shot_pubs_greater10	Past_tobacco_smoking	Past_tobacco_smoking_4	1	264	76	-0.204113105656103	0.391036561394313	1	53416
STRING	STRING-EXP	chronic_inflammation_gene_shot_pubs_greater10	Past_tobacco_smoking	Past_tobacco_smoking_5	0	264	73	-Inf	1	1	53416
STRING	STRING-EXP	chronic_inflammation_gene_shot_pubs_greater10	Past_tobacco_smoking	Past_tobacco_smoking_6	0	264	63	-Inf	1	1	53416
STRING	STRING-EXP	chronic_inflammation_gene_shot_pubs_greater10	Past_tobacco_smoking	Past_tobacco_smoking_8	0	264	44	-Inf	1	1	53416
STRING	STRING-EXP	chronic_inflammation_gene_shot_pubs_greater10	Past_tobacco_smoking	Past_tobacco_smoking_3	2	264	108	0.288926905624014	0.293651833685905	1	53416
STRING	STRING-EXP	chronic_inflammation_gene_shot_pubs_greater10	Past_tobacco_smoking	Past_tobacco_smoking_10	0	264	6	-Inf	1	1	53416
STRING	STRING-EXP	chronic_inflammation_gene_shot_pubs_greater10	Pork_intake	Pork_intake_2	1	264	13	2.34337468964639	0.106430868167203	0.851446945337621	34209
STRING	STRING-EXP	chronic_inflammation_gene_shot_pubs_greater10	Pork_intake	Pork_intake_1	0	264	16	-Inf	1	1	34209
STRING	STRING-EXP	chronic_inflammation_gene_shot_pubs_greater10	Pork_intake	Pork_intake_7	0	264	6	-Inf	1	1	34209
STRING	STRING-EXP	chronic_inflammation_gene_shot_pubs_greater10	Pork_intake	Pork_intake_3	0	264	10	-Inf	1	1	34209
STRING	STRING-EXP	chronic_inflammation_gene_shot_pubs_greater10	Pork_intake	Pork_intake_4	0	264	9	-Inf	1	1	34209
STRING	STRING-EXP	chronic_inflammation_gene_shot_pubs_greater10	Pork_intake	Pork_intake_5	0	264	8	-Inf	1	1	34209
STRING	STRING-EXP	chronic_inflammation_gene_shot_pubs_greater10	Pork_intake	Pork_intake_8	0	264	6	-Inf	1	1	34209
STRING	STRING-EXP	chronic_inflammation_gene_shot_pubs_greater10	Pork_intake	Pork_intake_6	0	264	6	-Inf	1	1	34209
STRING	STRING-EXP	chronic_inflammation_gene_shot_pubs_greater10	Processed_meat_intake	Processed_meat_intake_5	0	264	24	-Inf	1	1	46503
STRING	STRING-EXP	chronic_inflammation_gene_shot_pubs_greater10	Processed_meat_intake	Processed_meat_intake_9	0	264	12	-Inf	1	1	46503
STRING	STRING-EXP	chronic_inflammation_gene_shot_pubs_greater10	Processed_meat_intake	Processed_meat_intake_1	0	264	34	-Inf	1	1	46503
STRING	STRING-EXP	chronic_inflammation_gene_shot_pubs_greater10	Processed_meat_intake	Processed_meat_intake_10	0	264	11	-Inf	1	1	46503
STRING	STRING-EXP	chronic_inflammation_gene_shot_pubs_greater10	Processed_meat_intake	Processed_meat_intake_7	0	264	13	-Inf	1	1	46503
STRING	STRING-EXP	chronic_inflammation_gene_shot_pubs_greater10	Processed_meat_intake	Processed_meat_intake_4	0	264	26	-Inf	1	1	46503
STRING	STRING-EXP	chronic_inflammation_gene_shot_pubs_greater10	Processed_meat_intake	Processed_meat_intake_2	0	264	33	-Inf	1	1	46503
STRING	STRING-EXP	chronic_inflammation_gene_shot_pubs_greater10	Processed_meat_intake	Processed_meat_intake_6	0	264	18	-Inf	1	1	46503
STRING	STRING-EXP	chronic_inflammation_gene_shot_pubs_greater10	Processed_meat_intake	Processed_meat_intake_3	0	264	30	-Inf	1	1	46503
STRING	STRING-EXP	chronic_inflammation_gene_shot_pubs_greater10	Processed_meat_intake	Processed_meat_intake_8	0	264	13	-Inf	1	1	46503
STRING	STRING-EXP	chronic_inflammation_gene_shot_pubs_greater10	Processed_meat_intake	Processed_meat_intake_11	0	264	8	-Inf	1	1	46503
STRING	STRING-EXP	chronic_inflammation_gene_shot_pubs_greater10	Psoriasis	Psoriasis_2	8	264	14	5.23645948572988	0.0101418995386089	0.0304256986158266	22973
STRING	STRING-EXP	chronic_inflammation_gene_shot_pubs_greater10	Psoriasis	Psoriasis_3	10	264	14	5.55838758061724	0.00187168103073039	0.0112300861843823	22973
STRING	STRING-EXP	chronic_inflammation_gene_shot_pubs_greater10	Psoriasis	Psoriasis_1	9	264	14	5.40638448717219	0.00378688952729172	0.0151475581091669	22973
STRING	STRING-EXP	chronic_inflammation_gene_shot_pubs_greater10	Psoriasis	Psoriasis_4	6	264	13	4.92833719036755	0.0194567772264299	0.0389135544528598	22973
STRING	STRING-EXP	chronic_inflammation_gene_shot_pubs_greater10	Psoriasis	Psoriasis_5	1	264	7	3.23645948572988	0.240924523374249	0.240924523374249	22973
STRING	STRING-EXP	chronic_inflammation_gene_shot_pubs_greater10	Psoriasis	Psoriasis_6	5	264	7	5.55838758061724	0.00187168103073039	0.0112300861843823	22973
STRING	STRING-EXP	chronic_inflammation_gene_shot_pubs_greater10	Pulmonary_Emphysema	Pulmonary_Emphysema_2	4	264	8	5.04381440778748	0.00569981000633312	0.0113996200126662	12631
STRING	STRING-EXP	chronic_inflammation_gene_shot_pubs_greater10	Pulmonary_Emphysema	Pulmonary_Emphysema_3	4	264	7	5.23645948572988	0.00308739708676377	0.00926219126029132	12631
STRING	STRING-EXP	chronic_inflammation_gene_shot_pubs_greater10	Pulmonary_Emphysema	Pulmonary_Emphysema_1	7	264	11	5.39173771120779	0.00071247625079164	0.00284990500316656	12631
STRING	STRING-EXP	chronic_inflammation_gene_shot_pubs_greater10	Pulmonary_Emphysema	Pulmonary_Emphysema_4	1	264	7	3.23645948572988	0.193239392020266	0.193239392020266	12631
STRING	STRING-EXP	chronic_inflammation_gene_shot_pubs_greater10	Qualifications_CSEs_or_equivalent	Qualifications_CSEs_or_equivalent_2	0	264	11	-Inf	1	1	19853
STRING	STRING-EXP	chronic_inflammation_gene_shot_pubs_greater10	Qualifications_CSEs_or_equivalent	Qualifications_CSEs_or_equivalent_3	0	264	10	-Inf	1	1	19853
STRING	STRING-EXP	chronic_inflammation_gene_shot_pubs_greater10	Qualifications_CSEs_or_equivalent	Qualifications_CSEs_or_equivalent_1	0	264	13	-Inf	1	1	19853
STRING	STRING-EXP	chronic_inflammation_gene_shot_pubs_greater10	Qualifications_CSEs_or_equivalent	Qualifications_CSEs_or_equivalent_4	0	264	7	-Inf	1	1	19853
STRING	STRING-EXP	chronic_inflammation_gene_shot_pubs_greater10	Qualifications_O_levels_GCSEs_or_equivalent	Qualifications_O_levels_GCSEs_or_equivalent_4	0	264	23	-Inf	1	1	44947
STRING	STRING-EXP	chronic_inflammation_gene_shot_pubs_greater10	Qualifications_O_levels_GCSEs_or_equivalent	Qualifications_O_levels_GCSEs_or_equivalent_2	0	264	33	-Inf	1	1	44947
STRING	STRING-EXP	chronic_inflammation_gene_shot_pubs_greater10	Qualifications_O_levels_GCSEs_or_equivalent	Qualifications_O_levels_GCSEs_or_equivalent_5	0	264	22	-Inf	1	1	44947
STRING	STRING-EXP	chronic_inflammation_gene_shot_pubs_greater10	Qualifications_O_levels_GCSEs_or_equivalent	Qualifications_O_levels_GCSEs_or_equivalent_9	0	264	8	-Inf	1	1	44947
STRING	STRING-EXP	chronic_inflammation_gene_shot_pubs_greater10	Qualifications_O_levels_GCSEs_or_equivalent	Qualifications_O_levels_GCSEs_or_equivalent_3	1	264	26	1.34337468964639	0.228864465604699	1	44947
STRING	STRING-EXP	chronic_inflammation_gene_shot_pubs_greater10	Qualifications_O_levels_GCSEs_or_equivalent	Qualifications_O_levels_GCSEs_or_equivalent_7	0	264	12	-Inf	1	1	44947
STRING	STRING-EXP	chronic_inflammation_gene_shot_pubs_greater10	Qualifications_O_levels_GCSEs_or_equivalent	Qualifications_O_levels_GCSEs_or_equivalent_8	0	264	10	-Inf	1	1	44947
STRING	STRING-EXP	chronic_inflammation_gene_shot_pubs_greater10	Qualifications_O_levels_GCSEs_or_equivalent	Qualifications_O_levels_GCSEs_or_equivalent_1	2	264	42	1.65149698500872	0.179652042360061	1	44947
STRING	STRING-EXP	chronic_inflammation_gene_shot_pubs_greater10	Qualifications_O_levels_GCSEs_or_equivalent	Qualifications_O_levels_GCSEs_or_equivalent_11	0	264	5	-Inf	1	1	44947
STRING	STRING-EXP	chronic_inflammation_gene_shot_pubs_greater10	Qualifications_O_levels_GCSEs_or_equivalent	Qualifications_O_levels_GCSEs_or_equivalent_6	0	264	18	-Inf	1	1	44947
STRING	STRING-EXP	chronic_inflammation_gene_shot_pubs_greater10	Qualifications_O_levels_GCSEs_or_equivalent	Qualifications_O_levels_GCSEs_or_equivalent_10	0	264	7	-Inf	1	1	44947
STRING	STRING-EXP	chronic_inflammation_gene_shot_pubs_greater10	Rheumatoid_Arthritis	Rheumatoid_Arthritis_1	16	264	94	3.48922555610984	0.038492126610466	0.038492126610466	44008
STRING	STRING-EXP	chronic_inflammation_gene_shot_pubs_greater10	Rheumatoid_Arthritis	Rheumatoid_Arthritis_2	19	264	84	3.89942449845231	0.0157467790679179	0.0314935581358359	44008
STRING	STRING-EXP	chronic_inflammation_gene_shot_pubs_greater10	Rheumatoid_Arthritis	Rheumatoid_Arthritis_3	30	264	75	4.72188631290012	0.00190870049308096	0.00763480197232384	44008
STRING	STRING-EXP	chronic_inflammation_gene_shot_pubs_greater10	Rheumatoid_Arthritis	Rheumatoid_Arthritis_4	44	264	66	5.45885190706633	0.000113613124588152	0.000795291872117067	44008
STRING	STRING-EXP	chronic_inflammation_gene_shot_pubs_greater10	Rheumatoid_Arthritis	Rheumatoid_Arthritis_7	5	264	8	5.36574250267484	0.000249948874093935	0.00149969324456361	44008
STRING	STRING-EXP	chronic_inflammation_gene_shot_pubs_greater10	Rheumatoid_Arthritis	Rheumatoid_Arthritis_5	23	264	54	4.81248886168103	0.00124974437046968	0.00624872185234838	44008
STRING	STRING-EXP	chronic_inflammation_gene_shot_pubs_greater10	Rheumatoid_Arthritis	Rheumatoid_Arthritis_6	3	264	10	4.30684881362128	0.00629416710218364	0.0188825013065509	44008
STRING	STRING-EXP	chronic_inflammation_gene_shot_pubs_greater10	Rheumatoid_Arthritis	Rheumatoid_Arthritis_8	5	264	5	6.04381440778748	2.27226249176305e-05	0.000181780999341044	44008
STRING	STRING-EXP	chronic_inflammation_gene_shot_pubs_greater10	Right_Hand_Phone	Right_Hand_Phone_2	0	264	14	-Inf	1	1	27485
STRING	STRING-EXP	chronic_inflammation_gene_shot_pubs_greater10	Right_Hand_Phone	Right_Hand_Phone_3	0	264	9	-Inf	1	1	27485
STRING	STRING-EXP	chronic_inflammation_gene_shot_pubs_greater10	Right_Hand_Phone	Right_Hand_Phone_1	0	264	14	-Inf	1	1	27485
STRING	STRING-EXP	chronic_inflammation_gene_shot_pubs_greater10	Right_Hand_Phone	Right_Hand_Phone_4	0	264	8	-Inf	1	1	27485
STRING	STRING-EXP	chronic_inflammation_gene_shot_pubs_greater10	Right_Hand_Phone	Right_Hand_Phone_6	0	264	7	-Inf	1	1	27485
STRING	STRING-EXP	chronic_inflammation_gene_shot_pubs_greater10	Right_Hand_Phone	Right_Hand_Phone_5	0	264	7	-Inf	1	1	27485
STRING	STRING-EXP	chronic_inflammation_gene_shot_pubs_greater10	Salad_raw_vegetable_intake	Salad_raw_vegetable_intake_1	3	264	89	1.15304347754224	0.189093874222811	1	49054
STRING	STRING-EXP	chronic_inflammation_gene_shot_pubs_greater10	Salad_raw_vegetable_intake	Salad_raw_vegetable_intake_4	1	264	32	1.04381440778748	0.210518805422485	1	49054
STRING	STRING-EXP	chronic_inflammation_gene_shot_pubs_greater10	Salad_raw_vegetable_intake	Salad_raw_vegetable_intake_6	3	264	21	3.23645948572988	0.0122311690959128	0.110080521863215	49054
STRING	STRING-EXP	chronic_inflammation_gene_shot_pubs_greater10	Salad_raw_vegetable_intake	Salad_raw_vegetable_intake_3	0	264	34	-Inf	1	1	49054
STRING	STRING-EXP	chronic_inflammation_gene_shot_pubs_greater10	Salad_raw_vegetable_intake	Salad_raw_vegetable_intake_2	0	264	65	-Inf	1	1	49054
STRING	STRING-EXP	chronic_inflammation_gene_shot_pubs_greater10	Salad_raw_vegetable_intake	Salad_raw_vegetable_intake_5	2	264	28	2.23645948572988	0.0609723779431251	0.426806645601875	49054
STRING	STRING-EXP	chronic_inflammation_gene_shot_pubs_greater10	Salad_raw_vegetable_intake	Salad_raw_vegetable_intake_7	0	264	20	-Inf	1	1	49054
STRING	STRING-EXP	chronic_inflammation_gene_shot_pubs_greater10	Salad_raw_vegetable_intake	Salad_raw_vegetable_intake_8	1	264	9	2.87388940634517	0.0227092039547447	0.181673631637957	49054
STRING	STRING-EXP	chronic_inflammation_gene_shot_pubs_greater10	Salad_raw_vegetable_intake	Salad_raw_vegetable_intake_9	0	264	9	-Inf	1	1	49054
STRING	STRING-EXP	chronic_inflammation_gene_shot_pubs_greater10	Small_cell_carcinoma_of_lung	Small_cell_carcinoma_of_lung_4	0	264	6	-Inf	1	1	21193
STRING	STRING-EXP	chronic_inflammation_gene_shot_pubs_greater10	Small_cell_carcinoma_of_lung	Small_cell_carcinoma_of_lung_3	2	264	10	3.72188631290012	0.0223176370670945	0.0892705482683778	21193
STRING	STRING-EXP	chronic_inflammation_gene_shot_pubs_greater10	Small_cell_carcinoma_of_lung	Small_cell_carcinoma_of_lung_1	0	264	23	-Inf	1	1	21193
STRING	STRING-EXP	chronic_inflammation_gene_shot_pubs_greater10	Small_cell_carcinoma_of_lung	Small_cell_carcinoma_of_lung_2	1	264	16	2.04381440778748	0.216712277059545	0.650136831178636	21193
STRING	STRING-EXP	chronic_inflammation_gene_shot_pubs_greater10	Smoking_smokers_in_household	Smoking_smokers_in_household_3	0	264	6	-Inf	1	1	13156
STRING	STRING-EXP	chronic_inflammation_gene_shot_pubs_greater10	Smoking_smokers_in_household	Smoking_smokers_in_household_1	0	264	8	-Inf	1	1	13156
STRING	STRING-EXP	chronic_inflammation_gene_shot_pubs_greater10	Smoking_smokers_in_household	Smoking_smokers_in_household_2	0	264	7	-Inf	1	1	13156
STRING	STRING-EXP	chronic_inflammation_gene_shot_pubs_greater10	Smoking_smokers_in_household	Smoking_smokers_in_household_4	0	264	5	-Inf	1	1	13156
STRING	STRING-EXP	chronic_inflammation_gene_shot_pubs_greater10	Smoking_status_Never	Smoking_status_Never_3	3	264	240	-0.27811368709988	0.421516303553151	1	54711
STRING	STRING-EXP	chronic_inflammation_gene_shot_pubs_greater10	Smoking_status_Never	Smoking_status_Never_1	3	264	296	-0.580676457120311	0.485030706243603	1	54711
STRING	STRING-EXP	chronic_inflammation_gene_shot_pubs_greater10	Smoking_status_Never	Smoking_status_Never_5	0	264	116	-Inf	1	1	54711
STRING	STRING-EXP	chronic_inflammation_gene_shot_pubs_greater10	Smoking_status_Never	Smoking_status_Never_7	1	264	82	-0.313737596830602	0.430161573329434	1	54711
STRING	STRING-EXP	chronic_inflammation_gene_shot_pubs_greater10	Smoking_status_Never	Smoking_status_Never_6	1	264	91	-0.463980232411214	0.462348296534581	1	54711
STRING	STRING-EXP	chronic_inflammation_gene_shot_pubs_greater10	Smoking_status_Never	Smoking_status_Never_2	1	264	264	-2.00057971157097	0.638890919725106	1	54711
STRING	STRING-EXP	chronic_inflammation_gene_shot_pubs_greater10	Smoking_status_Never	Smoking_status_Never_4	4	264	152	0.795886894343897	0.168262903933324	1	54711
STRING	STRING-EXP	chronic_inflammation_gene_shot_pubs_greater10	Smoking_status_Never	Smoking_status_Never_8	2	264	39	1.75841218892523	0.0367743822196228	0.40451820441585	54711
STRING	STRING-EXP	chronic_inflammation_gene_shot_pubs_greater10	Smoking_status_Never	Smoking_status_Never_9	0	264	10	-Inf	1	1	54711
STRING	STRING-EXP	chronic_inflammation_gene_shot_pubs_greater10	Smoking_status_Never	Smoking_status_Never_10	0	264	6	-Inf	1	1	54711
STRING	STRING-EXP	chronic_inflammation_gene_shot_pubs_greater10	Smoking_status_Never	Smoking_status_Never_11	0	264	5	-Inf	1	1	54711
STRING	STRING-EXP	chronic_inflammation_gene_shot_pubs_greater10	Spread_type_Butter_spreadable_butter	Spread_type_Butter_spreadable_butter_2	0	264	29	-Inf	1	1	41609
STRING	STRING-EXP	chronic_inflammation_gene_shot_pubs_greater10	Spread_type_Butter_spreadable_butter	Spread_type_Butter_spreadable_butter_8	1	264	6	3.45885190706633	0.0102379235760634	0.0819033886085076	41609
STRING	STRING-EXP	chronic_inflammation_gene_shot_pubs_greater10	Spread_type_Butter_spreadable_butter	Spread_type_Butter_spreadable_butter_3	1	264	23	1.52025245173047	0.140663302090844	0.843979812545061	41609
STRING	STRING-EXP	chronic_inflammation_gene_shot_pubs_greater10	Spread_type_Butter_spreadable_butter	Spread_type_Butter_spreadable_butter_4	1	264	20	1.72188631290012	0.120019226147561	0.840134583032925	41609
STRING	STRING-EXP	chronic_inflammation_gene_shot_pubs_greater10	Spread_type_Butter_spreadable_butter	Spread_type_Butter_spreadable_butter_5	0	264	18	-Inf	1	1	41609
STRING	STRING-EXP	chronic_inflammation_gene_shot_pubs_greater10	Spread_type_Butter_spreadable_butter	Spread_type_Butter_spreadable_butter_6	0	264	12	-Inf	1	1	41609
STRING	STRING-EXP	chronic_inflammation_gene_shot_pubs_greater10	Spread_type_Butter_spreadable_butter	Spread_type_Butter_spreadable_butter_1	0	264	30	-Inf	1	1	41609
STRING	STRING-EXP	chronic_inflammation_gene_shot_pubs_greater10	Spread_type_Butter_spreadable_butter	Spread_type_Butter_spreadable_butter_7	0	264	9	-Inf	1	1	41609
STRING	STRING-EXP	chronic_inflammation_gene_shot_pubs_greater10	Spread_type_Never_rarely_use_spread	Spread_type_Never_rarely_use_spread_5	0	264	7	-Inf	1	1	23121
STRING	STRING-EXP	chronic_inflammation_gene_shot_pubs_greater10	Spread_type_Never_rarely_use_spread	Spread_type_Never_rarely_use_spread_2	0	264	8	-Inf	1	1	23121
STRING	STRING-EXP	chronic_inflammation_gene_shot_pubs_greater10	Spread_type_Never_rarely_use_spread	Spread_type_Never_rarely_use_spread_1	0	264	11	-Inf	1	1	23121
STRING	STRING-EXP	chronic_inflammation_gene_shot_pubs_greater10	Spread_type_Never_rarely_use_spread	Spread_type_Never_rarely_use_spread_3	0	264	7	-Inf	1	1	23121
STRING	STRING-EXP	chronic_inflammation_gene_shot_pubs_greater10	Spread_type_Never_rarely_use_spread	Spread_type_Never_rarely_use_spread_4	0	264	7	-Inf	1	1	23121
STRING	STRING-EXP	chronic_inflammation_gene_shot_pubs_greater10	Squamous_cell_carcinoma_of_lung	Squamous_cell_carcinoma_of_lung_4	0	264	7	-Inf	1	1	17200
STRING	STRING-EXP	chronic_inflammation_gene_shot_pubs_greater10	Squamous_cell_carcinoma_of_lung	Squamous_cell_carcinoma_of_lung_1	0	264	12	-Inf	1	1	17200
STRING	STRING-EXP	chronic_inflammation_gene_shot_pubs_greater10	Squamous_cell_carcinoma_of_lung	Squamous_cell_carcinoma_of_lung_3	1	264	7	3.23645948572988	0.0827277483867217	0.330910993546887	17200
STRING	STRING-EXP	chronic_inflammation_gene_shot_pubs_greater10	Squamous_cell_carcinoma_of_lung	Squamous_cell_carcinoma_of_lung_2	1	264	8	3.04381440778748	0.104179989535492	0.330910993546887	17200
STRING	STRING-EXP	chronic_inflammation_gene_shot_pubs_greater10	Tea_intake	Tea_intake_1	1	264	153	-1.21357343490517	0.438825503355705	1	59599
STRING	STRING-EXP	chronic_inflammation_gene_shot_pubs_greater10	Tea_intake	Tea_intake_2	0	264	132	-Inf	1	1	59599
STRING	STRING-EXP	chronic_inflammation_gene_shot_pubs_greater10	Tea_intake	Tea_intake_4	1	264	73	-0.146010151092535	0.380855704697987	1	59599
STRING	STRING-EXP	chronic_inflammation_gene_shot_pubs_greater10	Tea_intake	Tea_intake_3	1	264	98	-0.570895436327726	0.422986577181208	1	59599
STRING	STRING-EXP	chronic_inflammation_gene_shot_pubs_greater10	Tea_intake	Tea_intake_5	2	264	65	1.02144659475903	0.181979865771812	1	59599
STRING	STRING-EXP	chronic_inflammation_gene_shot_pubs_greater10	Tea_intake	Tea_intake_7	0	264	21	-Inf	1	1	59599
STRING	STRING-EXP	chronic_inflammation_gene_shot_pubs_greater10	Tea_intake	Tea_intake_6	1	264	28	1.23645948572988	0.148154362416107	1	59599
STRING	STRING-EXP	chronic_inflammation_gene_shot_pubs_greater10	Tea_intake	Tea_intake_9	0	264	8	-Inf	1	1	59599
STRING	STRING-EXP	chronic_inflammation_gene_shot_pubs_greater10	Tea_intake	Tea_intake_8	0	264	15	-Inf	1	1	59599
STRING	STRING-EXP	chronic_inflammation_gene_shot_pubs_greater10	Time_spent_driving	Time_spent_driving_1	2	264	11	3.58438278915018	0.0160496078788984	0.0962976472733905	27414
STRING	STRING-EXP	chronic_inflammation_gene_shot_pubs_greater10	Time_spent_driving	Time_spent_driving_3	0	264	10	-Inf	1	1	27414
STRING	STRING-EXP	chronic_inflammation_gene_shot_pubs_greater10	Time_spent_driving	Time_spent_driving_2	0	264	11	-Inf	1	1	27414
STRING	STRING-EXP	chronic_inflammation_gene_shot_pubs_greater10	Time_spent_driving	Time_spent_driving_5	0	264	6	-Inf	1	1	27414
STRING	STRING-EXP	chronic_inflammation_gene_shot_pubs_greater10	Time_spent_driving	Time_spent_driving_4	0	264	7	-Inf	1	1	27414
STRING	STRING-EXP	chronic_inflammation_gene_shot_pubs_greater10	Time_spent_driving	Time_spent_driving_6	0	264	6	-Inf	1	1	27414
STRING	STRING-EXP	chronic_inflammation_gene_shot_pubs_greater10	Time_spent_using_computer	Time_spent_using_computer_4	1	264	107	-0.697652578613665	0.440524413084194	1	68876
STRING	STRING-EXP	chronic_inflammation_gene_shot_pubs_greater10	Time_spent_using_computer	Time_spent_using_computer_10	0	264	21	-Inf	1	1	68876
STRING	STRING-EXP	chronic_inflammation_gene_shot_pubs_greater10	Time_spent_using_computer	Time_spent_using_computer_2	3	264	193	0.0363198712405581	0.329965010090451	1	68876
STRING	STRING-EXP	chronic_inflammation_gene_shot_pubs_greater10	Time_spent_using_computer	Time_spent_using_computer_3	0	264	167	-Inf	1	1	68876
STRING	STRING-EXP	chronic_inflammation_gene_shot_pubs_greater10	Time_spent_using_computer	Time_spent_using_computer_1	1	264	211	-1.6772847809197	0.478026046430594	1	68876
STRING	STRING-EXP	chronic_inflammation_gene_shot_pubs_greater10	Time_spent_using_computer	Time_spent_using_computer_5	0	264	69	-Inf	1	1	68876
STRING	STRING-EXP	chronic_inflammation_gene_shot_pubs_greater10	Time_spent_using_computer	Time_spent_using_computer_7	2	264	39	1.75841218892523	0.0601652220625172	0.782147886812724	68876
STRING	STRING-EXP	chronic_inflammation_gene_shot_pubs_greater10	Time_spent_using_computer	Time_spent_using_computer_11	0	264	17	-Inf	1	1	68876
STRING	STRING-EXP	chronic_inflammation_gene_shot_pubs_greater10	Time_spent_using_computer	Time_spent_using_computer_6	1	264	45	0.551961311457807	0.237481307257865	1	68876
STRING	STRING-EXP	chronic_inflammation_gene_shot_pubs_greater10	Time_spent_using_computer	Time_spent_using_computer_12	0	264	6	-Inf	1	1	68876
STRING	STRING-EXP	chronic_inflammation_gene_shot_pubs_greater10	Time_spent_using_computer	Time_spent_using_computer_9	0	264	23	-Inf	1	1	68876
STRING	STRING-EXP	chronic_inflammation_gene_shot_pubs_greater10	Time_spent_using_computer	Time_spent_using_computer_8	1	264	32	1.04381440778748	0.152155291316405	1	68876
STRING	STRING-EXP	chronic_inflammation_gene_shot_pubs_greater10	Time_spent_using_computer	Time_spent_using_computer_13	0	264	5	-Inf	1	1	68876
STRING	STRING-EXP	chronic_inflammation_gene_shot_pubs_greater10	Time_spent_watching_television_TV	Time_spent_watching_television_TV_9	0	264	86	-Inf	1	1	62562
STRING	STRING-EXP	chronic_inflammation_gene_shot_pubs_greater10	Time_spent_watching_television_TV	Time_spent_watching_television_TV_4	2	264	239	-0.857052400193267	0.506289660022697	1	62562
STRING	STRING-EXP	chronic_inflammation_gene_shot_pubs_greater10	Time_spent_watching_television_TV	Time_spent_watching_television_TV_7	0	264	102	-Inf	1	1	62562
STRING	STRING-EXP	chronic_inflammation_gene_shot_pubs_greater10	Time_spent_watching_television_TV	Time_spent_watching_television_TV_2	1	264	328	-2.3137375968306	0.642504355609546	1	62562
STRING	STRING-EXP	chronic_inflammation_gene_shot_pubs_greater10	Time_spent_watching_television_TV	Time_spent_watching_television_TV_3	1	264	246	-1.89870009755176	0.630164793887761	1	62562
STRING	STRING-EXP	chronic_inflammation_gene_shot_pubs_greater10	Time_spent_watching_television_TV	Time_spent_watching_television_TV_1	2	264	337	-1.35279037339438	0.584035292425235	1	62562
STRING	STRING-EXP	chronic_inflammation_gene_shot_pubs_greater10	Time_spent_watching_television_TV	Time_spent_watching_television_TV_6	0	264	111	-Inf	1	1	62562
STRING	STRING-EXP	chronic_inflammation_gene_shot_pubs_greater10	Time_spent_watching_television_TV	Time_spent_watching_television_TV_5	2	264	234	-0.826550311795922	0.501766219650592	1	62562
STRING	STRING-EXP	chronic_inflammation_gene_shot_pubs_greater10	Time_spent_watching_television_TV	Time_spent_watching_television_TV_8	0	264	91	-Inf	1	1	62562
STRING	STRING-EXP	chronic_inflammation_gene_shot_pubs_greater10	Time_spent_watching_television_TV	Time_spent_watching_television_TV_12	0	264	5	-Inf	1	1	62562
STRING	STRING-EXP	chronic_inflammation_gene_shot_pubs_greater10	Time_spent_watching_television_TV	Time_spent_watching_television_TV_10	0	264	7	-Inf	1	1	62562
STRING	STRING-EXP	chronic_inflammation_gene_shot_pubs_greater10	Time_spent_watching_television_TV	Time_spent_watching_television_TV_13	0	264	5	-Inf	1	1	62562
STRING	STRING-EXP	chronic_inflammation_gene_shot_pubs_greater10	Time_spent_watching_television_TV	Time_spent_watching_television_TV_11	0	264	5	-Inf	1	1	62562
STRING	STRING-EXP	chronic_inflammation_gene_shot_pubs_greater10	Tobacco_smoking_Never_smoked	Tobacco_smoking_Never_smoked_5	0	264	7	-Inf	1	1	29811
STRING	STRING-EXP	chronic_inflammation_gene_shot_pubs_greater10	Tobacco_smoking_Never_smoked	Tobacco_smoking_Never_smoked_4	0	264	9	-Inf	1	1	29811
STRING	STRING-EXP	chronic_inflammation_gene_shot_pubs_greater10	Tobacco_smoking_Never_smoked	Tobacco_smoking_Never_smoked_6	0	264	6	-Inf	1	1	29811
STRING	STRING-EXP	chronic_inflammation_gene_shot_pubs_greater10	Tobacco_smoking_Never_smoked	Tobacco_smoking_Never_smoked_3	0	264	9	-Inf	1	1	29811
STRING	STRING-EXP	chronic_inflammation_gene_shot_pubs_greater10	Tobacco_smoking_Never_smoked	Tobacco_smoking_Never_smoked_2	0	264	12	-Inf	1	1	29811
STRING	STRING-EXP	chronic_inflammation_gene_shot_pubs_greater10	Tobacco_smoking_Never_smoked	Tobacco_smoking_Never_smoked_1	0	264	14	-Inf	1	1	29811
STRING	STRING-EXP	chronic_inflammation_gene_shot_pubs_greater10	Types_of_transport_used_excluding_work_Car_motor_vehicle	Types_of_transport_used_excluding_work_Car_motor_vehicle_3	0	264	7	-Inf	1	1	20977
STRING	STRING-EXP	chronic_inflammation_gene_shot_pubs_greater10	Types_of_transport_used_excluding_work_Car_motor_vehicle	Types_of_transport_used_excluding_work_Car_motor_vehicle_5	0	264	5	-Inf	1	1	20977
STRING	STRING-EXP	chronic_inflammation_gene_shot_pubs_greater10	Types_of_transport_used_excluding_work_Car_motor_vehicle	Types_of_transport_used_excluding_work_Car_motor_vehicle_4	0	264	6	-Inf	1	1	20977
STRING	STRING-EXP	chronic_inflammation_gene_shot_pubs_greater10	Types_of_transport_used_excluding_work_Car_motor_vehicle	Types_of_transport_used_excluding_work_Car_motor_vehicle_1	2	264	13	3.34337468964639	0.0276480122032606	0.138240061016303	20977
STRING	STRING-EXP	chronic_inflammation_gene_shot_pubs_greater10	Types_of_transport_used_excluding_work_Car_motor_vehicle	Types_of_transport_used_excluding_work_Car_motor_vehicle_2	0	264	10	-Inf	1	1	20977
STRING	STRING-EXP	chronic_inflammation_gene_shot_pubs_greater10	Types_of_transport_used_excluding_work_Public_transport	Types_of_transport_used_excluding_work_Public_transport_2	0	264	8	-Inf	1	1	19728
STRING	STRING-EXP	chronic_inflammation_gene_shot_pubs_greater10	Types_of_transport_used_excluding_work_Public_transport	Types_of_transport_used_excluding_work_Public_transport_1	0	264	11	-Inf	1	1	19728
STRING	STRING-EXP	chronic_inflammation_gene_shot_pubs_greater10	Types_of_transport_used_excluding_work_Public_transport	Types_of_transport_used_excluding_work_Public_transport_3	0	264	5	-Inf	1	1	19728
STRING	STRING-EXP	chronic_inflammation_gene_shot_pubs_greater10	Types_of_transport_used_excluding_work_Public_transport	Types_of_transport_used_excluding_work_Public_transport_4	0	264	5	-Inf	1	1	19728
STRING	STRING-EXP	chronic_inflammation_gene_shot_pubs_greater10	Ulcerative_Colitis	Ulcerative_Colitis_1	20	264	39	5.0803402838126	0.00530735639905946	0.0155189788377561	29769
STRING	STRING-EXP	chronic_inflammation_gene_shot_pubs_greater10	Ulcerative_Colitis	Ulcerative_Colitis_2	17	264	28	5.32392232698022	0.00161236143768895	0.00806180718844474	29769
STRING	STRING-EXP	chronic_inflammation_gene_shot_pubs_greater10	Ulcerative_Colitis	Ulcerative_Colitis_3	12	264	17	5.5413140672583	0.000839771582129661	0.00503862949277796	29769
STRING	STRING-EXP	chronic_inflammation_gene_shot_pubs_greater10	Ulcerative_Colitis	Ulcerative_Colitis_5	3	264	5	5.30684881362128	0.00309035942223715	0.0123614376889486	29769
STRING	STRING-EXP	chronic_inflammation_gene_shot_pubs_greater10	Ulcerative_Colitis	Ulcerative_Colitis_4	6	264	11	5.16934528987134	0.00517299294591871	0.0155189788377561	29769
STRING	STRING-EXP	chronic_inflammation_gene_shot_pubs_greater10	Ulcerative_Colitis	Ulcerative_Colitis_6	2	264	5	4.72188631290012	0.021263016459523	0.021263016459523	29769
STRING	STRING-EXP	chronic_inflammation_gene_shot_pubs_greater10	Use_of_sun_uv_protection	Use_of_sun_uv_protection_7	0	264	28	-Inf	1	1	55237
STRING	STRING-EXP	chronic_inflammation_gene_shot_pubs_greater10	Use_of_sun_uv_protection	Use_of_sun_uv_protection_1	2	264	138	-0.0647100489906869	0.353470437017995	1	55237
STRING	STRING-EXP	chronic_inflammation_gene_shot_pubs_greater10	Use_of_sun_uv_protection	Use_of_sun_uv_protection_5	1	264	38	0.795886894343897	0.223342626452804	1	55237
STRING	STRING-EXP	chronic_inflammation_gene_shot_pubs_greater10	Use_of_sun_uv_protection	Use_of_sun_uv_protection_2	1	264	88	-0.415617210849815	0.386436873167023	1	55237
STRING	STRING-EXP	chronic_inflammation_gene_shot_pubs_greater10	Use_of_sun_uv_protection	Use_of_sun_uv_protection_12	0	264	11	-Inf	1	1	55237
STRING	STRING-EXP	chronic_inflammation_gene_shot_pubs_greater10	Use_of_sun_uv_protection	Use_of_sun_uv_protection_11	0	264	14	-Inf	1	1	55237
STRING	STRING-EXP	chronic_inflammation_gene_shot_pubs_greater10	Use_of_sun_uv_protection	Use_of_sun_uv_protection_10	2	264	15	3.13692381217896	0.010463811144502	0.125565733734024	55237
STRING	STRING-EXP	chronic_inflammation_gene_shot_pubs_greater10	Use_of_sun_uv_protection	Use_of_sun_uv_protection_3	1	264	48	0.458851907066326	0.278648756290959	1	55237
STRING	STRING-EXP	chronic_inflammation_gene_shot_pubs_greater10	Use_of_sun_uv_protection	Use_of_sun_uv_protection_8	0	264	20	-Inf	1	1	55237
STRING	STRING-EXP	chronic_inflammation_gene_shot_pubs_greater10	Use_of_sun_uv_protection	Use_of_sun_uv_protection_6	0	264	28	-Inf	1	1	55237
STRING	STRING-EXP	chronic_inflammation_gene_shot_pubs_greater10	Use_of_sun_uv_protection	Use_of_sun_uv_protection_4	0	264	44	-Inf	1	1	55237
STRING	STRING-EXP	chronic_inflammation_gene_shot_pubs_greater10	Use_of_sun_uv_protection	Use_of_sun_uv_protection_9	0	264	17	-Inf	1	1	55237
STRING	STRING-EXP	chronic_inflammation_gene_shot_pubs_greater10	Weekly_usage_of_mobile_phone_in_last_3_months	Weekly_usage_of_mobile_phone_in_last_3_months_1	2	264	53	1.31589395322428	0.185939157014826	0.92969578507413	48090
STRING	STRING-EXP	chronic_inflammation_gene_shot_pubs_greater10	Weekly_usage_of_mobile_phone_in_last_3_months	Weekly_usage_of_mobile_phone_in_last_3_months_3	0	264	27	-Inf	1	1	48090
STRING	STRING-EXP	chronic_inflammation_gene_shot_pubs_greater10	Weekly_usage_of_mobile_phone_in_last_3_months	Weekly_usage_of_mobile_phone_in_last_3_months_4	0	264	23	-Inf	1	1	48090
STRING	STRING-EXP	chronic_inflammation_gene_shot_pubs_greater10	Weekly_usage_of_mobile_phone_in_last_3_months	Weekly_usage_of_mobile_phone_in_last_3_months_6	0	264	7	-Inf	1	1	48090
STRING	STRING-EXP	chronic_inflammation_gene_shot_pubs_greater10	Weekly_usage_of_mobile_phone_in_last_3_months	Weekly_usage_of_mobile_phone_in_last_3_months_5	2	264	17	2.95635156653714	0.0355367948264748	0.213220768958849	48090
STRING	STRING-EXP	chronic_inflammation_gene_shot_pubs_greater10	Weekly_usage_of_mobile_phone_in_last_3_months	Weekly_usage_of_mobile_phone_in_last_3_months_2	0	264	43	-Inf	1	1	48090
STRING	STRING-EXP	chronic_inflammation_gene_shot_pubs_greater10	Workplace_very_cold_Sometimes	Workplace_very_cold_Sometimes_2	0	264	6	-Inf	1	1	6556
STRING	STRING-EXP	chronic_inflammation_gene_shot_pubs_greater10	Workplace_very_cold_Sometimes	Workplace_very_cold_Sometimes_1	0	264	10	-Inf	1	1	6556
STRING	STRING-EXP	chronic_inflammation_gene_shot_pubs_greater10	Workplace_very_hot_Rarely_never	Workplace_very_hot_Rarely_never_1	0	264	5	-Inf	1	1	2932
STRING	STRING-EXP	chronic_inflammation_gene_shot_pubs_greater10	Workplace_very_hot_Sometimes	Workplace_very_hot_Sometimes_1	0	264	9	-Inf	1	1	10148
STRING	STRING-EXP	chronic_inflammation_gene_shot_pubs_greater10	Workplace_very_hot_Sometimes	Workplace_very_hot_Sometimes_2	0	264	7	-Inf	1	1	10148
STRING	STRING-EXP	chronic_inflammation_gene_shot_pubs_greater10	Workplace_very_noisy_Often	Workplace_very_noisy_Often_2	0	264	5	-Inf	1	1	11209
STRING	STRING-EXP	chronic_inflammation_gene_shot_pubs_greater10	Workplace_very_noisy_Often	Workplace_very_noisy_Often_3	0	264	5	-Inf	1	1	11209
STRING	STRING-EXP	chronic_inflammation_gene_shot_pubs_greater10	Workplace_very_noisy_Often	Workplace_very_noisy_Often_1	0	264	6	-Inf	1	1	11209
STRING	STRING-EXP	chronic_inflammation_gene_shot_pubs_greater10	Workplace_very_noisy_Sometimes	Workplace_very_noisy_Sometimes_1	0	264	6	-Inf	1	1	35
STRING	STRING	chronic_inflammation_gene_shot_pubs_greater10	Adenocarcinoma_of_lung_disorder	Adenocarcinoma_of_lung_disorder_1	9	266	146	2.10643617545692	0.244832710406629	0.734498131219886	22206
STRING	STRING	chronic_inflammation_gene_shot_pubs_greater10	Adenocarcinoma_of_lung_disorder	Adenocarcinoma_of_lung_disorder_2	0	266	87	-Inf	1	1	22206
STRING	STRING	chronic_inflammation_gene_shot_pubs_greater10	Adenocarcinoma_of_lung_disorder	Adenocarcinoma_of_lung_disorder_3	3	266	83	1.33625880226886	0.291124420227856	0.734498131219886	22206
STRING	STRING	chronic_inflammation_gene_shot_pubs_greater10	Alzheimers_Disease	Alzheimers_Disease_3	11	266	38	4.33783983808834	0.0336461126005362	0.134584450402145	22379
STRING	STRING	chronic_inflammation_gene_shot_pubs_greater10	Alzheimers_Disease	Alzheimers_Disease_1	11	266	45	4.09391425520225	0.0759606791778374	0.227882037533512	22379
STRING	STRING	chronic_inflammation_gene_shot_pubs_greater10	Alzheimers_Disease	Alzheimers_Disease_2	1	266	40	0.804407638007267	0.436148346738159	0.753798033958892	22379
STRING	STRING	chronic_inflammation_gene_shot_pubs_greater10	Alzheimers_Disease	Alzheimers_Disease_4	1	266	28	1.31898081083703	0.376899016979446	0.753798033958892	22379
STRING	STRING	chronic_inflammation_gene_shot_pubs_greater10	Atherosclerosis	Atherosclerosis_3	5	266	38	3.20033631433841	0.234460547504026	0.354911433172303	21734
STRING	STRING	chronic_inflammation_gene_shot_pubs_greater10	Atherosclerosis	Atherosclerosis_2	14	266	54	4.17880315278877	0.177455716586151	0.354911433172303	21734
STRING	STRING	chronic_inflammation_gene_shot_pubs_greater10	Atherosclerosis	Atherosclerosis_4	10	266	17	5.36080098653165	0.000644122383252818	0.00193236714975845	21734
STRING	STRING	chronic_inflammation_gene_shot_pubs_greater10	Atherosclerosis	Atherosclerosis_1	45	266	59	5.73554577986246	4.60087416609156e-05	0.000184034966643662	21734
STRING	STRING	chronic_inflammation_gene_shot_pubs_greater10	Average_total_household_income_before_tax	Average_total_household_income_before_tax_1	0	266	237	-Inf	1	1	50196
STRING	STRING	chronic_inflammation_gene_shot_pubs_greater10	Average_total_household_income_before_tax	Average_total_household_income_before_tax_6	8	266	102	2.45391039092313	0.0479311512640198	0.479311512640198	50196
STRING	STRING	chronic_inflammation_gene_shot_pubs_greater10	Average_total_household_income_before_tax	Average_total_household_income_before_tax_2	1	266	204	-1.54608960907687	0.332948184154432	1	50196
STRING	STRING	chronic_inflammation_gene_shot_pubs_greater10	Average_total_household_income_before_tax	Average_total_household_income_before_tax_9	0	266	35	-Inf	1	1	50196
STRING	STRING	chronic_inflammation_gene_shot_pubs_greater10	Average_total_household_income_before_tax	Average_total_household_income_before_tax_3	3	266	192	0.12633573289463	0.165986015100504	1	50196
STRING	STRING	chronic_inflammation_gene_shot_pubs_greater10	Average_total_household_income_before_tax	Average_total_household_income_before_tax_8	0	266	57	-Inf	1	1	50196
STRING	STRING	chronic_inflammation_gene_shot_pubs_greater10	Average_total_household_income_before_tax	Average_total_household_income_before_tax_7	0	266	67	-Inf	1	1	50196
STRING	STRING	chronic_inflammation_gene_shot_pubs_greater10	Average_total_household_income_before_tax	Average_total_household_income_before_tax_4	0	266	170	-Inf	1	1	50196
STRING	STRING	chronic_inflammation_gene_shot_pubs_greater10	Average_total_household_income_before_tax	Average_total_household_income_before_tax_5	0	266	153	-Inf	1	1	50196
STRING	STRING	chronic_inflammation_gene_shot_pubs_greater10	Average_total_household_income_before_tax	Average_total_household_income_before_tax_10	0	266	16	-Inf	1	1	50196
STRING	STRING	chronic_inflammation_gene_shot_pubs_greater10	Banana_Intake	Banana_Intake_1	0	266	25	-Inf	1	1	8429
STRING	STRING	chronic_inflammation_gene_shot_pubs_greater10	Banana_Intake	Banana_Intake_2	0	266	18	-Inf	1	1	8429
STRING	STRING	chronic_inflammation_gene_shot_pubs_greater10	Been_in_a_confiding_relationship_as_an_adult	Been_in_a_confiding_relationship_as_an_adult_7	0	266	17	-Inf	1	1	43823
STRING	STRING	chronic_inflammation_gene_shot_pubs_greater10	Been_in_a_confiding_relationship_as_an_adult	Been_in_a_confiding_relationship_as_an_adult_6	0	266	23	-Inf	1	1	43823
STRING	STRING	chronic_inflammation_gene_shot_pubs_greater10	Been_in_a_confiding_relationship_as_an_adult	Been_in_a_confiding_relationship_as_an_adult_4	0	266	28	-Inf	1	1	43823
STRING	STRING	chronic_inflammation_gene_shot_pubs_greater10	Been_in_a_confiding_relationship_as_an_adult	Been_in_a_confiding_relationship_as_an_adult_9	0	266	16	-Inf	1	1	43823
STRING	STRING	chronic_inflammation_gene_shot_pubs_greater10	Been_in_a_confiding_relationship_as_an_adult	Been_in_a_confiding_relationship_as_an_adult_2	0	266	31	-Inf	1	1	43823
STRING	STRING	chronic_inflammation_gene_shot_pubs_greater10	Been_in_a_confiding_relationship_as_an_adult	Been_in_a_confiding_relationship_as_an_adult_8	0	266	17	-Inf	1	1	43823
STRING	STRING	chronic_inflammation_gene_shot_pubs_greater10	Been_in_a_confiding_relationship_as_an_adult	Been_in_a_confiding_relationship_as_an_adult_5	0	266	24	-Inf	1	1	43823
STRING	STRING	chronic_inflammation_gene_shot_pubs_greater10	Been_in_a_confiding_relationship_as_an_adult	Been_in_a_confiding_relationship_as_an_adult_1	0	266	40	-Inf	1	1	43823
STRING	STRING	chronic_inflammation_gene_shot_pubs_greater10	Been_in_a_confiding_relationship_as_an_adult	Been_in_a_confiding_relationship_as_an_adult_3	0	266	28	-Inf	1	1	43823
STRING	STRING	chronic_inflammation_gene_shot_pubs_greater10	Been_in_a_confiding_relationship_as_an_adult	Been_in_a_confiding_relationship_as_an_adult_10	0	266	14	-Inf	1	1	43823
STRING	STRING	chronic_inflammation_gene_shot_pubs_greater10	Behcet_Syndrome	Behcet_Syndrome_1	8	266	15	5.21944513728611	0.0681398713024393	0.136279742604879	20046
STRING	STRING	chronic_inflammation_gene_shot_pubs_greater10	Behcet_Syndrome	Behcet_Syndrome_2	10	266	13	5.7478241096409	0.00763206464807702	0.0305282585923081	20046
STRING	STRING	chronic_inflammation_gene_shot_pubs_greater10	Behcet_Syndrome	Behcet_Syndrome_5	6	266	9	5.54137323217347	0.0248416221878585	0.0745248665635756	20046
STRING	STRING	chronic_inflammation_gene_shot_pubs_greater10	Behcet_Syndrome	Behcet_Syndrome_4	4	266	10	4.80440763800727	0.143662393375567	0.143662393375567	20046
STRING	STRING	chronic_inflammation_gene_shot_pubs_greater10	Behcet_Syndrome	Behcet_Syndrome_3	11	266	12	6.00080485081077	0.000548710530253903	0.00274355265126952	20046
STRING	STRING	chronic_inflammation_gene_shot_pubs_greater10	Bread_intake	Bread_intake_6	0	266	39	-Inf	1	1	65599
STRING	STRING	chronic_inflammation_gene_shot_pubs_greater10	Bread_intake	Bread_intake_3	3	266	81	1.37144823073116	0.0824237804878049	0.741814024390244	65599
STRING	STRING	chronic_inflammation_gene_shot_pubs_greater10	Bread_intake	Bread_intake_5	1	266	68	0.0388728916442901	0.175640243902439	1	65599
STRING	STRING	chronic_inflammation_gene_shot_pubs_greater10	Bread_intake	Bread_intake_4	0	266	71	-Inf	1	1	65599
STRING	STRING	chronic_inflammation_gene_shot_pubs_greater10	Bread_intake	Bread_intake_8	0	266	23	-Inf	1	1	65599
STRING	STRING	chronic_inflammation_gene_shot_pubs_greater10	Bread_intake	Bread_intake_2	0	266	86	-Inf	1	1	65599
STRING	STRING	chronic_inflammation_gene_shot_pubs_greater10	Bread_intake	Bread_intake_1	0	266	183	-Inf	1	1	65599
STRING	STRING	chronic_inflammation_gene_shot_pubs_greater10	Bread_intake	Bread_intake_9	0	266	12	-Inf	1	1	65599
STRING	STRING	chronic_inflammation_gene_shot_pubs_greater10	Bread_intake	Bread_intake_7	2	266	32	2.12633573289463	0.0464634146341463	0.464634146341463	65599
STRING	STRING	chronic_inflammation_gene_shot_pubs_greater10	Bread_intake	Bread_intake_10	0	266	11	-Inf	1	1	65599
STRING	STRING	chronic_inflammation_gene_shot_pubs_greater10	Bread_type_Wholemeal_or_wholegrain	Bread_type_Wholemeal_or_wholegrain_1	0	266	65	-Inf	1	1	44977
STRING	STRING	chronic_inflammation_gene_shot_pubs_greater10	Bread_type_Wholemeal_or_wholegrain	Bread_type_Wholemeal_or_wholegrain_3	1	266	53	0.39841527833143	0.195095379963538	1	44977
STRING	STRING	chronic_inflammation_gene_shot_pubs_greater10	Bread_type_Wholemeal_or_wholegrain	Bread_type_Wholemeal_or_wholegrain_7	0	266	27	-Inf	1	1	44977
STRING	STRING	chronic_inflammation_gene_shot_pubs_greater10	Bread_type_Wholemeal_or_wholegrain	Bread_type_Wholemeal_or_wholegrain_4	0	266	46	-Inf	1	1	44977
STRING	STRING	chronic_inflammation_gene_shot_pubs_greater10	Bread_type_Wholemeal_or_wholegrain	Bread_type_Wholemeal_or_wholegrain_6	0	266	42	-Inf	1	1	44977
STRING	STRING	chronic_inflammation_gene_shot_pubs_greater10	Bread_type_Wholemeal_or_wholegrain	Bread_type_Wholemeal_or_wholegrain_5	4	266	46	2.60277377683762	0.0618302281115212	0.556472053003691	44977
STRING	STRING	chronic_inflammation_gene_shot_pubs_greater10	Bread_type_Wholemeal_or_wholegrain	Bread_type_Wholemeal_or_wholegrain_2	0	266	59	-Inf	1	1	44977
STRING	STRING	chronic_inflammation_gene_shot_pubs_greater10	Bread_type_Wholemeal_or_wholegrain	Bread_type_Wholemeal_or_wholegrain_9	0	266	16	-Inf	1	1	44977
STRING	STRING	chronic_inflammation_gene_shot_pubs_greater10	Bread_type_Wholemeal_or_wholegrain	Bread_type_Wholemeal_or_wholegrain_8	0	266	19	-Inf	1	1	44977
STRING	STRING	chronic_inflammation_gene_shot_pubs_greater10	Carcinoma_Pancreatic_Ductal	Carcinoma_Pancreatic_Ductal_1	3	266	16	3.71129823361579	0.291776998497102	0.583553996994203	13972
STRING	STRING	chronic_inflammation_gene_shot_pubs_greater10	Carcinoma_Pancreatic_Ductal	Carcinoma_Pancreatic_Ductal_2	0	266	10	-Inf	1	1	13972
STRING	STRING	chronic_inflammation_gene_shot_pubs_greater10	Celiac_Disease	Celiac_Disease_3	0	266	13	-Inf	1	1	26002
STRING	STRING	chronic_inflammation_gene_shot_pubs_greater10	Celiac_Disease	Celiac_Disease_1	22	266	30	5.67887675592341	0.000384571011037188	0.00153828404414875	26002
STRING	STRING	chronic_inflammation_gene_shot_pubs_greater10	Celiac_Disease	Celiac_Disease_2	5	266	17	4.36080098653165	0.0999115486674615	0.299734646002384	26002
STRING	STRING	chronic_inflammation_gene_shot_pubs_greater10	Celiac_Disease	Celiac_Disease_4	0	266	9	-Inf	1	1	26002
STRING	STRING	chronic_inflammation_gene_shot_pubs_greater10	Cereal_type_Bran_cereal_eg_All_Bran,_Branflakes	Cereal_type_Bran_cereal_eg_All_Bran,_Branflakes_1	0	266	7	-Inf	1	1	7575
STRING	STRING	chronic_inflammation_gene_shot_pubs_greater10	Cereal_type_Bran_cereal_eg_All_Bran,_Branflakes	Cereal_type_Bran_cereal_eg_All_Bran,_Branflakes_4	0	266	6	-Inf	1	1	7575
STRING	STRING	chronic_inflammation_gene_shot_pubs_greater10	Cereal_type_Bran_cereal_eg_All_Bran,_Branflakes	Cereal_type_Bran_cereal_eg_All_Bran,_Branflakes_2	1	266	7	3.31898081083703	0.174762407602957	0.699049630411827	7575
STRING	STRING	chronic_inflammation_gene_shot_pubs_greater10	Cereal_type_Bran_cereal_eg_All_Bran,_Branflakes	Cereal_type_Bran_cereal_eg_All_Bran,_Branflakes_3	0	266	6	-Inf	1	1	7575
STRING	STRING	chronic_inflammation_gene_shot_pubs_greater10	Cereal_type_Muesli	Cereal_type_Muesli_1	0	266	57	-Inf	1	1	52805
STRING	STRING	chronic_inflammation_gene_shot_pubs_greater10	Cereal_type_Muesli	Cereal_type_Muesli_5	0	266	39	-Inf	1	1	52805
STRING	STRING	chronic_inflammation_gene_shot_pubs_greater10	Cereal_type_Muesli	Cereal_type_Muesli_4	2	266	46	1.60277377683762	0.0942127788508882	0.847915009657993	52805
STRING	STRING	chronic_inflammation_gene_shot_pubs_greater10	Cereal_type_Muesli	Cereal_type_Muesli_2	0	266	51	-Inf	1	1	52805
STRING	STRING	chronic_inflammation_gene_shot_pubs_greater10	Cereal_type_Muesli	Cereal_type_Muesli_10	0	266	17	-Inf	1	1	52805
STRING	STRING	chronic_inflammation_gene_shot_pubs_greater10	Cereal_type_Muesli	Cereal_type_Muesli_9	0	266	18	-Inf	1	1	52805
STRING	STRING	chronic_inflammation_gene_shot_pubs_greater10	Cereal_type_Muesli	Cereal_type_Muesli_8	0	266	20	-Inf	1	1	52805
STRING	STRING	chronic_inflammation_gene_shot_pubs_greater10	Cereal_type_Muesli	Cereal_type_Muesli_3	0	266	49	-Inf	1	1	52805
STRING	STRING	chronic_inflammation_gene_shot_pubs_greater10	Cereal_type_Muesli	Cereal_type_Muesli_7	0	266	21	-Inf	1	1	52805
STRING	STRING	chronic_inflammation_gene_shot_pubs_greater10	Cereal_type_Muesli	Cereal_type_Muesli_6	2	266	29	2.26835473776706	0.0509033064424497	0.509033064424497	52805
STRING	STRING	chronic_inflammation_gene_shot_pubs_greater10	Cereal_type_Oat_cereal_eg_Ready_Brek,_porridge	Cereal_type_Oat_cereal_eg_Ready_Brek,_porridge_2	1	266	13	2.42589601475354	0.114229551163045	0.799606858141313	36627
STRING	STRING	chronic_inflammation_gene_shot_pubs_greater10	Cereal_type_Oat_cereal_eg_Ready_Brek,_porridge	Cereal_type_Oat_cereal_eg_Ready_Brek,_porridge_7	0	266	7	-Inf	1	1	36627
STRING	STRING	chronic_inflammation_gene_shot_pubs_greater10	Cereal_type_Oat_cereal_eg_Ready_Brek,_porridge	Cereal_type_Oat_cereal_eg_Ready_Brek,_porridge_1	0	266	16	-Inf	1	1	36627
STRING	STRING	chronic_inflammation_gene_shot_pubs_greater10	Cereal_type_Oat_cereal_eg_Ready_Brek,_porridge	Cereal_type_Oat_cereal_eg_Ready_Brek,_porridge_8	0	266	6	-Inf	1	1	36627
STRING	STRING	chronic_inflammation_gene_shot_pubs_greater10	Cereal_type_Oat_cereal_eg_Ready_Brek,_porridge	Cereal_type_Oat_cereal_eg_Ready_Brek,_porridge_3	0	266	13	-Inf	1	1	36627
STRING	STRING	chronic_inflammation_gene_shot_pubs_greater10	Cereal_type_Oat_cereal_eg_Ready_Brek,_porridge	Cereal_type_Oat_cereal_eg_Ready_Brek,_porridge_5	2	266	9	3.95641073145232	0.0147428197007754	0.117942557606203	36627
STRING	STRING	chronic_inflammation_gene_shot_pubs_greater10	Cereal_type_Oat_cereal_eg_Ready_Brek,_porridge	Cereal_type_Oat_cereal_eg_Ready_Brek,_porridge_6	0	266	8	-Inf	1	1	36627
STRING	STRING	chronic_inflammation_gene_shot_pubs_greater10	Cereal_type_Oat_cereal_eg_Ready_Brek,_porridge	Cereal_type_Oat_cereal_eg_Ready_Brek,_porridge_4	0	266	11	-Inf	1	1	36627
STRING	STRING	chronic_inflammation_gene_shot_pubs_greater10	Cereal_type_Other_eg_Cornflakes,_Frosties	Cereal_type_Other_eg_Cornflakes,_Frosties_2	1	266	66	0.0819416135361763	0.239399116870437	0.957596467481749	45066
STRING	STRING	chronic_inflammation_gene_shot_pubs_greater10	Cereal_type_Other_eg_Cornflakes,_Frosties	Cereal_type_Other_eg_Cornflakes,_Frosties_4	7	266	38	3.68576314150865	0.0107395655357579	0.0644373932145472	45066
STRING	STRING	chronic_inflammation_gene_shot_pubs_greater10	Cereal_type_Other_eg_Cornflakes,_Frosties	Cereal_type_Other_eg_Cornflakes,_Frosties_6	0	266	13	-Inf	1	1	45066
STRING	STRING	chronic_inflammation_gene_shot_pubs_greater10	Cereal_type_Other_eg_Cornflakes,_Frosties	Cereal_type_Other_eg_Cornflakes,_Frosties_5	2	266	33	2.08194161353618	0.115095302549537	0.575476512747687	45066
STRING	STRING	chronic_inflammation_gene_shot_pubs_greater10	Cereal_type_Other_eg_Cornflakes,_Frosties	Cereal_type_Other_eg_Cornflakes,_Frosties_1	0	266	99	-Inf	1	1	45066
STRING	STRING	chronic_inflammation_gene_shot_pubs_greater10	Cereal_type_Other_eg_Cornflakes,_Frosties	Cereal_type_Other_eg_Cornflakes,_Frosties_3	0	266	50	-Inf	1	1	45066
STRING	STRING	chronic_inflammation_gene_shot_pubs_greater10	Cheese_intake	Cheese_intake_5	0	266	110	-Inf	1	1	51589
STRING	STRING	chronic_inflammation_gene_shot_pubs_greater10	Cheese_intake	Cheese_intake_1	0	266	163	-Inf	1	1	51589
STRING	STRING	chronic_inflammation_gene_shot_pubs_greater10	Cheese_intake	Cheese_intake_3	0	266	129	-Inf	1	1	51589
STRING	STRING	chronic_inflammation_gene_shot_pubs_greater10	Cheese_intake	Cheese_intake_4	1	266	116	-0.731645262232943	0.244000775344059	1	51589
STRING	STRING	chronic_inflammation_gene_shot_pubs_greater10	Cheese_intake	Cheese_intake_10	0	266	31	-Inf	1	1	51589
STRING	STRING	chronic_inflammation_gene_shot_pubs_greater10	Cheese_intake	Cheese_intake_8	0	266	70	-Inf	1	1	51589
STRING	STRING	chronic_inflammation_gene_shot_pubs_greater10	Cheese_intake	Cheese_intake_7	0	266	71	-Inf	1	1	51589
STRING	STRING	chronic_inflammation_gene_shot_pubs_greater10	Cheese_intake	Cheese_intake_6	0	266	100	-Inf	1	1	51589
STRING	STRING	chronic_inflammation_gene_shot_pubs_greater10	Cheese_intake	Cheese_intake_9	0	266	37	-Inf	1	1	51589
STRING	STRING	chronic_inflammation_gene_shot_pubs_greater10	Cheese_intake	Cheese_intake_2	1	266	130	-0.896032080133825	0.269664663694514	1	51589
STRING	STRING	chronic_inflammation_gene_shot_pubs_greater10	Cheese_intake	Cheese_intake_11	0	266	20	-Inf	1	1	51589
STRING	STRING	chronic_inflammation_gene_shot_pubs_greater10	Cheese_intake	Cheese_intake_12	2	266	13	3.42589601475354	0.0012987012987013	0.0155844155844156	51589
STRING	STRING	chronic_inflammation_gene_shot_pubs_greater10	Chronic_Obstructive_Airway_Disease	Chronic_Obstructive_Airway_Disease_4	6	266	18	4.54137323217347	0.166297585152378	0.498892755457134	18965
STRING	STRING	chronic_inflammation_gene_shot_pubs_greater10	Chronic_Obstructive_Airway_Disease	Chronic_Obstructive_Airway_Disease_2	8	266	24	4.54137323217347	0.166297585152378	0.498892755457134	18965
STRING	STRING	chronic_inflammation_gene_shot_pubs_greater10	Chronic_Obstructive_Airway_Disease	Chronic_Obstructive_Airway_Disease_3	2	266	19	2.87840821945104	0.335547822419066	0.498892755457134	18965
STRING	STRING	chronic_inflammation_gene_shot_pubs_greater10	Chronic_Obstructive_Airway_Disease	Chronic_Obstructive_Airway_Disease_1	25	266	29	5.91221092754178	0.000105451861225351	0.000421807444901403	18965
STRING	STRING	chronic_inflammation_gene_shot_pubs_greater10	Coffee_intake	Coffee_intake_2	3	266	129	0.700070978192532	0.117548694763571	1	64585
STRING	STRING	chronic_inflammation_gene_shot_pubs_greater10	Coffee_intake	Coffee_intake_6	1	266	45	0.634482636564955	0.121806583470102	1	64585
STRING	STRING	chronic_inflammation_gene_shot_pubs_greater10	Coffee_intake	Coffee_intake_9	0	266	15	-Inf	1	1	64585
STRING	STRING	chronic_inflammation_gene_shot_pubs_greater10	Coffee_intake	Coffee_intake_4	0	266	113	-Inf	1	1	64585
STRING	STRING	chronic_inflammation_gene_shot_pubs_greater10	Coffee_intake	Coffee_intake_3	1	266	124	-0.827860577492246	0.226271947480878	1	64585
STRING	STRING	chronic_inflammation_gene_shot_pubs_greater10	Coffee_intake	Coffee_intake_1	0	266	187	-Inf	1	1	64585
STRING	STRING	chronic_inflammation_gene_shot_pubs_greater10	Coffee_intake	Coffee_intake_5	0	266	106	-Inf	1	1	64585
STRING	STRING	chronic_inflammation_gene_shot_pubs_greater10	Coffee_intake	Coffee_intake_7	0	266	36	-Inf	1	1	64585
STRING	STRING	chronic_inflammation_gene_shot_pubs_greater10	Coffee_intake	Coffee_intake_8	1	266	27	1.37144823073116	0.0788096491499706	0.788096491499706	64585
STRING	STRING	chronic_inflammation_gene_shot_pubs_greater10	Coffee_intake	Coffee_intake_10	0	266	13	-Inf	1	1	64585
STRING	STRING	chronic_inflammation_gene_shot_pubs_greater10	Coffee_type_Decaffeinated_coffee_any_type	Coffee_type_Decaffeinated_coffee_any_type_1	0	266	16	-Inf	1	1	31089
STRING	STRING	chronic_inflammation_gene_shot_pubs_greater10	Coffee_type_Decaffeinated_coffee_any_type	Coffee_type_Decaffeinated_coffee_any_type_5	0	266	7	-Inf	1	1	31089
STRING	STRING	chronic_inflammation_gene_shot_pubs_greater10	Coffee_type_Decaffeinated_coffee_any_type	Coffee_type_Decaffeinated_coffee_any_type_7	0	266	6	-Inf	1	1	31089
STRING	STRING	chronic_inflammation_gene_shot_pubs_greater10	Coffee_type_Decaffeinated_coffee_any_type	Coffee_type_Decaffeinated_coffee_any_type_3	0	266	9	-Inf	1	1	31089
STRING	STRING	chronic_inflammation_gene_shot_pubs_greater10	Coffee_type_Decaffeinated_coffee_any_type	Coffee_type_Decaffeinated_coffee_any_type_2	0	266	10	-Inf	1	1	31089
STRING	STRING	chronic_inflammation_gene_shot_pubs_greater10	Coffee_type_Decaffeinated_coffee_any_type	Coffee_type_Decaffeinated_coffee_any_type_6	0	266	7	-Inf	1	1	31089
STRING	STRING	chronic_inflammation_gene_shot_pubs_greater10	Coffee_type_Decaffeinated_coffee_any_type	Coffee_type_Decaffeinated_coffee_any_type_4	0	266	8	-Inf	1	1	31089
STRING	STRING	chronic_inflammation_gene_shot_pubs_greater10	Coffee_type_Decaffeinated_coffee_any_type	Coffee_type_Decaffeinated_coffee_any_type_8	0	266	5	-Inf	1	1	31089
STRING	STRING	chronic_inflammation_gene_shot_pubs_greater10	Coffee_type_Ground_coffee_include_espresso,_filter_etc	Coffee_type_Ground_coffee_include_espresso,_filter_etc_4	5	266	71	2.29851670827731	0.0838814437227658	0.838814437227658	48651
STRING	STRING	chronic_inflammation_gene_shot_pubs_greater10	Coffee_type_Ground_coffee_include_espresso,_filter_etc	Coffee_type_Ground_coffee_include_espresso,_filter_etc_6	0	266	42	-Inf	1	1	48651
STRING	STRING	chronic_inflammation_gene_shot_pubs_greater10	Coffee_type_Ground_coffee_include_espresso,_filter_etc	Coffee_type_Ground_coffee_include_espresso,_filter_etc_1	0	266	100	-Inf	1	1	48651
STRING	STRING	chronic_inflammation_gene_shot_pubs_greater10	Coffee_type_Ground_coffee_include_espresso,_filter_etc	Coffee_type_Ground_coffee_include_espresso,_filter_etc_2	0	266	89	-Inf	1	1	48651
STRING	STRING	chronic_inflammation_gene_shot_pubs_greater10	Coffee_type_Ground_coffee_include_espresso,_filter_etc	Coffee_type_Ground_coffee_include_espresso,_filter_etc_8	0	266	22	-Inf	1	1	48651
STRING	STRING	chronic_inflammation_gene_shot_pubs_greater10	Coffee_type_Ground_coffee_include_espresso,_filter_etc	Coffee_type_Ground_coffee_include_espresso,_filter_etc_3	0	266	79	-Inf	1	1	48651
STRING	STRING	chronic_inflammation_gene_shot_pubs_greater10	Coffee_type_Ground_coffee_include_espresso,_filter_etc	Coffee_type_Ground_coffee_include_espresso,_filter_etc_5	0	266	43	-Inf	1	1	48651
STRING	STRING	chronic_inflammation_gene_shot_pubs_greater10	Coffee_type_Ground_coffee_include_espresso,_filter_etc	Coffee_type_Ground_coffee_include_espresso,_filter_etc_7	0	266	26	-Inf	1	1	48651
STRING	STRING	chronic_inflammation_gene_shot_pubs_greater10	Coffee_type_Ground_coffee_include_espresso,_filter_etc	Coffee_type_Ground_coffee_include_espresso,_filter_etc_9	0	266	21	-Inf	1	1	48651
STRING	STRING	chronic_inflammation_gene_shot_pubs_greater10	Coffee_type_Ground_coffee_include_espresso,_filter_etc	Coffee_type_Ground_coffee_include_espresso,_filter_etc_10	0	266	20	-Inf	1	1	48651
STRING	STRING	chronic_inflammation_gene_shot_pubs_greater10	Coffee_type_Instant_coffee	Coffee_type_Instant_coffee_2	1	266	31	1.17213942250775	0.139471422432316	1	46539
STRING	STRING	chronic_inflammation_gene_shot_pubs_greater10	Coffee_type_Instant_coffee	Coffee_type_Instant_coffee_5	0	266	15	-Inf	1	1	46539
STRING	STRING	chronic_inflammation_gene_shot_pubs_greater10	Coffee_type_Instant_coffee	Coffee_type_Instant_coffee_3	0	266	26	-Inf	1	1	46539
STRING	STRING	chronic_inflammation_gene_shot_pubs_greater10	Coffee_type_Instant_coffee	Coffee_type_Instant_coffee_1	0	266	34	-Inf	1	1	46539
STRING	STRING	chronic_inflammation_gene_shot_pubs_greater10	Coffee_type_Instant_coffee	Coffee_type_Instant_coffee_6	0	266	14	-Inf	1	1	46539
STRING	STRING	chronic_inflammation_gene_shot_pubs_greater10	Coffee_type_Instant_coffee	Coffee_type_Instant_coffee_4	0	266	20	-Inf	1	1	46539
STRING	STRING	chronic_inflammation_gene_shot_pubs_greater10	Coffee_type_Instant_coffee	Coffee_type_Instant_coffee_7	0	266	14	-Inf	1	1	46539
STRING	STRING	chronic_inflammation_gene_shot_pubs_greater10	Coffee_type_Instant_coffee	Coffee_type_Instant_coffee_8	1	266	13	2.42589601475354	0.0705199828104856	0.63467984529437	46539
STRING	STRING	chronic_inflammation_gene_shot_pubs_greater10	Coffee_type_Instant_coffee	Coffee_type_Instant_coffee_9	0	266	6	-Inf	1	1	46539
STRING	STRING	chronic_inflammation_gene_shot_pubs_greater10	Colorectal_Carcinoma	Colorectal_Carcinoma_4	4	266	183	0.610635894610587	0.169879823252934	0.84939911626467	35530
STRING	STRING	chronic_inflammation_gene_shot_pubs_greater10	Colorectal_Carcinoma	Colorectal_Carcinoma_2	29	266	292	2.79449216914218	0.100897807548338	0.605386845290028	35530
STRING	STRING	chronic_inflammation_gene_shot_pubs_greater10	Colorectal_Carcinoma	Colorectal_Carcinoma_3	2	266	215	-0.621857116694831	0.247136303509611	0.988545214038445	35530
STRING	STRING	chronic_inflammation_gene_shot_pubs_greater10	Colorectal_Carcinoma	Colorectal_Carcinoma_1	0	266	351	-Inf	1	1	35530
STRING	STRING	chronic_inflammation_gene_shot_pubs_greater10	Colorectal_Carcinoma	Colorectal_Carcinoma_5	0	266	109	-Inf	1	1	35530
STRING	STRING	chronic_inflammation_gene_shot_pubs_greater10	Colorectal_Carcinoma	Colorectal_Carcinoma_6	0	266	57	-Inf	1	1	35530
STRING	STRING	chronic_inflammation_gene_shot_pubs_greater10	Conventional_Clear_Cell_Renal_Cell_Carcinoma	Conventional_Clear_Cell_Renal_Cell_Carcinoma_1	1	266	69	0.0178112761164606	0.483949308959244	0.97814280037091	22646
STRING	STRING	chronic_inflammation_gene_shot_pubs_greater10	Conventional_Clear_Cell_Renal_Cell_Carcinoma	Conventional_Clear_Cell_Renal_Cell_Carcinoma_5	2	266	31	2.17213942250775	0.244535700092728	0.97814280037091	22646
STRING	STRING	chronic_inflammation_gene_shot_pubs_greater10	Conventional_Clear_Cell_Renal_Cell_Carcinoma	Conventional_Clear_Cell_Renal_Cell_Carcinoma_6	6	266	28	3.90394331155818	0.142623747074668	0.713118735373339	22646
STRING	STRING	chronic_inflammation_gene_shot_pubs_greater10	Conventional_Clear_Cell_Renal_Cell_Carcinoma	Conventional_Clear_Cell_Renal_Cell_Carcinoma_3	1	266	56	0.318980810837025	0.438336203470658	0.97814280037091	22646
STRING	STRING	chronic_inflammation_gene_shot_pubs_greater10	Conventional_Clear_Cell_Renal_Cell_Carcinoma	Conventional_Clear_Cell_Renal_Cell_Carcinoma_2	3	266	65	1.68893042058733	0.278138384775025	0.97814280037091	22646
STRING	STRING	chronic_inflammation_gene_shot_pubs_greater10	Conventional_Clear_Cell_Renal_Cell_Carcinoma	Conventional_Clear_Cell_Renal_Cell_Carcinoma_4	26	266	47	5.27218659935808	8.83119176932927e-05	0.000529871506159756	22646
STRING	STRING	chronic_inflammation_gene_shot_pubs_greater10	Cooked_vegetable_intake	Cooked_vegetable_intake_4	2	266	30	2.21944513728611	0.0505814865830907	0.657559325580179	57352
STRING	STRING	chronic_inflammation_gene_shot_pubs_greater10	Cooked_vegetable_intake	Cooked_vegetable_intake_3	0	266	50	-Inf	1	1	57352
STRING	STRING	chronic_inflammation_gene_shot_pubs_greater10	Cooked_vegetable_intake	Cooked_vegetable_intake_5	0	266	23	-Inf	1	1	57352
STRING	STRING	chronic_inflammation_gene_shot_pubs_greater10	Cooked_vegetable_intake	Cooked_vegetable_intake_7	0	266	19	-Inf	1	1	57352
STRING	STRING	chronic_inflammation_gene_shot_pubs_greater10	Cooked_vegetable_intake	Cooked_vegetable_intake_11	0	266	9	-Inf	1	1	57352
STRING	STRING	chronic_inflammation_gene_shot_pubs_greater10	Cooked_vegetable_intake	Cooked_vegetable_intake_2	0	266	59	-Inf	1	1	57352
STRING	STRING	chronic_inflammation_gene_shot_pubs_greater10	Cooked_vegetable_intake	Cooked_vegetable_intake_8	0	266	17	-Inf	1	1	57352
STRING	STRING	chronic_inflammation_gene_shot_pubs_greater10	Cooked_vegetable_intake	Cooked_vegetable_intake_1	0	266	61	-Inf	1	1	57352
STRING	STRING	chronic_inflammation_gene_shot_pubs_greater10	Cooked_vegetable_intake	Cooked_vegetable_intake_6	0	266	21	-Inf	1	1	57352
STRING	STRING	chronic_inflammation_gene_shot_pubs_greater10	Cooked_vegetable_intake	Cooked_vegetable_intake_9	0	266	17	-Inf	1	1	57352
STRING	STRING	chronic_inflammation_gene_shot_pubs_greater10	Cooked_vegetable_intake	Cooked_vegetable_intake_12	0	266	9	-Inf	1	1	57352
STRING	STRING	chronic_inflammation_gene_shot_pubs_greater10	Cooked_vegetable_intake	Cooked_vegetable_intake_13	0	266	8	-Inf	1	1	57352
STRING	STRING	chronic_inflammation_gene_shot_pubs_greater10	Cooked_vegetable_intake	Cooked_vegetable_intake_10	0	266	10	-Inf	1	1	57352
STRING	STRING	chronic_inflammation_gene_shot_pubs_greater10	Coronary_Arteriosclerosis	Coronary_Arteriosclerosis_2	1	266	24	1.54137323217347	0.398001283579353	0.796002567158705	21813
STRING	STRING	chronic_inflammation_gene_shot_pubs_greater10	Coronary_Arteriosclerosis	Coronary_Arteriosclerosis_1	37	266	58	5.47780810339601	0.000229210598698084	0.000687631796094251	21813
STRING	STRING	chronic_inflammation_gene_shot_pubs_greater10	Coronary_Arteriosclerosis	Coronary_Arteriosclerosis_3	0	266	24	-Inf	1	1	21813
STRING	STRING	chronic_inflammation_gene_shot_pubs_greater10	Coronary_heart_disease	Coronary_heart_disease_2	1	266	15	2.21944513728611	0.292171814142301	0.292171814142301	18228
STRING	STRING	chronic_inflammation_gene_shot_pubs_greater10	Coronary_heart_disease	Coronary_heart_disease_1	6	266	16	4.71129823361579	0.0345054583356191	0.0690109166712381	18228
STRING	STRING	chronic_inflammation_gene_shot_pubs_greater10	Crohn_Disease	Crohn_Disease_2	18	266	34	5.2087978930866	0.0296725328580976	0.0890175985742927	22444
STRING	STRING	chronic_inflammation_gene_shot_pubs_greater10	Crohn_Disease	Crohn_Disease_3	21	266	34	5.43119031442305	0.00757406994876364	0.0302962797950546	22444
STRING	STRING	chronic_inflammation_gene_shot_pubs_greater10	Crohn_Disease	Crohn_Disease_4	4	266	15	4.21944513728611	0.196569391846736	0.393138783693473	22444
STRING	STRING	chronic_inflammation_gene_shot_pubs_greater10	Crohn_Disease	Crohn_Disease_5	3	266	13	4.01085851547469	0.213098685676097	0.393138783693473	22444
STRING	STRING	chronic_inflammation_gene_shot_pubs_greater10	Crohn_Disease	Crohn_Disease_1	27	266	37	5.67176986942915	0.00120294052127423	0.00601470260637113	22444
STRING	STRING	chronic_inflammation_gene_shot_pubs_greater10	Diabetes_Mellitus_InsulinDependent	Diabetes_Mellitus_InsulinDependent_1	20	266	44	4.98883220914469	0.0526315789473684	0.105263157894737	22343
STRING	STRING	chronic_inflammation_gene_shot_pubs_greater10	Diabetes_Mellitus_InsulinDependent	Diabetes_Mellitus_InsulinDependent_4	12	266	16	5.71129823361579	0.000581811672037236	0.00232724668814894	22343
STRING	STRING	chronic_inflammation_gene_shot_pubs_greater10	Diabetes_Mellitus_InsulinDependent	Diabetes_Mellitus_InsulinDependent_2	25	266	42	5.37787449989059	0.00872717508055854	0.0261815252416756	22343
STRING	STRING	chronic_inflammation_gene_shot_pubs_greater10	Diabetes_Mellitus_InsulinDependent	Diabetes_Mellitus_InsulinDependent_3	6	266	19	4.4633707201722	0.153240243465807	0.153240243465807	22343
STRING	STRING	chronic_inflammation_gene_shot_pubs_greater10	Diabetes_Mellitus_NonInsulinDependent	Diabetes_Mellitus_NonInsulinDependent_2	25	266	82	4.41263991805127	0.0101807604404737	0.0407230417618949	24064
STRING	STRING	chronic_inflammation_gene_shot_pubs_greater10	Diabetes_Mellitus_NonInsulinDependent	Diabetes_Mellitus_NonInsulinDependent_3	19	266	75	4.14544455584233	0.0397257427799709	0.119177228339913	24064
STRING	STRING	chronic_inflammation_gene_shot_pubs_greater10	Diabetes_Mellitus_NonInsulinDependent	Diabetes_Mellitus_NonInsulinDependent_1	0	266	93	-Inf	1	1	24064
STRING	STRING	chronic_inflammation_gene_shot_pubs_greater10	Diabetes_Mellitus_NonInsulinDependent	Diabetes_Mellitus_NonInsulinDependent_4	5	266	34	3.36080098653165	0.190650322044463	0.381300644088926	24064
STRING	STRING	chronic_inflammation_gene_shot_pubs_greater10	Dried_fruit_intake	Dried_fruit_intake_9	0	266	30	-Inf	1	1	53616
STRING	STRING	chronic_inflammation_gene_shot_pubs_greater10	Dried_fruit_intake	Dried_fruit_intake_2	2	266	109	0.358151408117703	0.169684987970233	1	53616
STRING	STRING	chronic_inflammation_gene_shot_pubs_greater10	Dried_fruit_intake	Dried_fruit_intake_6	3	266	53	1.98337777905259	0.0861667008598019	0.947833709457821	53616
STRING	STRING	chronic_inflammation_gene_shot_pubs_greater10	Dried_fruit_intake	Dried_fruit_intake_1	0	266	138	-Inf	1	1	53616
STRING	STRING	chronic_inflammation_gene_shot_pubs_greater10	Dried_fruit_intake	Dried_fruit_intake_4	0	266	65	-Inf	1	1	53616
STRING	STRING	chronic_inflammation_gene_shot_pubs_greater10	Dried_fruit_intake	Dried_fruit_intake_5	2	266	61	1.19559839533174	0.120782587612138	1	53616
STRING	STRING	chronic_inflammation_gene_shot_pubs_greater10	Dried_fruit_intake	Dried_fruit_intake_3	0	266	96	-Inf	1	1	53616
STRING	STRING	chronic_inflammation_gene_shot_pubs_greater10	Dried_fruit_intake	Dried_fruit_intake_7	0	266	43	-Inf	1	1	53616
STRING	STRING	chronic_inflammation_gene_shot_pubs_greater10	Dried_fruit_intake	Dried_fruit_intake_8	0	266	39	-Inf	1	1	53616
STRING	STRING	chronic_inflammation_gene_shot_pubs_greater10	Dried_fruit_intake	Dried_fruit_intake_10	0	266	25	-Inf	1	1	53616
STRING	STRING	chronic_inflammation_gene_shot_pubs_greater10	Dried_fruit_intake	Dried_fruit_intake_11	0	266	22	-Inf	1	1	53616
STRING	STRING	chronic_inflammation_gene_shot_pubs_greater10	Drinking_water_intake	Drinking_water_intake_1	0	266	13	-Inf	1	1	27018
STRING	STRING	chronic_inflammation_gene_shot_pubs_greater10	Drinking_water_intake	Drinking_water_intake_3	1	266	10	2.80440763800727	0.0722824678929642	0.433694807357785	27018
STRING	STRING	chronic_inflammation_gene_shot_pubs_greater10	Drinking_water_intake	Drinking_water_intake_4	0	266	10	-Inf	1	1	27018
STRING	STRING	chronic_inflammation_gene_shot_pubs_greater10	Drinking_water_intake	Drinking_water_intake_5	0	266	10	-Inf	1	1	27018
STRING	STRING	chronic_inflammation_gene_shot_pubs_greater10	Drinking_water_intake	Drinking_water_intake_6	0	266	9	-Inf	1	1	27018
STRING	STRING	chronic_inflammation_gene_shot_pubs_greater10	Drinking_water_intake	Drinking_water_intake_2	0	266	10	-Inf	1	1	27018
STRING	STRING	chronic_inflammation_gene_shot_pubs_greater10	Driving_Speed	Driving_Speed_3	4	266	73	1.93651117401461	0.102173293273975	0.715213052917827	45598
STRING	STRING	chronic_inflammation_gene_shot_pubs_greater10	Driving_Speed	Driving_Speed_6	0	266	59	-Inf	1	1	45598
STRING	STRING	chronic_inflammation_gene_shot_pubs_greater10	Driving_Speed	Driving_Speed_1	0	266	83	-Inf	1	1	45598
STRING	STRING	chronic_inflammation_gene_shot_pubs_greater10	Driving_Speed	Driving_Speed_4	0	266	64	-Inf	1	1	45598
STRING	STRING	chronic_inflammation_gene_shot_pubs_greater10	Driving_Speed	Driving_Speed_5	1	266	63	0.149055809394713	0.231035768328253	1	45598
STRING	STRING	chronic_inflammation_gene_shot_pubs_greater10	Driving_Speed	Driving_Speed_2	0	266	75	-Inf	1	1	45598
STRING	STRING	chronic_inflammation_gene_shot_pubs_greater10	Driving_Speed	Driving_Speed_7	0	266	10	-Inf	1	1	45598
STRING	STRING	chronic_inflammation_gene_shot_pubs_greater10	East_UK	East_UK_1	11	266	241	1.67287801530197	0.0662488553113553	0.397493131868132	69887
STRING	STRING	chronic_inflammation_gene_shot_pubs_greater10	East_UK	East_UK_5	0	266	36	-Inf	1	1	69887
STRING	STRING	chronic_inflammation_gene_shot_pubs_greater10	East_UK	East_UK_3	0	266	80	-Inf	1	1	69887
STRING	STRING	chronic_inflammation_gene_shot_pubs_greater10	East_UK	East_UK_2	0	266	81	-Inf	1	1	69887
STRING	STRING	chronic_inflammation_gene_shot_pubs_greater10	East_UK	East_UK_6	0	266	8	-Inf	1	1	69887
STRING	STRING	chronic_inflammation_gene_shot_pubs_greater10	East_UK	East_UK_4	0	266	69	-Inf	1	1	69887
STRING	STRING	chronic_inflammation_gene_shot_pubs_greater10	Endometriosis	Endometriosis_4	0	266	30	-Inf	1	1	30530
STRING	STRING	chronic_inflammation_gene_shot_pubs_greater10	Endometriosis	Endometriosis_1	4	266	65	2.10396791986618	0.211751989780878	0.847007959123514	30530
STRING	STRING	chronic_inflammation_gene_shot_pubs_greater10	Endometriosis	Endometriosis_3	12	266	37	4.50184486798684	0.00501129999017392	0.0250564999508696	30530
STRING	STRING	chronic_inflammation_gene_shot_pubs_greater10	Endometriosis	Endometriosis_2	2	266	52	1.42589601475354	0.274180341292457	0.847007959123514	30530
STRING	STRING	chronic_inflammation_gene_shot_pubs_greater10	Endometriosis	Endometriosis_5	0	266	5	-Inf	1	1	30530
STRING	STRING	chronic_inflammation_gene_shot_pubs_greater10	Equal_Hand_Phone	Equal_Hand_Phone_3	0	266	8	-Inf	1	1	15621
STRING	STRING	chronic_inflammation_gene_shot_pubs_greater10	Equal_Hand_Phone	Equal_Hand_Phone_4	0	266	6	-Inf	1	1	15621
STRING	STRING	chronic_inflammation_gene_shot_pubs_greater10	Equal_Hand_Phone	Equal_Hand_Phone_1	0	266	16	-Inf	1	1	15621
STRING	STRING	chronic_inflammation_gene_shot_pubs_greater10	Equal_Hand_Phone	Equal_Hand_Phone_2	0	266	14	-Inf	1	1	15621
STRING	STRING	chronic_inflammation_gene_shot_pubs_greater10	Exposure_to_tobacco_smoke_outside_home	Exposure_to_tobacco_smoke_outside_home_1	1	266	76	-0.121591780548956	0.162132276236178	0.648529104944711	47929
STRING	STRING	chronic_inflammation_gene_shot_pubs_greater10	Exposure_to_tobacco_smoke_outside_home	Exposure_to_tobacco_smoke_outside_home_4	0	266	23	-Inf	1	1	47929
STRING	STRING	chronic_inflammation_gene_shot_pubs_greater10	Exposure_to_tobacco_smoke_outside_home	Exposure_to_tobacco_smoke_outside_home_2	0	266	52	-Inf	1	1	47929
STRING	STRING	chronic_inflammation_gene_shot_pubs_greater10	Exposure_to_tobacco_smoke_outside_home	Exposure_to_tobacco_smoke_outside_home_3	0	266	45	-Inf	1	1	47929
STRING	STRING	chronic_inflammation_gene_shot_pubs_greater10	Fatty_Liver	Fatty_Liver_3	3	266	44	2.25186661497849	0.272563099281937	0.702240185750527	23256
STRING	STRING	chronic_inflammation_gene_shot_pubs_greater10	Fatty_Liver	Fatty_Liver_2	5	266	48	2.86330132706084	0.234080061916842	0.702240185750527	23256
STRING	STRING	chronic_inflammation_gene_shot_pubs_greater10	Fatty_Liver	Fatty_Liver_1	29	266	72	4.81439172657989	0.00374080921872984	0.0149632368749194	23256
STRING	STRING	chronic_inflammation_gene_shot_pubs_greater10	Fatty_Liver	Fatty_Liver_4	2	266	38	1.87840821945104	0.306703358128735	0.702240185750527	23256
STRING	STRING	chronic_inflammation_gene_shot_pubs_greater10	Filtered_coffee_intake	Filtered_coffee_intake_1	0	266	7	-Inf	1	1	12012
STRING	STRING	chronic_inflammation_gene_shot_pubs_greater10	Filtered_coffee_intake	Filtered_coffee_intake_2	0	266	5	-Inf	1	1	12012
STRING	STRING	chronic_inflammation_gene_shot_pubs_greater10	Fish_consumer	Fish_consumer_1	0	266	6	-Inf	1	1	1177
STRING	STRING	chronic_inflammation_gene_shot_pubs_greater10	Frequency_of_friend_family_visits	Frequency_of_friend_family_visits_2	0	266	38	-Inf	1	1	43631
STRING	STRING	chronic_inflammation_gene_shot_pubs_greater10	Frequency_of_friend_family_visits	Frequency_of_friend_family_visits_4	0	266	22	-Inf	1	1	43631
STRING	STRING	chronic_inflammation_gene_shot_pubs_greater10	Frequency_of_friend_family_visits	Frequency_of_friend_family_visits_6	0	266	14	-Inf	1	1	43631
STRING	STRING	chronic_inflammation_gene_shot_pubs_greater10	Frequency_of_friend_family_visits	Frequency_of_friend_family_visits_1	0	266	39	-Inf	1	1	43631
STRING	STRING	chronic_inflammation_gene_shot_pubs_greater10	Frequency_of_friend_family_visits	Frequency_of_friend_family_visits_8	0	266	9	-Inf	1	1	43631
STRING	STRING	chronic_inflammation_gene_shot_pubs_greater10	Frequency_of_friend_family_visits	Frequency_of_friend_family_visits_9	0	266	6	-Inf	1	1	43631
STRING	STRING	chronic_inflammation_gene_shot_pubs_greater10	Frequency_of_friend_family_visits	Frequency_of_friend_family_visits_3	1	266	33	1.08194161353618	0.192015034836817	1	43631
STRING	STRING	chronic_inflammation_gene_shot_pubs_greater10	Frequency_of_friend_family_visits	Frequency_of_friend_family_visits_7	0	266	11	-Inf	1	1	43631
STRING	STRING	chronic_inflammation_gene_shot_pubs_greater10	Frequency_of_friend_family_visits	Frequency_of_friend_family_visits_5	0	266	16	-Inf	1	1	43631
STRING	STRING	chronic_inflammation_gene_shot_pubs_greater10	Fruit_consumers	Fruit_consumers_4	0	266	5	-Inf	1	1	10503
STRING	STRING	chronic_inflammation_gene_shot_pubs_greater10	Fruit_consumers	Fruit_consumers_3	0	266	5	-Inf	1	1	10503
STRING	STRING	chronic_inflammation_gene_shot_pubs_greater10	Fruit_consumers	Fruit_consumers_1	0	266	6	-Inf	1	1	10503
STRING	STRING	chronic_inflammation_gene_shot_pubs_greater10	Fruit_consumers	Fruit_consumers_2	0	266	5	-Inf	1	1	10503
STRING	STRING	chronic_inflammation_gene_shot_pubs_greater10	Gas_or_solid_fuel_cooking_heating_A_gas_fire_that_you_use_regularly_in_winter_time	Gas_or_solid_fuel_cooking_heating_A_gas_fire_that_you_use_regularly_in_winter_time_1	0	266	5	-Inf	1	1	2593
STRING	STRING	chronic_inflammation_gene_shot_pubs_greater10	Gas_or_solid_fuel_cooking_heating_An_open_solid_fuel_fire_that_you_use_regularly_in_winter_time	Gas_or_solid_fuel_cooking_heating_An_open_solid_fuel_fire_that_you_use_regularly_in_winter_time_1	0	266	22	-Inf	1	1	40278
STRING	STRING	chronic_inflammation_gene_shot_pubs_greater10	Gas_or_solid_fuel_cooking_heating_An_open_solid_fuel_fire_that_you_use_regularly_in_winter_time	Gas_or_solid_fuel_cooking_heating_An_open_solid_fuel_fire_that_you_use_regularly_in_winter_time_6	0	266	8	-Inf	1	1	40278
STRING	STRING	chronic_inflammation_gene_shot_pubs_greater10	Gas_or_solid_fuel_cooking_heating_An_open_solid_fuel_fire_that_you_use_regularly_in_winter_time	Gas_or_solid_fuel_cooking_heating_An_open_solid_fuel_fire_that_you_use_regularly_in_winter_time_2	0	266	21	-Inf	1	1	40278
STRING	STRING	chronic_inflammation_gene_shot_pubs_greater10	Gas_or_solid_fuel_cooking_heating_An_open_solid_fuel_fire_that_you_use_regularly_in_winter_time	Gas_or_solid_fuel_cooking_heating_An_open_solid_fuel_fire_that_you_use_regularly_in_winter_time_4	0	266	11	-Inf	1	1	40278
STRING	STRING	chronic_inflammation_gene_shot_pubs_greater10	Gas_or_solid_fuel_cooking_heating_An_open_solid_fuel_fire_that_you_use_regularly_in_winter_time	Gas_or_solid_fuel_cooking_heating_An_open_solid_fuel_fire_that_you_use_regularly_in_winter_time_8	0	266	6	-Inf	1	1	40278
STRING	STRING	chronic_inflammation_gene_shot_pubs_greater10	Gas_or_solid_fuel_cooking_heating_An_open_solid_fuel_fire_that_you_use_regularly_in_winter_time	Gas_or_solid_fuel_cooking_heating_An_open_solid_fuel_fire_that_you_use_regularly_in_winter_time_7	0	266	7	-Inf	1	1	40278
STRING	STRING	chronic_inflammation_gene_shot_pubs_greater10	Gas_or_solid_fuel_cooking_heating_An_open_solid_fuel_fire_that_you_use_regularly_in_winter_time	Gas_or_solid_fuel_cooking_heating_An_open_solid_fuel_fire_that_you_use_regularly_in_winter_time_3	0	266	18	-Inf	1	1	40278
STRING	STRING	chronic_inflammation_gene_shot_pubs_greater10	Gas_or_solid_fuel_cooking_heating_An_open_solid_fuel_fire_that_you_use_regularly_in_winter_time	Gas_or_solid_fuel_cooking_heating_An_open_solid_fuel_fire_that_you_use_regularly_in_winter_time_5	0	266	8	-Inf	1	1	40278
STRING	STRING	chronic_inflammation_gene_shot_pubs_greater10	Handedness_chirality_laterality_Left_handed	Handedness_chirality_laterality_Left_handed_2	0	266	16	-Inf	1	1	33684
STRING	STRING	chronic_inflammation_gene_shot_pubs_greater10	Handedness_chirality_laterality_Left_handed	Handedness_chirality_laterality_Left_handed_1	0	266	17	-Inf	1	1	33684
STRING	STRING	chronic_inflammation_gene_shot_pubs_greater10	Handedness_chirality_laterality_Left_handed	Handedness_chirality_laterality_Left_handed_4	0	266	15	-Inf	1	1	33684
STRING	STRING	chronic_inflammation_gene_shot_pubs_greater10	Handedness_chirality_laterality_Left_handed	Handedness_chirality_laterality_Left_handed_3	0	266	15	-Inf	1	1	33684
STRING	STRING	chronic_inflammation_gene_shot_pubs_greater10	Handedness_chirality_laterality_Left_handed	Handedness_chirality_laterality_Left_handed_5	0	266	12	-Inf	1	1	33684
STRING	STRING	chronic_inflammation_gene_shot_pubs_greater10	Handedness_chirality_laterality_Right_handed	Handedness_chirality_laterality_Right_handed_1	1	266	16	2.12633573289463	0.145814552479073	0.874887314874437	31059
STRING	STRING	chronic_inflammation_gene_shot_pubs_greater10	Handedness_chirality_laterality_Right_handed	Handedness_chirality_laterality_Right_handed_4	0	266	10	-Inf	1	1	31059
STRING	STRING	chronic_inflammation_gene_shot_pubs_greater10	Handedness_chirality_laterality_Right_handed	Handedness_chirality_laterality_Right_handed_3	0	266	13	-Inf	1	1	31059
STRING	STRING	chronic_inflammation_gene_shot_pubs_greater10	Handedness_chirality_laterality_Right_handed	Handedness_chirality_laterality_Right_handed_5	0	266	9	-Inf	1	1	31059
STRING	STRING	chronic_inflammation_gene_shot_pubs_greater10	Handedness_chirality_laterality_Right_handed	Handedness_chirality_laterality_Right_handed_2	0	266	14	-Inf	1	1	31059
STRING	STRING	chronic_inflammation_gene_shot_pubs_greater10	Handedness_chirality_laterality_Right_handed	Handedness_chirality_laterality_Right_handed_6	0	266	8	-Inf	1	1	31059
STRING	STRING	chronic_inflammation_gene_shot_pubs_greater10	Hands_free_device_speakerphone_use_with_mobile_phone_in_last_3_month	Hands_free_device_speakerphone_use_with_mobile_phone_in_last_3_month_2	2	266	31	2.17213942250775	0.109543734809952	0.328631204429856	39910
STRING	STRING	chronic_inflammation_gene_shot_pubs_greater10	Hands_free_device_speakerphone_use_with_mobile_phone_in_last_3_month	Hands_free_device_speakerphone_use_with_mobile_phone_in_last_3_month_1	1	266	59	0.243692683532788	0.13026483926737	0.328631204429856	39910
STRING	STRING	chronic_inflammation_gene_shot_pubs_greater10	Hands_free_device_speakerphone_use_with_mobile_phone_in_last_3_month	Hands_free_device_speakerphone_use_with_mobile_phone_in_last_3_month_3	0	266	22	-Inf	1	1	39910
STRING	STRING	chronic_inflammation_gene_shot_pubs_greater10	Home_area_population_density_urban_or_rural_England_Wales_Urban_less_sparse	Home_area_population_density_urban_or_rural_England_Wales_Urban_less_sparse_4	1	266	6	3.54137323217347	0.116905368596784	0.584526842983921	22761
STRING	STRING	chronic_inflammation_gene_shot_pubs_greater10	Home_area_population_density_urban_or_rural_England_Wales_Urban_less_sparse	Home_area_population_density_urban_or_rural_England_Wales_Urban_less_sparse_3	0	266	7	-Inf	1	1	22761
STRING	STRING	chronic_inflammation_gene_shot_pubs_greater10	Home_area_population_density_urban_or_rural_England_Wales_Urban_less_sparse	Home_area_population_density_urban_or_rural_England_Wales_Urban_less_sparse_5	0	266	5	-Inf	1	1	22761
STRING	STRING	chronic_inflammation_gene_shot_pubs_greater10	Home_area_population_density_urban_or_rural_England_Wales_Urban_less_sparse	Home_area_population_density_urban_or_rural_England_Wales_Urban_less_sparse_1	0	266	9	-Inf	1	1	22761
STRING	STRING	chronic_inflammation_gene_shot_pubs_greater10	Home_area_population_density_urban_or_rural_England_Wales_Urban_less_sparse	Home_area_population_density_urban_or_rural_England_Wales_Urban_less_sparse_2	0	266	9	-Inf	1	1	22761
STRING	STRING	chronic_inflammation_gene_shot_pubs_greater10	Home_area_population_density_urban_or_rural_Scotland_Large_Urban_Area	Home_area_population_density_urban_or_rural_Scotland_Large_Urban_Area_2	2	266	64	1.12633573289463	0.122009362745945	0.732056176475669	57888
STRING	STRING	chronic_inflammation_gene_shot_pubs_greater10	Home_area_population_density_urban_or_rural_Scotland_Large_Urban_Area	Home_area_population_density_urban_or_rural_Scotland_Large_Urban_Area_4	0	266	19	-Inf	1	1	57888
STRING	STRING	chronic_inflammation_gene_shot_pubs_greater10	Home_area_population_density_urban_or_rural_Scotland_Large_Urban_Area	Home_area_population_density_urban_or_rural_Scotland_Large_Urban_Area_5	1	266	11	2.66690411425733	0.0482993314792102	0.338095320354471	57888
STRING	STRING	chronic_inflammation_gene_shot_pubs_greater10	Home_area_population_density_urban_or_rural_Scotland_Large_Urban_Area	Home_area_population_density_urban_or_rural_Scotland_Large_Urban_Area_6	0	266	10	-Inf	1	1	57888
STRING	STRING	chronic_inflammation_gene_shot_pubs_greater10	Home_area_population_density_urban_or_rural_Scotland_Large_Urban_Area	Home_area_population_density_urban_or_rural_Scotland_Large_Urban_Area_1	0	266	141	-Inf	1	1	57888
STRING	STRING	chronic_inflammation_gene_shot_pubs_greater10	Home_area_population_density_urban_or_rural_Scotland_Large_Urban_Area	Home_area_population_density_urban_or_rural_Scotland_Large_Urban_Area_7	0	266	5	-Inf	1	1	57888
STRING	STRING	chronic_inflammation_gene_shot_pubs_greater10	Home_area_population_density_urban_or_rural_Scotland_Large_Urban_Area	Home_area_population_density_urban_or_rural_Scotland_Large_Urban_Area_3	0	266	54	-Inf	1	1	57888
STRING	STRING	chronic_inflammation_gene_shot_pubs_greater10	Home_location_east_co_ordinate_rounded	Home_location_east_co_ordinate_rounded_6	1	266	11	2.66690411425733	0.0751011935651271	0.52570835495589	48174
STRING	STRING	chronic_inflammation_gene_shot_pubs_greater10	Home_location_east_co_ordinate_rounded	Home_location_east_co_ordinate_rounded_4	0	266	20	-Inf	1	1	48174
STRING	STRING	chronic_inflammation_gene_shot_pubs_greater10	Home_location_east_co_ordinate_rounded	Home_location_east_co_ordinate_rounded_1	1	266	46	0.602773776837617	0.166144265697976	0.996865594187857	48174
STRING	STRING	chronic_inflammation_gene_shot_pubs_greater10	Home_location_east_co_ordinate_rounded	Home_location_east_co_ordinate_rounded_2	0	266	34	-Inf	1	1	48174
STRING	STRING	chronic_inflammation_gene_shot_pubs_greater10	Home_location_east_co_ordinate_rounded	Home_location_east_co_ordinate_rounded_5	0	266	19	-Inf	1	1	48174
STRING	STRING	chronic_inflammation_gene_shot_pubs_greater10	Home_location_east_co_ordinate_rounded	Home_location_east_co_ordinate_rounded_3	0	266	26	-Inf	1	1	48174
STRING	STRING	chronic_inflammation_gene_shot_pubs_greater10	Home_location_east_co_ordinate_rounded	Home_location_east_co_ordinate_rounded_7	2	266	8	4.12633573289463	0.007618059159315	0.06094447327452	48174
STRING	STRING	chronic_inflammation_gene_shot_pubs_greater10	Home_location_east_co_ordinate_rounded	Home_location_east_co_ordinate_rounded_8	0	266	5	-Inf	1	1	48174
STRING	STRING	chronic_inflammation_gene_shot_pubs_greater10	Home_location_north_co_ordinate_rounded	Home_location_north_co_ordinate_rounded_3	9	266	43	3.86999597963484	0.00353727680460354	0.0318354912414318	59084
STRING	STRING	chronic_inflammation_gene_shot_pubs_greater10	Home_location_north_co_ordinate_rounded	Home_location_north_co_ordinate_rounded_2	1	266	58	0.268354737767057	0.183532199373784	1	59084
STRING	STRING	chronic_inflammation_gene_shot_pubs_greater10	Home_location_north_co_ordinate_rounded	Home_location_north_co_ordinate_rounded_4	0	266	39	-Inf	1	1	59084
STRING	STRING	chronic_inflammation_gene_shot_pubs_greater10	Home_location_north_co_ordinate_rounded	Home_location_north_co_ordinate_rounded_5	1	266	36	0.956410731452317	0.148108657019548	1	59084
STRING	STRING	chronic_inflammation_gene_shot_pubs_greater10	Home_location_north_co_ordinate_rounded	Home_location_north_co_ordinate_rounded_8	1	266	23	1.60277377683762	0.106067529829906	0.848540238639249	59084
STRING	STRING	chronic_inflammation_gene_shot_pubs_greater10	Home_location_north_co_ordinate_rounded	Home_location_north_co_ordinate_rounded_9	0	266	19	-Inf	1	1	59084
STRING	STRING	chronic_inflammation_gene_shot_pubs_greater10	Home_location_north_co_ordinate_rounded	Home_location_north_co_ordinate_rounded_1	0	266	89	-Inf	1	1	59084
STRING	STRING	chronic_inflammation_gene_shot_pubs_greater10	Home_location_north_co_ordinate_rounded	Home_location_north_co_ordinate_rounded_6	0	266	30	-Inf	1	1	59084
STRING	STRING	chronic_inflammation_gene_shot_pubs_greater10	Home_location_north_co_ordinate_rounded	Home_location_north_co_ordinate_rounded_7	0	266	27	-Inf	1	1	59084
STRING	STRING	chronic_inflammation_gene_shot_pubs_greater10	Hot_drink_temperature	Hot_drink_temperature_5	8	266	126	2.14905580939471	0.0470569468814803	0.517626415696283	56420
STRING	STRING	chronic_inflammation_gene_shot_pubs_greater10	Hot_drink_temperature	Hot_drink_temperature_1	3	266	289	-0.463627448884893	0.201414366991014	1	56420
STRING	STRING	chronic_inflammation_gene_shot_pubs_greater10	Hot_drink_temperature	Hot_drink_temperature_6	1	266	99	-0.50302088718498	0.205331348256855	1	56420
STRING	STRING	chronic_inflammation_gene_shot_pubs_greater10	Hot_drink_temperature	Hot_drink_temperature_7	1	266	95	-0.443519875436318	0.200102798603357	1	56420
STRING	STRING	chronic_inflammation_gene_shot_pubs_greater10	Hot_drink_temperature	Hot_drink_temperature_4	2	266	181	-0.373510154188576	0.193261374310984	1	56420
STRING	STRING	chronic_inflammation_gene_shot_pubs_greater10	Hot_drink_temperature	Hot_drink_temperature_3	0	266	215	-Inf	1	1	56420
STRING	STRING	chronic_inflammation_gene_shot_pubs_greater10	Hot_drink_temperature	Hot_drink_temperature_8	0	266	33	-Inf	1	1	56420
STRING	STRING	chronic_inflammation_gene_shot_pubs_greater10	Hot_drink_temperature	Hot_drink_temperature_2	2	266	225	-0.687445458322407	0.220963825525957	1	56420
STRING	STRING	chronic_inflammation_gene_shot_pubs_greater10	Hot_drink_temperature	Hot_drink_temperature_10	0	266	24	-Inf	1	1	56420
STRING	STRING	chronic_inflammation_gene_shot_pubs_greater10	Hot_drink_temperature	Hot_drink_temperature_9	0	266	29	-Inf	1	1	56420
STRING	STRING	chronic_inflammation_gene_shot_pubs_greater10	Hot_drink_temperature	Hot_drink_temperature_11	0	266	21	-Inf	1	1	56420
STRING	STRING	chronic_inflammation_gene_shot_pubs_greater10	How_are_people_in_household_related_to_participant_Husband,_wife_or_partner	How_are_people_in_household_related_to_participant_Husband,_wife_or_partner_1	0	266	18	-Inf	1	1	33742
STRING	STRING	chronic_inflammation_gene_shot_pubs_greater10	How_are_people_in_household_related_to_participant_Husband,_wife_or_partner	How_are_people_in_household_related_to_participant_Husband,_wife_or_partner_2	0	266	17	-Inf	1	1	33742
STRING	STRING	chronic_inflammation_gene_shot_pubs_greater10	How_are_people_in_household_related_to_participant_Husband,_wife_or_partner	How_are_people_in_household_related_to_participant_Husband,_wife_or_partner_3	0	266	13	-Inf	1	1	33742
STRING	STRING	chronic_inflammation_gene_shot_pubs_greater10	How_are_people_in_household_related_to_participant_Husband,_wife_or_partner	How_are_people_in_household_related_to_participant_Husband,_wife_or_partner_5	0	266	7	-Inf	1	1	33742
STRING	STRING	chronic_inflammation_gene_shot_pubs_greater10	How_are_people_in_household_related_to_participant_Husband,_wife_or_partner	How_are_people_in_household_related_to_participant_Husband,_wife_or_partner_4	0	266	11	-Inf	1	1	33742
STRING	STRING	chronic_inflammation_gene_shot_pubs_greater10	How_are_people_in_household_related_to_participant_Son_and_or_daughter_include_step_children	How_are_people_in_household_related_to_participant_Son_and_or_daughter_include_step_children_1	0	266	5	-Inf	1	1	1123
STRING	STRING	chronic_inflammation_gene_shot_pubs_greater10	Job_coding_secondary_school_teacher_or_teaching_professional_including_head_teacher	Job_coding_secondary_school_teacher_or_teaching_professional_including_head_teacher_3	0	266	8	-Inf	1	1	8952
STRING	STRING	chronic_inflammation_gene_shot_pubs_greater10	Job_coding_secondary_school_teacher_or_teaching_professional_including_head_teacher	Job_coding_secondary_school_teacher_or_teaching_professional_including_head_teacher_2	0	266	9	-Inf	1	1	8952
STRING	STRING	chronic_inflammation_gene_shot_pubs_greater10	Job_coding_secondary_school_teacher_or_teaching_professional_including_head_teacher	Job_coding_secondary_school_teacher_or_teaching_professional_including_head_teacher_1	0	266	10	-Inf	1	1	8952
STRING	STRING	chronic_inflammation_gene_shot_pubs_greater10	Juvenile_arthritis	Juvenile_arthritis_4	2	266	28	2.31898081083703	0.203907478104649	0.815629912418594	31170
STRING	STRING	chronic_inflammation_gene_shot_pubs_greater10	Juvenile_arthritis	Juvenile_arthritis_2	11	266	32	4.58576735153193	0.00500465175964839	0.025023258798242	31170
STRING	STRING	chronic_inflammation_gene_shot_pubs_greater10	Juvenile_arthritis	Juvenile_arthritis_3	2	266	31	2.17213942250775	0.212761861987103	0.815629912418594	31170
STRING	STRING	chronic_inflammation_gene_shot_pubs_greater10	Juvenile_arthritis	Juvenile_arthritis_1	1	266	38	0.878408219451044	0.303904269994546	0.815629912418594	31170
STRING	STRING	chronic_inflammation_gene_shot_pubs_greater10	Juvenile_arthritis	Juvenile_arthritis_5	0	266	15	-Inf	1	1	31170
STRING	STRING	chronic_inflammation_gene_shot_pubs_greater10	Kidney_Failure_Chronic	Kidney_Failure_Chronic_2	4	266	51	2.45391039092313	0.302870478413069	0.605740956826138	21424
STRING	STRING	chronic_inflammation_gene_shot_pubs_greater10	Kidney_Failure_Chronic	Kidney_Failure_Chronic_1	42	266	65	5.49628534264494	0.000326721120186698	0.000980163360560093	21424
STRING	STRING	chronic_inflammation_gene_shot_pubs_greater10	Kidney_Failure_Chronic	Kidney_Failure_Chronic_3	0	266	19	-Inf	1	1	21424
STRING	STRING	chronic_inflammation_gene_shot_pubs_greater10	Lamb_mutton_intake	Lamb_mutton_intake_2	1	266	51	0.453910390923134	0.195867949278531	1	45739
STRING	STRING	chronic_inflammation_gene_shot_pubs_greater10	Lamb_mutton_intake	Lamb_mutton_intake_1	0	266	57	-Inf	1	1	45739
STRING	STRING	chronic_inflammation_gene_shot_pubs_greater10	Lamb_mutton_intake	Lamb_mutton_intake_6	0	266	16	-Inf	1	1	45739
STRING	STRING	chronic_inflammation_gene_shot_pubs_greater10	Lamb_mutton_intake	Lamb_mutton_intake_5	1	266	33	1.08194161353618	0.153716659379099	1	45739
STRING	STRING	chronic_inflammation_gene_shot_pubs_greater10	Lamb_mutton_intake	Lamb_mutton_intake_4	0	266	34	-Inf	1	1	45739
STRING	STRING	chronic_inflammation_gene_shot_pubs_greater10	Lamb_mutton_intake	Lamb_mutton_intake_3	0	266	35	-Inf	1	1	45739
STRING	STRING	chronic_inflammation_gene_shot_pubs_greater10	Lamb_mutton_intake	Lamb_mutton_intake_7	0	266	15	-Inf	1	1	45739
STRING	STRING	chronic_inflammation_gene_shot_pubs_greater10	Lamb_mutton_intake	Lamb_mutton_intake_8	0	266	15	-Inf	1	1	45739
STRING	STRING	chronic_inflammation_gene_shot_pubs_greater10	Large_cell_carcinoma_of_lung	Large_cell_carcinoma_of_lung_2	0	266	10	-Inf	1	1	18683
STRING	STRING	chronic_inflammation_gene_shot_pubs_greater10	Large_cell_carcinoma_of_lung	Large_cell_carcinoma_of_lung_4	0	266	5	-Inf	1	1	18683
STRING	STRING	chronic_inflammation_gene_shot_pubs_greater10	Large_cell_carcinoma_of_lung	Large_cell_carcinoma_of_lung_1	0	266	11	-Inf	1	1	18683
STRING	STRING	chronic_inflammation_gene_shot_pubs_greater10	Large_cell_carcinoma_of_lung	Large_cell_carcinoma_of_lung_3	0	266	6	-Inf	1	1	18683
STRING	STRING	chronic_inflammation_gene_shot_pubs_greater10	Left_Hand_Phone	Left_Hand_Phone_1	0	266	47	-Inf	1	1	38160
STRING	STRING	chronic_inflammation_gene_shot_pubs_greater10	Left_Hand_Phone	Left_Hand_Phone_2	0	266	33	-Inf	1	1	38160
STRING	STRING	chronic_inflammation_gene_shot_pubs_greater10	Left_Hand_Phone	Left_Hand_Phone_4	0	266	19	-Inf	1	1	38160
STRING	STRING	chronic_inflammation_gene_shot_pubs_greater10	Left_Hand_Phone	Left_Hand_Phone_5	0	266	12	-Inf	1	1	38160
STRING	STRING	chronic_inflammation_gene_shot_pubs_greater10	Left_Hand_Phone	Left_Hand_Phone_3	0	266	20	-Inf	1	1	38160
STRING	STRING	chronic_inflammation_gene_shot_pubs_greater10	Leisure_social_activities_None_of_the_above	Leisure_social_activities_None_of_the_above_1	0	266	78	-Inf	1	1	47125
STRING	STRING	chronic_inflammation_gene_shot_pubs_greater10	Leisure_social_activities_None_of_the_above	Leisure_social_activities_None_of_the_above_3	0	266	26	-Inf	1	1	47125
STRING	STRING	chronic_inflammation_gene_shot_pubs_greater10	Leisure_social_activities_None_of_the_above	Leisure_social_activities_None_of_the_above_2	0	266	51	-Inf	1	1	47125
STRING	STRING	chronic_inflammation_gene_shot_pubs_greater10	Leisure_social_activities_None_of_the_above	Leisure_social_activities_None_of_the_above_7	0	266	11	-Inf	1	1	47125
STRING	STRING	chronic_inflammation_gene_shot_pubs_greater10	Leisure_social_activities_None_of_the_above	Leisure_social_activities_None_of_the_above_4	2	266	25	2.48247954311991	0.0816746594236727	0.571722615965709	47125
STRING	STRING	chronic_inflammation_gene_shot_pubs_greater10	Leisure_social_activities_None_of_the_above	Leisure_social_activities_None_of_the_above_6	0	266	18	-Inf	1	1	47125
STRING	STRING	chronic_inflammation_gene_shot_pubs_greater10	Leisure_social_activities_None_of_the_above	Leisure_social_activities_None_of_the_above_5	0	266	20	-Inf	1	1	47125
STRING	STRING	chronic_inflammation_gene_shot_pubs_greater10	Leisure_social_activities_Pub_or_social_club	Leisure_social_activities_Pub_or_social_club_2	0	266	63	-Inf	1	1	50745
STRING	STRING	chronic_inflammation_gene_shot_pubs_greater10	Leisure_social_activities_Pub_or_social_club	Leisure_social_activities_Pub_or_social_club_4	1	266	34	1.03887289164429	0.166377645528712	0.831888227643558	50745
STRING	STRING	chronic_inflammation_gene_shot_pubs_greater10	Leisure_social_activities_Pub_or_social_club	Leisure_social_activities_Pub_or_social_club_3	0	266	36	-Inf	1	1	50745
STRING	STRING	chronic_inflammation_gene_shot_pubs_greater10	Leisure_social_activities_Pub_or_social_club	Leisure_social_activities_Pub_or_social_club_5	0	266	17	-Inf	1	1	50745
STRING	STRING	chronic_inflammation_gene_shot_pubs_greater10	Leisure_social_activities_Pub_or_social_club	Leisure_social_activities_Pub_or_social_club_1	0	266	80	-Inf	1	1	50745
STRING	STRING	chronic_inflammation_gene_shot_pubs_greater10	Leisure_social_activities_Religious_group	Leisure_social_activities_Religious_group_1	5	266	104	1.7478241096409	0.107370615648761	1	48923
STRING	STRING	chronic_inflammation_gene_shot_pubs_greater10	Leisure_social_activities_Religious_group	Leisure_social_activities_Religious_group_6	0	266	25	-Inf	1	1	48923
STRING	STRING	chronic_inflammation_gene_shot_pubs_greater10	Leisure_social_activities_Religious_group	Leisure_social_activities_Religious_group_3	0	266	76	-Inf	1	1	48923
STRING	STRING	chronic_inflammation_gene_shot_pubs_greater10	Leisure_social_activities_Religious_group	Leisure_social_activities_Religious_group_2	0	266	91	-Inf	1	1	48923
STRING	STRING	chronic_inflammation_gene_shot_pubs_greater10	Leisure_social_activities_Religious_group	Leisure_social_activities_Religious_group_8	0	266	17	-Inf	1	1	48923
STRING	STRING	chronic_inflammation_gene_shot_pubs_greater10	Leisure_social_activities_Religious_group	Leisure_social_activities_Religious_group_4	2	266	53	1.39841527833143	0.129506990434143	1	48923
STRING	STRING	chronic_inflammation_gene_shot_pubs_greater10	Leisure_social_activities_Religious_group	Leisure_social_activities_Religious_group_7	0	266	22	-Inf	1	1	48923
STRING	STRING	chronic_inflammation_gene_shot_pubs_greater10	Leisure_social_activities_Religious_group	Leisure_social_activities_Religious_group_10	0	266	9	-Inf	1	1	48923
STRING	STRING	chronic_inflammation_gene_shot_pubs_greater10	Leisure_social_activities_Religious_group	Leisure_social_activities_Religious_group_5	0	266	38	-Inf	1	1	48923
STRING	STRING	chronic_inflammation_gene_shot_pubs_greater10	Leisure_social_activities_Religious_group	Leisure_social_activities_Religious_group_9	0	266	16	-Inf	1	1	48923
STRING	STRING	chronic_inflammation_gene_shot_pubs_greater10	Leisure_social_activities_Sports_club_or_gym	Leisure_social_activities_Sports_club_or_gym_3	0	266	22	-Inf	1	1	46394
STRING	STRING	chronic_inflammation_gene_shot_pubs_greater10	Leisure_social_activities_Sports_club_or_gym	Leisure_social_activities_Sports_club_or_gym_6	0	266	16	-Inf	1	1	46394
STRING	STRING	chronic_inflammation_gene_shot_pubs_greater10	Leisure_social_activities_Sports_club_or_gym	Leisure_social_activities_Sports_club_or_gym_8	0	266	15	-Inf	1	1	46394
STRING	STRING	chronic_inflammation_gene_shot_pubs_greater10	Leisure_social_activities_Sports_club_or_gym	Leisure_social_activities_Sports_club_or_gym_9	0	266	13	-Inf	1	1	46394
STRING	STRING	chronic_inflammation_gene_shot_pubs_greater10	Leisure_social_activities_Sports_club_or_gym	Leisure_social_activities_Sports_club_or_gym_5	1	266	21	1.73401831011587	0.11762043323634	1	46394
STRING	STRING	chronic_inflammation_gene_shot_pubs_greater10	Leisure_social_activities_Sports_club_or_gym	Leisure_social_activities_Sports_club_or_gym_4	0	266	22	-Inf	1	1	46394
STRING	STRING	chronic_inflammation_gene_shot_pubs_greater10	Leisure_social_activities_Sports_club_or_gym	Leisure_social_activities_Sports_club_or_gym_1	0	266	25	-Inf	1	1	46394
STRING	STRING	chronic_inflammation_gene_shot_pubs_greater10	Leisure_social_activities_Sports_club_or_gym	Leisure_social_activities_Sports_club_or_gym_2	0	266	24	-Inf	1	1	46394
STRING	STRING	chronic_inflammation_gene_shot_pubs_greater10	Leisure_social_activities_Sports_club_or_gym	Leisure_social_activities_Sports_club_or_gym_7	0	266	16	-Inf	1	1	46394
STRING	STRING	chronic_inflammation_gene_shot_pubs_greater10	Length_of_time_at_current_address	Length_of_time_at_current_address_6	0	266	11	-Inf	1	1	45674
STRING	STRING	chronic_inflammation_gene_shot_pubs_greater10	Length_of_time_at_current_address	Length_of_time_at_current_address_1	0	266	31	-Inf	1	1	45674
STRING	STRING	chronic_inflammation_gene_shot_pubs_greater10	Length_of_time_at_current_address	Length_of_time_at_current_address_7	0	266	7	-Inf	1	1	45674
STRING	STRING	chronic_inflammation_gene_shot_pubs_greater10	Length_of_time_at_current_address	Length_of_time_at_current_address_3	0	266	19	-Inf	1	1	45674
STRING	STRING	chronic_inflammation_gene_shot_pubs_greater10	Length_of_time_at_current_address	Length_of_time_at_current_address_2	1	266	26	1.42589601475354	0.133705528188287	0.983645320197044	45674
STRING	STRING	chronic_inflammation_gene_shot_pubs_greater10	Length_of_time_at_current_address	Length_of_time_at_current_address_5	0	266	14	-Inf	1	1	45674
STRING	STRING	chronic_inflammation_gene_shot_pubs_greater10	Length_of_time_at_current_address	Length_of_time_at_current_address_8	0	266	7	-Inf	1	1	45674
STRING	STRING	chronic_inflammation_gene_shot_pubs_greater10	Length_of_time_at_current_address	Length_of_time_at_current_address_4	1	266	19	1.87840821945104	0.122955665024631	0.983645320197044	45674
STRING	STRING	chronic_inflammation_gene_shot_pubs_greater10	Light_smokers,_at_least_100_smokes_in_lifetime	Light_smokers,_at_least_100_smokes_in_lifetime_2	1	266	64	0.12633573289463	0.126601436763233	0.253202873526465	46910
STRING	STRING	chronic_inflammation_gene_shot_pubs_greater10	Light_smokers,_at_least_100_smokes_in_lifetime	Light_smokers,_at_least_100_smokes_in_lifetime_1	0	266	85	-Inf	1	1	46910
STRING	STRING	chronic_inflammation_gene_shot_pubs_greater10	Loud_music_exposure_frequency	Loud_music_exposure_frequency_3	1	266	5	3.80440763800727	0.0539863642688187	0.161959092806456	14373
STRING	STRING	chronic_inflammation_gene_shot_pubs_greater10	Loud_music_exposure_frequency	Loud_music_exposure_frequency_2	0	266	6	-Inf	1	1	14373
STRING	STRING	chronic_inflammation_gene_shot_pubs_greater10	Loud_music_exposure_frequency	Loud_music_exposure_frequency_1	0	266	8	-Inf	1	1	14373
STRING	STRING	chronic_inflammation_gene_shot_pubs_greater10	Lupus_Erythematosus_Systemic	Lupus_Erythematosus_Systemic_3	2	266	17	3.03887289164429	0.226978800032741	0.336416468854874	24433
STRING	STRING	chronic_inflammation_gene_shot_pubs_greater10	Lupus_Erythematosus_Systemic	Lupus_Erythematosus_Systemic_1	8	266	40	3.80440763800727	0.168208234427437	0.336416468854874	24433
STRING	STRING	chronic_inflammation_gene_shot_pubs_greater10	Lupus_Erythematosus_Systemic	Lupus_Erythematosus_Systemic_2	23	266	32	5.64989768895164	0.000122779733158713	0.00036833919947614	24433
STRING	STRING	chronic_inflammation_gene_shot_pubs_greater10	Malignant_mesothelioma	Malignant_mesothelioma_1	12	266	102	3.03887289164429	0.239016736401674	0.474800304298212	21031
STRING	STRING	chronic_inflammation_gene_shot_pubs_greater10	Malignant_mesothelioma	Malignant_mesothelioma_4	13	266	40	4.50484735614836	0.0648060098896919	0.194418029669076	21031
STRING	STRING	chronic_inflammation_gene_shot_pubs_greater10	Malignant_mesothelioma	Malignant_mesothelioma_2	51	266	78	5.51335885600388	4.75465956637505e-05	0.000190186382655002	21031
STRING	STRING	chronic_inflammation_gene_shot_pubs_greater10	Malignant_mesothelioma	Malignant_mesothelioma_3	6	266	40	3.38937013872842	0.237400152149106	0.474800304298212	21031
STRING	STRING	chronic_inflammation_gene_shot_pubs_greater10	Malignant_neoplasm_of_endometrium	Malignant_neoplasm_of_endometrium_1	3	266	18	3.54137323217347	0.335788589519933	0.671577179039866	15476
STRING	STRING	chronic_inflammation_gene_shot_pubs_greater10	Malignant_neoplasm_of_endometrium	Malignant_neoplasm_of_endometrium_2	0	266	12	-Inf	1	1	15476
STRING	STRING	chronic_inflammation_gene_shot_pubs_greater10	Malignant_neoplasm_of_kidney	Malignant_neoplasm_of_kidney_4	2	266	13	3.42589601475354	0.273159385113269	0.737712378640777	19775
STRING	STRING	chronic_inflammation_gene_shot_pubs_greater10	Malignant_neoplasm_of_kidney	Malignant_neoplasm_of_kidney_1	17	266	35	5.0845155572	0.0102649676375405	0.0410598705501618	19775
STRING	STRING	chronic_inflammation_gene_shot_pubs_greater10	Malignant_neoplasm_of_kidney	Malignant_neoplasm_of_kidney_3	4	266	21	3.73401831011587	0.245904126213592	0.737712378640777	19775
STRING	STRING	chronic_inflammation_gene_shot_pubs_greater10	Malignant_neoplasm_of_kidney	Malignant_neoplasm_of_kidney_2	1	266	24	1.54137323217347	0.484273867313916	0.737712378640777	19775
STRING	STRING	chronic_inflammation_gene_shot_pubs_greater10	Malignant_neoplasm_of_lung	Malignant_neoplasm_of_lung_4	8	266	151	1.88793099356955	0.219050079662404	0.651337036558584	23222
STRING	STRING	chronic_inflammation_gene_shot_pubs_greater10	Malignant_neoplasm_of_lung	Malignant_neoplasm_of_lung_3	2	266	166	-0.248703698452295	0.359126727812944	0.651337036558584	23222
STRING	STRING	chronic_inflammation_gene_shot_pubs_greater10	Malignant_neoplasm_of_lung	Malignant_neoplasm_of_lung_1	15	266	212	2.30530587393995	0.217112345519528	0.651337036558584	23222
STRING	STRING	chronic_inflammation_gene_shot_pubs_greater10	Malignant_neoplasm_of_lung	Malignant_neoplasm_of_lung_2	108	266	189	5.31898081083703	4.30607587305688e-05	0.000172243034922275	23222
STRING	STRING	chronic_inflammation_gene_shot_pubs_greater10	Malignant_neoplasm_of_ovary	Malignant_neoplasm_of_ovary_1	28	266	143	3.77381931817384	0.10410094637224	0.416403785488959	22189
STRING	STRING	chronic_inflammation_gene_shot_pubs_greater10	Malignant_neoplasm_of_ovary	Malignant_neoplasm_of_ovary_3	0	266	60	-Inf	1	1	22189
STRING	STRING	chronic_inflammation_gene_shot_pubs_greater10	Malignant_neoplasm_of_ovary	Malignant_neoplasm_of_ovary_2	0	266	74	-Inf	1	1	22189
STRING	STRING	chronic_inflammation_gene_shot_pubs_greater10	Malignant_neoplasm_of_ovary	Malignant_neoplasm_of_ovary_4	0	266	5	-Inf	1	1	22189
STRING	STRING	chronic_inflammation_gene_shot_pubs_greater10	Malignant_neoplasm_of_pancreas	Malignant_neoplasm_of_pancreas_1	2	266	92	0.602773776837617	0.414836205264154	0.45815186517705	21123
STRING	STRING	chronic_inflammation_gene_shot_pubs_greater10	Malignant_neoplasm_of_pancreas	Malignant_neoplasm_of_pancreas_4	11	266	39	4.30036513266968	0.090276462791138	0.270829388373414	21123
STRING	STRING	chronic_inflammation_gene_shot_pubs_greater10	Malignant_neoplasm_of_pancreas	Malignant_neoplasm_of_pancreas_2	14	266	80	3.61176256006487	0.229075932588525	0.45815186517705	21123
STRING	STRING	chronic_inflammation_gene_shot_pubs_greater10	Malignant_neoplasm_of_pancreas	Malignant_neoplasm_of_pancreas_3	31	266	62	5.12633573289463	0.000189358076121947	0.000757432304487786	21123
STRING	STRING	chronic_inflammation_gene_shot_pubs_greater10	Malignant_tumor_of_colon	Malignant_tumor_of_colon_1	73	266	153	5.05877244908199	4.50653447498873e-05	0.000225326723749437	22189
STRING	STRING	chronic_inflammation_gene_shot_pubs_greater10	Malignant_tumor_of_colon	Malignant_tumor_of_colon_2	2	266	116	0.268354737767057	0.372239747634069	1	22189
STRING	STRING	chronic_inflammation_gene_shot_pubs_greater10	Malignant_tumor_of_colon	Malignant_tumor_of_colon_3	1	266	64	0.12633573289463	0.384587652095539	1	22189
STRING	STRING	chronic_inflammation_gene_shot_pubs_greater10	Malignant_tumor_of_colon	Malignant_tumor_of_colon_5	9	266	51	3.62383539236545	0.198062190175755	0.792248760703019	22189
STRING	STRING	chronic_inflammation_gene_shot_pubs_greater10	Malignant_tumor_of_colon	Malignant_tumor_of_colon_4	0	266	64	-Inf	1	1	22189
STRING	STRING	chronic_inflammation_gene_shot_pubs_greater10	Mesothelioma	Mesothelioma_3	1	266	14	2.31898081083703	0.431081441922563	0.862162883845127	18724
STRING	STRING	chronic_inflammation_gene_shot_pubs_greater10	Mesothelioma	Mesothelioma_1	14	266	32	4.93369065495223	0.0295327102803738	0.0885981308411215	18724
STRING	STRING	chronic_inflammation_gene_shot_pubs_greater10	Mesothelioma	Mesothelioma_2	1	266	29	1.26835473776706	0.550600801068091	0.862162883845127	18724
STRING	STRING	chronic_inflammation_gene_shot_pubs_greater10	Milk_added_to_cereal	Milk_added_to_cereal_2	0	266	5	-Inf	1	1	2849
STRING	STRING	chronic_inflammation_gene_shot_pubs_greater10	Milk_added_to_cereal	Milk_added_to_cereal_1	0	266	6	-Inf	1	1	2849
STRING	STRING	chronic_inflammation_gene_shot_pubs_greater10	Milk_type_used_Full_cream	Milk_type_used_Full_cream_5	0	266	9	-Inf	1	1	33215
STRING	STRING	chronic_inflammation_gene_shot_pubs_greater10	Milk_type_used_Full_cream	Milk_type_used_Full_cream_2	3	266	17	3.62383539236545	0.0395592485549133	0.23735549132948	33215
STRING	STRING	chronic_inflammation_gene_shot_pubs_greater10	Milk_type_used_Full_cream	Milk_type_used_Full_cream_3	0	266	15	-Inf	1	1	33215
STRING	STRING	chronic_inflammation_gene_shot_pubs_greater10	Milk_type_used_Full_cream	Milk_type_used_Full_cream_1	0	266	18	-Inf	1	1	33215
STRING	STRING	chronic_inflammation_gene_shot_pubs_greater10	Milk_type_used_Full_cream	Milk_type_used_Full_cream_6	0	266	6	-Inf	1	1	33215
STRING	STRING	chronic_inflammation_gene_shot_pubs_greater10	Milk_type_used_Full_cream	Milk_type_used_Full_cream_4	0	266	10	-Inf	1	1	33215
STRING	STRING	chronic_inflammation_gene_shot_pubs_greater10	Milk_type_used_Skimmed	Milk_type_used_Skimmed_5	1	266	51	0.453910390923134	0.114392508009529	0.800747556066705	73037
STRING	STRING	chronic_inflammation_gene_shot_pubs_greater10	Milk_type_used_Skimmed	Milk_type_used_Skimmed_2	1	266	91	-0.381458907304067	0.114871710616391	0.800747556066705	73037
STRING	STRING	chronic_inflammation_gene_shot_pubs_greater10	Milk_type_used_Skimmed	Milk_type_used_Skimmed_4	0	266	51	-Inf	1	1	73037
STRING	STRING	chronic_inflammation_gene_shot_pubs_greater10	Milk_type_used_Skimmed	Milk_type_used_Skimmed_7	0	266	12	-Inf	1	1	73037
STRING	STRING	chronic_inflammation_gene_shot_pubs_greater10	Milk_type_used_Skimmed	Milk_type_used_Skimmed_6	0	266	29	-Inf	1	1	73037
STRING	STRING	chronic_inflammation_gene_shot_pubs_greater10	Milk_type_used_Skimmed	Milk_type_used_Skimmed_1	0	266	107	-Inf	1	1	73037
STRING	STRING	chronic_inflammation_gene_shot_pubs_greater10	Milk_type_used_Skimmed	Milk_type_used_Skimmed_3	0	266	59	-Inf	1	1	73037
STRING	STRING	chronic_inflammation_gene_shot_pubs_greater10	Multiple_Sclerosis	Multiple_Sclerosis_1	40	266	52	5.7478241096409	0.00133276010318143	0.00399828030954428	23259
STRING	STRING	chronic_inflammation_gene_shot_pubs_greater10	Multiple_Sclerosis	Multiple_Sclerosis_3	15	266	26	5.33278661036206	0.0343078245915735	0.068615649183147	23259
STRING	STRING	chronic_inflammation_gene_shot_pubs_greater10	Multiple_Sclerosis	Multiple_Sclerosis_2	18	266	36	5.12633573289463	0.0769991401547721	0.0769991401547721	23259
STRING	STRING	chronic_inflammation_gene_shot_pubs_greater10	Myocardial_Infarction	Myocardial_Infarction_3	15	266	62	4.07903001811627	0.186418704457061	0.372837408914122	22368
STRING	STRING	chronic_inflammation_gene_shot_pubs_greater10	Myocardial_Infarction	Myocardial_Infarction_1	17	266	102	3.54137323217347	0.223389512271447	0.372837408914122	22368
STRING	STRING	chronic_inflammation_gene_shot_pubs_greater10	Myocardial_Infarction	Myocardial_Infarction_2	54	266	73	5.69139867617808	4.47047252894631e-05	0.000134114175868389	22368
STRING	STRING	chronic_inflammation_gene_shot_pubs_greater10	Myocardial_Ischemia	Myocardial_Ischemia_4	25	266	79	4.46641117449225	0.00522807476146909	0.0156842242844073	22952
STRING	STRING	chronic_inflammation_gene_shot_pubs_greater10	Myocardial_Ischemia	Myocardial_Ischemia_2	5	266	112	1.64090890572439	0.234653422210604	0.442469393979001	22952
STRING	STRING	chronic_inflammation_gene_shot_pubs_greater10	Myocardial_Ischemia	Myocardial_Ischemia_1	10	266	132	2.40386970842354	0.2212346969895	0.442469393979001	22952
STRING	STRING	chronic_inflammation_gene_shot_pubs_greater10	Myocardial_Ischemia	Myocardial_Ischemia_3	50	266	95	5.20033631433841	4.35672896789091e-05	0.000174269158715636	22952
STRING	STRING	chronic_inflammation_gene_shot_pubs_greater10	Nephroblastoma	Nephroblastoma_2	0	266	13	-Inf	1	1	19101
STRING	STRING	chronic_inflammation_gene_shot_pubs_greater10	Nephroblastoma	Nephroblastoma_1	1	266	15	2.21944513728611	0.36860014658151	1	19101
STRING	STRING	chronic_inflammation_gene_shot_pubs_greater10	Nephroblastoma	Nephroblastoma_3	0	266	10	-Inf	1	1	19101
STRING	STRING	chronic_inflammation_gene_shot_pubs_greater10	Nephroblastoma	Nephroblastoma_4	0	266	5	-Inf	1	1	19101
STRING	STRING	chronic_inflammation_gene_shot_pubs_greater10	Noisy_workplace	Noisy_workplace_1	0	266	22	-Inf	1	1	42146
STRING	STRING	chronic_inflammation_gene_shot_pubs_greater10	Noisy_workplace	Noisy_workplace_7	0	266	10	-Inf	1	1	42146
STRING	STRING	chronic_inflammation_gene_shot_pubs_greater10	Noisy_workplace	Noisy_workplace_2	0	266	21	-Inf	1	1	42146
STRING	STRING	chronic_inflammation_gene_shot_pubs_greater10	Noisy_workplace	Noisy_workplace_4	0	266	11	-Inf	1	1	42146
STRING	STRING	chronic_inflammation_gene_shot_pubs_greater10	Noisy_workplace	Noisy_workplace_3	0	266	17	-Inf	1	1	42146
STRING	STRING	chronic_inflammation_gene_shot_pubs_greater10	Noisy_workplace	Noisy_workplace_8	0	266	7	-Inf	1	1	42146
STRING	STRING	chronic_inflammation_gene_shot_pubs_greater10	Noisy_workplace	Noisy_workplace_6	0	266	10	-Inf	1	1	42146
STRING	STRING	chronic_inflammation_gene_shot_pubs_greater10	Noisy_workplace	Noisy_workplace_5	0	266	11	-Inf	1	1	42146
STRING	STRING	chronic_inflammation_gene_shot_pubs_greater10	Nonalcoholic_Fatty_Liver_Disease	Nonalcoholic_Fatty_Liver_Disease_2	3	266	54	1.95641073145232	0.285677038067095	0.571354076134191	23011
STRING	STRING	chronic_inflammation_gene_shot_pubs_greater10	Nonalcoholic_Fatty_Liver_Disease	Nonalcoholic_Fatty_Liver_Disease_3	1	266	45	0.634482636564955	0.445506692160612	0.571354076134191	23011
STRING	STRING	chronic_inflammation_gene_shot_pubs_greater10	Nonalcoholic_Fatty_Liver_Disease	Nonalcoholic_Fatty_Liver_Disease_4	12	266	39	4.42589601475354	0.0437163219189988	0.131148965756996	23011
STRING	STRING	chronic_inflammation_gene_shot_pubs_greater10	Nonalcoholic_Fatty_Liver_Disease	Nonalcoholic_Fatty_Liver_Disease_1	43	266	56	5.74524556553912	8.69111767773336e-05	0.000347644707109334	23011
STRING	STRING	chronic_inflammation_gene_shot_pubs_greater10	Non_butter_spread_type_details_Olive_oil_based_spread_eg_Bertolli	Non_butter_spread_type_details_Olive_oil_based_spread_eg_Bertolli_1	0	266	17	-Inf	1	1	13265
STRING	STRING	chronic_inflammation_gene_shot_pubs_greater10	Non_butter_spread_type_details_Olive_oil_based_spread_eg_Bertolli	Non_butter_spread_type_details_Olive_oil_based_spread_eg_Bertolli_3	0	266	5	-Inf	1	1	13265
STRING	STRING	chronic_inflammation_gene_shot_pubs_greater10	Non_butter_spread_type_details_Olive_oil_based_spread_eg_Bertolli	Non_butter_spread_type_details_Olive_oil_based_spread_eg_Bertolli_2	0	266	15	-Inf	1	1	13265
STRING	STRING	chronic_inflammation_gene_shot_pubs_greater10	Non_butter_spread_type_details_Other_low_or_reduced_fat_spread	Non_butter_spread_type_details_Other_low_or_reduced_fat_spread_2	1	266	6	3.54137323217347	0.100164024056862	0.400656096227447	9144
STRING	STRING	chronic_inflammation_gene_shot_pubs_greater10	Non_butter_spread_type_details_Other_low_or_reduced_fat_spread	Non_butter_spread_type_details_Other_low_or_reduced_fat_spread_3	0	266	5	-Inf	1	1	9144
STRING	STRING	chronic_inflammation_gene_shot_pubs_greater10	Non_butter_spread_type_details_Other_low_or_reduced_fat_spread	Non_butter_spread_type_details_Other_low_or_reduced_fat_spread_4	0	266	5	-Inf	1	1	9144
STRING	STRING	chronic_inflammation_gene_shot_pubs_greater10	Non_butter_spread_type_details_Other_low_or_reduced_fat_spread	Non_butter_spread_type_details_Other_low_or_reduced_fat_spread_1	0	266	7	-Inf	1	1	9144
STRING	STRING	chronic_inflammation_gene_shot_pubs_greater10	Non_butter_spread_type_details_Soft_tub_margarine	Non_butter_spread_type_details_Soft_tub_margarine_3	0	266	7	-Inf	1	1	20272
STRING	STRING	chronic_inflammation_gene_shot_pubs_greater10	Non_butter_spread_type_details_Soft_tub_margarine	Non_butter_spread_type_details_Soft_tub_margarine_2	0	266	7	-Inf	1	1	20272
STRING	STRING	chronic_inflammation_gene_shot_pubs_greater10	Non_butter_spread_type_details_Soft_tub_margarine	Non_butter_spread_type_details_Soft_tub_margarine_5	0	266	6	-Inf	1	1	20272
STRING	STRING	chronic_inflammation_gene_shot_pubs_greater10	Non_butter_spread_type_details_Soft_tub_margarine	Non_butter_spread_type_details_Soft_tub_margarine_6	0	266	6	-Inf	1	1	20272
STRING	STRING	chronic_inflammation_gene_shot_pubs_greater10	Non_butter_spread_type_details_Soft_tub_margarine	Non_butter_spread_type_details_Soft_tub_margarine_1	0	266	8	-Inf	1	1	20272
STRING	STRING	chronic_inflammation_gene_shot_pubs_greater10	Non_butter_spread_type_details_Soft_tub_margarine	Non_butter_spread_type_details_Soft_tub_margarine_7	0	266	5	-Inf	1	1	20272
STRING	STRING	chronic_inflammation_gene_shot_pubs_greater10	Non_butter_spread_type_details_Soft_tub_margarine	Non_butter_spread_type_details_Soft_tub_margarine_4	0	266	7	-Inf	1	1	20272
STRING	STRING	chronic_inflammation_gene_shot_pubs_greater10	Non_oily_fish_intake	Non_oily_fish_intake_1	2	266	56	1.31898081083703	0.159682520972083	0.958095125832498	50900
STRING	STRING	chronic_inflammation_gene_shot_pubs_greater10	Non_oily_fish_intake	Non_oily_fish_intake_6	0	266	16	-Inf	1	1	50900
STRING	STRING	chronic_inflammation_gene_shot_pubs_greater10	Non_oily_fish_intake	Non_oily_fish_intake_8	0	266	12	-Inf	1	1	50900
STRING	STRING	chronic_inflammation_gene_shot_pubs_greater10	Non_oily_fish_intake	Non_oily_fish_intake_3	2	266	30	2.21944513728611	0.0851063829787234	0.595744680851064	50900
STRING	STRING	chronic_inflammation_gene_shot_pubs_greater10	Non_oily_fish_intake	Non_oily_fish_intake_2	0	266	32	-Inf	1	1	50900
STRING	STRING	chronic_inflammation_gene_shot_pubs_greater10	Non_oily_fish_intake	Non_oily_fish_intake_5	0	266	21	-Inf	1	1	50900
STRING	STRING	chronic_inflammation_gene_shot_pubs_greater10	Non_oily_fish_intake	Non_oily_fish_intake_4	2	266	26	2.42589601475354	0.0681322567336595	0.545058053869276	50900
STRING	STRING	chronic_inflammation_gene_shot_pubs_greater10	Non_oily_fish_intake	Non_oily_fish_intake_7	0	266	15	-Inf	1	1	50900
STRING	STRING	chronic_inflammation_gene_shot_pubs_greater10	NonSmall_Cell_Lung_Carcinoma	NonSmall_Cell_Lung_Carcinoma_2	2	266	98	0.511625888779421	0.368836470855069	0.844953504195963	22044
STRING	STRING	chronic_inflammation_gene_shot_pubs_greater10	NonSmall_Cell_Lung_Carcinoma	NonSmall_Cell_Lung_Carcinoma_1	27	266	115	4.03573318411372	0.0812429122249943	0.406214561124972	22044
STRING	STRING	chronic_inflammation_gene_shot_pubs_greater10	NonSmall_Cell_Lung_Carcinoma	NonSmall_Cell_Lung_Carcinoma_4	10	266	46	3.92470187172498	0.11626219097301	0.465048763892039	22044
STRING	STRING	chronic_inflammation_gene_shot_pubs_greater10	NonSmall_Cell_Lung_Carcinoma	NonSmall_Cell_Lung_Carcinoma_3	2	266	56	1.31898081083703	0.281651168065321	0.844953504195963	22044
STRING	STRING	chronic_inflammation_gene_shot_pubs_greater10	NonSmall_Cell_Lung_Carcinoma	NonSmall_Cell_Lung_Carcinoma_5	0	266	6	-Inf	1	1	22044
STRING	STRING	chronic_inflammation_gene_shot_pubs_greater10	North_UK	North_UK_9	0	266	30	-Inf	1	1	47412
STRING	STRING	chronic_inflammation_gene_shot_pubs_greater10	North_UK	North_UK_6	2	266	39	1.84093351403238	0.101174783287284	0.910573049585557	47412
STRING	STRING	chronic_inflammation_gene_shot_pubs_greater10	North_UK	North_UK_3	8	266	61	3.19559839533174	0.0237698521502542	0.237698521502542	47412
STRING	STRING	chronic_inflammation_gene_shot_pubs_greater10	North_UK	North_UK_7	0	266	36	-Inf	1	1	47412
STRING	STRING	chronic_inflammation_gene_shot_pubs_greater10	North_UK	North_UK_4	1	266	59	0.243692683532788	0.182270685255099	1	47412
STRING	STRING	chronic_inflammation_gene_shot_pubs_greater10	North_UK	North_UK_1	0	266	79	-Inf	1	1	47412
STRING	STRING	chronic_inflammation_gene_shot_pubs_greater10	North_UK	North_UK_8	1	266	31	1.17213942250775	0.129837808196064	1	47412
STRING	STRING	chronic_inflammation_gene_shot_pubs_greater10	North_UK	North_UK_5	0	266	58	-Inf	1	1	47412
STRING	STRING	chronic_inflammation_gene_shot_pubs_greater10	North_UK	North_UK_2	0	266	63	-Inf	1	1	47412
STRING	STRING	chronic_inflammation_gene_shot_pubs_greater10	North_UK	North_UK_10	0	266	11	-Inf	1	1	47412
STRING	STRING	chronic_inflammation_gene_shot_pubs_greater10	Number_of_full_sisters	Number_of_full_sisters_2	0	266	13	-Inf	1	1	33142
STRING	STRING	chronic_inflammation_gene_shot_pubs_greater10	Number_of_full_sisters	Number_of_full_sisters_4	0	266	9	-Inf	1	1	33142
STRING	STRING	chronic_inflammation_gene_shot_pubs_greater10	Number_of_full_sisters	Number_of_full_sisters_1	0	266	19	-Inf	1	1	33142
STRING	STRING	chronic_inflammation_gene_shot_pubs_greater10	Number_of_full_sisters	Number_of_full_sisters_7	0	266	5	-Inf	1	1	33142
STRING	STRING	chronic_inflammation_gene_shot_pubs_greater10	Number_of_full_sisters	Number_of_full_sisters_3	0	266	12	-Inf	1	1	33142
STRING	STRING	chronic_inflammation_gene_shot_pubs_greater10	Number_of_full_sisters	Number_of_full_sisters_6	0	266	7	-Inf	1	1	33142
STRING	STRING	chronic_inflammation_gene_shot_pubs_greater10	Number_of_full_sisters	Number_of_full_sisters_5	0	266	8	-Inf	1	1	33142
STRING	STRING	chronic_inflammation_gene_shot_pubs_greater10	Osteoporosis	Osteoporosis_1	18	266	42	4.90394331155818	0.00424922415851038	0.0127476724755312	20944
STRING	STRING	chronic_inflammation_gene_shot_pubs_greater10	Osteoporosis	Osteoporosis_3	0	266	19	-Inf	1	1	20944
STRING	STRING	chronic_inflammation_gene_shot_pubs_greater10	Osteoporosis	Osteoporosis_2	0	266	36	-Inf	1	1	20944
STRING	STRING	chronic_inflammation_gene_shot_pubs_greater10	Ovarian_Mucinous_Adenocarcinoma	Ovarian_Mucinous_Adenocarcinoma_1	0	266	8	-Inf	1	1	13469
STRING	STRING	chronic_inflammation_gene_shot_pubs_greater10	Ovarian_Mucinous_Adenocarcinoma	Ovarian_Mucinous_Adenocarcinoma_2	0	266	7	-Inf	1	1	13469
STRING	STRING	chronic_inflammation_gene_shot_pubs_greater10	Ovarian_Mucinous_Adenocarcinoma	Ovarian_Mucinous_Adenocarcinoma_4	0	266	5	-Inf	1	1	13469
STRING	STRING	chronic_inflammation_gene_shot_pubs_greater10	Ovarian_Mucinous_Adenocarcinoma	Ovarian_Mucinous_Adenocarcinoma_3	0	266	7	-Inf	1	1	13469
STRING	STRING	chronic_inflammation_gene_shot_pubs_greater10	Ovarian_Serous_Adenocarcinoma	Ovarian_Serous_Adenocarcinoma_3	1	266	5	3.80440763800727	0.174082140634723	0.522246421904169	12855
STRING	STRING	chronic_inflammation_gene_shot_pubs_greater10	Ovarian_Serous_Adenocarcinoma	Ovarian_Serous_Adenocarcinoma_2	0	266	5	-Inf	1	1	12855
STRING	STRING	chronic_inflammation_gene_shot_pubs_greater10	Ovarian_Serous_Adenocarcinoma	Ovarian_Serous_Adenocarcinoma_1	0	266	9	-Inf	1	1	12855
STRING	STRING	chronic_inflammation_gene_shot_pubs_greater10	Own_or_rent_accommodation_lived_in_Own_outright_by_you_or_someone_in_your_household	Own_or_rent_accommodation_lived_in_Own_outright_by_you_or_someone_in_your_household_4	0	266	25	-Inf	1	1	50935
STRING	STRING	chronic_inflammation_gene_shot_pubs_greater10	Own_or_rent_accommodation_lived_in_Own_outright_by_you_or_someone_in_your_household	Own_or_rent_accommodation_lived_in_Own_outright_by_you_or_someone_in_your_household_3	1	266	29	1.26835473776706	0.128710538715251	0.900973771006754	50935
STRING	STRING	chronic_inflammation_gene_shot_pubs_greater10	Own_or_rent_accommodation_lived_in_Own_outright_by_you_or_someone_in_your_household	Own_or_rent_accommodation_lived_in_Own_outright_by_you_or_someone_in_your_household_2	0	266	39	-Inf	1	1	50935
STRING	STRING	chronic_inflammation_gene_shot_pubs_greater10	Own_or_rent_accommodation_lived_in_Own_outright_by_you_or_someone_in_your_household	Own_or_rent_accommodation_lived_in_Own_outright_by_you_or_someone_in_your_household_7	0	266	16	-Inf	1	1	50935
STRING	STRING	chronic_inflammation_gene_shot_pubs_greater10	Own_or_rent_accommodation_lived_in_Own_outright_by_you_or_someone_in_your_household	Own_or_rent_accommodation_lived_in_Own_outright_by_you_or_someone_in_your_household_8	1	266	13	2.42589601475354	0.0642178419978012	0.513742735982409	50935
STRING	STRING	chronic_inflammation_gene_shot_pubs_greater10	Own_or_rent_accommodation_lived_in_Own_outright_by_you_or_someone_in_your_household	Own_or_rent_accommodation_lived_in_Own_outright_by_you_or_someone_in_your_household_5	0	266	19	-Inf	1	1	50935
STRING	STRING	chronic_inflammation_gene_shot_pubs_greater10	Own_or_rent_accommodation_lived_in_Own_outright_by_you_or_someone_in_your_household	Own_or_rent_accommodation_lived_in_Own_outright_by_you_or_someone_in_your_household_6	0	266	19	-Inf	1	1	50935
STRING	STRING	chronic_inflammation_gene_shot_pubs_greater10	Own_or_rent_accommodation_lived_in_Own_outright_by_you_or_someone_in_your_household	Own_or_rent_accommodation_lived_in_Own_outright_by_you_or_someone_in_your_household_1	0	266	47	-Inf	1	1	50935
STRING	STRING	chronic_inflammation_gene_shot_pubs_greater10	Own_or_rent_accommodation_lived_in_Own_with_a_mortgage	Own_or_rent_accommodation_lived_in_Own_with_a_mortgage_7	0	266	18	-Inf	1	1	46940
STRING	STRING	chronic_inflammation_gene_shot_pubs_greater10	Own_or_rent_accommodation_lived_in_Own_with_a_mortgage	Own_or_rent_accommodation_lived_in_Own_with_a_mortgage_5	0	266	34	-Inf	1	1	46940
STRING	STRING	chronic_inflammation_gene_shot_pubs_greater10	Own_or_rent_accommodation_lived_in_Own_with_a_mortgage	Own_or_rent_accommodation_lived_in_Own_with_a_mortgage_1	0	266	42	-Inf	1	1	46940
STRING	STRING	chronic_inflammation_gene_shot_pubs_greater10	Own_or_rent_accommodation_lived_in_Own_with_a_mortgage	Own_or_rent_accommodation_lived_in_Own_with_a_mortgage_3	0	266	41	-Inf	1	1	46940
STRING	STRING	chronic_inflammation_gene_shot_pubs_greater10	Own_or_rent_accommodation_lived_in_Own_with_a_mortgage	Own_or_rent_accommodation_lived_in_Own_with_a_mortgage_6	0	266	29	-Inf	1	1	46940
STRING	STRING	chronic_inflammation_gene_shot_pubs_greater10	Own_or_rent_accommodation_lived_in_Own_with_a_mortgage	Own_or_rent_accommodation_lived_in_Own_with_a_mortgage_2	0	266	42	-Inf	1	1	46940
STRING	STRING	chronic_inflammation_gene_shot_pubs_greater10	Own_or_rent_accommodation_lived_in_Own_with_a_mortgage	Own_or_rent_accommodation_lived_in_Own_with_a_mortgage_4	0	266	38	-Inf	1	1	46940
STRING	STRING	chronic_inflammation_gene_shot_pubs_greater10	Own_or_rent_accommodation_lived_in_Rent_from_local_authority,_local_council,_housing_association	Own_or_rent_accommodation_lived_in_Rent_from_local_authority,_local_council,_housing_association_2	0	266	83	-Inf	1	1	67997
STRING	STRING	chronic_inflammation_gene_shot_pubs_greater10	Own_or_rent_accommodation_lived_in_Rent_from_local_authority,_local_council,_housing_association	Own_or_rent_accommodation_lived_in_Rent_from_local_authority,_local_council,_housing_association_5	2	266	46	1.60277377683762	0.0668254948674961	0.534603958939969	67997
STRING	STRING	chronic_inflammation_gene_shot_pubs_greater10	Own_or_rent_accommodation_lived_in_Rent_from_local_authority,_local_council,_housing_association	Own_or_rent_accommodation_lived_in_Rent_from_local_authority,_local_council,_housing_association_8	0	266	15	-Inf	1	1	67997
STRING	STRING	chronic_inflammation_gene_shot_pubs_greater10	Own_or_rent_accommodation_lived_in_Rent_from_local_authority,_local_council,_housing_association	Own_or_rent_accommodation_lived_in_Rent_from_local_authority,_local_council,_housing_association_3	0	266	77	-Inf	1	1	67997
STRING	STRING	chronic_inflammation_gene_shot_pubs_greater10	Own_or_rent_accommodation_lived_in_Rent_from_local_authority,_local_council,_housing_association	Own_or_rent_accommodation_lived_in_Rent_from_local_authority,_local_council,_housing_association_6	0	266	28	-Inf	1	1	67997
STRING	STRING	chronic_inflammation_gene_shot_pubs_greater10	Own_or_rent_accommodation_lived_in_Rent_from_local_authority,_local_council,_housing_association	Own_or_rent_accommodation_lived_in_Rent_from_local_authority,_local_council,_housing_association_4	0	266	68	-Inf	1	1	67997
STRING	STRING	chronic_inflammation_gene_shot_pubs_greater10	Own_or_rent_accommodation_lived_in_Rent_from_local_authority,_local_council,_housing_association	Own_or_rent_accommodation_lived_in_Rent_from_local_authority,_local_council,_housing_association_1	0	266	134	-Inf	1	1	67997
STRING	STRING	chronic_inflammation_gene_shot_pubs_greater10	Own_or_rent_accommodation_lived_in_Rent_from_local_authority,_local_council,_housing_association	Own_or_rent_accommodation_lived_in_Rent_from_local_authority,_local_council,_housing_association_7	0	266	20	-Inf	1	1	67997
STRING	STRING	chronic_inflammation_gene_shot_pubs_greater10	Own_or_rent_accommodation_lived_in_Rent_from_private_landlord_or_letting_agency	Own_or_rent_accommodation_lived_in_Rent_from_private_landlord_or_letting_agency_1	0	266	6	-Inf	1	1	817
STRING	STRING	chronic_inflammation_gene_shot_pubs_greater10	Papillary_thyroid_carcinoma	Papillary_thyroid_carcinoma_3	0	266	12	-Inf	1	1	18909
STRING	STRING	chronic_inflammation_gene_shot_pubs_greater10	Papillary_thyroid_carcinoma	Papillary_thyroid_carcinoma_1	0	266	13	-Inf	1	1	18909
STRING	STRING	chronic_inflammation_gene_shot_pubs_greater10	Papillary_thyroid_carcinoma	Papillary_thyroid_carcinoma_2	2	266	13	3.42589601475354	0.195452141723956	0.586356425171867	18909
STRING	STRING	chronic_inflammation_gene_shot_pubs_greater10	PARKINSON_DISEASE_2_AUTOSOMAL_RECESSIVE_JUVENILE	PARKINSON_DISEASE_2_AUTOSOMAL_RECESSIVE_JUVENILE_1	1	266	14	2.31898081083703	0.4295668654886	1	17938
STRING	STRING	chronic_inflammation_gene_shot_pubs_greater10	PARKINSON_DISEASE_2_AUTOSOMAL_RECESSIVE_JUVENILE	PARKINSON_DISEASE_2_AUTOSOMAL_RECESSIVE_JUVENILE_2	0	266	14	-Inf	1	1	17938
STRING	STRING	chronic_inflammation_gene_shot_pubs_greater10	PARKINSON_DISEASE_2_AUTOSOMAL_RECESSIVE_JUVENILE	PARKINSON_DISEASE_2_AUTOSOMAL_RECESSIVE_JUVENILE_3	0	266	14	-Inf	1	1	17938
STRING	STRING	chronic_inflammation_gene_shot_pubs_greater10	Parkinson_Disease	Parkinson_Disease_1	21	266	54	4.76376565350992	0.00802090843547224	0.0401045421773612	22191
STRING	STRING	chronic_inflammation_gene_shot_pubs_greater10	Parkinson_Disease	Parkinson_Disease_2	1	266	35	0.997052715949663	0.416591564527758	0.709985580389329	22191
STRING	STRING	chronic_inflammation_gene_shot_pubs_greater10	Parkinson_Disease	Parkinson_Disease_5	1	266	5	3.80440763800727	0.163887887527037	0.655551550108147	22191
STRING	STRING	chronic_inflammation_gene_shot_pubs_greater10	Parkinson_Disease	Parkinson_Disease_3	3	266	32	2.71129823361579	0.256669069935112	0.709985580389329	22191
STRING	STRING	chronic_inflammation_gene_shot_pubs_greater10	Parkinson_Disease	Parkinson_Disease_4	3	266	25	3.06744204384106	0.236661860129776	0.709985580389329	22191
STRING	STRING	chronic_inflammation_gene_shot_pubs_greater10	Past_tobacco_smoking	Past_tobacco_smoking_4	6	266	135	1.63448263656495	0.0784137905793654	0.705724115214288	54645
STRING	STRING	chronic_inflammation_gene_shot_pubs_greater10	Past_tobacco_smoking	Past_tobacco_smoking_3	1	266	192	-1.45862676782653	0.323536946894558	1	54645
STRING	STRING	chronic_inflammation_gene_shot_pubs_greater10	Past_tobacco_smoking	Past_tobacco_smoking_6	0	266	107	-Inf	1	1	54645
STRING	STRING	chronic_inflammation_gene_shot_pubs_greater10	Past_tobacco_smoking	Past_tobacco_smoking_5	0	266	119	-Inf	1	1	54645
STRING	STRING	chronic_inflammation_gene_shot_pubs_greater10	Past_tobacco_smoking	Past_tobacco_smoking_8	0	266	77	-Inf	1	1	54645
STRING	STRING	chronic_inflammation_gene_shot_pubs_greater10	Past_tobacco_smoking	Past_tobacco_smoking_2	0	266	193	-Inf	1	1	54645
STRING	STRING	chronic_inflammation_gene_shot_pubs_greater10	Past_tobacco_smoking	Past_tobacco_smoking_9	0	266	71	-Inf	1	1	54645
STRING	STRING	chronic_inflammation_gene_shot_pubs_greater10	Past_tobacco_smoking	Past_tobacco_smoking_1	0	266	278	-Inf	1	1	54645
STRING	STRING	chronic_inflammation_gene_shot_pubs_greater10	Past_tobacco_smoking	Past_tobacco_smoking_7	2	266	104	0.425896014753538	0.130878746843319	1	54645
STRING	STRING	chronic_inflammation_gene_shot_pubs_greater10	Pork_intake	Pork_intake_5	1	266	17	2.03887289164429	0.0905607414173369	0.815046672756032	44886
STRING	STRING	chronic_inflammation_gene_shot_pubs_greater10	Pork_intake	Pork_intake_1	0	266	23	-Inf	1	1	44886
STRING	STRING	chronic_inflammation_gene_shot_pubs_greater10	Pork_intake	Pork_intake_6	0	266	15	-Inf	1	1	44886
STRING	STRING	chronic_inflammation_gene_shot_pubs_greater10	Pork_intake	Pork_intake_4	0	266	19	-Inf	1	1	44886
STRING	STRING	chronic_inflammation_gene_shot_pubs_greater10	Pork_intake	Pork_intake_2	0	266	22	-Inf	1	1	44886
STRING	STRING	chronic_inflammation_gene_shot_pubs_greater10	Pork_intake	Pork_intake_3	0	266	19	-Inf	1	1	44886
STRING	STRING	chronic_inflammation_gene_shot_pubs_greater10	Pork_intake	Pork_intake_7	0	266	12	-Inf	1	1	44886
STRING	STRING	chronic_inflammation_gene_shot_pubs_greater10	Pork_intake	Pork_intake_9	0	266	8	-Inf	1	1	44886
STRING	STRING	chronic_inflammation_gene_shot_pubs_greater10	Pork_intake	Pork_intake_8	0	266	11	-Inf	1	1	44886
STRING	STRING	chronic_inflammation_gene_shot_pubs_greater10	Processed_meat_intake	Processed_meat_intake_2	0	266	161	-Inf	1	1	68306
STRING	STRING	chronic_inflammation_gene_shot_pubs_greater10	Processed_meat_intake	Processed_meat_intake_3	0	266	100	-Inf	1	1	68306
STRING	STRING	chronic_inflammation_gene_shot_pubs_greater10	Processed_meat_intake	Processed_meat_intake_1	0	266	274	-Inf	1	1	68306
STRING	STRING	chronic_inflammation_gene_shot_pubs_greater10	Processed_meat_intake	Processed_meat_intake_6	0	266	18	-Inf	1	1	68306
STRING	STRING	chronic_inflammation_gene_shot_pubs_greater10	Processed_meat_intake	Processed_meat_intake_5	0	266	24	-Inf	1	1	68306
STRING	STRING	chronic_inflammation_gene_shot_pubs_greater10	Processed_meat_intake	Processed_meat_intake_4	1	266	27	1.37144823073116	0.077312720511807	0.541189043582649	68306
STRING	STRING	chronic_inflammation_gene_shot_pubs_greater10	Processed_meat_intake	Processed_meat_intake_7	0	266	6	-Inf	1	1	68306
STRING	STRING	chronic_inflammation_gene_shot_pubs_greater10	Psoriasis	Psoriasis_2	16	266	33	5.08194161353618	0.0265024946216872	0.0530049892433744	21846
STRING	STRING	chronic_inflammation_gene_shot_pubs_greater10	Psoriasis	Psoriasis_1	28	266	36	5.76376565350992	0.000320410124959949	0.000961230374879846	21846
STRING	STRING	chronic_inflammation_gene_shot_pubs_greater10	Psoriasis	Psoriasis_3	6	266	25	4.06744204384106	0.192566485100929	0.192566485100929	21846
STRING	STRING	chronic_inflammation_gene_shot_pubs_greater10	Pulmonary_Emphysema	Pulmonary_Emphysema_1	13	266	18	5.65685044959341	0.00612921383451123	0.0183876415035337	15988
STRING	STRING	chronic_inflammation_gene_shot_pubs_greater10	Pulmonary_Emphysema	Pulmonary_Emphysema_3	4	266	6	5.54137323217347	0.0150728625930327	0.0301457251860654	15988
STRING	STRING	chronic_inflammation_gene_shot_pubs_greater10	Pulmonary_Emphysema	Pulmonary_Emphysema_2	2	266	12	3.54137323217347	0.395084120332729	0.395084120332729	15988
STRING	STRING	chronic_inflammation_gene_shot_pubs_greater10	Qualifications_CSEs_or_equivalent	Qualifications_CSEs_or_equivalent_4	0	266	9	-Inf	1	1	31178
STRING	STRING	chronic_inflammation_gene_shot_pubs_greater10	Qualifications_CSEs_or_equivalent	Qualifications_CSEs_or_equivalent_6	0	266	8	-Inf	1	1	31178
STRING	STRING	chronic_inflammation_gene_shot_pubs_greater10	Qualifications_CSEs_or_equivalent	Qualifications_CSEs_or_equivalent_1	0	266	13	-Inf	1	1	31178
STRING	STRING	chronic_inflammation_gene_shot_pubs_greater10	Qualifications_CSEs_or_equivalent	Qualifications_CSEs_or_equivalent_2	0	266	12	-Inf	1	1	31178
STRING	STRING	chronic_inflammation_gene_shot_pubs_greater10	Qualifications_CSEs_or_equivalent	Qualifications_CSEs_or_equivalent_5	1	266	8	3.12633573289463	0.0620930754674621	0.434651528272235	31178
STRING	STRING	chronic_inflammation_gene_shot_pubs_greater10	Qualifications_CSEs_or_equivalent	Qualifications_CSEs_or_equivalent_7	0	266	6	-Inf	1	1	31178
STRING	STRING	chronic_inflammation_gene_shot_pubs_greater10	Qualifications_CSEs_or_equivalent	Qualifications_CSEs_or_equivalent_3	0	266	12	-Inf	1	1	31178
STRING	STRING	chronic_inflammation_gene_shot_pubs_greater10	Qualifications_O_levels_GCSEs_or_equivalent	Qualifications_O_levels_GCSEs_or_equivalent_1	2	266	54	1.37144823073116	0.146248265556623	1	46844
STRING	STRING	chronic_inflammation_gene_shot_pubs_greater10	Qualifications_O_levels_GCSEs_or_equivalent	Qualifications_O_levels_GCSEs_or_equivalent_6	0	266	27	-Inf	1	1	46844
STRING	STRING	chronic_inflammation_gene_shot_pubs_greater10	Qualifications_O_levels_GCSEs_or_equivalent	Qualifications_O_levels_GCSEs_or_equivalent_5	0	266	34	-Inf	1	1	46844
STRING	STRING	chronic_inflammation_gene_shot_pubs_greater10	Qualifications_O_levels_GCSEs_or_equivalent	Qualifications_O_levels_GCSEs_or_equivalent_7	0	266	20	-Inf	1	1	46844
STRING	STRING	chronic_inflammation_gene_shot_pubs_greater10	Qualifications_O_levels_GCSEs_or_equivalent	Qualifications_O_levels_GCSEs_or_equivalent_9	0	266	17	-Inf	1	1	46844
STRING	STRING	chronic_inflammation_gene_shot_pubs_greater10	Qualifications_O_levels_GCSEs_or_equivalent	Qualifications_O_levels_GCSEs_or_equivalent_4	1	266	37	0.91688236726568	0.188109723556409	1	46844
STRING	STRING	chronic_inflammation_gene_shot_pubs_greater10	Qualifications_O_levels_GCSEs_or_equivalent	Qualifications_O_levels_GCSEs_or_equivalent_8	0	266	20	-Inf	1	1	46844
STRING	STRING	chronic_inflammation_gene_shot_pubs_greater10	Qualifications_O_levels_GCSEs_or_equivalent	Qualifications_O_levels_GCSEs_or_equivalent_2	0	266	49	-Inf	1	1	46844
STRING	STRING	chronic_inflammation_gene_shot_pubs_greater10	Qualifications_O_levels_GCSEs_or_equivalent	Qualifications_O_levels_GCSEs_or_equivalent_3	0	266	43	-Inf	1	1	46844
STRING	STRING	chronic_inflammation_gene_shot_pubs_greater10	Rheumatoid_Arthritis	Rheumatoid_Arthritis_1	47	266	192	4.09596208385111	0.134730916271058	0.134730916271058	23802
STRING	STRING	chronic_inflammation_gene_shot_pubs_greater10	Rheumatoid_Arthritis	Rheumatoid_Arthritis_3	26	266	59	4.94413240167388	0.0013443683569298	0.0040331050707894	23802
STRING	STRING	chronic_inflammation_gene_shot_pubs_greater10	Rheumatoid_Arthritis	Rheumatoid_Arthritis_2	57	266	145	4.77931665704444	0.00579758853925976	0.0115951770785195	23802
STRING	STRING	chronic_inflammation_gene_shot_pubs_greater10	Rheumatoid_Arthritis	Rheumatoid_Arthritis_4	21	266	23	5.99509119961638	4.20115111540562e-05	0.000168046044616225	23802
STRING	STRING	chronic_inflammation_gene_shot_pubs_greater10	Right_Hand_Phone	Right_Hand_Phone_1	0	266	65	-Inf	1	1	39955
STRING	STRING	chronic_inflammation_gene_shot_pubs_greater10	Right_Hand_Phone	Right_Hand_Phone_5	0	266	8	-Inf	1	1	39955
STRING	STRING	chronic_inflammation_gene_shot_pubs_greater10	Right_Hand_Phone	Right_Hand_Phone_4	0	266	18	-Inf	1	1	39955
STRING	STRING	chronic_inflammation_gene_shot_pubs_greater10	Right_Hand_Phone	Right_Hand_Phone_2	0	266	27	-Inf	1	1	39955
STRING	STRING	chronic_inflammation_gene_shot_pubs_greater10	Right_Hand_Phone	Right_Hand_Phone_3	0	266	22	-Inf	1	1	39955
STRING	STRING	chronic_inflammation_gene_shot_pubs_greater10	Salad_raw_vegetable_intake	Salad_raw_vegetable_intake_1	1	266	146	-1.06348882598539	0.270675257513459	1	47181
STRING	STRING	chronic_inflammation_gene_shot_pubs_greater10	Salad_raw_vegetable_intake	Salad_raw_vegetable_intake_2	7	266	71	2.78394353544755	0.0504429655377051	0.353100758763935	47181
STRING	STRING	chronic_inflammation_gene_shot_pubs_greater10	Salad_raw_vegetable_intake	Salad_raw_vegetable_intake_3	0	266	54	-Inf	1	1	47181
STRING	STRING	chronic_inflammation_gene_shot_pubs_greater10	Salad_raw_vegetable_intake	Salad_raw_vegetable_intake_6	0	266	39	-Inf	1	1	47181
STRING	STRING	chronic_inflammation_gene_shot_pubs_greater10	Salad_raw_vegetable_intake	Salad_raw_vegetable_intake_4	0	266	47	-Inf	1	1	47181
STRING	STRING	chronic_inflammation_gene_shot_pubs_greater10	Salad_raw_vegetable_intake	Salad_raw_vegetable_intake_7	0	266	19	-Inf	1	1	47181
STRING	STRING	chronic_inflammation_gene_shot_pubs_greater10	Salad_raw_vegetable_intake	Salad_raw_vegetable_intake_5	2	266	43	1.70007097819253	0.121211478953838	0.72726887372303	47181
STRING	STRING	chronic_inflammation_gene_shot_pubs_greater10	Small_cell_carcinoma_of_lung	Small_cell_carcinoma_of_lung_4	0	266	9	-Inf	1	1	22222
STRING	STRING	chronic_inflammation_gene_shot_pubs_greater10	Small_cell_carcinoma_of_lung	Small_cell_carcinoma_of_lung_3	1	266	12	2.54137323217347	0.344552940647077	1	22222
STRING	STRING	chronic_inflammation_gene_shot_pubs_greater10	Small_cell_carcinoma_of_lung	Small_cell_carcinoma_of_lung_1	2	266	22	2.66690411425733	0.327453539126131	1	22222
STRING	STRING	chronic_inflammation_gene_shot_pubs_greater10	Small_cell_carcinoma_of_lung	Small_cell_carcinoma_of_lung_2	1	266	18	1.95641073145232	0.437114700985466	1	22222
STRING	STRING	chronic_inflammation_gene_shot_pubs_greater10	Smoking_smokers_in_household	Smoking_smokers_in_household_5	0	266	8	-Inf	1	1	29225
STRING	STRING	chronic_inflammation_gene_shot_pubs_greater10	Smoking_smokers_in_household	Smoking_smokers_in_household_1	0	266	14	-Inf	1	1	29225
STRING	STRING	chronic_inflammation_gene_shot_pubs_greater10	Smoking_smokers_in_household	Smoking_smokers_in_household_3	0	266	11	-Inf	1	1	29225
STRING	STRING	chronic_inflammation_gene_shot_pubs_greater10	Smoking_smokers_in_household	Smoking_smokers_in_household_6	0	266	8	-Inf	1	1	29225
STRING	STRING	chronic_inflammation_gene_shot_pubs_greater10	Smoking_smokers_in_household	Smoking_smokers_in_household_2	0	266	12	-Inf	1	1	29225
STRING	STRING	chronic_inflammation_gene_shot_pubs_greater10	Smoking_smokers_in_household	Smoking_smokers_in_household_4	0	266	10	-Inf	1	1	29225
STRING	STRING	chronic_inflammation_gene_shot_pubs_greater10	Smoking_status_Never	Smoking_status_Never_1	12	266	357	1.23151796958669	0.0919032065972536	0.919032065972536	55416
STRING	STRING	chronic_inflammation_gene_shot_pubs_greater10	Smoking_status_Never	Smoking_status_Never_5	0	266	235	-Inf	1	1	55416
STRING	STRING	chronic_inflammation_gene_shot_pubs_greater10	Smoking_status_Never	Smoking_status_Never_8	0	266	88	-Inf	1	1	55416
STRING	STRING	chronic_inflammation_gene_shot_pubs_greater10	Smoking_status_Never	Smoking_status_Never_6	0	266	207	-Inf	1	1	55416
STRING	STRING	chronic_inflammation_gene_shot_pubs_greater10	Smoking_status_Never	Smoking_status_Never_4	4	266	241	0.213446396664668	0.137250302253821	1	55416
STRING	STRING	chronic_inflammation_gene_shot_pubs_greater10	Smoking_status_Never	Smoking_status_Never_2	0	266	298	-Inf	1	1	55416
STRING	STRING	chronic_inflammation_gene_shot_pubs_greater10	Smoking_status_Never	Smoking_status_Never_3	0	266	267	-Inf	1	1	55416
STRING	STRING	chronic_inflammation_gene_shot_pubs_greater10	Smoking_status_Never	Smoking_status_Never_9	0	266	84	-Inf	1	1	55416
STRING	STRING	chronic_inflammation_gene_shot_pubs_greater10	Smoking_status_Never	Smoking_status_Never_7	0	266	116	-Inf	1	1	55416
STRING	STRING	chronic_inflammation_gene_shot_pubs_greater10	Smoking_status_Never	Smoking_status_Never_10	0	266	26	-Inf	1	1	55416
STRING	STRING	chronic_inflammation_gene_shot_pubs_greater10	Spread_type_Butter_spreadable_butter	Spread_type_Butter_spreadable_butter_8	1	266	18	1.95641073145232	0.0918394389741708	0.918394389741708	49052
STRING	STRING	chronic_inflammation_gene_shot_pubs_greater10	Spread_type_Butter_spreadable_butter	Spread_type_Butter_spreadable_butter_3	1	266	25	1.4824795431199	0.121562391698775	1	49052
STRING	STRING	chronic_inflammation_gene_shot_pubs_greater10	Spread_type_Butter_spreadable_butter	Spread_type_Butter_spreadable_butter_2	2	266	33	2.08194161353618	0.0827676186981428	0.910443805679571	49052
STRING	STRING	chronic_inflammation_gene_shot_pubs_greater10	Spread_type_Butter_spreadable_butter	Spread_type_Butter_spreadable_butter_4	0	266	25	-Inf	1	1	49052
STRING	STRING	chronic_inflammation_gene_shot_pubs_greater10	Spread_type_Butter_spreadable_butter	Spread_type_Butter_spreadable_butter_5	0	266	24	-Inf	1	1	49052
STRING	STRING	chronic_inflammation_gene_shot_pubs_greater10	Spread_type_Butter_spreadable_butter	Spread_type_Butter_spreadable_butter_11	0	266	10	-Inf	1	1	49052
STRING	STRING	chronic_inflammation_gene_shot_pubs_greater10	Spread_type_Butter_spreadable_butter	Spread_type_Butter_spreadable_butter_6	0	266	23	-Inf	1	1	49052
STRING	STRING	chronic_inflammation_gene_shot_pubs_greater10	Spread_type_Butter_spreadable_butter	Spread_type_Butter_spreadable_butter_7	0	266	18	-Inf	1	1	49052
STRING	STRING	chronic_inflammation_gene_shot_pubs_greater10	Spread_type_Butter_spreadable_butter	Spread_type_Butter_spreadable_butter_10	0	266	16	-Inf	1	1	49052
STRING	STRING	chronic_inflammation_gene_shot_pubs_greater10	Spread_type_Butter_spreadable_butter	Spread_type_Butter_spreadable_butter_9	0	266	17	-Inf	1	1	49052
STRING	STRING	chronic_inflammation_gene_shot_pubs_greater10	Spread_type_Butter_spreadable_butter	Spread_type_Butter_spreadable_butter_1	0	266	38	-Inf	1	1	49052
STRING	STRING	chronic_inflammation_gene_shot_pubs_greater10	Spread_type_Never_rarely_use_spread	Spread_type_Never_rarely_use_spread_3	1	266	23	1.60277377683762	0.135864840096811	0.679324200484057	42556
STRING	STRING	chronic_inflammation_gene_shot_pubs_greater10	Spread_type_Never_rarely_use_spread	Spread_type_Never_rarely_use_spread_5	0	266	8	-Inf	1	1	42556
STRING	STRING	chronic_inflammation_gene_shot_pubs_greater10	Spread_type_Never_rarely_use_spread	Spread_type_Never_rarely_use_spread_4	0	266	22	-Inf	1	1	42556
STRING	STRING	chronic_inflammation_gene_shot_pubs_greater10	Spread_type_Never_rarely_use_spread	Spread_type_Never_rarely_use_spread_2	1	266	29	1.26835473776706	0.137157224428414	0.679324200484057	42556
STRING	STRING	chronic_inflammation_gene_shot_pubs_greater10	Spread_type_Never_rarely_use_spread	Spread_type_Never_rarely_use_spread_1	0	266	46	-Inf	1	1	42556
STRING	STRING	chronic_inflammation_gene_shot_pubs_greater10	Squamous_cell_carcinoma_of_lung	Squamous_cell_carcinoma_of_lung_1	2	266	16	3.12633573289463	0.2153709659532	0.646112897859599	18033
STRING	STRING	chronic_inflammation_gene_shot_pubs_greater10	Squamous_cell_carcinoma_of_lung	Squamous_cell_carcinoma_of_lung_2	0	266	11	-Inf	1	1	18033
STRING	STRING	chronic_inflammation_gene_shot_pubs_greater10	Squamous_cell_carcinoma_of_lung	Squamous_cell_carcinoma_of_lung_3	0	266	5	-Inf	1	1	18033
STRING	STRING	chronic_inflammation_gene_shot_pubs_greater10	Tea_intake	Tea_intake_1	4	266	204	0.453910390923134	0.128800233464371	1	58252
STRING	STRING	chronic_inflammation_gene_shot_pubs_greater10	Tea_intake	Tea_intake_2	1	266	187	-1.42055872699301	0.256381645580485	1	58252
STRING	STRING	chronic_inflammation_gene_shot_pubs_greater10	Tea_intake	Tea_intake_5	0	266	84	-Inf	1	1	58252
STRING	STRING	chronic_inflammation_gene_shot_pubs_greater10	Tea_intake	Tea_intake_4	0	266	125	-Inf	1	1	58252
STRING	STRING	chronic_inflammation_gene_shot_pubs_greater10	Tea_intake	Tea_intake_6	1	266	66	0.0819416135361763	0.15171750811117	1	58252
STRING	STRING	chronic_inflammation_gene_shot_pubs_greater10	Tea_intake	Tea_intake_7	0	266	31	-Inf	1	1	58252
STRING	STRING	chronic_inflammation_gene_shot_pubs_greater10	Tea_intake	Tea_intake_3	0	266	167	-Inf	1	1	58252
STRING	STRING	chronic_inflammation_gene_shot_pubs_greater10	Tea_intake	Tea_intake_9	0	266	17	-Inf	1	1	58252
STRING	STRING	chronic_inflammation_gene_shot_pubs_greater10	Tea_intake	Tea_intake_8	0	266	24	-Inf	1	1	58252
STRING	STRING	chronic_inflammation_gene_shot_pubs_greater10	Tea_intake	Tea_intake_10	0	266	10	-Inf	1	1	58252
STRING	STRING	chronic_inflammation_gene_shot_pubs_greater10	Time_spent_driving	Time_spent_driving_2	2	266	88	0.666904114257332	0.121990102166711	0.731940613000263	72136
STRING	STRING	chronic_inflammation_gene_shot_pubs_greater10	Time_spent_driving	Time_spent_driving_4	2	266	30	2.21944513728611	0.0507645175152834	0.355351622606984	72136
STRING	STRING	chronic_inflammation_gene_shot_pubs_greater10	Time_spent_driving	Time_spent_driving_3	0	266	74	-Inf	1	1	72136
STRING	STRING	chronic_inflammation_gene_shot_pubs_greater10	Time_spent_driving	Time_spent_driving_5	0	266	18	-Inf	1	1	72136
STRING	STRING	chronic_inflammation_gene_shot_pubs_greater10	Time_spent_driving	Time_spent_driving_1	0	266	135	-Inf	1	1	72136
STRING	STRING	chronic_inflammation_gene_shot_pubs_greater10	Time_spent_driving	Time_spent_driving_6	0	266	18	-Inf	1	1	72136
STRING	STRING	chronic_inflammation_gene_shot_pubs_greater10	Time_spent_driving	Time_spent_driving_7	0	266	15	-Inf	1	1	72136
STRING	STRING	chronic_inflammation_gene_shot_pubs_greater10	Time_spent_using_computer	Time_spent_using_computer_1	5	266	197	0.826212008325616	0.103392253704185	1	61551
STRING	STRING	chronic_inflammation_gene_shot_pubs_greater10	Time_spent_using_computer	Time_spent_using_computer_8	0	266	88	-Inf	1	1	61551
STRING	STRING	chronic_inflammation_gene_shot_pubs_greater10	Time_spent_using_computer	Time_spent_using_computer_7	1	266	93	-0.412823078213402	0.194144788146608	1	61551
STRING	STRING	chronic_inflammation_gene_shot_pubs_greater10	Time_spent_using_computer	Time_spent_using_computer_10	1	266	49	0.511625888779421	0.121214582791786	1	61551
STRING	STRING	chronic_inflammation_gene_shot_pubs_greater10	Time_spent_using_computer	Time_spent_using_computer_5	1	266	132	-0.918058386463824	0.24296529763452	1	61551
STRING	STRING	chronic_inflammation_gene_shot_pubs_greater10	Time_spent_using_computer	Time_spent_using_computer_4	0	266	137	-Inf	1	1	61551
STRING	STRING	chronic_inflammation_gene_shot_pubs_greater10	Time_spent_using_computer	Time_spent_using_computer_3	0	266	152	-Inf	1	1	61551
STRING	STRING	chronic_inflammation_gene_shot_pubs_greater10	Time_spent_using_computer	Time_spent_using_computer_2	3	266	195	0.103967919866175	0.148638549519106	1	61551
STRING	STRING	chronic_inflammation_gene_shot_pubs_greater10	Time_spent_using_computer	Time_spent_using_computer_9	0	266	69	-Inf	1	1	61551
STRING	STRING	chronic_inflammation_gene_shot_pubs_greater10	Time_spent_using_computer	Time_spent_using_computer_13	0	266	9	-Inf	1	1	61551
STRING	STRING	chronic_inflammation_gene_shot_pubs_greater10	Time_spent_using_computer	Time_spent_using_computer_11	1	266	31	1.17213942250775	0.0891441382895763	1	61551
STRING	STRING	chronic_inflammation_gene_shot_pubs_greater10	Time_spent_using_computer	Time_spent_using_computer_6	0	266	106	-Inf	1	1	61551
STRING	STRING	chronic_inflammation_gene_shot_pubs_greater10	Time_spent_using_computer	Time_spent_using_computer_12	0	266	16	-Inf	1	1	61551
STRING	STRING	chronic_inflammation_gene_shot_pubs_greater10	Time_spent_watching_television_TV	Time_spent_watching_television_TV_1	3	266	473	-1.17439813972361	0.253997360799301	1	58350
STRING	STRING	chronic_inflammation_gene_shot_pubs_greater10	Time_spent_watching_television_TV	Time_spent_watching_television_TV_7	1	266	200	-1.5175204568801	0.299892032698668	1	58350
STRING	STRING	chronic_inflammation_gene_shot_pubs_greater10	Time_spent_watching_television_TV	Time_spent_watching_television_TV_6	1	266	203	-1.53900018429055	0.302394132062861	1	58350
STRING	STRING	chronic_inflammation_gene_shot_pubs_greater10	Time_spent_watching_television_TV	Time_spent_watching_television_TV_10	0	266	144	-Inf	1	1	58350
STRING	STRING	chronic_inflammation_gene_shot_pubs_greater10	Time_spent_watching_television_TV	Time_spent_watching_television_TV_4	0	266	233	-Inf	1	1	58350
STRING	STRING	chronic_inflammation_gene_shot_pubs_greater10	Time_spent_watching_television_TV	Time_spent_watching_television_TV_5	0	266	221	-Inf	1	1	58350
STRING	STRING	chronic_inflammation_gene_shot_pubs_greater10	Time_spent_watching_television_TV	Time_spent_watching_television_TV_8	0	266	191	-Inf	1	1	58350
STRING	STRING	chronic_inflammation_gene_shot_pubs_greater10	Time_spent_watching_television_TV	Time_spent_watching_television_TV_2	1	266	249	-1.83366619917345	0.336840842487704	1	58350
STRING	STRING	chronic_inflammation_gene_shot_pubs_greater10	Time_spent_watching_television_TV	Time_spent_watching_television_TV_3	3	266	243	-0.213514269989995	0.160220047642714	1	58350
STRING	STRING	chronic_inflammation_gene_shot_pubs_greater10	Time_spent_watching_television_TV	Time_spent_watching_television_TV_9	1	266	170	-1.28305520324307	0.26976401432709	1	58350
STRING	STRING	chronic_inflammation_gene_shot_pubs_greater10	Time_spent_watching_television_TV	Time_spent_watching_television_TV_11	1	266	97	-0.473577109292498	0.181950609244058	1	58350
STRING	STRING	chronic_inflammation_gene_shot_pubs_greater10	Tobacco_smoking_Never_smoked	Tobacco_smoking_Never_smoked_6	1	266	10	2.80440763800727	0.079557029801238	0.636456238409904	38286
STRING	STRING	chronic_inflammation_gene_shot_pubs_greater10	Tobacco_smoking_Never_smoked	Tobacco_smoking_Never_smoked_2	0	266	20	-Inf	1	1	38286
STRING	STRING	chronic_inflammation_gene_shot_pubs_greater10	Tobacco_smoking_Never_smoked	Tobacco_smoking_Never_smoked_1	0	266	23	-Inf	1	1	38286
STRING	STRING	chronic_inflammation_gene_shot_pubs_greater10	Tobacco_smoking_Never_smoked	Tobacco_smoking_Never_smoked_4	0	266	17	-Inf	1	1	38286
STRING	STRING	chronic_inflammation_gene_shot_pubs_greater10	Tobacco_smoking_Never_smoked	Tobacco_smoking_Never_smoked_5	0	266	13	-Inf	1	1	38286
STRING	STRING	chronic_inflammation_gene_shot_pubs_greater10	Tobacco_smoking_Never_smoked	Tobacco_smoking_Never_smoked_3	0	266	18	-Inf	1	1	38286
STRING	STRING	chronic_inflammation_gene_shot_pubs_greater10	Tobacco_smoking_Never_smoked	Tobacco_smoking_Never_smoked_8	0	266	8	-Inf	1	1	38286
STRING	STRING	chronic_inflammation_gene_shot_pubs_greater10	Tobacco_smoking_Never_smoked	Tobacco_smoking_Never_smoked_7	0	266	9	-Inf	1	1	38286
STRING	STRING	chronic_inflammation_gene_shot_pubs_greater10	Type_of_fat_oil_used_in_cooking_Olive_oil	Type_of_fat_oil_used_in_cooking_Olive_oil_2	0	266	11	-Inf	1	1	8718
STRING	STRING	chronic_inflammation_gene_shot_pubs_greater10	Type_of_fat_oil_used_in_cooking_Olive_oil	Type_of_fat_oil_used_in_cooking_Olive_oil_1	0	266	14	-Inf	1	1	8718
STRING	STRING	chronic_inflammation_gene_shot_pubs_greater10	Types_of_transport_used_excluding_work_Car_motor_vehicle	Types_of_transport_used_excluding_work_Car_motor_vehicle_1	0	266	16	-Inf	1	1	37281
STRING	STRING	chronic_inflammation_gene_shot_pubs_greater10	Types_of_transport_used_excluding_work_Car_motor_vehicle	Types_of_transport_used_excluding_work_Car_motor_vehicle_4	0	266	12	-Inf	1	1	37281
STRING	STRING	chronic_inflammation_gene_shot_pubs_greater10	Types_of_transport_used_excluding_work_Car_motor_vehicle	Types_of_transport_used_excluding_work_Car_motor_vehicle_2	1	266	16	2.12633573289463	0.145593047583284	0.873558285499705	37281
STRING	STRING	chronic_inflammation_gene_shot_pubs_greater10	Types_of_transport_used_excluding_work_Car_motor_vehicle	Types_of_transport_used_excluding_work_Car_motor_vehicle_6	0	266	9	-Inf	1	1	37281
STRING	STRING	chronic_inflammation_gene_shot_pubs_greater10	Types_of_transport_used_excluding_work_Car_motor_vehicle	Types_of_transport_used_excluding_work_Car_motor_vehicle_5	0	266	10	-Inf	1	1	37281
STRING	STRING	chronic_inflammation_gene_shot_pubs_greater10	Types_of_transport_used_excluding_work_Car_motor_vehicle	Types_of_transport_used_excluding_work_Car_motor_vehicle_3	0	266	16	-Inf	1	1	37281
STRING	STRING	chronic_inflammation_gene_shot_pubs_greater10	Types_of_transport_used_excluding_work_Public_transport	Types_of_transport_used_excluding_work_Public_transport_2	0	266	16	-Inf	1	1	34271
STRING	STRING	chronic_inflammation_gene_shot_pubs_greater10	Types_of_transport_used_excluding_work_Public_transport	Types_of_transport_used_excluding_work_Public_transport_4	1	266	12	2.54137323217347	0.0941001400560224	0.564600840336134	34271
STRING	STRING	chronic_inflammation_gene_shot_pubs_greater10	Types_of_transport_used_excluding_work_Public_transport	Types_of_transport_used_excluding_work_Public_transport_1	0	266	17	-Inf	1	1	34271
STRING	STRING	chronic_inflammation_gene_shot_pubs_greater10	Types_of_transport_used_excluding_work_Public_transport	Types_of_transport_used_excluding_work_Public_transport_6	0	266	7	-Inf	1	1	34271
STRING	STRING	chronic_inflammation_gene_shot_pubs_greater10	Types_of_transport_used_excluding_work_Public_transport	Types_of_transport_used_excluding_work_Public_transport_5	0	266	9	-Inf	1	1	34271
STRING	STRING	chronic_inflammation_gene_shot_pubs_greater10	Types_of_transport_used_excluding_work_Public_transport	Types_of_transport_used_excluding_work_Public_transport_3	0	266	13	-Inf	1	1	34271
STRING	STRING	chronic_inflammation_gene_shot_pubs_greater10	Ulcerative_Colitis	Ulcerative_Colitis_1	30	266	48	5.44826382778199	0.00771123872026251	0.0231337161607875	24379
STRING	STRING	chronic_inflammation_gene_shot_pubs_greater10	Ulcerative_Colitis	Ulcerative_Colitis_2	27	266	48	5.29626073433694	0.0203855619360131	0.0407711238720262	24379
STRING	STRING	chronic_inflammation_gene_shot_pubs_greater10	Ulcerative_Colitis	Ulcerative_Colitis_3	19	266	40	5.05233515145085	0.0586546349466776	0.0586546349466776	24379
STRING	STRING	chronic_inflammation_gene_shot_pubs_greater10	Use_of_sun_uv_protection	Use_of_sun_uv_protection_8	0	266	39	-Inf	1	1	48122
STRING	STRING	chronic_inflammation_gene_shot_pubs_greater10	Use_of_sun_uv_protection	Use_of_sun_uv_protection_10	0	266	33	-Inf	1	1	48122
STRING	STRING	chronic_inflammation_gene_shot_pubs_greater10	Use_of_sun_uv_protection	Use_of_sun_uv_protection_1	3	266	145	0.531389143600851	0.16100409367662	1	48122
STRING	STRING	chronic_inflammation_gene_shot_pubs_greater10	Use_of_sun_uv_protection	Use_of_sun_uv_protection_2	0	266	85	-Inf	1	1	48122
STRING	STRING	chronic_inflammation_gene_shot_pubs_greater10	Use_of_sun_uv_protection	Use_of_sun_uv_protection_3	2	266	83	0.751296301547705	0.146603495210191	1	48122
STRING	STRING	chronic_inflammation_gene_shot_pubs_greater10	Use_of_sun_uv_protection	Use_of_sun_uv_protection_6	2	266	42	1.73401831011587	0.0950896660640442	1	48122
STRING	STRING	chronic_inflammation_gene_shot_pubs_greater10	Use_of_sun_uv_protection	Use_of_sun_uv_protection_4	0	266	61	-Inf	1	1	48122
STRING	STRING	chronic_inflammation_gene_shot_pubs_greater10	Use_of_sun_uv_protection	Use_of_sun_uv_protection_5	0	266	51	-Inf	1	1	48122
STRING	STRING	chronic_inflammation_gene_shot_pubs_greater10	Use_of_sun_uv_protection	Use_of_sun_uv_protection_9	0	266	34	-Inf	1	1	48122
STRING	STRING	chronic_inflammation_gene_shot_pubs_greater10	Use_of_sun_uv_protection	Use_of_sun_uv_protection_7	1	266	42	0.734018310115869	0.148432142634499	1	48122
STRING	STRING	chronic_inflammation_gene_shot_pubs_greater10	Use_of_sun_uv_protection	Use_of_sun_uv_protection_11	0	266	31	-Inf	1	1	48122
STRING	STRING	chronic_inflammation_gene_shot_pubs_greater10	Weekly_usage_of_mobile_phone_in_last_3_months	Weekly_usage_of_mobile_phone_in_last_3_months_2	2	266	99	0.49697911281502	0.141345075622897	0.813937587178295	73125
STRING	STRING	chronic_inflammation_gene_shot_pubs_greater10	Weekly_usage_of_mobile_phone_in_last_3_months	Weekly_usage_of_mobile_phone_in_last_3_months_3	1	266	86	-0.299929021807468	0.162719142302327	0.813937587178295	73125
STRING	STRING	chronic_inflammation_gene_shot_pubs_greater10	Weekly_usage_of_mobile_phone_in_last_3_months	Weekly_usage_of_mobile_phone_in_last_3_months_7	2	266	22	2.66690411425733	0.0202116894127944	0.14148182588956	73125
STRING	STRING	chronic_inflammation_gene_shot_pubs_greater10	Weekly_usage_of_mobile_phone_in_last_3_months	Weekly_usage_of_mobile_phone_in_last_3_months_6	0	266	23	-Inf	1	1	73125
STRING	STRING	chronic_inflammation_gene_shot_pubs_greater10	Weekly_usage_of_mobile_phone_in_last_3_months	Weekly_usage_of_mobile_phone_in_last_3_months_4	0	266	86	-Inf	1	1	73125
STRING	STRING	chronic_inflammation_gene_shot_pubs_greater10	Weekly_usage_of_mobile_phone_in_last_3_months	Weekly_usage_of_mobile_phone_in_last_3_months_5	1	266	46	0.602773776837617	0.135656264529716	0.813937587178295	73125
STRING	STRING	chronic_inflammation_gene_shot_pubs_greater10	Weekly_usage_of_mobile_phone_in_last_3_months	Weekly_usage_of_mobile_phone_in_last_3_months_1	0	266	139	-Inf	1	1	73125
STRING	STRING	chronic_inflammation_gene_shot_pubs_greater10	Workplace_very_cold_Often	Workplace_very_cold_Often_2	2	266	5	4.80440763800727	0.0391978122151322	0.0783956244302644	3290
STRING	STRING	chronic_inflammation_gene_shot_pubs_greater10	Workplace_very_cold_Often	Workplace_very_cold_Often_1	0	266	8	-Inf	1	1	3290
STRING	STRING	chronic_inflammation_gene_shot_pubs_greater10	Workplace_very_cold_Rarely_never	Workplace_very_cold_Rarely_never_1	0	266	11	-Inf	1	1	6785
STRING	STRING	chronic_inflammation_gene_shot_pubs_greater10	Workplace_very_cold_Rarely_never	Workplace_very_cold_Rarely_never_3	1	266	5	3.80440763800727	0.0783966990863543	0.313586796345417	6785
STRING	STRING	chronic_inflammation_gene_shot_pubs_greater10	Workplace_very_cold_Rarely_never	Workplace_very_cold_Rarely_never_4	0	266	5	-Inf	1	1	6785
STRING	STRING	chronic_inflammation_gene_shot_pubs_greater10	Workplace_very_cold_Rarely_never	Workplace_very_cold_Rarely_never_2	0	266	5	-Inf	1	1	6785
STRING	STRING	chronic_inflammation_gene_shot_pubs_greater10	Workplace_very_cold_Sometimes	Workplace_very_cold_Sometimes_2	0	266	7	-Inf	1	1	11392
STRING	STRING	chronic_inflammation_gene_shot_pubs_greater10	Workplace_very_cold_Sometimes	Workplace_very_cold_Sometimes_1	0	266	12	-Inf	1	1	11392
STRING	STRING	chronic_inflammation_gene_shot_pubs_greater10	Workplace_very_hot_Often	Workplace_very_hot_Often_1	0	266	10	-Inf	1	1	1855
STRING	STRING	chronic_inflammation_gene_shot_pubs_greater10	Workplace_very_hot_Often	Workplace_very_hot_Often_2	0	266	7	-Inf	1	1	1855
STRING	STRING	chronic_inflammation_gene_shot_pubs_greater10	Workplace_very_hot_Rarely_never	Workplace_very_hot_Rarely_never_2	0	266	9	-Inf	1	1	13911
STRING	STRING	chronic_inflammation_gene_shot_pubs_greater10	Workplace_very_hot_Rarely_never	Workplace_very_hot_Rarely_never_1	0	266	10	-Inf	1	1	13911
STRING	STRING	chronic_inflammation_gene_shot_pubs_greater10	Workplace_very_hot_Rarely_never	Workplace_very_hot_Rarely_never_3	0	266	5	-Inf	1	1	13911
STRING	STRING	chronic_inflammation_gene_shot_pubs_greater10	Workplace_very_hot_Sometimes	Workplace_very_hot_Sometimes_1	0	266	12	-Inf	1	1	21442
STRING	STRING	chronic_inflammation_gene_shot_pubs_greater10	Workplace_very_hot_Sometimes	Workplace_very_hot_Sometimes_2	0	266	11	-Inf	1	1	21442
STRING	STRING	chronic_inflammation_gene_shot_pubs_greater10	Workplace_very_hot_Sometimes	Workplace_very_hot_Sometimes_4	0	266	5	-Inf	1	1	21442
STRING	STRING	chronic_inflammation_gene_shot_pubs_greater10	Workplace_very_hot_Sometimes	Workplace_very_hot_Sometimes_3	0	266	8	-Inf	1	1	21442
STRING	STRING	chronic_inflammation_gene_shot_pubs_greater10	Workplace_very_hot_Sometimes	Workplace_very_hot_Sometimes_5	0	266	5	-Inf	1	1	21442
STRING	STRING	chronic_inflammation_gene_shot_pubs_greater10	Workplace_very_noisy_Often	Workplace_very_noisy_Often_6	0	266	5	-Inf	1	1	24705
STRING	STRING	chronic_inflammation_gene_shot_pubs_greater10	Workplace_very_noisy_Often	Workplace_very_noisy_Often_5	0	266	6	-Inf	1	1	24705
STRING	STRING	chronic_inflammation_gene_shot_pubs_greater10	Workplace_very_noisy_Often	Workplace_very_noisy_Often_4	0	266	6	-Inf	1	1	24705
STRING	STRING	chronic_inflammation_gene_shot_pubs_greater10	Workplace_very_noisy_Often	Workplace_very_noisy_Often_2	0	266	7	-Inf	1	1	24705
STRING	STRING	chronic_inflammation_gene_shot_pubs_greater10	Workplace_very_noisy_Often	Workplace_very_noisy_Often_1	0	266	11	-Inf	1	1	24705
STRING	STRING	chronic_inflammation_gene_shot_pubs_greater10	Workplace_very_noisy_Often	Workplace_very_noisy_Often_3	0	266	6	-Inf	1	1	24705
STRING	STRING	chronic_inflammation_gene_shot_pubs_greater10	Workplace_very_noisy_Sometimes	Workplace_very_noisy_Sometimes_1	0	266	7	-Inf	1	1	483
STRING-EXP	STRING-EXP	chronic_inflammation_gene_shot_pubs_greater10	Adenocarcinoma_of_lung_disorder	Adenocarcinoma_of_lung_disorder_1	4	285	132	0.888996298735378	0.24787907976142	1	26992
STRING-EXP	STRING-EXP	chronic_inflammation_gene_shot_pubs_greater10	Adenocarcinoma_of_lung_disorder	Adenocarcinoma_of_lung_disorder_4	3	285	31	2.56415660842811	0.0177823880265254	0.106694328159152	26992
STRING-EXP	STRING-EXP	chronic_inflammation_gene_shot_pubs_greater10	Adenocarcinoma_of_lung_disorder	Adenocarcinoma_of_lung_disorder_3	0	285	54	-Inf	1	1	26992
STRING-EXP	STRING-EXP	chronic_inflammation_gene_shot_pubs_greater10	Adenocarcinoma_of_lung_disorder	Adenocarcinoma_of_lung_disorder_2	2	285	64	0.933390418093831	0.236728040603119	1	26992
STRING-EXP	STRING-EXP	chronic_inflammation_gene_shot_pubs_greater10	Adenocarcinoma_of_lung_disorder	Adenocarcinoma_of_lung_disorder_6	0	285	19	-Inf	1	1	26992
STRING-EXP	STRING-EXP	chronic_inflammation_gene_shot_pubs_greater10	Adenocarcinoma_of_lung_disorder	Adenocarcinoma_of_lung_disorder_5	0	285	29	-Inf	1	1	26992
STRING-EXP	STRING-EXP	chronic_inflammation_gene_shot_pubs_greater10	Alzheimers_Disease	Alzheimers_Disease_3	0	285	17	-Inf	1	1	35283
STRING-EXP	STRING-EXP	chronic_inflammation_gene_shot_pubs_greater10	Alzheimers_Disease	Alzheimers_Disease_2	3	285	20	3.19642482392763	0.0411517968484299	0.329214374787439	35283
STRING-EXP	STRING-EXP	chronic_inflammation_gene_shot_pubs_greater10	Alzheimers_Disease	Alzheimers_Disease_9	2	285	6	4.34842791737267	0.00317424328307448	0.0285681895476703	35283
STRING-EXP	STRING-EXP	chronic_inflammation_gene_shot_pubs_greater10	Alzheimers_Disease	Alzheimers_Disease_1	1	285	26	1.23295069995274	0.28763745607074	1	35283
STRING-EXP	STRING-EXP	chronic_inflammation_gene_shot_pubs_greater10	Alzheimers_Disease	Alzheimers_Disease_6	1	285	9	2.76346541665152	0.0883970071420474	0.530382042852284	35283
STRING-EXP	STRING-EXP	chronic_inflammation_gene_shot_pubs_greater10	Alzheimers_Disease	Alzheimers_Disease_4	1	285	13	2.23295069995274	0.154659335676227	0.773296678381136	35283
STRING-EXP	STRING-EXP	chronic_inflammation_gene_shot_pubs_greater10	Alzheimers_Disease	Alzheimers_Disease_7	1	285	8	2.93339041809383	0.069805010769754	0.488635075388278	35283
STRING-EXP	STRING-EXP	chronic_inflammation_gene_shot_pubs_greater10	Alzheimers_Disease	Alzheimers_Disease_5	0	285	10	-Inf	1	1	35283
STRING-EXP	STRING-EXP	chronic_inflammation_gene_shot_pubs_greater10	Alzheimers_Disease	Alzheimers_Disease_8	0	285	8	-Inf	1	1	35283
STRING-EXP	STRING-EXP	chronic_inflammation_gene_shot_pubs_greater10	Atherosclerosis	Atherosclerosis_4	10	285	16	5.25531851298119	0.000485201358563804	0.00242600679281902	37097
STRING-EXP	STRING-EXP	chronic_inflammation_gene_shot_pubs_greater10	Atherosclerosis	Atherosclerosis_3	1	285	16	1.93339041809383	0.301175265512966	0.301175265512966	37097
STRING-EXP	STRING-EXP	chronic_inflammation_gene_shot_pubs_greater10	Atherosclerosis	Atherosclerosis_2	3	285	17	3.43089007756465	0.0744514529085126	0.148902905817025	37097
STRING-EXP	STRING-EXP	chronic_inflammation_gene_shot_pubs_greater10	Atherosclerosis	Atherosclerosis_1	8	285	25	4.28953422831911	0.0129926141570974	0.0389778424712923	37097
STRING-EXP	STRING-EXP	chronic_inflammation_gene_shot_pubs_greater10	Atherosclerosis	Atherosclerosis_5	9	285	15	5.19642482392763	0.000916491455064963	0.00366596582025985	37097
STRING-EXP	STRING-EXP	chronic_inflammation_gene_shot_pubs_greater10	Atherosclerosis	Atherosclerosis_6	4	285	6	5.34842791737267	0.000377378834438514	0.00226427300663109	37097
STRING-EXP	STRING-EXP	chronic_inflammation_gene_shot_pubs_greater10	Behcet_Syndrome	Behcet_Syndrome_1	3	285	7	4.71099799675738	0.0221206212600013	0.066361863780004	14872
STRING-EXP	STRING-EXP	chronic_inflammation_gene_shot_pubs_greater10	Behcet_Syndrome	Behcet_Syndrome_2	5	285	5	5.93339041809383	0.000134471861762926	0.000537887447051704	14872
STRING-EXP	STRING-EXP	chronic_inflammation_gene_shot_pubs_greater10	Behcet_Syndrome	Behcet_Syndrome_4	2	285	5	4.61146232320647	0.0426275801788476	0.0852551603576951	14872
STRING-EXP	STRING-EXP	chronic_inflammation_gene_shot_pubs_greater10	Behcet_Syndrome	Behcet_Syndrome_3	0	285	5	-Inf	1	1	14872
STRING-EXP	STRING-EXP	chronic_inflammation_gene_shot_pubs_greater10	Carcinoma_Pancreatic_Ductal	Carcinoma_Pancreatic_Ductal_1	2	285	11	3.47395879945653	0.076037400510007	0.152074801020014	12940
STRING-EXP	STRING-EXP	chronic_inflammation_gene_shot_pubs_greater10	Carcinoma_Pancreatic_Ductal	Carcinoma_Pancreatic_Ductal_2	0	285	10	-Inf	1	1	12940
STRING-EXP	STRING-EXP	chronic_inflammation_gene_shot_pubs_greater10	Celiac_Disease	Celiac_Disease_2	2	285	9	3.76346541665152	0.0322121604139715	0.0322121604139715	7729
STRING-EXP	STRING-EXP	chronic_inflammation_gene_shot_pubs_greater10	Celiac_Disease	Celiac_Disease_1	11	285	12	5.80785953600997	0.000129366106080207	0.000258732212160414	7729
STRING-EXP	STRING-EXP	chronic_inflammation_gene_shot_pubs_greater10	Cereal_type_Bran_cereal_eg_All_Bran,_Branflakes	Cereal_type_Bran_cereal_eg_All_Bran,_Branflakes_2	0	285	5	-Inf	1	1	690
STRING-EXP	STRING-EXP	chronic_inflammation_gene_shot_pubs_greater10	Cereal_type_Bran_cereal_eg_All_Bran,_Branflakes	Cereal_type_Bran_cereal_eg_All_Bran,_Branflakes_1	0	285	5	-Inf	1	1	690
STRING-EXP	STRING-EXP	chronic_inflammation_gene_shot_pubs_greater10	Cereal_type_Oat_cereal_eg_Ready_Brek,_porridge	Cereal_type_Oat_cereal_eg_Ready_Brek,_porridge_3	1	285	11	2.47395879945653	0.184959349593496	0.739837398373984	19679
STRING-EXP	STRING-EXP	chronic_inflammation_gene_shot_pubs_greater10	Cereal_type_Oat_cereal_eg_Ready_Brek,_porridge	Cereal_type_Oat_cereal_eg_Ready_Brek,_porridge_1	1	285	25	1.28953422831911	0.211890243902439	0.739837398373984	19679
STRING-EXP	STRING-EXP	chronic_inflammation_gene_shot_pubs_greater10	Cereal_type_Oat_cereal_eg_Ready_Brek,_porridge	Cereal_type_Oat_cereal_eg_Ready_Brek,_porridge_2	0	285	15	-Inf	1	1	19679
STRING-EXP	STRING-EXP	chronic_inflammation_gene_shot_pubs_greater10	Cereal_type_Oat_cereal_eg_Ready_Brek,_porridge	Cereal_type_Oat_cereal_eg_Ready_Brek,_porridge_4	0	285	9	-Inf	1	1	19679
STRING-EXP	STRING-EXP	chronic_inflammation_gene_shot_pubs_greater10	Cereal_type_Oat_cereal_eg_Ready_Brek,_porridge	Cereal_type_Oat_cereal_eg_Ready_Brek,_porridge_5	1	285	5	3.61146232320647	0.0418191056910569	0.209095528455285	19679
STRING-EXP	STRING-EXP	chronic_inflammation_gene_shot_pubs_greater10	Cereal_type_Other_eg_Cornflakes,_Frosties	Cereal_type_Other_eg_Cornflakes,_Frosties_2	2	285	68	0.845927576843492	0.280195587690026	1	43151
STRING-EXP	STRING-EXP	chronic_inflammation_gene_shot_pubs_greater10	Cereal_type_Other_eg_Cornflakes,_Frosties	Cereal_type_Other_eg_Cornflakes,_Frosties_1	6	285	81	2.17850291593036	0.0962411939191695	1	43151
STRING-EXP	STRING-EXP	chronic_inflammation_gene_shot_pubs_greater10	Cereal_type_Other_eg_Cornflakes,_Frosties	Cereal_type_Other_eg_Cornflakes,_Frosties_4	5	285	50	2.61146232320647	0.0579810901001112	0.695773081201335	43151
STRING-EXP	STRING-EXP	chronic_inflammation_gene_shot_pubs_greater10	Cereal_type_Other_eg_Cornflakes,_Frosties	Cereal_type_Other_eg_Cornflakes,_Frosties_7	0	285	20	-Inf	1	1	43151
STRING-EXP	STRING-EXP	chronic_inflammation_gene_shot_pubs_greater10	Cereal_type_Other_eg_Cornflakes,_Frosties	Cereal_type_Other_eg_Cornflakes,_Frosties_5	1	285	29	1.07540942296626	0.249768261030775	1	43151
STRING-EXP	STRING-EXP	chronic_inflammation_gene_shot_pubs_greater10	Cereal_type_Other_eg_Cornflakes,_Frosties	Cereal_type_Other_eg_Cornflakes,_Frosties_10	0	285	7	-Inf	1	1	43151
STRING-EXP	STRING-EXP	chronic_inflammation_gene_shot_pubs_greater10	Cereal_type_Other_eg_Cornflakes,_Frosties	Cereal_type_Other_eg_Cornflakes,_Frosties_8	1	285	13	2.23295069995274	0.092973674453096	1	43151
STRING-EXP	STRING-EXP	chronic_inflammation_gene_shot_pubs_greater10	Cereal_type_Other_eg_Cornflakes,_Frosties	Cereal_type_Other_eg_Cornflakes,_Frosties_6	0	285	22	-Inf	1	1	43151
STRING-EXP	STRING-EXP	chronic_inflammation_gene_shot_pubs_greater10	Cereal_type_Other_eg_Cornflakes,_Frosties	Cereal_type_Other_eg_Cornflakes,_Frosties_3	1	285	54	0.178502915930363	0.332684464219503	1	43151
STRING-EXP	STRING-EXP	chronic_inflammation_gene_shot_pubs_greater10	Cereal_type_Other_eg_Cornflakes,_Frosties	Cereal_type_Other_eg_Cornflakes,_Frosties_11	0	285	5	-Inf	1	1	43151
STRING-EXP	STRING-EXP	chronic_inflammation_gene_shot_pubs_greater10	Cereal_type_Other_eg_Cornflakes,_Frosties	Cereal_type_Other_eg_Cornflakes,_Frosties_9	0	285	10	-Inf	1	1	43151
STRING-EXP	STRING-EXP	chronic_inflammation_gene_shot_pubs_greater10	Cereal_type_Other_eg_Cornflakes,_Frosties	Cereal_type_Other_eg_Cornflakes,_Frosties_12	0	285	5	-Inf	1	1	43151
STRING-EXP	STRING-EXP	chronic_inflammation_gene_shot_pubs_greater10	Chronic_Obstructive_Airway_Disease	Chronic_Obstructive_Airway_Disease_2	3	285	7	4.71099799675738	0.00601578665031803	0.0240631466012721	26097
STRING-EXP	STRING-EXP	chronic_inflammation_gene_shot_pubs_greater10	Chronic_Obstructive_Airway_Disease	Chronic_Obstructive_Airway_Disease_1	2	285	10	3.61146232320647	0.08004444785041	0.24013334355123	26097
STRING-EXP	STRING-EXP	chronic_inflammation_gene_shot_pubs_greater10	Chronic_Obstructive_Airway_Disease	Chronic_Obstructive_Airway_Disease_3	1	285	7	3.12603549603623	0.151046057169132	0.24013334355123	26097
STRING-EXP	STRING-EXP	chronic_inflammation_gene_shot_pubs_greater10	Chronic_Obstructive_Airway_Disease	Chronic_Obstructive_Airway_Disease_4	1	285	5	3.61146232320647	0.08004444785041	0.24013334355123	26097
STRING-EXP	STRING-EXP	chronic_inflammation_gene_shot_pubs_greater10	Chronic_Obstructive_Airway_Disease	Chronic_Obstructive_Airway_Disease_5	4	285	5	5.61146232320647	0.000153268449689631	0.000766342248448157	26097
STRING-EXP	STRING-EXP	chronic_inflammation_gene_shot_pubs_greater10	Coffee_type_Decaffeinated_coffee_any_type	Coffee_type_Decaffeinated_coffee_any_type_1	0	285	16	-Inf	1	1	11895
STRING-EXP	STRING-EXP	chronic_inflammation_gene_shot_pubs_greater10	Coffee_type_Decaffeinated_coffee_any_type	Coffee_type_Decaffeinated_coffee_any_type_5	0	285	5	-Inf	1	1	11895
STRING-EXP	STRING-EXP	chronic_inflammation_gene_shot_pubs_greater10	Coffee_type_Decaffeinated_coffee_any_type	Coffee_type_Decaffeinated_coffee_any_type_3	0	285	7	-Inf	1	1	11895
STRING-EXP	STRING-EXP	chronic_inflammation_gene_shot_pubs_greater10	Coffee_type_Decaffeinated_coffee_any_type	Coffee_type_Decaffeinated_coffee_any_type_2	0	285	8	-Inf	1	1	11895
STRING-EXP	STRING-EXP	chronic_inflammation_gene_shot_pubs_greater10	Coffee_type_Decaffeinated_coffee_any_type	Coffee_type_Decaffeinated_coffee_any_type_4	1	285	7	3.12603549603623	0.0343813046402152	0.171906523201076	11895
STRING-EXP	STRING-EXP	chronic_inflammation_gene_shot_pubs_greater10	Coffee_type_Instant_coffee	Coffee_type_Instant_coffee_2	1	285	32	0.933390418093831	0.234132255269997	1	34629
STRING-EXP	STRING-EXP	chronic_inflammation_gene_shot_pubs_greater10	Coffee_type_Instant_coffee	Coffee_type_Instant_coffee_3	3	285	24	2.93339041809383	0.0663008951775917	0.464106266243142	34629
STRING-EXP	STRING-EXP	chronic_inflammation_gene_shot_pubs_greater10	Coffee_type_Instant_coffee	Coffee_type_Instant_coffee_1	5	285	54	2.50043101081773	0.0968813167773607	0.581287900664164	34629
STRING-EXP	STRING-EXP	chronic_inflammation_gene_shot_pubs_greater10	Coffee_type_Instant_coffee	Coffee_type_Instant_coffee_7	0	285	6	-Inf	1	1	34629
STRING-EXP	STRING-EXP	chronic_inflammation_gene_shot_pubs_greater10	Coffee_type_Instant_coffee	Coffee_type_Instant_coffee_6	0	285	7	-Inf	1	1	34629
STRING-EXP	STRING-EXP	chronic_inflammation_gene_shot_pubs_greater10	Coffee_type_Instant_coffee	Coffee_type_Instant_coffee_4	0	285	21	-Inf	1	1	34629
STRING-EXP	STRING-EXP	chronic_inflammation_gene_shot_pubs_greater10	Coffee_type_Instant_coffee	Coffee_type_Instant_coffee_5	0	285	12	-Inf	1	1	34629
STRING-EXP	STRING-EXP	chronic_inflammation_gene_shot_pubs_greater10	Crohn_Disease	Crohn_Disease_2	7	285	26	4.04030562201034	0.0494224395894334	0.0988448791788668	31078
STRING-EXP	STRING-EXP	chronic_inflammation_gene_shot_pubs_greater10	Crohn_Disease	Crohn_Disease_3	6	285	18	4.34842791737267	0.0297306863155185	0.0891920589465555	31078
STRING-EXP	STRING-EXP	chronic_inflammation_gene_shot_pubs_greater10	Crohn_Disease	Crohn_Disease_1	13	285	33	4.58943601687647	0.0140931175391744	0.0845587052350462	31078
STRING-EXP	STRING-EXP	chronic_inflammation_gene_shot_pubs_greater10	Crohn_Disease	Crohn_Disease_4	5	285	13	4.5548787948401	0.0149940474275234	0.0845587052350462	31078
STRING-EXP	STRING-EXP	chronic_inflammation_gene_shot_pubs_greater10	Crohn_Disease	Crohn_Disease_5	1	285	10	2.61146232320647	0.261269667621223	0.261269667621223	31078
STRING-EXP	STRING-EXP	chronic_inflammation_gene_shot_pubs_greater10	Crohn_Disease	Crohn_Disease_6	2	285	5	4.61146232320647	0.0140931175391744	0.0845587052350462	31078
STRING-EXP	STRING-EXP	chronic_inflammation_gene_shot_pubs_greater10	Diabetes_Mellitus_InsulinDependent	Diabetes_Mellitus_InsulinDependent_1	5	285	17	4.16785567173085	0.0448663853727145	0.134599156118143	28439
STRING-EXP	STRING-EXP	chronic_inflammation_gene_shot_pubs_greater10	Diabetes_Mellitus_InsulinDependent	Diabetes_Mellitus_InsulinDependent_3	0	285	7	-Inf	1	1	28439
STRING-EXP	STRING-EXP	chronic_inflammation_gene_shot_pubs_greater10	Diabetes_Mellitus_InsulinDependent	Diabetes_Mellitus_InsulinDependent_2	8	285	17	4.84592757684349	0.00857946554149086	0.0343178621659634	28439
STRING-EXP	STRING-EXP	chronic_inflammation_gene_shot_pubs_greater10	Diabetes_Mellitus_InsulinDependent	Diabetes_Mellitus_InsulinDependent_4	1	285	7	3.12603549603623	0.169936708860759	0.339873417721519	28439
STRING-EXP	STRING-EXP	chronic_inflammation_gene_shot_pubs_greater10	Diabetes_Mellitus_NonInsulinDependent	Diabetes_Mellitus_NonInsulinDependent_2	3	285	49	1.90364307469978	0.184722118240124	0.692969978288538	40070
STRING-EXP	STRING-EXP	chronic_inflammation_gene_shot_pubs_greater10	Diabetes_Mellitus_NonInsulinDependent	Diabetes_Mellitus_NonInsulinDependent_3	2	285	31	1.97919410770696	0.173242494572134	0.692969978288538	40070
STRING-EXP	STRING-EXP	chronic_inflammation_gene_shot_pubs_greater10	Diabetes_Mellitus_NonInsulinDependent	Diabetes_Mellitus_NonInsulinDependent_5	0	285	27	-Inf	1	1	40070
STRING-EXP	STRING-EXP	chronic_inflammation_gene_shot_pubs_greater10	Diabetes_Mellitus_NonInsulinDependent	Diabetes_Mellitus_NonInsulinDependent_6	1	285	21	1.54107299531507	0.245838636420354	0.692969978288538	40070
STRING-EXP	STRING-EXP	chronic_inflammation_gene_shot_pubs_greater10	Diabetes_Mellitus_NonInsulinDependent	Diabetes_Mellitus_NonInsulinDependent_7	4	285	19	3.68546290465025	0.00865962915824412	0.0606174041077088	40070
STRING-EXP	STRING-EXP	chronic_inflammation_gene_shot_pubs_greater10	Diabetes_Mellitus_NonInsulinDependent	Diabetes_Mellitus_NonInsulinDependent_1	9	285	52	3.40287570139505	0.0184672206832872	0.110803324099723	40070
STRING-EXP	STRING-EXP	chronic_inflammation_gene_shot_pubs_greater10	Diabetes_Mellitus_NonInsulinDependent	Diabetes_Mellitus_NonInsulinDependent_4	5	285	29	3.39733751785362	0.0187666891267999	0.110803324099723	40070
STRING-EXP	STRING-EXP	chronic_inflammation_gene_shot_pubs_greater10	Endometriosis	Endometriosis_1	11	285	78	3.10741981786888	0.0454244127395878	0.272546476437527	34694
STRING-EXP	STRING-EXP	chronic_inflammation_gene_shot_pubs_greater10	Endometriosis	Endometriosis_3	0	285	29	-Inf	1	1	34694
STRING-EXP	STRING-EXP	chronic_inflammation_gene_shot_pubs_greater10	Endometriosis	Endometriosis_6	0	285	11	-Inf	1	1	34694
STRING-EXP	STRING-EXP	chronic_inflammation_gene_shot_pubs_greater10	Endometriosis	Endometriosis_2	4	285	45	2.44153732176416	0.113388096267474	0.566940481337369	34694
STRING-EXP	STRING-EXP	chronic_inflammation_gene_shot_pubs_greater10	Endometriosis	Endometriosis_4	12	285	16	5.51835291881499	8.64677907479464e-05	0.000605274535235625	34694
STRING-EXP	STRING-EXP	chronic_inflammation_gene_shot_pubs_greater10	Endometriosis	Endometriosis_7	0	285	9	-Inf	1	1	34694
STRING-EXP	STRING-EXP	chronic_inflammation_gene_shot_pubs_greater10	Endometriosis	Endometriosis_5	1	285	12	2.34842791737268	0.130422251044819	0.566940481337369	34694
STRING-EXP	STRING-EXP	chronic_inflammation_gene_shot_pubs_greater10	Fatty_Liver	Fatty_Liver_4	0	285	18	-Inf	1	1	36886
STRING-EXP	STRING-EXP	chronic_inflammation_gene_shot_pubs_greater10	Fatty_Liver	Fatty_Liver_6	4	285	10	4.61146232320647	0.00162658931330821	0.00975953587984927	36886
STRING-EXP	STRING-EXP	chronic_inflammation_gene_shot_pubs_greater10	Fatty_Liver	Fatty_Liver_1	8	285	43	3.50712566339173	0.0292786076395478	0.0878358229186434	36886
STRING-EXP	STRING-EXP	chronic_inflammation_gene_shot_pubs_greater10	Fatty_Liver	Fatty_Liver_3	7	285	23	4.21718338409442	0.00428335185837829	0.0214167592918915	36886
STRING-EXP	STRING-EXP	chronic_inflammation_gene_shot_pubs_greater10	Fatty_Liver	Fatty_Liver_2	0	285	27	-Inf	1	1	36886
STRING-EXP	STRING-EXP	chronic_inflammation_gene_shot_pubs_greater10	Fatty_Liver	Fatty_Liver_5	3	285	11	4.05892130017769	0.00767207959443706	0.0306883183777483	36886
STRING-EXP	STRING-EXP	chronic_inflammation_gene_shot_pubs_greater10	Filtered_coffee_intake	Filtered_coffee_intake_2	1	285	6	3.34842791737268	0.125628140703518	0.50251256281407	1392
STRING-EXP	STRING-EXP	chronic_inflammation_gene_shot_pubs_greater10	Filtered_coffee_intake	Filtered_coffee_intake_1	0	285	7	-Inf	1	1	1392
STRING-EXP	STRING-EXP	chronic_inflammation_gene_shot_pubs_greater10	Filtered_coffee_intake	Filtered_coffee_intake_4	0	285	5	-Inf	1	1	1392
STRING-EXP	STRING-EXP	chronic_inflammation_gene_shot_pubs_greater10	Filtered_coffee_intake	Filtered_coffee_intake_3	0	285	6	-Inf	1	1	1392
STRING-EXP	STRING-EXP	chronic_inflammation_gene_shot_pubs_greater10	Fish_consumer	Fish_consumer_1	0	285	5	-Inf	1	1	35
STRING-EXP	STRING-EXP	chronic_inflammation_gene_shot_pubs_greater10	Gas_or_solid_fuel_cooking_heating_An_open_solid_fuel_fire_that_you_use_regularly_in_winter_time	Gas_or_solid_fuel_cooking_heating_An_open_solid_fuel_fire_that_you_use_regularly_in_winter_time_1	0	285	51	-Inf	1	1	26104
STRING-EXP	STRING-EXP	chronic_inflammation_gene_shot_pubs_greater10	Gas_or_solid_fuel_cooking_heating_An_open_solid_fuel_fire_that_you_use_regularly_in_winter_time	Gas_or_solid_fuel_cooking_heating_An_open_solid_fuel_fire_that_you_use_regularly_in_winter_time_2	0	285	14	-Inf	1	1	26104
STRING-EXP	STRING-EXP	chronic_inflammation_gene_shot_pubs_greater10	Gas_or_solid_fuel_cooking_heating_An_open_solid_fuel_fire_that_you_use_regularly_in_winter_time	Gas_or_solid_fuel_cooking_heating_An_open_solid_fuel_fire_that_you_use_regularly_in_winter_time_5	0	285	6	-Inf	1	1	26104
STRING-EXP	STRING-EXP	chronic_inflammation_gene_shot_pubs_greater10	Gas_or_solid_fuel_cooking_heating_An_open_solid_fuel_fire_that_you_use_regularly_in_winter_time	Gas_or_solid_fuel_cooking_heating_An_open_solid_fuel_fire_that_you_use_regularly_in_winter_time_4	0	285	10	-Inf	1	1	26104
STRING-EXP	STRING-EXP	chronic_inflammation_gene_shot_pubs_greater10	Gas_or_solid_fuel_cooking_heating_An_open_solid_fuel_fire_that_you_use_regularly_in_winter_time	Gas_or_solid_fuel_cooking_heating_An_open_solid_fuel_fire_that_you_use_regularly_in_winter_time_3	0	285	12	-Inf	1	1	26104
STRING-EXP	STRING-EXP	chronic_inflammation_gene_shot_pubs_greater10	Handedness_chirality_laterality_Left_handed	Handedness_chirality_laterality_Left_handed_3	0	285	17	-Inf	1	1	23597
STRING-EXP	STRING-EXP	chronic_inflammation_gene_shot_pubs_greater10	Handedness_chirality_laterality_Left_handed	Handedness_chirality_laterality_Left_handed_1	0	285	20	-Inf	1	1	23597
STRING-EXP	STRING-EXP	chronic_inflammation_gene_shot_pubs_greater10	Handedness_chirality_laterality_Left_handed	Handedness_chirality_laterality_Left_handed_2	0	285	19	-Inf	1	1	23597
STRING-EXP	STRING-EXP	chronic_inflammation_gene_shot_pubs_greater10	Handedness_chirality_laterality_Left_handed	Handedness_chirality_laterality_Left_handed_4	0	285	11	-Inf	1	1	23597
STRING-EXP	STRING-EXP	chronic_inflammation_gene_shot_pubs_greater10	Handedness_chirality_laterality_Left_handed	Handedness_chirality_laterality_Left_handed_5	0	285	6	-Inf	1	1	23597
STRING-EXP	STRING-EXP	chronic_inflammation_gene_shot_pubs_greater10	Handedness_chirality_laterality_Right_handed	Handedness_chirality_laterality_Right_handed_4	0	285	10	-Inf	1	1	22910
STRING-EXP	STRING-EXP	chronic_inflammation_gene_shot_pubs_greater10	Handedness_chirality_laterality_Right_handed	Handedness_chirality_laterality_Right_handed_1	0	285	27	-Inf	1	1	22910
STRING-EXP	STRING-EXP	chronic_inflammation_gene_shot_pubs_greater10	Handedness_chirality_laterality_Right_handed	Handedness_chirality_laterality_Right_handed_2	0	285	22	-Inf	1	1	22910
STRING-EXP	STRING-EXP	chronic_inflammation_gene_shot_pubs_greater10	Handedness_chirality_laterality_Right_handed	Handedness_chirality_laterality_Right_handed_6	0	285	6	-Inf	1	1	22910
STRING-EXP	STRING-EXP	chronic_inflammation_gene_shot_pubs_greater10	Handedness_chirality_laterality_Right_handed	Handedness_chirality_laterality_Right_handed_3	0	285	13	-Inf	1	1	22910
STRING-EXP	STRING-EXP	chronic_inflammation_gene_shot_pubs_greater10	Handedness_chirality_laterality_Right_handed	Handedness_chirality_laterality_Right_handed_5	0	285	6	-Inf	1	1	22910
STRING-EXP	STRING-EXP	chronic_inflammation_gene_shot_pubs_greater10	Home_area_population_density_urban_or_rural_Scotland_Large_Urban_Area	Home_area_population_density_urban_or_rural_Scotland_Large_Urban_Area_1	0	285	11	-Inf	1	1	18254
STRING-EXP	STRING-EXP	chronic_inflammation_gene_shot_pubs_greater10	Home_area_population_density_urban_or_rural_Scotland_Large_Urban_Area	Home_area_population_density_urban_or_rural_Scotland_Large_Urban_Area_3	0	285	7	-Inf	1	1	18254
STRING-EXP	STRING-EXP	chronic_inflammation_gene_shot_pubs_greater10	Home_area_population_density_urban_or_rural_Scotland_Large_Urban_Area	Home_area_population_density_urban_or_rural_Scotland_Large_Urban_Area_5	0	285	5	-Inf	1	1	18254
STRING-EXP	STRING-EXP	chronic_inflammation_gene_shot_pubs_greater10	Home_area_population_density_urban_or_rural_Scotland_Large_Urban_Area	Home_area_population_density_urban_or_rural_Scotland_Large_Urban_Area_4	0	285	6	-Inf	1	1	18254
STRING-EXP	STRING-EXP	chronic_inflammation_gene_shot_pubs_greater10	Home_area_population_density_urban_or_rural_Scotland_Large_Urban_Area	Home_area_population_density_urban_or_rural_Scotland_Large_Urban_Area_2	0	285	8	-Inf	1	1	18254
STRING-EXP	STRING-EXP	chronic_inflammation_gene_shot_pubs_greater10	Home_location_east_co_ordinate_rounded	Home_location_east_co_ordinate_rounded_4	0	285	20	-Inf	1	1	41909
STRING-EXP	STRING-EXP	chronic_inflammation_gene_shot_pubs_greater10	Home_location_east_co_ordinate_rounded	Home_location_east_co_ordinate_rounded_8	2	285	9	3.76346541665152	0.00765926986399427	0.0765926986399427	41909
STRING-EXP	STRING-EXP	chronic_inflammation_gene_shot_pubs_greater10	Home_location_east_co_ordinate_rounded	Home_location_east_co_ordinate_rounded_3	0	285	25	-Inf	1	1	41909
STRING-EXP	STRING-EXP	chronic_inflammation_gene_shot_pubs_greater10	Home_location_east_co_ordinate_rounded	Home_location_east_co_ordinate_rounded_7	0	285	10	-Inf	1	1	41909
STRING-EXP	STRING-EXP	chronic_inflammation_gene_shot_pubs_greater10	Home_location_east_co_ordinate_rounded	Home_location_east_co_ordinate_rounded_6	1	285	11	2.47395879945653	0.0814125507038893	0.569887854927225	41909
STRING-EXP	STRING-EXP	chronic_inflammation_gene_shot_pubs_greater10	Home_location_east_co_ordinate_rounded	Home_location_east_co_ordinate_rounded_1	0	285	37	-Inf	1	1	41909
STRING-EXP	STRING-EXP	chronic_inflammation_gene_shot_pubs_greater10	Home_location_east_co_ordinate_rounded	Home_location_east_co_ordinate_rounded_9	1	285	9	2.76346541665152	0.0578620854211405	0.520758768790265	41909
STRING-EXP	STRING-EXP	chronic_inflammation_gene_shot_pubs_greater10	Home_location_east_co_ordinate_rounded	Home_location_east_co_ordinate_rounded_5	0	285	15	-Inf	1	1	41909
STRING-EXP	STRING-EXP	chronic_inflammation_gene_shot_pubs_greater10	Home_location_east_co_ordinate_rounded	Home_location_east_co_ordinate_rounded_2	0	285	34	-Inf	1	1	41909
STRING-EXP	STRING-EXP	chronic_inflammation_gene_shot_pubs_greater10	Home_location_east_co_ordinate_rounded	Home_location_east_co_ordinate_rounded_10	1	285	9	2.76346541665152	0.0578620854211405	0.520758768790265	41909
STRING-EXP	STRING-EXP	chronic_inflammation_gene_shot_pubs_greater10	How_are_people_in_household_related_to_participant_Husband,_wife_or_partner	How_are_people_in_household_related_to_participant_Husband,_wife_or_partner_1	0	285	51	-Inf	1	1	23050
STRING-EXP	STRING-EXP	chronic_inflammation_gene_shot_pubs_greater10	How_are_people_in_household_related_to_participant_Husband,_wife_or_partner	How_are_people_in_household_related_to_participant_Husband,_wife_or_partner_2	0	285	17	-Inf	1	1	23050
STRING-EXP	STRING-EXP	chronic_inflammation_gene_shot_pubs_greater10	How_are_people_in_household_related_to_participant_Husband,_wife_or_partner	How_are_people_in_household_related_to_participant_Husband,_wife_or_partner_3	0	285	6	-Inf	1	1	23050
STRING-EXP	STRING-EXP	chronic_inflammation_gene_shot_pubs_greater10	Job_coding_secondary_school_teacher_or_teaching_professional_including_head_teacher	Job_coding_secondary_school_teacher_or_teaching_professional_including_head_teacher_1	0	285	11	-Inf	1	1	2645
STRING-EXP	STRING-EXP	chronic_inflammation_gene_shot_pubs_greater10	Job_coding_secondary_school_teacher_or_teaching_professional_including_head_teacher	Job_coding_secondary_school_teacher_or_teaching_professional_including_head_teacher_2	0	285	7	-Inf	1	1	2645
STRING-EXP	STRING-EXP	chronic_inflammation_gene_shot_pubs_greater10	Kidney_Failure_Chronic	Kidney_Failure_Chronic_3	5	285	9	5.08539351153888	0.000266761515205406	0.00106704606082163	33737
STRING-EXP	STRING-EXP	chronic_inflammation_gene_shot_pubs_greater10	Kidney_Failure_Chronic	Kidney_Failure_Chronic_1	1	285	15	2.02649982248531	0.243167941193906	0.243167941193906	33737
STRING-EXP	STRING-EXP	chronic_inflammation_gene_shot_pubs_greater10	Kidney_Failure_Chronic	Kidney_Failure_Chronic_4	3	285	6	4.93339041809383	0.000652083703835438	0.00195625111150631	33737
STRING-EXP	STRING-EXP	chronic_inflammation_gene_shot_pubs_greater10	Kidney_Failure_Chronic	Kidney_Failure_Chronic_2	2	285	11	3.47395879945653	0.0458237002786176	0.0916474005572352	33737
STRING-EXP	STRING-EXP	chronic_inflammation_gene_shot_pubs_greater10	Lamb_mutton_intake	Lamb_mutton_intake_4	1	285	25	1.28953422831911	0.182240578213733	1	46487
STRING-EXP	STRING-EXP	chronic_inflammation_gene_shot_pubs_greater10	Lamb_mutton_intake	Lamb_mutton_intake_7	0	285	19	-Inf	1	1	46487
STRING-EXP	STRING-EXP	chronic_inflammation_gene_shot_pubs_greater10	Lamb_mutton_intake	Lamb_mutton_intake_1	0	285	66	-Inf	1	1	46487
STRING-EXP	STRING-EXP	chronic_inflammation_gene_shot_pubs_greater10	Lamb_mutton_intake	Lamb_mutton_intake_2	1	285	45	0.441537321764157	0.230425055928412	1	46487
STRING-EXP	STRING-EXP	chronic_inflammation_gene_shot_pubs_greater10	Lamb_mutton_intake	Lamb_mutton_intake_6	1	285	20	1.61146232320647	0.143370332128721	1	46487
STRING-EXP	STRING-EXP	chronic_inflammation_gene_shot_pubs_greater10	Lamb_mutton_intake	Lamb_mutton_intake_10	0	285	6	-Inf	1	1	46487
STRING-EXP	STRING-EXP	chronic_inflammation_gene_shot_pubs_greater10	Lamb_mutton_intake	Lamb_mutton_intake_5	4	285	23	3.40982846203682	0.011637411805197	0.139648941662364	46487
[truncated: 13,555 more rows]
