# Supplementary material for: A network-based approach for isolating the chronic inflammation gene signatures underlying complex diseases towards finding new treatment opportunities
Source: Front Pharmacol. 2022 Oct 12;13:995459. doi: 10.3389/fphar.2022.995459 (PMC9597699; doi:10.3389/fphar.2022.995459)
Supplement: Supplementary file 3 [file Table3.CSV]

PredictionNetwork	ClusterGraph	Disease	TraitType	nClusteredPermutations	Cluster	Entrez	Symbol	Probability	GeneType
STRING	STRING	Adenocarcinoma_of_lung_disorder	Complex Disease	5000	Adenocarcinoma_of_lung_disorder_1	25	ABL1	0.987467610693415	predicted
STRING	STRING	Adenocarcinoma_of_lung_disorder	Complex Disease	5000	Adenocarcinoma_of_lung_disorder_2	191	AHCY	0.999491718776297	seed
STRING	STRING	Adenocarcinoma_of_lung_disorder	Complex Disease	5000	Adenocarcinoma_of_lung_disorder_1	207	AKT1	0.999999999824166	seed
STRING	STRING	Adenocarcinoma_of_lung_disorder	Complex Disease	5000	Adenocarcinoma_of_lung_disorder_1	213	ALB	0.999691215772902	seed
STRING	STRING	Adenocarcinoma_of_lung_disorder	Complex Disease	5000	Adenocarcinoma_of_lung_disorder_1	308	ANXA5	0.999534371204584	seed
STRING	STRING	Adenocarcinoma_of_lung_disorder	Complex Disease	5000	Adenocarcinoma_of_lung_disorder_1	335	APOA1	0.998848924458543	seed
STRING	STRING	Adenocarcinoma_of_lung_disorder	Complex Disease	5000	Adenocarcinoma_of_lung_disorder_1	1956	EGFR	0.999999700979053	seed
STRING	STRING	Adenocarcinoma_of_lung_disorder	Complex Disease	5000	Adenocarcinoma_of_lung_disorder_3	2033	EP300	0.999992410569736	seed
STRING	STRING	Adenocarcinoma_of_lung_disorder	Complex Disease	5000	Adenocarcinoma_of_lung_disorder_1	2064	ERBB2	0.999999701111995	seed
STRING	STRING	Adenocarcinoma_of_lung_disorder	Complex Disease	5000	Adenocarcinoma_of_lung_disorder_1	2065	ERBB3	0.980306108835323	predicted
STRING	STRING	Adenocarcinoma_of_lung_disorder	Complex Disease	5000	Adenocarcinoma_of_lung_disorder_2	2597	GAPDH	0.999980810614525	seed
STRING	STRING	Adenocarcinoma_of_lung_disorder	Complex Disease	5000	Adenocarcinoma_of_lung_disorder_1	3643	INSR	0.998583507399565	predicted
STRING	STRING	Adenocarcinoma_of_lung_disorder	Complex Disease	5000	Adenocarcinoma_of_lung_disorder_1	3815	KIT	0.999218679807034	predicted
STRING	STRING	Adenocarcinoma_of_lung_disorder	Complex Disease	5000	Adenocarcinoma_of_lung_disorder_1	4233	MET	0.999911749418522	predicted
STRING	STRING	Adenocarcinoma_of_lung_disorder	Complex Disease	5000	Adenocarcinoma_of_lung_disorder_1	4914	NTRK1	0.999320518433491	predicted
STRING	STRING	Adenocarcinoma_of_lung_disorder	Complex Disease	5000	Adenocarcinoma_of_lung_disorder_1	5290	PIK3CA	0.999999272452871	seed
STRING	STRING	Adenocarcinoma_of_lung_disorder	Complex Disease	5000	Adenocarcinoma_of_lung_disorder_1	5294	PIK3CG	0.917778980547841	predicted
STRING	STRING	Adenocarcinoma_of_lung_disorder	Complex Disease	5000	Adenocarcinoma_of_lung_disorder_1	5594	MAPK1	0.999038981753511	predicted
STRING	STRING	Adenocarcinoma_of_lung_disorder	Complex Disease	5000	Adenocarcinoma_of_lung_disorder_1	5595	MAPK3	0.999953864224671	predicted
STRING	STRING	Adenocarcinoma_of_lung_disorder	Complex Disease	5000	Adenocarcinoma_of_lung_disorder_1	6714	SRC	0.886759945154653	predicted
STRING	STRING	Adenocarcinoma_of_lung_disorder	Complex Disease	5000	Adenocarcinoma_of_lung_disorder_1	6774	STAT3	0.979189130688125	predicted
STRING	STRING	Adenocarcinoma_of_lung_disorder	Complex Disease	5000	Adenocarcinoma_of_lung_disorder_1	7018	TF	0.999025456341804	seed
STRING	STRING	Adenocarcinoma_of_lung_disorder	Complex Disease	5000	Adenocarcinoma_of_lung_disorder_3	7157	TP53	1	predicted
STRING	STRING	Adenocarcinoma_of_lung_disorder	Complex Disease	5000	Adenocarcinoma_of_lung_disorder_2	55783	CMTR2	0.997769498082586	seed
STRING	STRING	Adenocarcinoma_of_lung_disorder	Complex Disease	5000	Adenocarcinoma_of_lung_disorder_1	238	ALK	0.999996851836387	seed
STRING	STRING	Adenocarcinoma_of_lung_disorder	Complex Disease	5000	Adenocarcinoma_of_lung_disorder_1	301	ANXA1	0.999225603779344	seed
STRING	STRING	Adenocarcinoma_of_lung_disorder	Complex Disease	5000	Adenocarcinoma_of_lung_disorder_1	595	CCND1	0.999300210531644	predicted
STRING	STRING	Adenocarcinoma_of_lung_disorder	Complex Disease	5000	Adenocarcinoma_of_lung_disorder_1	1432	MAPK14	0.99966469774411	seed
STRING	STRING	Adenocarcinoma_of_lung_disorder	Complex Disease	5000	Adenocarcinoma_of_lung_disorder_1	1499	CTNNB1	0.999888498131094	seed
STRING	STRING	Adenocarcinoma_of_lung_disorder	Complex Disease	5000	Adenocarcinoma_of_lung_disorder_2	2023	ENO1	0.999741132975233	seed
STRING	STRING	Adenocarcinoma_of_lung_disorder	Complex Disease	5000	Adenocarcinoma_of_lung_disorder_1	2048	EPHB2	0.988481686787351	predicted
STRING	STRING	Adenocarcinoma_of_lung_disorder	Complex Disease	5000	Adenocarcinoma_of_lung_disorder_2	2091	FBL	0.999909865737712	seed
STRING	STRING	Adenocarcinoma_of_lung_disorder	Complex Disease	5000	Adenocarcinoma_of_lung_disorder_1	2099	ESR1	0.985794155079452	predicted
STRING	STRING	Adenocarcinoma_of_lung_disorder	Complex Disease	5000	Adenocarcinoma_of_lung_disorder_1	2194	FASN	0.999243162683052	seed
STRING	STRING	Adenocarcinoma_of_lung_disorder	Complex Disease	5000	Adenocarcinoma_of_lung_disorder_1	2309	FOXO3	0.999552698396808	seed
STRING	STRING	Adenocarcinoma_of_lung_disorder	Complex Disease	5000	Adenocarcinoma_of_lung_disorder_1	2932	GSK3B	0.998368388914872	predicted
STRING	STRING	Adenocarcinoma_of_lung_disorder	Complex Disease	5000	Adenocarcinoma_of_lung_disorder_1	3265	HRAS	0.999999999886309	seed
STRING	STRING	Adenocarcinoma_of_lung_disorder	Complex Disease	5000	Adenocarcinoma_of_lung_disorder_1	3707	ITPKB	0.800538582413429	predicted
STRING	STRING	Adenocarcinoma_of_lung_disorder	Complex Disease	5000	Adenocarcinoma_of_lung_disorder_1	3725	JUN	0.999999989482127	predicted
STRING	STRING	Adenocarcinoma_of_lung_disorder	Complex Disease	5000	Adenocarcinoma_of_lung_disorder_1	3845	KRAS	0.999999999944672	seed
STRING	STRING	Adenocarcinoma_of_lung_disorder	Complex Disease	5000	Adenocarcinoma_of_lung_disorder_3	3981	LIG4	0.988931828404795	predicted
STRING	STRING	Adenocarcinoma_of_lung_disorder	Complex Disease	5000	Adenocarcinoma_of_lung_disorder_1	4915	NTRK2	0.999810476891504	seed
STRING	STRING	Adenocarcinoma_of_lung_disorder	Complex Disease	5000	Adenocarcinoma_of_lung_disorder_1	5156	PDGFRA	0.996509102107913	predicted
STRING	STRING	Adenocarcinoma_of_lung_disorder	Complex Disease	5000	Adenocarcinoma_of_lung_disorder_1	5159	PDGFRB	0.9830779447802	predicted
STRING	STRING	Adenocarcinoma_of_lung_disorder	Complex Disease	5000	Adenocarcinoma_of_lung_disorder_2	5315	PKM	0.992057307787771	predicted
STRING	STRING	Adenocarcinoma_of_lung_disorder	Complex Disease	5000	Adenocarcinoma_of_lung_disorder_1	5728	PTEN	0.999999989267691	predicted
STRING	STRING	Adenocarcinoma_of_lung_disorder	Complex Disease	5000	Adenocarcinoma_of_lung_disorder_2	7167	TPI1	0.99961908389886	seed
STRING	STRING	Adenocarcinoma_of_lung_disorder	Complex Disease	5000	Adenocarcinoma_of_lung_disorder_1	7534	YWHAZ	0.963290067759477	predicted
STRING	STRING	Adenocarcinoma_of_lung_disorder	Complex Disease	5000	Adenocarcinoma_of_lung_disorder_3	23038	WDTC1	0.92134906500097	predicted
STRING	STRING	Adenocarcinoma_of_lung_disorder	Complex Disease	5000	Adenocarcinoma_of_lung_disorder_1	27306	HPGDS	0.931342158564772	predicted
STRING	STRING	Adenocarcinoma_of_lung_disorder	Complex Disease	5000	Adenocarcinoma_of_lung_disorder_1	51280	GOLM1	0.998375766662071	seed
STRING	STRING	Adenocarcinoma_of_lung_disorder	Complex Disease	5000	Adenocarcinoma_of_lung_disorder_3	94239	H2AZ2	0.944417892455572	predicted
STRING	STRING	Adenocarcinoma_of_lung_disorder	Complex Disease	5000	Adenocarcinoma_of_lung_disorder_1	196	AHR	0.999023354086415	seed
STRING	STRING	Adenocarcinoma_of_lung_disorder	Complex Disease	5000	Adenocarcinoma_of_lung_disorder_1	1548	CYP2A6	0.934101462855104	predicted
STRING	STRING	Adenocarcinoma_of_lung_disorder	Complex Disease	5000	Adenocarcinoma_of_lung_disorder_1	1553	CYP2A13	0.997297448312063	seed
STRING	STRING	Adenocarcinoma_of_lung_disorder	Complex Disease	5000	Adenocarcinoma_of_lung_disorder_1	2066	ERBB4	0.989531843577229	predicted
STRING	STRING	Adenocarcinoma_of_lung_disorder	Complex Disease	5000	Adenocarcinoma_of_lung_disorder_1	2263	FGFR2	0.999812012382898	seed
STRING	STRING	Adenocarcinoma_of_lung_disorder	Complex Disease	5000	Adenocarcinoma_of_lung_disorder_3	3978	LIG1	0.991027758274541	predicted
STRING	STRING	Adenocarcinoma_of_lung_disorder	Complex Disease	5000	Adenocarcinoma_of_lung_disorder_3	4292	MLH1	0.999780251228518	seed
STRING	STRING	Adenocarcinoma_of_lung_disorder	Complex Disease	5000	Adenocarcinoma_of_lung_disorder_3	4436	MSH2	0.9999916866258	predicted
STRING	STRING	Adenocarcinoma_of_lung_disorder	Complex Disease	5000	Adenocarcinoma_of_lung_disorder_3	4968	OGG1	0.999120355083533	seed
STRING	STRING	Adenocarcinoma_of_lung_disorder	Complex Disease	5000	Adenocarcinoma_of_lung_disorder_1	6440	SFTPC	0.998950364517046	seed
STRING	STRING	Adenocarcinoma_of_lung_disorder	Complex Disease	5000	Adenocarcinoma_of_lung_disorder_2	6648	SOD2	0.999454608454429	seed
STRING	STRING	Adenocarcinoma_of_lung_disorder	Complex Disease	5000	Adenocarcinoma_of_lung_disorder_1	6794	STK11	0.999921277791403	seed
STRING	STRING	Adenocarcinoma_of_lung_disorder	Complex Disease	5000	Adenocarcinoma_of_lung_disorder_3	7515	XRCC1	0.939515269630452	predicted
STRING	STRING	Adenocarcinoma_of_lung_disorder	Complex Disease	5000	Adenocarcinoma_of_lung_disorder_2	8260	NAA10	0.999081708751638	seed
STRING	STRING	Adenocarcinoma_of_lung_disorder	Complex Disease	5000	Adenocarcinoma_of_lung_disorder_2	10969	EBNA1BP2	0.999628567165456	predicted
STRING	STRING	Adenocarcinoma_of_lung_disorder	Complex Disease	5000	Adenocarcinoma_of_lung_disorder_2	64841	GNPNAT1	0.998819851929684	seed
STRING	STRING	Adenocarcinoma_of_lung_disorder	Complex Disease	5000	Adenocarcinoma_of_lung_disorder_3	898	CCNE1	0.964161577694144	predicted
STRING	STRING	Adenocarcinoma_of_lung_disorder	Complex Disease	5000	Adenocarcinoma_of_lung_disorder_1	8626	TP63	0.999636508736391	seed
STRING	STRING	Adenocarcinoma_of_lung_disorder	Complex Disease	5000	Adenocarcinoma_of_lung_disorder_1	81037	CLPTM1L	0.99885072925935	seed
STRING	STRING	Adenocarcinoma_of_lung_disorder	Complex Disease	5000	Adenocarcinoma_of_lung_disorder_1	361	AQP4	0.999103344150174	seed
STRING	STRING	Adenocarcinoma_of_lung_disorder	Complex Disease	5000	Adenocarcinoma_of_lung_disorder_1	999	CDH1	0.999935301715242	predicted
STRING	STRING	Adenocarcinoma_of_lung_disorder	Complex Disease	5000	Adenocarcinoma_of_lung_disorder_3	1387	CREBBP	0.999787718577917	seed
STRING	STRING	Adenocarcinoma_of_lung_disorder	Complex Disease	5000	Adenocarcinoma_of_lung_disorder_1	3315	HSPB1	0.999360302091543	seed
STRING	STRING	Adenocarcinoma_of_lung_disorder	Complex Disease	5000	Adenocarcinoma_of_lung_disorder_1	7273	TTN	0.999350560724707	seed
STRING	STRING	Adenocarcinoma_of_lung_disorder	Complex Disease	5000	Adenocarcinoma_of_lung_disorder_2	9933	PUM3	0.939555750094923	predicted
STRING	STRING	Adenocarcinoma_of_lung_disorder	Complex Disease	5000	Adenocarcinoma_of_lung_disorder_2	29968	PSAT1	0.999208603162506	seed
STRING	STRING	Adenocarcinoma_of_lung_disorder	Complex Disease	5000	Adenocarcinoma_of_lung_disorder_2	51388	NIP7	0.9997025930102	predicted
STRING	STRING	Adenocarcinoma_of_lung_disorder	Complex Disease	5000	Adenocarcinoma_of_lung_disorder_2	5832	ALDH18A1	0.999592878406274	seed
STRING	STRING	Adenocarcinoma_of_lung_disorder	Complex Disease	5000	Adenocarcinoma_of_lung_disorder_1	9625	AATK	0.997657177057983	seed
STRING	STRING	Adenocarcinoma_of_lung_disorder	Complex Disease	5000	Adenocarcinoma_of_lung_disorder_2	705	BYSL	0.849306188499928	predicted
STRING	STRING	Adenocarcinoma_of_lung_disorder	Complex Disease	5000	Adenocarcinoma_of_lung_disorder_2	6182	MRPL12	0.998965661503782	seed
STRING	STRING	Adenocarcinoma_of_lung_disorder	Complex Disease	5000	Adenocarcinoma_of_lung_disorder_1	6565	SLC15A2	0.998102494189863	seed
STRING	STRING	Adenocarcinoma_of_lung_disorder	Complex Disease	5000	Adenocarcinoma_of_lung_disorder_2	9221	NOLC1	0.849495938890162	predicted
STRING	STRING	Adenocarcinoma_of_lung_disorder	Complex Disease	5000	Adenocarcinoma_of_lung_disorder_2	10171	RCL1	0.998545865320801	seed
STRING	STRING	Adenocarcinoma_of_lung_disorder	Complex Disease	5000	Adenocarcinoma_of_lung_disorder_2	10528	NOP56	0.999892419712282	seed
STRING	STRING	Adenocarcinoma_of_lung_disorder	Complex Disease	5000	Adenocarcinoma_of_lung_disorder_2	23160	WDR43	0.864723862249583	predicted
STRING	STRING	Adenocarcinoma_of_lung_disorder	Complex Disease	5000	Adenocarcinoma_of_lung_disorder_2	23212	RRS1	0.999663402134922	seed
STRING	STRING	Adenocarcinoma_of_lung_disorder	Complex Disease	5000	Adenocarcinoma_of_lung_disorder_2	51082	POLR1D	0.999093506513829	seed
STRING	STRING	Adenocarcinoma_of_lung_disorder	Complex Disease	5000	Adenocarcinoma_of_lung_disorder_2	51154	MRTO4	0.889961122887517	predicted
STRING	STRING	Adenocarcinoma_of_lung_disorder	Complex Disease	5000	Adenocarcinoma_of_lung_disorder_2	51602	NOP58	0.999604044385928	seed
STRING	STRING	Adenocarcinoma_of_lung_disorder	Complex Disease	5000	Adenocarcinoma_of_lung_disorder_2	54433	GAR1	0.999132544986133	seed
STRING	STRING	Adenocarcinoma_of_lung_disorder	Complex Disease	5000	Adenocarcinoma_of_lung_disorder_2	55299	BRIX1	0.995701967150634	predicted
STRING	STRING	Adenocarcinoma_of_lung_disorder	Complex Disease	5000	Adenocarcinoma_of_lung_disorder_2	55651	NHP2	0.999996242538029	predicted
STRING	STRING	Adenocarcinoma_of_lung_disorder	Complex Disease	5000	Adenocarcinoma_of_lung_disorder_2	55759	WDR12	0.966324470124475	predicted
STRING	STRING	Adenocarcinoma_of_lung_disorder	Complex Disease	5000	Adenocarcinoma_of_lung_disorder_2	56342	PPAN	0.998831782641427	seed
STRING	STRING	Adenocarcinoma_of_lung_disorder	Complex Disease	5000	Adenocarcinoma_of_lung_disorder_1	65125	WNK1	0.999082405632015	seed
STRING	STRING	Adenocarcinoma_of_lung_disorder	Complex Disease	5000	Adenocarcinoma_of_lung_disorder_2	79711	IPO4	0.999546049024002	seed
STRING	STRING	Adenocarcinoma_of_lung_disorder	Complex Disease	5000	Adenocarcinoma_of_lung_disorder_2	83743	GRWD1	0.999515113848321	seed
STRING	STRING	Adenocarcinoma_of_lung_disorder	Complex Disease	5000	Adenocarcinoma_of_lung_disorder_2	1454	CSNK1E	0.998758668858115	seed
STRING	STRING	Adenocarcinoma_of_lung_disorder	Complex Disease	5000	Adenocarcinoma_of_lung_disorder_1	2475	MTOR	0.999983635239005	predicted
STRING	STRING	Adenocarcinoma_of_lung_disorder	Complex Disease	5000	Adenocarcinoma_of_lung_disorder_2	2618	GART	0.999806046764859	seed
STRING	STRING	Adenocarcinoma_of_lung_disorder	Complex Disease	5000	Adenocarcinoma_of_lung_disorder_1	2810	SFN	0.999619649322935	seed
STRING	STRING	Adenocarcinoma_of_lung_disorder	Complex Disease	5000	Adenocarcinoma_of_lung_disorder_2	5092	PCBD1	0.998615272706562	seed
STRING	STRING	Adenocarcinoma_of_lung_disorder	Complex Disease	5000	Adenocarcinoma_of_lung_disorder_1	5894	RAF1	0.999902156888259	seed
STRING	STRING	Adenocarcinoma_of_lung_disorder	Complex Disease	5000	Adenocarcinoma_of_lung_disorder_1	6198	RPS6KB1	0.997054523307603	predicted
STRING	STRING	Adenocarcinoma_of_lung_disorder	Complex Disease	5000	Adenocarcinoma_of_lung_disorder_3	6598	SMARCB1	0.986247565579668	predicted
STRING	STRING	Adenocarcinoma_of_lung_disorder	Complex Disease	5000	Adenocarcinoma_of_lung_disorder_3	7153	TOP2A	0.999391325092751	seed
STRING	STRING	Adenocarcinoma_of_lung_disorder	Complex Disease	5000	Adenocarcinoma_of_lung_disorder_1	7529	YWHAB	0.920999477567309	predicted
STRING	STRING	Adenocarcinoma_of_lung_disorder	Complex Disease	5000	Adenocarcinoma_of_lung_disorder_2	8801	SUCLG2	0.999067215261784	seed
STRING	STRING	Adenocarcinoma_of_lung_disorder	Complex Disease	5000	Adenocarcinoma_of_lung_disorder_3	11200	CHEK2	0.999807924041235	predicted
STRING	STRING	Adenocarcinoma_of_lung_disorder	Complex Disease	5000	Adenocarcinoma_of_lung_disorder_3	23411	SIRT1	0.999840353957564	predicted
STRING	STRING	Adenocarcinoma_of_lung_disorder	Complex Disease	5000	Adenocarcinoma_of_lung_disorder_3	138474	TAF1L	0.996740111527395	seed
STRING	STRING	Adenocarcinoma_of_lung_disorder	Complex Disease	5000	Adenocarcinoma_of_lung_disorder_3	545	ATR	0.999623726635073	seed
STRING	STRING	Adenocarcinoma_of_lung_disorder	Complex Disease	5000	Adenocarcinoma_of_lung_disorder_3	983	CDK1	0.965807986619118	predicted
STRING	STRING	Adenocarcinoma_of_lung_disorder	Complex Disease	5000	Adenocarcinoma_of_lung_disorder_3	1017	CDK2	0.961197894013511	predicted
STRING	STRING	Adenocarcinoma_of_lung_disorder	Complex Disease	5000	Adenocarcinoma_of_lung_disorder_3	1019	CDK4	0.999868387765495	predicted
STRING	STRING	Adenocarcinoma_of_lung_disorder	Complex Disease	5000	Adenocarcinoma_of_lung_disorder_3	1021	CDK6	0.915116924081482	predicted
STRING	STRING	Adenocarcinoma_of_lung_disorder	Complex Disease	5000	Adenocarcinoma_of_lung_disorder_3	1111	CHEK1	0.999964670840801	predicted
STRING	STRING	Adenocarcinoma_of_lung_disorder	Complex Disease	5000	Adenocarcinoma_of_lung_disorder_3	1786	DNMT1	0.999580421551892	predicted
STRING	STRING	Adenocarcinoma_of_lung_disorder	Complex Disease	5000	Adenocarcinoma_of_lung_disorder_3	1854	DUT	0.848071953602664	predicted
STRING	STRING	Adenocarcinoma_of_lung_disorder	Complex Disease	5000	Adenocarcinoma_of_lung_disorder_2	1967	EIF2B1	0.998916386299557	seed
STRING	STRING	Adenocarcinoma_of_lung_disorder	Complex Disease	5000	Adenocarcinoma_of_lung_disorder_3	2956	MSH6	0.999968611852158	seed
STRING	STRING	Adenocarcinoma_of_lung_disorder	Complex Disease	5000	Adenocarcinoma_of_lung_disorder_2	3028	HSD17B10	0.99920086819896	seed
STRING	STRING	Adenocarcinoma_of_lung_disorder	Complex Disease	5000	Adenocarcinoma_of_lung_disorder_2	3615	IMPDH2	0.999240367753146	seed
STRING	STRING	Adenocarcinoma_of_lung_disorder	Complex Disease	5000	Adenocarcinoma_of_lung_disorder_2	3646	EIF3E	0.999118948479461	seed
STRING	STRING	Adenocarcinoma_of_lung_disorder	Complex Disease	5000	Adenocarcinoma_of_lung_disorder_2	3843	IPO5	0.999120141935162	seed
STRING	STRING	Adenocarcinoma_of_lung_disorder	Complex Disease	5000	Adenocarcinoma_of_lung_disorder_2	3921	RPSA	0.999129185727288	seed
STRING	STRING	Adenocarcinoma_of_lung_disorder	Complex Disease	5000	Adenocarcinoma_of_lung_disorder_2	3939	LDHA	0.99933629020543	seed
STRING	STRING	Adenocarcinoma_of_lung_disorder	Complex Disease	5000	Adenocarcinoma_of_lung_disorder_1	4000	LMNA	0.999419136820044	seed
STRING	STRING	Adenocarcinoma_of_lung_disorder	Complex Disease	5000	Adenocarcinoma_of_lung_disorder_3	4437	MSH3	0.999273795715676	seed
STRING	STRING	Adenocarcinoma_of_lung_disorder	Complex Disease	5000	Adenocarcinoma_of_lung_disorder_2	4736	RPL10A	0.998943424962393	seed
STRING	STRING	Adenocarcinoma_of_lung_disorder	Complex Disease	5000	Adenocarcinoma_of_lung_disorder_1	4893	NRAS	0.999808940357935	seed
STRING	STRING	Adenocarcinoma_of_lung_disorder	Complex Disease	5000	Adenocarcinoma_of_lung_disorder_3	5111	PCNA	0.998349433603394	predicted
STRING	STRING	Adenocarcinoma_of_lung_disorder	Complex Disease	5000	Adenocarcinoma_of_lung_disorder_3	5983	RFC3	0.803638719940305	predicted
STRING	STRING	Adenocarcinoma_of_lung_disorder	Complex Disease	5000	Adenocarcinoma_of_lung_disorder_3	6241	RRM2	0.999769417092861	seed
STRING	STRING	Adenocarcinoma_of_lung_disorder	Complex Disease	5000	Adenocarcinoma_of_lung_disorder_2	6470	SHMT1	0.999312067977305	seed
STRING	STRING	Adenocarcinoma_of_lung_disorder	Complex Disease	5000	Adenocarcinoma_of_lung_disorder_2	6472	SHMT2	0.996635449368427	predicted
STRING	STRING	Adenocarcinoma_of_lung_disorder	Complex Disease	5000	Adenocarcinoma_of_lung_disorder_3	7298	TYMS	0.999788791972109	seed
STRING	STRING	Adenocarcinoma_of_lung_disorder	Complex Disease	5000	Adenocarcinoma_of_lung_disorder_1	8408	ULK1	0.998769060959392	seed
STRING	STRING	Adenocarcinoma_of_lung_disorder	Complex Disease	5000	Adenocarcinoma_of_lung_disorder_2	8833	GMPS	0.921222449160956	predicted
STRING	STRING	Adenocarcinoma_of_lung_disorder	Complex Disease	5000	Adenocarcinoma_of_lung_disorder_2	8890	EIF2B4	0.999034737341737	seed
STRING	STRING	Adenocarcinoma_of_lung_disorder	Complex Disease	5000	Adenocarcinoma_of_lung_disorder_2	8894	EIF2S2	0.894682995556339	predicted
STRING	STRING	Adenocarcinoma_of_lung_disorder	Complex Disease	5000	Adenocarcinoma_of_lung_disorder_1	10188	TNK2	0.999287269868465	seed
STRING	STRING	Adenocarcinoma_of_lung_disorder	Complex Disease	5000	Adenocarcinoma_of_lung_disorder_2	10476	ATP5PD	0.998962686639141	seed
STRING	STRING	Adenocarcinoma_of_lung_disorder	Complex Disease	5000	Adenocarcinoma_of_lung_disorder_3	10769	PLK2	0.998909103631732	seed
STRING	STRING	Adenocarcinoma_of_lung_disorder	Complex Disease	5000	Adenocarcinoma_of_lung_disorder_2	22948	CCT5	0.999094857334664	seed
STRING	STRING	Adenocarcinoma_of_lung_disorder	Complex Disease	5000	Adenocarcinoma_of_lung_disorder_2	23521	RPL13A	0.99897729658173	seed
STRING	STRING	Adenocarcinoma_of_lung_disorder	Complex Disease	5000	Adenocarcinoma_of_lung_disorder_2	27102	EIF2AK1	0.998489371289357	seed
STRING	STRING	Adenocarcinoma_of_lung_disorder	Complex Disease	5000	Adenocarcinoma_of_lung_disorder_1	27436	EML4	0.99925257292364	seed
STRING	STRING	Adenocarcinoma_of_lung_disorder	Complex Disease	5000	Adenocarcinoma_of_lung_disorder_1	51303	FKBP11	0.998282430033662	seed
STRING	STRING	Adenocarcinoma_of_lung_disorder	Complex Disease	5000	Adenocarcinoma_of_lung_disorder_2	64969	MRPS5	0.999207435039358	seed
STRING	STRING	Adenocarcinoma_of_lung_disorder	Complex Disease	5000	Adenocarcinoma_of_lung_disorder_2	383	ARG1	0.998564000519217	seed
STRING	STRING	Adenocarcinoma_of_lung_disorder	Complex Disease	5000	Adenocarcinoma_of_lung_disorder_1	1029	CDKN2A	0.999999944033336	predicted
STRING	STRING	Adenocarcinoma_of_lung_disorder	Complex Disease	5000	Adenocarcinoma_of_lung_disorder_1	1030	CDKN2B	0.99925060714802	seed
STRING	STRING	Adenocarcinoma_of_lung_disorder	Complex Disease	5000	Adenocarcinoma_of_lung_disorder_1	5604	MAP2K1	0.999773300912885	seed
STRING	STRING	Adenocarcinoma_of_lung_disorder	Complex Disease	5000	Adenocarcinoma_of_lung_disorder_2	8125	ANP32A	0.998773234181781	seed
STRING	STRING	Adenocarcinoma_of_lung_disorder	Complex Disease	5000	Adenocarcinoma_of_lung_disorder_2	55342	STRBP	0.998805039217019	seed
STRING	STRING	Adenocarcinoma_of_lung_disorder	Complex Disease	5000	Adenocarcinoma_of_lung_disorder_1	57144	PAK5	0.999139304547425	seed
STRING	STRING	Adenocarcinoma_of_lung_disorder	Complex Disease	5000	Adenocarcinoma_of_lung_disorder_1	208	AKT2	0.99530846779739	predicted
STRING	STRING	Adenocarcinoma_of_lung_disorder	Complex Disease	5000	Adenocarcinoma_of_lung_disorder_1	240	ALOX5	0.998634963305036	seed
STRING	STRING	Adenocarcinoma_of_lung_disorder	Complex Disease	5000	Adenocarcinoma_of_lung_disorder_1	324	APC	0.998558776553544	seed
STRING	STRING	Adenocarcinoma_of_lung_disorder	Complex Disease	5000	Adenocarcinoma_of_lung_disorder_3	472	ATM	0.999999167838346	seed
STRING	STRING	Adenocarcinoma_of_lung_disorder	Complex Disease	5000	Adenocarcinoma_of_lung_disorder_3	672	BRCA1	0.999999934066251	predicted
STRING	STRING	Adenocarcinoma_of_lung_disorder	Complex Disease	5000	Adenocarcinoma_of_lung_disorder_1	688	KLF5	0.998533925730233	seed
STRING	STRING	Adenocarcinoma_of_lung_disorder	Complex Disease	5000	Adenocarcinoma_of_lung_disorder_3	1026	CDKN1A	0.969714959078496	predicted
STRING	STRING	Adenocarcinoma_of_lung_disorder	Complex Disease	5000	Adenocarcinoma_of_lung_disorder_3	2146	EZH2	0.997886566303762	predicted
STRING	STRING	Adenocarcinoma_of_lung_disorder	Complex Disease	5000	Adenocarcinoma_of_lung_disorder_1	2182	ACSL4	0.999153475862018	seed
STRING	STRING	Adenocarcinoma_of_lung_disorder	Complex Disease	5000	Adenocarcinoma_of_lung_disorder_1	2261	FGFR3	0.999898338003391	seed
STRING	STRING	Adenocarcinoma_of_lung_disorder	Complex Disease	5000	Adenocarcinoma_of_lung_disorder_1	2321	FLT1	0.999679349780551	seed
STRING	STRING	Adenocarcinoma_of_lung_disorder	Complex Disease	5000	Adenocarcinoma_of_lung_disorder_1	3654	IRAK1	0.999020882860483	seed
STRING	STRING	Adenocarcinoma_of_lung_disorder	Complex Disease	5000	Adenocarcinoma_of_lung_disorder_1	3791	KDR	0.999853078849356	seed
STRING	STRING	Adenocarcinoma_of_lung_disorder	Complex Disease	5000	Adenocarcinoma_of_lung_disorder_3	4193	MDM2	0.969952304160669	predicted
STRING	STRING	Adenocarcinoma_of_lung_disorder	Complex Disease	5000	Adenocarcinoma_of_lung_disorder_1	4763	NF1	0.983344699619727	predicted
STRING	STRING	Adenocarcinoma_of_lung_disorder	Complex Disease	5000	Adenocarcinoma_of_lung_disorder_3	7015	TERT	0.999537897502148	predicted
STRING	STRING	Adenocarcinoma_of_lung_disorder	Complex Disease	5000	Adenocarcinoma_of_lung_disorder_3	7508	XPC	0.999284201359479	seed
STRING	STRING	Adenocarcinoma_of_lung_disorder	Complex Disease	5000	Adenocarcinoma_of_lung_disorder_3	8289	ARID1A	0.967189683186775	predicted
STRING	STRING	Adenocarcinoma_of_lung_disorder	Complex Disease	5000	Adenocarcinoma_of_lung_disorder_3	8349	H2BC21	0.995069466874653	predicted
STRING	STRING	Adenocarcinoma_of_lung_disorder	Complex Disease	5000	Adenocarcinoma_of_lung_disorder_1	9817	KEAP1	0.999121567105055	seed
STRING	STRING	Adenocarcinoma_of_lung_disorder	Complex Disease	5000	Adenocarcinoma_of_lung_disorder_2	10452	TOMM40	0.999369763977915	seed
STRING	STRING	Adenocarcinoma_of_lung_disorder	Complex Disease	5000	Adenocarcinoma_of_lung_disorder_1	3726	JUNB	0.998715303498602	seed
STRING	STRING	Adenocarcinoma_of_lung_disorder	Complex Disease	5000	Adenocarcinoma_of_lung_disorder_2	6573	SLC19A1	0.998701999224351	seed
STRING	STRING	Adenocarcinoma_of_lung_disorder	Complex Disease	5000	Adenocarcinoma_of_lung_disorder_1	8711	TNK1	0.997461852757585	seed
STRING	STRING	Adenocarcinoma_of_lung_disorder	Complex Disease	5000	Adenocarcinoma_of_lung_disorder_3	6599	SMARCC1	0.998526193690516	seed
STRING	STRING	Adenocarcinoma_of_lung_disorder	Complex Disease	5000	Adenocarcinoma_of_lung_disorder_1	6657	SOX2	0.999508875126117	seed
STRING	STRING	Adenocarcinoma_of_lung_disorder	Complex Disease	5000	Adenocarcinoma_of_lung_disorder_1	2986	GUCY2F	0.998589022961137	seed
STRING	STRING	Adenocarcinoma_of_lung_disorder	Complex Disease	5000	Adenocarcinoma_of_lung_disorder_3	3015	H2AZ1	0.999522731174606	predicted
STRING	STRING	Adenocarcinoma_of_lung_disorder	Complex Disease	5000	Adenocarcinoma_of_lung_disorder_3	6790	AURKA	0.984705348039988	predicted
STRING	STRING	Adenocarcinoma_of_lung_disorder	Complex Disease	5000	Adenocarcinoma_of_lung_disorder_3	9582	APOBEC3B	0.997758047083603	seed
STRING	STRING	Adenocarcinoma_of_lung_disorder	Complex Disease	5000	Adenocarcinoma_of_lung_disorder_1	27330	RPS6KA6	0.998674046270344	seed
STRING	STRING	Adenocarcinoma_of_lung_disorder	Complex Disease	5000	Adenocarcinoma_of_lung_disorder_2	94081	SFXN1	0.998443492271185	seed
STRING	STRING	Adenocarcinoma_of_lung_disorder	Complex Disease	5000	Adenocarcinoma_of_lung_disorder_2	1965	EIF2S1	0.954878220939888	predicted
STRING	STRING	Adenocarcinoma_of_lung_disorder	Complex Disease	5000	Adenocarcinoma_of_lung_disorder_3	3146	HMGB1	0.993939929245225	predicted
STRING	STRING	Adenocarcinoma_of_lung_disorder	Complex Disease	5000	Adenocarcinoma_of_lung_disorder_3	3148	HMGB2	0.999030537822658	seed
STRING	STRING	Adenocarcinoma_of_lung_disorder	Complex Disease	5000	Adenocarcinoma_of_lung_disorder_2	4691	NCL	0.999900187140702	seed
STRING	STRING	Adenocarcinoma_of_lung_disorder	Complex Disease	5000	Adenocarcinoma_of_lung_disorder_2	5610	EIF2AK2	0.998998819416045	seed
STRING	STRING	Adenocarcinoma_of_lung_disorder	Complex Disease	5000	Adenocarcinoma_of_lung_disorder_3	5984	RFC4	0.999721264727254	seed
STRING	STRING	Adenocarcinoma_of_lung_disorder	Complex Disease	5000	Adenocarcinoma_of_lung_disorder_2	6157	RPL27A	0.998704626042837	seed
STRING	STRING	Adenocarcinoma_of_lung_disorder	Complex Disease	5000	Adenocarcinoma_of_lung_disorder_2	6173	RPL36A	0.998530094731097	seed
STRING	STRING	Adenocarcinoma_of_lung_disorder	Complex Disease	5000	Adenocarcinoma_of_lung_disorder_3	6240	RRM1	0.999809877564426	seed
STRING	STRING	Adenocarcinoma_of_lung_disorder	Complex Disease	5000	Adenocarcinoma_of_lung_disorder_2	8761	PABPC4	0.998814913601146	seed
STRING	STRING	Adenocarcinoma_of_lung_disorder	Complex Disease	5000	Adenocarcinoma_of_lung_disorder_3	23028	KDM1A	0.844246378025498	predicted
STRING	STRING	Adenocarcinoma_of_lung_disorder	Complex Disease	5000	Adenocarcinoma_of_lung_disorder_1	2042	EPHA3	0.999933525591552	seed
STRING	STRING	Adenocarcinoma_of_lung_disorder	Complex Disease	5000	Adenocarcinoma_of_lung_disorder_3	8338	H2AC20	0.89778184988688	predicted
STRING	STRING	Adenocarcinoma_of_lung_disorder	Complex Disease	5000	Adenocarcinoma_of_lung_disorder_3	142	PARP1	0.809661688358404	predicted
STRING	STRING	Adenocarcinoma_of_lung_disorder	Complex Disease	5000	Adenocarcinoma_of_lung_disorder_3	328	APEX1	0.999444508308766	seed
STRING	STRING	Adenocarcinoma_of_lung_disorder	Complex Disease	5000	Adenocarcinoma_of_lung_disorder_1	369	ARAF	0.999842638187228	seed
STRING	STRING	Adenocarcinoma_of_lung_disorder	Complex Disease	5000	Adenocarcinoma_of_lung_disorder_1	673	BRAF	0.999988837351808	seed
STRING	STRING	Adenocarcinoma_of_lung_disorder	Complex Disease	5000	Adenocarcinoma_of_lung_disorder_3	675	BRCA2	0.980166340624914	predicted
STRING	STRING	Adenocarcinoma_of_lung_disorder	Complex Disease	5000	Adenocarcinoma_of_lung_disorder_3	1033	CDKN3	0.813915623805776	predicted
STRING	STRING	Adenocarcinoma_of_lung_disorder	Complex Disease	5000	Adenocarcinoma_of_lung_disorder_3	1788	DNMT3A	0.917438337419164	predicted
STRING	STRING	Adenocarcinoma_of_lung_disorder	Complex Disease	5000	Adenocarcinoma_of_lung_disorder_3	1789	DNMT3B	0.948350938667981	predicted
STRING	STRING	Adenocarcinoma_of_lung_disorder	Complex Disease	5000	Adenocarcinoma_of_lung_disorder_1	1969	EPHA2	0.994732235651471	predicted
STRING	STRING	Adenocarcinoma_of_lung_disorder	Complex Disease	5000	Adenocarcinoma_of_lung_disorder_1	2044	EPHA5	0.999331783046554	seed
STRING	STRING	Adenocarcinoma_of_lung_disorder	Complex Disease	5000	Adenocarcinoma_of_lung_disorder_1	2045	EPHA7	0.965307144193085	predicted
STRING	STRING	Adenocarcinoma_of_lung_disorder	Complex Disease	5000	Adenocarcinoma_of_lung_disorder_1	2046	EPHA8	0.998750467440786	seed
STRING	STRING	Adenocarcinoma_of_lung_disorder	Complex Disease	5000	Adenocarcinoma_of_lung_disorder_1	2047	EPHB1	0.903049414283528	predicted
STRING	STRING	Adenocarcinoma_of_lung_disorder	Complex Disease	5000	Adenocarcinoma_of_lung_disorder_1	2050	EPHB4	0.907204982156682	predicted
STRING	STRING	Adenocarcinoma_of_lung_disorder	Complex Disease	5000	Adenocarcinoma_of_lung_disorder_3	2067	ERCC1	0.999909640931265	seed
STRING	STRING	Adenocarcinoma_of_lung_disorder	Complex Disease	5000	Adenocarcinoma_of_lung_disorder_1	2260	FGFR1	0.996302620754147	predicted
STRING	STRING	Adenocarcinoma_of_lung_disorder	Complex Disease	5000	Adenocarcinoma_of_lung_disorder_1	2322	FLT3	0.988118229546529	predicted
STRING	STRING	Adenocarcinoma_of_lung_disorder	Complex Disease	5000	Adenocarcinoma_of_lung_disorder_3	2547	XRCC6	0.999966137777444	seed
STRING	STRING	Adenocarcinoma_of_lung_disorder	Complex Disease	5000	Adenocarcinoma_of_lung_disorder_1	2909	ARHGAP35	0.998638104366079	seed
STRING	STRING	Adenocarcinoma_of_lung_disorder	Complex Disease	5000	Adenocarcinoma_of_lung_disorder_3	3014	H2AX	0.997009015769155	predicted
STRING	STRING	Adenocarcinoma_of_lung_disorder	Complex Disease	5000	Adenocarcinoma_of_lung_disorder_2	3178	HNRNPA1	0.998859495004387	seed
STRING	STRING	Adenocarcinoma_of_lung_disorder	Complex Disease	5000	Adenocarcinoma_of_lung_disorder_3	4001	LMNB1	0.999303199236353	seed
STRING	STRING	Adenocarcinoma_of_lung_disorder	Complex Disease	5000	Adenocarcinoma_of_lung_disorder_3	4255	MGMT	0.849693097058644	predicted
STRING	STRING	Adenocarcinoma_of_lung_disorder	Complex Disease	5000	Adenocarcinoma_of_lung_disorder_3	4605	MYBL2	0.985873612781542	predicted
STRING	STRING	Adenocarcinoma_of_lung_disorder	Complex Disease	5000	Adenocarcinoma_of_lung_disorder_2	4830	NME1	0.998604088297082	predicted
STRING	STRING	Adenocarcinoma_of_lung_disorder	Complex Disease	5000	Adenocarcinoma_of_lung_disorder_2	4869	NPM1	0.999990953713476	seed
STRING	STRING	Adenocarcinoma_of_lung_disorder	Complex Disease	5000	Adenocarcinoma_of_lung_disorder_1	4916	NTRK3	0.999322325758792	seed
STRING	STRING	Adenocarcinoma_of_lung_disorder	Complex Disease	5000	Adenocarcinoma_of_lung_disorder_1	4921	DDR2	0.997849392548749	seed
STRING	STRING	Adenocarcinoma_of_lung_disorder	Complex Disease	5000	Adenocarcinoma_of_lung_disorder_2	5052	PRDX1	0.963669334589269	predicted
STRING	STRING	Adenocarcinoma_of_lung_disorder	Complex Disease	5000	Adenocarcinoma_of_lung_disorder_1	5499	PPP1CA	0.897369527317498	predicted
STRING	STRING	Adenocarcinoma_of_lung_disorder	Complex Disease	5000	Adenocarcinoma_of_lung_disorder_1	5530	PPP3CA	0.99937886076841	seed
STRING	STRING	Adenocarcinoma_of_lung_disorder	Complex Disease	5000	Adenocarcinoma_of_lung_disorder_3	5531	PPP4C	0.814434436007939	predicted
STRING	STRING	Adenocarcinoma_of_lung_disorder	Complex Disease	5000	Adenocarcinoma_of_lung_disorder_1	5537	PPP6C	0.933946442900273	predicted
STRING	STRING	Adenocarcinoma_of_lung_disorder	Complex Disease	5000	Adenocarcinoma_of_lung_disorder_3	5591	PRKDC	0.999846491907932	seed
STRING	STRING	Adenocarcinoma_of_lung_disorder	Complex Disease	5000	Adenocarcinoma_of_lung_disorder_1	5921	RASA1	0.999408204406133	seed
STRING	STRING	Adenocarcinoma_of_lung_disorder	Complex Disease	5000	Adenocarcinoma_of_lung_disorder_3	5925	RB1	0.989440108136954	predicted
STRING	STRING	Adenocarcinoma_of_lung_disorder	Complex Disease	5000	Adenocarcinoma_of_lung_disorder_1	5979	RET	0.997259828157146	predicted
STRING	STRING	Adenocarcinoma_of_lung_disorder	Complex Disease	5000	Adenocarcinoma_of_lung_disorder_1	6098	ROS1	0.999490796078457	seed
STRING	STRING	Adenocarcinoma_of_lung_disorder	Complex Disease	5000	Adenocarcinoma_of_lung_disorder_3	6304	SATB1	0.998669595149659	seed
STRING	STRING	Adenocarcinoma_of_lung_disorder	Complex Disease	5000	Adenocarcinoma_of_lung_disorder_1	6446	SGK1	0.995715947146523	predicted
STRING	STRING	Adenocarcinoma_of_lung_disorder	Complex Disease	5000	Adenocarcinoma_of_lung_disorder_2	7371	UCK2	0.999056911736239	seed
STRING	STRING	Adenocarcinoma_of_lung_disorder	Complex Disease	5000	Adenocarcinoma_of_lung_disorder_1	7409	VAV1	0.998952443489735	seed
STRING	STRING	Adenocarcinoma_of_lung_disorder	Complex Disease	5000	Adenocarcinoma_of_lung_disorder_3	7507	XPA	0.969767411843377	predicted
STRING	STRING	Adenocarcinoma_of_lung_disorder	Complex Disease	5000	Adenocarcinoma_of_lung_disorder_3	7520	XRCC5	0.999724230178999	seed
STRING	STRING	Adenocarcinoma_of_lung_disorder	Complex Disease	5000	Adenocarcinoma_of_lung_disorder_1	8743	TNFSF10	0.998504663271893	seed
STRING	STRING	Adenocarcinoma_of_lung_disorder	Complex Disease	5000	Adenocarcinoma_of_lung_disorder_1	9113	LATS1	0.999352497948527	seed
STRING	STRING	Adenocarcinoma_of_lung_disorder	Complex Disease	5000	Adenocarcinoma_of_lung_disorder_1	10000	AKT3	0.997492062915894	predicted
STRING	STRING	Adenocarcinoma_of_lung_disorder	Complex Disease	5000	Adenocarcinoma_of_lung_disorder_1	10110	SGK2	0.999386599749731	seed
STRING	STRING	Adenocarcinoma_of_lung_disorder	Complex Disease	5000	Adenocarcinoma_of_lung_disorder_1	10298	PAK4	0.927243461629058	predicted
STRING	STRING	Adenocarcinoma_of_lung_disorder	Complex Disease	5000	Adenocarcinoma_of_lung_disorder_1	10413	YAP1	0.98630508421171	predicted
STRING	STRING	Adenocarcinoma_of_lung_disorder	Complex Disease	5000	Adenocarcinoma_of_lung_disorder_3	11186	RASSF1	0.903940323058013	predicted
STRING	STRING	Adenocarcinoma_of_lung_disorder	Complex Disease	5000	Adenocarcinoma_of_lung_disorder_1	23678	SGK3	0.998020326025652	predicted
STRING	STRING	Adenocarcinoma_of_lung_disorder	Complex Disease	5000	Adenocarcinoma_of_lung_disorder_1	26524	LATS2	0.999420563874381	seed
STRING	STRING	Adenocarcinoma_of_lung_disorder	Complex Disease	5000	Adenocarcinoma_of_lung_disorder_3	84444	DOT1L	0.999080501413198	seed
STRING	STRING	Adenocarcinoma_of_lung_disorder	Complex Disease	5000	Adenocarcinoma_of_lung_disorder_1	284656	EPHA10	0.852619245365842	predicted
STRING	STRING	Adenocarcinoma_of_lung_disorder	Complex Disease	5000	Adenocarcinoma_of_lung_disorder_1	285220	EPHA6	0.879504647966648	predicted
STRING	STRING	Adenocarcinoma_of_lung_disorder	Complex Disease	5000	Adenocarcinoma_of_lung_disorder_1	389840	MAP3K15	0.998638764144195	seed
STRING	STRING	Adenocarcinoma_of_lung_disorder	Complex Disease	5000	Adenocarcinoma_of_lung_disorder_1	100533105	C8orf44-SGK3	0.983964203281001	predicted
STRING	STRING	Adenocarcinoma_of_lung_disorder	Complex Disease	5000	Adenocarcinoma_of_lung_disorder_2	6723	SRM	0.999124317525745	seed
STRING	STRING	Adenocarcinoma_of_lung_disorder	Complex Disease	5000	Adenocarcinoma_of_lung_disorder_1	8048	CSRP3	0.998711832567938	seed
STRING	STRING	Adenocarcinoma_of_lung_disorder	Complex Disease	5000	Adenocarcinoma_of_lung_disorder_1	2081	ERN1	0.999298343455638	seed
STRING	STRING	Adenocarcinoma_of_lung_disorder	Complex Disease	5000	Adenocarcinoma_of_lung_disorder_2	3098	HK1	0.999346147277438	seed
STRING	STRING	Adenocarcinoma_of_lung_disorder	Complex Disease	5000	Adenocarcinoma_of_lung_disorder_2	63826	SRR	0.998478413479241	seed
STRING	STRING	Adenocarcinoma_of_lung_disorder	Complex Disease	5000	Adenocarcinoma_of_lung_disorder_1	2264	FGFR4	0.999231847672936	seed
STRING	STRING	Adenocarcinoma_of_lung_disorder	Complex Disease	5000	Adenocarcinoma_of_lung_disorder_2	3099	HK2	0.999373948413385	seed
STRING	STRING	Adenocarcinoma_of_lung_disorder	Complex Disease	5000	Adenocarcinoma_of_lung_disorder_2	23556	PIGN	0.998609972089651	seed
STRING	STRING	Adenocarcinoma_of_lung_disorder	Complex Disease	5000	Adenocarcinoma_of_lung_disorder_3	3838	KPNA2	0.999796300903704	seed
STRING	STRING	Adenocarcinoma_of_lung_disorder	Complex Disease	5000	Adenocarcinoma_of_lung_disorder_3	7083	TK1	0.999505040355251	seed
STRING	STRING	Adenocarcinoma_of_lung_disorder	Complex Disease	5000	Adenocarcinoma_of_lung_disorder_1	3761	KCNJ4	0.998507774543532	seed
STRING	STRING	Adenocarcinoma_of_lung_disorder	Complex Disease	5000	Adenocarcinoma_of_lung_disorder_2	6166	RPL36AL	0.982016408308647	predicted
STRING	STRING	Adenocarcinoma_of_lung_disorder	Complex Disease	5000	Adenocarcinoma_of_lung_disorder_1	8671	SLC4A4	0.998963646201448	seed
STRING	STRING	Adenocarcinoma_of_lung_disorder	Complex Disease	5000	Adenocarcinoma_of_lung_disorder_1	140803	TRPM6	0.998481114379701	seed
STRING	STRING	Adenocarcinoma_of_lung_disorder	Complex Disease	5000	Adenocarcinoma_of_lung_disorder_1	814	CAMK4	0.999135908552697	seed
STRING	STRING	Adenocarcinoma_of_lung_disorder	Complex Disease	5000	Adenocarcinoma_of_lung_disorder_3	51592	TRIM33	0.999047365754907	seed
STRING	STRING	Adenocarcinoma_of_lung_disorder	Complex Disease	5000	Adenocarcinoma_of_lung_disorder_1	8844	KSR1	0.975612794918915	predicted
STRING	STRING	Adenocarcinoma_of_lung_disorder	Complex Disease	5000	Adenocarcinoma_of_lung_disorder_1	3727	JUND	0.9428690467345	predicted
STRING	STRING	Adenocarcinoma_of_lung_disorder	Complex Disease	5000	Adenocarcinoma_of_lung_disorder_2	26519	TIMM10	0.998955084800945	seed
STRING	STRING	Adenocarcinoma_of_lung_disorder	Complex Disease	5000	Adenocarcinoma_of_lung_disorder_1	27347	STK39	0.998858920145385	seed
STRING	STRING	Adenocarcinoma_of_lung_disorder	Complex Disease	5000	Adenocarcinoma_of_lung_disorder_2	822	CAPG	0.997854412764499	seed
STRING	STRING	Adenocarcinoma_of_lung_disorder	Complex Disease	5000	Adenocarcinoma_of_lung_disorder_1	931	MS4A1	0.998322532515017	seed
STRING	STRING	Adenocarcinoma_of_lung_disorder	Complex Disease	5000	Adenocarcinoma_of_lung_disorder_1	2787	GNG5	0.801263190798716	predicted
STRING	STRING	Adenocarcinoma_of_lung_disorder	Complex Disease	5000	Adenocarcinoma_of_lung_disorder_3	3070	HELLS	0.999110035221211	seed
STRING	STRING	Adenocarcinoma_of_lung_disorder	Complex Disease	5000	Adenocarcinoma_of_lung_disorder_1	3645	INSRR	0.999455046661774	seed
STRING	STRING	Adenocarcinoma_of_lung_disorder	Complex Disease	5000	Adenocarcinoma_of_lung_disorder_1	4342	MOS	0.998711028948917	seed
STRING	STRING	Adenocarcinoma_of_lung_disorder	Complex Disease	5000	Adenocarcinoma_of_lung_disorder_1	84700	MYO18B	0.998885610711668	seed
STRING	STRING	Adenocarcinoma_of_lung_disorder	Complex Disease	5000	Adenocarcinoma_of_lung_disorder_1	3656	IRAK2	0.998516984466079	seed
STRING	STRING	Adenocarcinoma_of_lung_disorder	Complex Disease	5000	Adenocarcinoma_of_lung_disorder_3	6795	AURKC	0.9984304120546	seed
STRING	STRING	Adenocarcinoma_of_lung_disorder	Complex Disease	5000	Adenocarcinoma_of_lung_disorder_3	8314	BAP1	0.998545749172707	seed
STRING	STRING	Adenocarcinoma_of_lung_disorder	Complex Disease	5000	Adenocarcinoma_of_lung_disorder_3	8343	H2BC7	0.859615861199533	predicted
STRING	STRING	Adenocarcinoma_of_lung_disorder	Complex Disease	5000	Adenocarcinoma_of_lung_disorder_3	8344	H2BC6	0.886659128104368	predicted
STRING	STRING	Adenocarcinoma_of_lung_disorder	Complex Disease	5000	Adenocarcinoma_of_lung_disorder_3	8346	H2BC10	0.90260260840448	predicted
STRING	STRING	Adenocarcinoma_of_lung_disorder	Complex Disease	5000	Adenocarcinoma_of_lung_disorder_3	8347	H2BC4	0.993384413043708	seed
STRING	STRING	Adenocarcinoma_of_lung_disorder	Complex Disease	5000	Adenocarcinoma_of_lung_disorder_2	10961	ERP29	0.99833237582995	seed
STRING	STRING	Adenocarcinoma_of_lung_disorder	Complex Disease	5000	Adenocarcinoma_of_lung_disorder_1	55681	SCYL2	0.997158113942392	seed
STRING	STRING	Adenocarcinoma_of_lung_disorder	Complex Disease	5000	Adenocarcinoma_of_lung_disorder_1	85481	PSKH2	0.997526233604609	seed
STRING	STRING	Adenocarcinoma_of_lung_disorder	Complex Disease	5000	Adenocarcinoma_of_lung_disorder_2	6637	SNRPG	0.999085535805886	seed
STRING	STRING	Adenocarcinoma_of_lung_disorder	Complex Disease	5000	Adenocarcinoma_of_lung_disorder_2	11051	NUDT21	0.998662841953861	seed
STRING	STRING	Adenocarcinoma_of_lung_disorder	Complex Disease	5000	Adenocarcinoma_of_lung_disorder_1	9497	SLC4A7	0.998955402684671	seed
STRING	STRING	Adenocarcinoma_of_lung_disorder	Complex Disease	5000	Adenocarcinoma_of_lung_disorder_2	28969	BZW2	0.998369967202265	seed
STRING	STRING	Adenocarcinoma_of_lung_disorder	Complex Disease	5000	Adenocarcinoma_of_lung_disorder_1	9748	SLK	0.998231986520232	seed
STRING	STRING	Adenocarcinoma_of_lung_disorder	Complex Disease	5000	Adenocarcinoma_of_lung_disorder_1	26750	RPS6KC1	0.997950137738988	seed
STRING	STRING	Adenocarcinoma_of_lung_disorder	Complex Disease	5000	Adenocarcinoma_of_lung_disorder_1	2791	GNG11	0.998573099685994	seed
STRING	STRING	Adenocarcinoma_of_lung_disorder	Complex Disease	5000	Adenocarcinoma_of_lung_disorder_2	10922	FASTK	0.997548235866767	seed
STRING	STRING	Adenocarcinoma_of_lung_disorder	Complex Disease	5000	Adenocarcinoma_of_lung_disorder_1	51347	TAOK3	0.998154683808367	seed
STRING	STRING	Adenocarcinoma_of_lung_disorder	Complex Disease	5000	Adenocarcinoma_of_lung_disorder_2	10360	NPM3	0.998177236366631	seed
STRING	STRING	Adenocarcinoma_of_lung_disorder	Complex Disease	5000	Adenocarcinoma_of_lung_disorder_3	4603	MYBL1	0.81549558163942	predicted
STRING	STRING	Adenocarcinoma_of_lung_disorder	Complex Disease	5000	Adenocarcinoma_of_lung_disorder_3	7270	TTF1	0.999027546855623	seed
STRING	STRING	Adenocarcinoma_of_lung_disorder	Complex Disease	5000	Adenocarcinoma_of_lung_disorder_1	283455	KSR2	0.99911953859658	seed
STRING	STRING	Adenocarcinoma_of_lung_disorder	Complex Disease	5000	Adenocarcinoma_of_lung_disorder_1	25865	PRKD2	0.998069385466392	seed
STRING	STRING	Adenocarcinoma_of_lung_disorder	Complex Disease	5000	Adenocarcinoma_of_lung_disorder_2	29098	RANGRF	0.997612040348485	seed
STRING	STRING	Adenocarcinoma_of_lung_disorder	Complex Disease	5000	Adenocarcinoma_of_lung_disorder_2	4750	NEK1	0.998644213568243	seed
STRING	STRING	Alzheimers_Disease	Complex Disease	5000	Alzheimers_Disease_3	2	A2M	0.999711729177746	seed
STRING	STRING	Alzheimers_Disease	Complex Disease	5000	Alzheimers_Disease_3	183	AGT	0.867671598226291	predicted
STRING	STRING	Alzheimers_Disease	Complex Disease	5000	Alzheimers_Disease_1	207	AKT1	0.99999822001478	predicted
STRING	STRING	Alzheimers_Disease	Complex Disease	5000	Alzheimers_Disease_3	213	ALB	0.999999996411283	predicted
STRING	STRING	Alzheimers_Disease	Complex Disease	5000	Alzheimers_Disease_3	335	APOA1	0.939918385336287	predicted
STRING	STRING	Alzheimers_Disease	Complex Disease	5000	Alzheimers_Disease_2	348	APOE	0.999999999999999	seed
STRING	STRING	Alzheimers_Disease	Complex Disease	5000	Alzheimers_Disease_2	351	APP	1	seed
STRING	STRING	Alzheimers_Disease	Complex Disease	5000	Alzheimers_Disease_2	1191	CLU	0.999999999581376	seed
STRING	STRING	Alzheimers_Disease	Complex Disease	5000	Alzheimers_Disease_3	1356	CP	0.993632099059425	predicted
STRING	STRING	Alzheimers_Disease	Complex Disease	5000	Alzheimers_Disease_3	1401	CRP	0.999131396531435	predicted
STRING	STRING	Alzheimers_Disease	Complex Disease	5000	Alzheimers_Disease_3	1509	CTSD	0.999994241679954	predicted
STRING	STRING	Alzheimers_Disease	Complex Disease	5000	Alzheimers_Disease_3	1636	ACE	0.999992752542835	seed
STRING	STRING	Alzheimers_Disease	Complex Disease	5000	Alzheimers_Disease_1	1666	DECR1	0.999378527251054	predicted
STRING	STRING	Alzheimers_Disease	Complex Disease	5000	Alzheimers_Disease_3	1950	EGF	0.957324211325466	predicted
STRING	STRING	Alzheimers_Disease	Complex Disease	5000	Alzheimers_Disease_1	1956	EGFR	0.992537838530466	predicted
STRING	STRING	Alzheimers_Disease	Complex Disease	5000	Alzheimers_Disease_3	2147	F2	0.999670679209546	seed
STRING	STRING	Alzheimers_Disease	Complex Disease	5000	Alzheimers_Disease_3	2335	FN1	0.996684634761263	predicted
STRING	STRING	Alzheimers_Disease	Complex Disease	5000	Alzheimers_Disease_1	2597	GAPDH	0.999999553655411	predicted
STRING	STRING	Alzheimers_Disease	Complex Disease	5000	Alzheimers_Disease_3	3240	HP	0.914066942411021	predicted
STRING	STRING	Alzheimers_Disease	Complex Disease	5000	Alzheimers_Disease_3	3479	IGF1	0.999998902200797	seed
STRING	STRING	Alzheimers_Disease	Complex Disease	5000	Alzheimers_Disease_3	3481	IGF2	0.999748120107323	seed
STRING	STRING	Alzheimers_Disease	Complex Disease	5000	Alzheimers_Disease_3	3569	IL6	0.999999841315303	predicted
STRING	STRING	Alzheimers_Disease	Complex Disease	5000	Alzheimers_Disease_3	3630	INS	0.999999999999998	seed
STRING	STRING	Alzheimers_Disease	Complex Disease	5000	Alzheimers_Disease_1	3643	INSR	0.999644245536075	seed
STRING	STRING	Alzheimers_Disease	Complex Disease	5000	Alzheimers_Disease_1	3667	IRS1	0.955012589287218	predicted
STRING	STRING	Alzheimers_Disease	Complex Disease	5000	Alzheimers_Disease_3	4318	MMP9	0.937184871123258	predicted
STRING	STRING	Alzheimers_Disease	Complex Disease	5000	Alzheimers_Disease_4	4803	NGF	0.999925975542607	predicted
STRING	STRING	Alzheimers_Disease	Complex Disease	5000	Alzheimers_Disease_3	5054	SERPINE1	0.927156220234581	predicted
STRING	STRING	Alzheimers_Disease	Complex Disease	5000	Alzheimers_Disease_3	5340	PLG	0.997552156305069	predicted
STRING	STRING	Alzheimers_Disease	Complex Disease	5000	Alzheimers_Disease_1	5594	MAPK1	0.957945938331228	predicted
STRING	STRING	Alzheimers_Disease	Complex Disease	5000	Alzheimers_Disease_1	5595	MAPK3	0.999750495095975	predicted
STRING	STRING	Alzheimers_Disease	Complex Disease	5000	Alzheimers_Disease_1	5599	MAPK8	0.999867843799005	predicted
STRING	STRING	Alzheimers_Disease	Complex Disease	5000	Alzheimers_Disease_3	7018	TF	0.999234815405389	seed
STRING	STRING	Alzheimers_Disease	Complex Disease	5000	Alzheimers_Disease_3	7040	TGFB1	0.813053545612201	predicted
STRING	STRING	Alzheimers_Disease	Complex Disease	5000	Alzheimers_Disease_3	7124	TNF	0.999996885355107	seed
STRING	STRING	Alzheimers_Disease	Complex Disease	5000	Alzheimers_Disease_1	7157	TP53	0.999999481118581	predicted
STRING	STRING	Alzheimers_Disease	Complex Disease	5000	Alzheimers_Disease_3	7276	TTR	0.810020118477619	predicted
STRING	STRING	Alzheimers_Disease	Complex Disease	5000	Alzheimers_Disease_4	43	ACHE	0.999826230549129	seed
STRING	STRING	Alzheimers_Disease	Complex Disease	5000	Alzheimers_Disease_2	102	ADAM10	0.999858157916093	seed
STRING	STRING	Alzheimers_Disease	Complex Disease	5000	Alzheimers_Disease_4	154	ADRB2	0.929233009025497	predicted
STRING	STRING	Alzheimers_Disease	Complex Disease	5000	Alzheimers_Disease_2	274	BIN1	0.999998802826153	seed
STRING	STRING	Alzheimers_Disease	Complex Disease	5000	Alzheimers_Disease_2	341	APOC1	0.999213481007184	seed
STRING	STRING	Alzheimers_Disease	Complex Disease	5000	Alzheimers_Disease_4	590	BCHE	0.999762732115066	seed
STRING	STRING	Alzheimers_Disease	Complex Disease	5000	Alzheimers_Disease_4	627	BDNF	0.999999909468716	seed
STRING	STRING	Alzheimers_Disease	Complex Disease	5000	Alzheimers_Disease_1	836	CASP3	0.999991779345536	seed
STRING	STRING	Alzheimers_Disease	Complex Disease	5000	Alzheimers_Disease_1	847	CAT	0.999999012892853	predicted
STRING	STRING	Alzheimers_Disease	Complex Disease	5000	Alzheimers_Disease_1	1020	CDK5	0.992701288618162	predicted
STRING	STRING	Alzheimers_Disease	Complex Disease	5000	Alzheimers_Disease_4	1139	CHRNA7	0.999436033260929	seed
STRING	STRING	Alzheimers_Disease	Complex Disease	5000	Alzheimers_Disease_4	1312	COMT	0.957075498297677	predicted
STRING	STRING	Alzheimers_Disease	Complex Disease	5000	Alzheimers_Disease_2	1378	CR1	0.998170768016375	seed
STRING	STRING	Alzheimers_Disease	Complex Disease	5000	Alzheimers_Disease_3	1471	CST3	0.999189750389849	seed
STRING	STRING	Alzheimers_Disease	Complex Disease	5000	Alzheimers_Disease_3	1508	CTSB	0.942388916065745	predicted
STRING	STRING	Alzheimers_Disease	Complex Disease	5000	Alzheimers_Disease_2	1718	DHCR24	0.999071960101469	seed
STRING	STRING	Alzheimers_Disease	Complex Disease	5000	Alzheimers_Disease_1	2023	ENO1	0.999349411063917	seed
STRING	STRING	Alzheimers_Disease	Complex Disease	5000	Alzheimers_Disease_1	2099	ESR1	0.999927636684334	seed
STRING	STRING	Alzheimers_Disease	Complex Disease	5000	Alzheimers_Disease_4	2353	FOS	0.996792228873874	predicted
STRING	STRING	Alzheimers_Disease	Complex Disease	5000	Alzheimers_Disease_4	2641	GCG	0.99658872183515	predicted
STRING	STRING	Alzheimers_Disease	Complex Disease	5000	Alzheimers_Disease_4	2904	GRIN2B	0.937626776834399	predicted
STRING	STRING	Alzheimers_Disease	Complex Disease	5000	Alzheimers_Disease_1	2932	GSK3B	0.999724071119804	seed
STRING	STRING	Alzheimers_Disease	Complex Disease	5000	Alzheimers_Disease_3	3077	HFE	0.999476610023339	seed
STRING	STRING	Alzheimers_Disease	Complex Disease	5000	Alzheimers_Disease_2	3416	IDE	0.999828609753097	seed
STRING	STRING	Alzheimers_Disease	Complex Disease	5000	Alzheimers_Disease_3	3553	IL1B	0.999832181324892	seed
STRING	STRING	Alzheimers_Disease	Complex Disease	5000	Alzheimers_Disease_1	3725	JUN	0.843143558769868	predicted
STRING	STRING	Alzheimers_Disease	Complex Disease	5000	Alzheimers_Disease_3	3949	LDLR	0.987156707380748	predicted
STRING	STRING	Alzheimers_Disease	Complex Disease	5000	Alzheimers_Disease_4	3952	LEP	0.999999521261124	seed
STRING	STRING	Alzheimers_Disease	Complex Disease	5000	Alzheimers_Disease_2	4137	MAPT	0.999999984869211	seed
STRING	STRING	Alzheimers_Disease	Complex Disease	5000	Alzheimers_Disease_3	4353	MPO	0.999808678634041	seed
STRING	STRING	Alzheimers_Disease	Complex Disease	5000	Alzheimers_Disease_3	4524	MTHFR	0.999697400934641	seed
STRING	STRING	Alzheimers_Disease	Complex Disease	5000	Alzheimers_Disease_1	5071	PRKN	0.896758983850696	predicted
STRING	STRING	Alzheimers_Disease	Complex Disease	5000	Alzheimers_Disease_3	5328	PLAU	0.999288793575969	seed
STRING	STRING	Alzheimers_Disease	Complex Disease	5000	Alzheimers_Disease_4	5443	POMC	0.999937162441384	predicted
STRING	STRING	Alzheimers_Disease	Complex Disease	5000	Alzheimers_Disease_1	5468	PPARG	0.999852030746029	seed
STRING	STRING	Alzheimers_Disease	Complex Disease	5000	Alzheimers_Disease_2	5621	PRNP	0.99967705579795	seed
STRING	STRING	Alzheimers_Disease	Complex Disease	5000	Alzheimers_Disease_4	5649	RELN	0.999437058981967	seed
STRING	STRING	Alzheimers_Disease	Complex Disease	5000	Alzheimers_Disease_2	5663	PSEN1	0.999999998573936	seed
STRING	STRING	Alzheimers_Disease	Complex Disease	5000	Alzheimers_Disease_2	5664	PSEN2	0.999999437885077	seed
STRING	STRING	Alzheimers_Disease	Complex Disease	5000	Alzheimers_Disease_3	5972	REN	0.97330415220614	predicted
STRING	STRING	Alzheimers_Disease	Complex Disease	5000	Alzheimers_Disease_1	6622	SNCA	0.999961220583367	predicted
STRING	STRING	Alzheimers_Disease	Complex Disease	5000	Alzheimers_Disease_1	6647	SOD1	0.999987727108975	predicted
STRING	STRING	Alzheimers_Disease	Complex Disease	5000	Alzheimers_Disease_2	6653	SORL1	0.999997373019285	seed
STRING	STRING	Alzheimers_Disease	Complex Disease	5000	Alzheimers_Disease_4	6750	SST	0.997339936024576	predicted
STRING	STRING	Alzheimers_Disease	Complex Disease	5000	Alzheimers_Disease_3	7037	TFRC	0.96313186408717	predicted
STRING	STRING	Alzheimers_Disease	Complex Disease	5000	Alzheimers_Disease_1	7167	TPI1	0.999368359513286	seed
STRING	STRING	Alzheimers_Disease	Complex Disease	5000	Alzheimers_Disease_2	8301	PICALM	0.999998009882062	seed
STRING	STRING	Alzheimers_Disease	Complex Disease	5000	Alzheimers_Disease_3	9370	ADIPOQ	0.998544611997931	predicted
STRING	STRING	Alzheimers_Disease	Complex Disease	5000	Alzheimers_Disease_3	9510	ADAMTS1	0.99868426926613	seed
STRING	STRING	Alzheimers_Disease	Complex Disease	5000	Alzheimers_Disease_2	10347	ABCA7	0.999956444240514	seed
STRING	STRING	Alzheimers_Disease	Complex Disease	5000	Alzheimers_Disease_2	10858	CYP46A1	0.998995020499269	seed
STRING	STRING	Alzheimers_Disease	Complex Disease	5000	Alzheimers_Disease_2	23385	NCSTN	0.999585765919369	seed
STRING	STRING	Alzheimers_Disease	Complex Disease	5000	Alzheimers_Disease_2	23621	BACE1	0.999935652618836	seed
STRING	STRING	Alzheimers_Disease	Complex Disease	5000	Alzheimers_Disease_1	27306	HPGDS	0.854178962399252	predicted
STRING	STRING	Alzheimers_Disease	Complex Disease	5000	Alzheimers_Disease_2	51338	MS4A4A	0.999219636744592	seed
STRING	STRING	Alzheimers_Disease	Complex Disease	5000	Alzheimers_Disease_2	54209	TREM2	0.999669480513207	seed
STRING	STRING	Alzheimers_Disease	Complex Disease	5000	Alzheimers_Disease_1	6648	SOD2	0.999985033394504	seed
STRING	STRING	Alzheimers_Disease	Complex Disease	5000	Alzheimers_Disease_4	1137	CHRNA4	0.962864256992598	predicted
STRING	STRING	Alzheimers_Disease	Complex Disease	5000	Alzheimers_Disease_4	1141	CHRNB2	0.9991446259717	seed
STRING	STRING	Alzheimers_Disease	Complex Disease	5000	Alzheimers_Disease_4	1813	DRD2	0.968873317823075	predicted
STRING	STRING	Alzheimers_Disease	Complex Disease	5000	Alzheimers_Disease_2	3127	HLA-DRB5	0.999625215193523	seed
STRING	STRING	Alzheimers_Disease	Complex Disease	5000	Alzheimers_Disease_4	4128	MAOA	0.997386171645956	predicted
STRING	STRING	Alzheimers_Disease	Complex Disease	5000	Alzheimers_Disease_4	4129	MAOB	0.999433550572506	seed
STRING	STRING	Alzheimers_Disease	Complex Disease	5000	Alzheimers_Disease_1	5743	PTGS2	0.969478743352221	predicted
STRING	STRING	Alzheimers_Disease	Complex Disease	5000	Alzheimers_Disease_4	7054	TH	0.992171498056997	predicted
STRING	STRING	Alzheimers_Disease	Complex Disease	5000	Alzheimers_Disease_4	2026	ENO2	0.920128292154565	predicted
STRING	STRING	Alzheimers_Disease	Complex Disease	5000	Alzheimers_Disease_1	5336	PLCG2	0.999203946067968	seed
STRING	STRING	Alzheimers_Disease	Complex Disease	5000	Alzheimers_Disease_1	4846	NOS3	0.999851431410731	seed
STRING	STRING	Alzheimers_Disease	Complex Disease	5000	Alzheimers_Disease_4	594857	NPS	0.926272322027368	predicted
STRING	STRING	Alzheimers_Disease	Complex Disease	5000	Alzheimers_Disease_1	1385	CREB1	0.992594978606718	predicted
STRING	STRING	Alzheimers_Disease	Complex Disease	5000	Alzheimers_Disease_4	1392	CRH	0.999491508534883	seed
STRING	STRING	Alzheimers_Disease	Complex Disease	5000	Alzheimers_Disease_4	4852	NPY	0.999933920884096	seed
STRING	STRING	Alzheimers_Disease	Complex Disease	5000	Alzheimers_Disease_1	6517	SLC2A4	0.999570187723567	seed
STRING	STRING	Alzheimers_Disease	Complex Disease	5000	Alzheimers_Disease_1	26330	GAPDHS	0.999478684112889	seed
STRING	STRING	Alzheimers_Disease	Complex Disease	5000	Alzheimers_Disease_1	267	AMFR	0.998861055410143	seed
STRING	STRING	Alzheimers_Disease	Complex Disease	5000	Alzheimers_Disease_1	498	ATP5F1A	0.999522767600019	seed
STRING	STRING	Alzheimers_Disease	Complex Disease	5000	Alzheimers_Disease_1	54205	CYCS	0.999992650589931	predicted
STRING	STRING	Alzheimers_Disease	Complex Disease	5000	Alzheimers_Disease_1	596	BCL2	0.999323731264227	seed
STRING	STRING	Alzheimers_Disease	Complex Disease	5000	Alzheimers_Disease_1	801	CALM1	0.999645898288655	seed
STRING	STRING	Alzheimers_Disease	Complex Disease	5000	Alzheimers_Disease_1	808	CALM3	0.984436759454394	predicted
STRING	STRING	Alzheimers_Disease	Complex Disease	5000	Alzheimers_Disease_1	1808	DPYSL2	0.999160014367806	seed
STRING	STRING	Alzheimers_Disease	Complex Disease	5000	Alzheimers_Disease_3	10857	PGRMC1	0.999334244857454	seed
STRING	STRING	Alzheimers_Disease	Complex Disease	5000	Alzheimers_Disease_2	2041	EPHA1	0.999545605509238	seed
STRING	STRING	Alzheimers_Disease	Complex Disease	5000	Alzheimers_Disease_1	2534	FYN	0.892137801483318	predicted
STRING	STRING	Alzheimers_Disease	Complex Disease	5000	Alzheimers_Disease_1	3162	HMOX1	0.99973108221977	seed
STRING	STRING	Alzheimers_Disease	Complex Disease	5000	Alzheimers_Disease_3	3482	IGF2R	0.999389892717684	seed
STRING	STRING	Alzheimers_Disease	Complex Disease	5000	Alzheimers_Disease_1	7019	TFAM	0.999177101041383	seed
STRING	STRING	Alzheimers_Disease	Complex Disease	5000	Alzheimers_Disease_2	10452	TOMM40	0.999944684153396	seed
STRING	STRING	Alzheimers_Disease	Complex Disease	5000	Alzheimers_Disease_2	23607	CD2AP	0.999825182921882	seed
STRING	STRING	Alzheimers_Disease	Complex Disease	5000	Alzheimers_Disease_1	51741	WWOX	0.999023419835342	seed
STRING	STRING	Alzheimers_Disease	Complex Disease	5000	Alzheimers_Disease_2	79890	RIN3	0.916867361759881	predicted
STRING	STRING	Alzheimers_Disease	Complex Disease	5000	Alzheimers_Disease_2	51314	NME8	0.999879467685711	predicted
STRING	STRING	Alzheimers_Disease	Complex Disease	5000	Alzheimers_Disease_2	90332	EXOC3L2	0.904938942656021	predicted
STRING	STRING	Alzheimers_Disease	Complex Disease	5000	Alzheimers_Disease_4	1143	CHRNB4	0.893290842328689	predicted
STRING	STRING	Alzheimers_Disease	Complex Disease	5000	Alzheimers_Disease_2	55063	ZCWPW1	0.988518453350903	predicted
STRING	STRING	Alzheimers_Disease	Complex Disease	5000	Alzheimers_Disease_1	7416	VDAC1	0.930389139956268	predicted
STRING	STRING	Alzheimers_Disease	Complex Disease	5000	Alzheimers_Disease_2	27328	PCDH11X	0.999153836714381	seed
STRING	STRING	Alzheimers_Disease	Complex Disease	5000	Alzheimers_Disease_1	1965	EIF2S1	0.999081314819887	seed
STRING	STRING	Alzheimers_Disease	Complex Disease	5000	Alzheimers_Disease_1	581	BAX	0.998654729449757	seed
STRING	STRING	Alzheimers_Disease	Complex Disease	5000	Alzheimers_Disease_1	598	BCL2L1	0.999645599515496	predicted
STRING	STRING	Alzheimers_Disease	Complex Disease	5000	Alzheimers_Disease_2	945	CD33	0.999753040335776	seed
STRING	STRING	Alzheimers_Disease	Complex Disease	5000	Alzheimers_Disease_2	3635	INPP5D	0.999602975363964	seed
STRING	STRING	Alzheimers_Disease	Complex Disease	5000	Alzheimers_Disease_2	51225	ABI3	0.998390897903818	seed
STRING	STRING	Alzheimers_Disease	Complex Disease	5000	Alzheimers_Disease_4	5697	PYY	0.998236087165181	seed
STRING	STRING	Alzheimers_Disease	Complex Disease	5000	Alzheimers_Disease_2	57091	CASS4	0.999224837902096	seed
STRING	STRING	Alzheimers_Disease	Complex Disease	5000	Alzheimers_Disease_3	1200	TPP1	0.997730230458074	seed
STRING	STRING	Alzheimers_Disease	Complex Disease	5000	Alzheimers_Disease_2	5819	NECTIN2	0.998448063135461	seed
STRING	STRING	Alzheimers_Disease	Complex Disease	5000	Alzheimers_Disease_4	51738	GHRL	0.875666630578007	predicted
STRING	STRING	Alzheimers_Disease	Complex Disease	5000	Alzheimers_Disease_5	7781	SLC30A3	0.895242706520295	predicted
STRING	STRING	Alzheimers_Disease	Complex Disease	5000	Alzheimers_Disease_2	7447	VSNL1	0.99922002739276	seed
STRING	STRING	Alzheimers_Disease	Complex Disease	5000	Alzheimers_Disease_4	23237	ARC	0.997905827379374	seed
STRING	STRING	Alzheimers_Disease	Complex Disease	5000	Alzheimers_Disease_5	7782	SLC30A4	0.998696129300017	seed
STRING	STRING	Alzheimers_Disease	Complex Disease	5000	Alzheimers_Disease_5	55676	SLC30A6	0.998751949498801	seed
STRING	STRING	Alzheimers_Disease	Complex Disease	5000	Alzheimers_Disease_5	169026	SLC30A8	0.813070578647657	predicted
STRING	STRING	Alzheimers_Disease	Complex Disease	5000	Alzheimers_Disease_2	124152	IQCK	0.997688583375621	seed
STRING	STRING	Alzheimers_Disease	Complex Disease	5000	Alzheimers_Disease_2	8633	UNC5C	0.998897733275169	seed
STRING	STRING	Alzheimers_Disease	Complex Disease	5000	Alzheimers_Disease_2	64231	MS4A6A	0.999757052684293	predicted
STRING	STRING	Alzheimers_Disease	Complex Disease	5000	Alzheimers_Disease_2	245802	MS4A6E	0.99584404163065	predicted
STRING	STRING	Atherosclerosis	Complex Disease	5000	Atherosclerosis_3	19	ABCA1	0.999958634398054	seed
STRING	STRING	Atherosclerosis	Complex Disease	5000	Atherosclerosis_3	183	AGT	0.999993748796357	seed
STRING	STRING	Atherosclerosis	Complex Disease	5000	Atherosclerosis_2	207	AKT1	0.999975646357789	predicted
STRING	STRING	Atherosclerosis	Complex Disease	5000	Atherosclerosis_3	213	ALB	0.999999918517409	predicted
STRING	STRING	Atherosclerosis	Complex Disease	5000	Atherosclerosis_3	335	APOA1	0.99999869328986	predicted
STRING	STRING	Atherosclerosis	Complex Disease	5000	Atherosclerosis_3	337	APOA4	0.999800536487622	seed
STRING	STRING	Atherosclerosis	Complex Disease	5000	Atherosclerosis_3	338	APOB	0.999983623160604	predicted
STRING	STRING	Atherosclerosis	Complex Disease	5000	Atherosclerosis_3	345	APOC3	0.998366954434512	predicted
STRING	STRING	Atherosclerosis	Complex Disease	5000	Atherosclerosis_3	348	APOE	0.99999999999801	seed
STRING	STRING	Atherosclerosis	Complex Disease	5000	Atherosclerosis_3	351	APP	0.999998849718956	predicted
STRING	STRING	Atherosclerosis	Complex Disease	5000	Atherosclerosis_3	1191	CLU	0.995059379118254	predicted
STRING	STRING	Atherosclerosis	Complex Disease	5000	Atherosclerosis_3	1401	CRP	0.999999696137146	seed
STRING	STRING	Atherosclerosis	Complex Disease	5000	Atherosclerosis_3	1636	ACE	0.999973960348284	predicted
STRING	STRING	Atherosclerosis	Complex Disease	5000	Atherosclerosis_2	1666	DECR1	0.999999613170928	predicted
STRING	STRING	Atherosclerosis	Complex Disease	5000	Atherosclerosis_4	1950	EGF	0.981851129707519	predicted
STRING	STRING	Atherosclerosis	Complex Disease	5000	Atherosclerosis_4	1956	EGFR	0.979545113039568	predicted
STRING	STRING	Atherosclerosis	Complex Disease	5000	Atherosclerosis_3	2147	F2	0.999412080577996	predicted
STRING	STRING	Atherosclerosis	Complex Disease	5000	Atherosclerosis_4	2335	FN1	0.862283788044878	predicted
STRING	STRING	Atherosclerosis	Complex Disease	5000	Atherosclerosis_2	2597	GAPDH	0.988519611972894	predicted
STRING	STRING	Atherosclerosis	Complex Disease	5000	Atherosclerosis_3	3240	HP	0.999899293816855	seed
STRING	STRING	Atherosclerosis	Complex Disease	5000	Atherosclerosis_4	3479	IGF1	0.99999744582152	predicted
STRING	STRING	Atherosclerosis	Complex Disease	5000	Atherosclerosis_4	3481	IGF2	0.999514011832982	seed
STRING	STRING	Atherosclerosis	Complex Disease	5000	Atherosclerosis_1	3558	IL2	0.960367515220409	predicted
STRING	STRING	Atherosclerosis	Complex Disease	5000	Atherosclerosis_1	3569	IL6	0.999999999997805	seed
STRING	STRING	Atherosclerosis	Complex Disease	5000	Atherosclerosis_3	3630	INS	0.999999992564215	predicted
STRING	STRING	Atherosclerosis	Complex Disease	5000	Atherosclerosis_3	3931	LCAT	0.986275290974776	predicted
STRING	STRING	Atherosclerosis	Complex Disease	5000	Atherosclerosis_1	3934	LCN2	0.975537124677232	predicted
STRING	STRING	Atherosclerosis	Complex Disease	5000	Atherosclerosis_3	4018	LPA	0.999860738377528	seed
STRING	STRING	Atherosclerosis	Complex Disease	5000	Atherosclerosis_4	4318	MMP9	0.999999985781065	predicted
STRING	STRING	Atherosclerosis	Complex Disease	5000	Atherosclerosis_4	5054	SERPINE1	0.999967913973653	seed
STRING	STRING	Atherosclerosis	Complex Disease	5000	Atherosclerosis_4	5327	PLAT	0.999313104901531	seed
STRING	STRING	Atherosclerosis	Complex Disease	5000	Atherosclerosis_4	5340	PLG	0.999988020430998	predicted
STRING	STRING	Atherosclerosis	Complex Disease	5000	Atherosclerosis_3	5444	PON1	0.999765760741049	seed
STRING	STRING	Atherosclerosis	Complex Disease	5000	Atherosclerosis_2	5595	MAPK3	0.997986432197477	predicted
STRING	STRING	Atherosclerosis	Complex Disease	5000	Atherosclerosis_2	5599	MAPK8	0.999980062226969	predicted
STRING	STRING	Atherosclerosis	Complex Disease	5000	Atherosclerosis_1	6288	SAA1	0.999922503482386	predicted
STRING	STRING	Atherosclerosis	Complex Disease	5000	Atherosclerosis_1	6401	SELE	0.902815774045817	predicted
STRING	STRING	Atherosclerosis	Complex Disease	5000	Atherosclerosis_1	6774	STAT3	0.999969927813969	seed
STRING	STRING	Atherosclerosis	Complex Disease	5000	Atherosclerosis_4	7040	TGFB1	0.98580795775969	predicted
STRING	STRING	Atherosclerosis	Complex Disease	5000	Atherosclerosis_4	7076	TIMP1	0.991386540525582	predicted
STRING	STRING	Atherosclerosis	Complex Disease	5000	Atherosclerosis_1	7124	TNF	0.999999999987615	seed
STRING	STRING	Atherosclerosis	Complex Disease	5000	Atherosclerosis_2	7157	TP53	0.996603924905626	predicted
STRING	STRING	Atherosclerosis	Complex Disease	5000	Atherosclerosis_1	7852	CXCR4	0.936897658797166	predicted
STRING	STRING	Atherosclerosis	Complex Disease	5000	Atherosclerosis_1	177	AGER	0.999113512378476	seed
STRING	STRING	Atherosclerosis	Complex Disease	5000	Atherosclerosis_1	301	ANXA1	0.958831440344703	predicted
STRING	STRING	Atherosclerosis	Complex Disease	5000	Atherosclerosis_3	341	APOC1	0.951611094305503	predicted
STRING	STRING	Atherosclerosis	Complex Disease	5000	Atherosclerosis_3	344	APOC2	0.989425745919565	predicted
STRING	STRING	Atherosclerosis	Complex Disease	5000	Atherosclerosis_2	836	CASP3	0.999998630756918	predicted
STRING	STRING	Atherosclerosis	Complex Disease	5000	Atherosclerosis_2	847	CAT	0.999998688995375	predicted
STRING	STRING	Atherosclerosis	Complex Disease	5000	Atherosclerosis_1	968	CD68	0.921319162358902	predicted
STRING	STRING	Atherosclerosis	Complex Disease	5000	Atherosclerosis_3	1071	CETP	0.999507270032117	seed
STRING	STRING	Atherosclerosis	Complex Disease	5000	Atherosclerosis_2	1432	MAPK14	0.980039543903481	predicted
STRING	STRING	Atherosclerosis	Complex Disease	5000	Atherosclerosis_4	1508	CTSB	0.871124742159631	predicted
STRING	STRING	Atherosclerosis	Complex Disease	5000	Atherosclerosis_2	1543	CYP1A1	0.983874982851287	predicted
STRING	STRING	Atherosclerosis	Complex Disease	5000	Atherosclerosis_3	1593	CYP27A1	0.999252971715727	seed
STRING	STRING	Atherosclerosis	Complex Disease	5000	Atherosclerosis_2	1991	ELANE	0.990759217074672	predicted
STRING	STRING	Atherosclerosis	Complex Disease	5000	Atherosclerosis_2	2099	ESR1	0.999907574602002	seed
STRING	STRING	Atherosclerosis	Complex Disease	5000	Atherosclerosis_2	2353	FOS	0.983880117335461	predicted
STRING	STRING	Atherosclerosis	Complex Disease	5000	Atherosclerosis_3	2875	GPT	0.836137197909901	predicted
STRING	STRING	Atherosclerosis	Complex Disease	5000	Atherosclerosis_1	2919	CXCL1	0.999965618652298	predicted
STRING	STRING	Atherosclerosis	Complex Disease	5000	Atherosclerosis_3	3156	HMGCR	0.926037564160569	predicted
STRING	STRING	Atherosclerosis	Complex Disease	5000	Atherosclerosis_2	3303	HSPA1A	0.999691561790048	predicted
STRING	STRING	Atherosclerosis	Complex Disease	5000	Atherosclerosis_1	3383	ICAM1	0.999983394553364	seed
STRING	STRING	Atherosclerosis	Complex Disease	5000	Atherosclerosis_1	3458	IFNG	0.999978446036542	seed
STRING	STRING	Atherosclerosis	Complex Disease	5000	Atherosclerosis_1	3552	IL1A	0.959027810614151	predicted
STRING	STRING	Atherosclerosis	Complex Disease	5000	Atherosclerosis_1	3553	IL1B	0.999999999759351	predicted
STRING	STRING	Atherosclerosis	Complex Disease	5000	Atherosclerosis_1	3557	IL1RN	0.833992554203179	predicted
STRING	STRING	Atherosclerosis	Complex Disease	5000	Atherosclerosis_1	3565	IL4	0.999945259021722	predicted
STRING	STRING	Atherosclerosis	Complex Disease	5000	Atherosclerosis_1	3576	CXCL8	0.999999999745103	predicted
STRING	STRING	Atherosclerosis	Complex Disease	5000	Atherosclerosis_1	3586	IL10	0.99999999069217	predicted
STRING	STRING	Atherosclerosis	Complex Disease	5000	Atherosclerosis_1	3606	IL18	0.999969290896979	predicted
STRING	STRING	Atherosclerosis	Complex Disease	5000	Atherosclerosis_1	3627	CXCL10	0.999827714903582	predicted
STRING	STRING	Atherosclerosis	Complex Disease	5000	Atherosclerosis_2	3725	JUN	0.999968349017008	predicted
STRING	STRING	Atherosclerosis	Complex Disease	5000	Atherosclerosis_3	3949	LDLR	0.999980511851645	seed
STRING	STRING	Atherosclerosis	Complex Disease	5000	Atherosclerosis_3	3952	LEP	0.999955222689623	predicted
STRING	STRING	Atherosclerosis	Complex Disease	5000	Atherosclerosis_2	4015	LOX	0.894127959991593	predicted
STRING	STRING	Atherosclerosis	Complex Disease	5000	Atherosclerosis_1	4283	CXCL9	0.871423485714241	predicted
STRING	STRING	Atherosclerosis	Complex Disease	5000	Atherosclerosis_4	4312	MMP1	0.999315178156514	seed
STRING	STRING	Atherosclerosis	Complex Disease	5000	Atherosclerosis_4	4313	MMP2	0.998136683980721	predicted
STRING	STRING	Atherosclerosis	Complex Disease	5000	Atherosclerosis_4	4314	MMP3	0.959161258771296	predicted
STRING	STRING	Atherosclerosis	Complex Disease	5000	Atherosclerosis_2	4353	MPO	0.999964566341557	predicted
STRING	STRING	Atherosclerosis	Complex Disease	5000	Atherosclerosis_2	5319	PLA2G1B	0.999998238162997	predicted
STRING	STRING	Atherosclerosis	Complex Disease	5000	Atherosclerosis_4	5328	PLAU	0.991702444931216	predicted
STRING	STRING	Atherosclerosis	Complex Disease	5000	Atherosclerosis_3	5465	PPARA	0.963682247995995	predicted
STRING	STRING	Atherosclerosis	Complex Disease	5000	Atherosclerosis_3	5468	PPARG	0.99998129569549	seed
STRING	STRING	Atherosclerosis	Complex Disease	5000	Atherosclerosis_3	5972	REN	0.989175994884075	predicted
STRING	STRING	Atherosclerosis	Complex Disease	5000	Atherosclerosis_1	6347	CCL2	0.999999998888859	seed
STRING	STRING	Atherosclerosis	Complex Disease	5000	Atherosclerosis_1	6348	CCL3	0.999187213892269	seed
STRING	STRING	Atherosclerosis	Complex Disease	5000	Atherosclerosis_1	6351	CCL4	0.999848497403961	seed
STRING	STRING	Atherosclerosis	Complex Disease	5000	Atherosclerosis_1	6352	CCL5	0.99999401924411	predicted
STRING	STRING	Atherosclerosis	Complex Disease	5000	Atherosclerosis_1	6356	CCL11	0.845861645307706	predicted
STRING	STRING	Atherosclerosis	Complex Disease	5000	Atherosclerosis_1	6374	CXCL5	0.826045445030921	predicted
STRING	STRING	Atherosclerosis	Complex Disease	5000	Atherosclerosis_2	6647	SOD1	0.999890932756823	seed
STRING	STRING	Atherosclerosis	Complex Disease	5000	Atherosclerosis_2	6649	SOD3	0.898038899714224	predicted
STRING	STRING	Atherosclerosis	Complex Disease	5000	Atherosclerosis_1	6772	STAT1	0.983984353344533	predicted
STRING	STRING	Atherosclerosis	Complex Disease	5000	Atherosclerosis_1	7096	TLR1	0.970334651859791	predicted
STRING	STRING	Atherosclerosis	Complex Disease	5000	Atherosclerosis_1	7097	TLR2	0.999975855490276	predicted
STRING	STRING	Atherosclerosis	Complex Disease	5000	Atherosclerosis_1	7099	TLR4	0.999999848071594	seed
STRING	STRING	Atherosclerosis	Complex Disease	5000	Atherosclerosis_1	7412	VCAM1	0.999875107383122	seed
STRING	STRING	Atherosclerosis	Complex Disease	5000	Atherosclerosis_1	9021	SOCS3	0.999522787148269	seed
STRING	STRING	Atherosclerosis	Complex Disease	5000	Atherosclerosis_3	9370	ADIPOQ	0.999912038450204	seed
STRING	STRING	Atherosclerosis	Complex Disease	5000	Atherosclerosis_3	9971	NR1H4	0.999708556581045	seed
STRING	STRING	Atherosclerosis	Complex Disease	5000	Atherosclerosis_2	23038	WDTC1	0.982716805523036	predicted
STRING	STRING	Atherosclerosis	Complex Disease	5000	Atherosclerosis_2	27306	HPGDS	0.999983274839436	predicted
STRING	STRING	Atherosclerosis	Complex Disease	5000	Atherosclerosis_1	729230	CCR2	0.972020574447023	predicted
STRING	STRING	Atherosclerosis	Complex Disease	5000	Atherosclerosis_2	196	AHR	0.999425353850443	seed
STRING	STRING	Atherosclerosis	Complex Disease	5000	Atherosclerosis_2	1571	CYP2E1	0.954375878847719	predicted
STRING	STRING	Atherosclerosis	Complex Disease	5000	Atherosclerosis_2	1728	NQO1	0.943091159389538	predicted
STRING	STRING	Atherosclerosis	Complex Disease	5000	Atherosclerosis_2	2944	GSTM1	0.99942303211106	seed
STRING	STRING	Atherosclerosis	Complex Disease	5000	Atherosclerosis_2	2950	GSTP1	0.986909115582558	predicted
STRING	STRING	Atherosclerosis	Complex Disease	5000	Atherosclerosis_2	6648	SOD2	0.999968710278257	seed
STRING	STRING	Atherosclerosis	Complex Disease	5000	Atherosclerosis_2	9360	PPIG	0.85822160601471	predicted
STRING	STRING	Atherosclerosis	Complex Disease	5000	Atherosclerosis_1	356	FASLG	0.999425924271759	seed
STRING	STRING	Atherosclerosis	Complex Disease	5000	Atherosclerosis_2	5743	PTGS2	0.999999999954737	seed
STRING	STRING	Atherosclerosis	Complex Disease	5000	Atherosclerosis_3	8856	NR1I2	0.929348030353307	predicted
STRING	STRING	Atherosclerosis	Complex Disease	5000	Atherosclerosis_1	1234	CCR5	0.977281803612807	predicted
STRING	STRING	Atherosclerosis	Complex Disease	5000	Atherosclerosis_1	1437	CSF2	0.983063288613139	predicted
STRING	STRING	Atherosclerosis	Complex Disease	5000	Atherosclerosis_1	2920	CXCL2	0.993306653891654	predicted
STRING	STRING	Atherosclerosis	Complex Disease	5000	Atherosclerosis_1	3596	IL13	0.999901265785793	predicted
STRING	STRING	Atherosclerosis	Complex Disease	5000	Atherosclerosis_1	3684	ITGAM	0.900715814181601	predicted
STRING	STRING	Atherosclerosis	Complex Disease	5000	Atherosclerosis_1	4790	NFKB1	0.931962811843678	predicted
STRING	STRING	Atherosclerosis	Complex Disease	5000	Atherosclerosis_2	5320	PLA2G2A	0.999458488567103	seed
STRING	STRING	Atherosclerosis	Complex Disease	5000	Atherosclerosis_2	63036	CELA2A	0.99823294481161	seed
STRING	STRING	Atherosclerosis	Complex Disease	5000	Atherosclerosis_3	1581	CYP7A1	0.832507434939407	predicted
STRING	STRING	Atherosclerosis	Complex Disease	5000	Atherosclerosis_2	4846	NOS3	0.999989912246874	seed
STRING	STRING	Atherosclerosis	Complex Disease	5000	Atherosclerosis_2	5321	PLA2G4A	0.90609830092846	predicted
STRING	STRING	Atherosclerosis	Complex Disease	5000	Atherosclerosis_2	23411	SIRT1	0.999801335879503	seed
STRING	STRING	Atherosclerosis	Complex Disease	5000	Atherosclerosis_1	5970	RELA	0.888207726223597	predicted
STRING	STRING	Atherosclerosis	Complex Disease	5000	Atherosclerosis_3	9619	ABCG1	0.81206046208321	predicted
STRING	STRING	Atherosclerosis	Complex Disease	5000	Atherosclerosis_2	54205	CYCS	0.959940508276554	predicted
STRING	STRING	Atherosclerosis	Complex Disease	5000	Atherosclerosis_1	602	BCL3	0.999063904037194	seed
STRING	STRING	Atherosclerosis	Complex Disease	5000	Atherosclerosis_1	1268	CNR1	0.971939242635583	predicted
STRING	STRING	Atherosclerosis	Complex Disease	5000	Atherosclerosis_3	7274	TTPA	0.998306276436864	seed
STRING	STRING	Atherosclerosis	Complex Disease	5000	Atherosclerosis_2	240	ALOX5	0.999966585601876	seed
STRING	STRING	Atherosclerosis	Complex Disease	5000	Atherosclerosis_2	241	ALOX5AP	0.99900787526843	seed
STRING	STRING	Atherosclerosis	Complex Disease	5000	Atherosclerosis_2	246	ALOX15	0.999016429748953	seed
STRING	STRING	Atherosclerosis	Complex Disease	5000	Atherosclerosis_1	834	CASP1	0.998387349149121	predicted
STRING	STRING	Atherosclerosis	Complex Disease	5000	Atherosclerosis_2	841	CASP8	0.998801112950009	predicted
STRING	STRING	Atherosclerosis	Complex Disease	5000	Atherosclerosis_3	949	SCARB1	0.946321266716247	predicted
STRING	STRING	Atherosclerosis	Complex Disease	5000	Atherosclerosis_2	1536	CYBB	0.999958819815422	predicted
STRING	STRING	Atherosclerosis	Complex Disease	5000	Atherosclerosis_4	1906	EDN1	0.999972628341396	predicted
STRING	STRING	Atherosclerosis	Complex Disease	5000	Atherosclerosis_2	3162	HMOX1	0.999995471805372	predicted
STRING	STRING	Atherosclerosis	Complex Disease	5000	Atherosclerosis_2	4048	LTA4H	0.999241824584409	seed
STRING	STRING	Atherosclerosis	Complex Disease	5000	Atherosclerosis_1	4615	MYD88	0.898951947198098	predicted
STRING	STRING	Atherosclerosis	Complex Disease	5000	Atherosclerosis_2	4843	NOS2	0.999786786035834	seed
STRING	STRING	Atherosclerosis	Complex Disease	5000	Atherosclerosis_3	4864	NPC1	0.999148479901726	seed
STRING	STRING	Atherosclerosis	Complex Disease	5000	Atherosclerosis_2	5742	PTGS1	0.986293357909378	predicted
STRING	STRING	Atherosclerosis	Complex Disease	5000	Atherosclerosis_1	6376	CX3CL1	0.805827847714887	predicted
STRING	STRING	Atherosclerosis	Complex Disease	5000	Atherosclerosis_1	6387	CXCL12	0.895341648331055	predicted
STRING	STRING	Atherosclerosis	Complex Disease	5000	Atherosclerosis_3	6720	SREBF1	0.961656328161742	predicted
STRING	STRING	Atherosclerosis	Complex Disease	5000	Atherosclerosis_1	7098	TLR3	0.877060520301802	predicted
STRING	STRING	Atherosclerosis	Complex Disease	5000	Atherosclerosis_2	7442	TRPV1	0.999404237844147	seed
STRING	STRING	Atherosclerosis	Complex Disease	5000	Atherosclerosis_2	50507	NOX4	0.878046636667715	predicted
STRING	STRING	Atherosclerosis	Complex Disease	5000	Atherosclerosis_1	58191	CXCL16	0.830797696362242	predicted
STRING	STRING	Atherosclerosis	Complex Disease	5000	Atherosclerosis_1	114548	NLRP3	0.920161051903596	predicted
STRING	STRING	Atherosclerosis	Complex Disease	5000	Atherosclerosis_2	142	PARP1	0.999327415711865	seed
STRING	STRING	Atherosclerosis	Complex Disease	5000	Atherosclerosis_2	842	CASP9	0.807365579368364	predicted
STRING	STRING	Atherosclerosis	Complex Disease	5000	Atherosclerosis_2	3304	HSPA1B	0.998796698558157	seed
STRING	STRING	Atherosclerosis	Complex Disease	5000	Atherosclerosis_1	7132	TNFRSF1A	0.957254325771548	predicted
STRING	STRING	Atherosclerosis	Complex Disease	5000	Atherosclerosis_2	10155	TRIM28	0.999917765701718	seed
STRING	STRING	Atherosclerosis	Complex Disease	5000	Atherosclerosis_2	653361	NCF1	0.943350134603217	predicted
STRING	STRING	Atherosclerosis	Complex Disease	5000	Atherosclerosis_1	3269	HRH1	0.997948371946521	seed
STRING	STRING	Atherosclerosis	Complex Disease	5000	Atherosclerosis_1	5819	NECTIN2	0.998792408059613	seed
STRING	STRING	Atherosclerosis	Complex Disease	5000	Atherosclerosis_1	1269	CNR2	0.998924459081549	seed
STRING	STRING	Atherosclerosis	Complex Disease	5000	Atherosclerosis_1	7133	TNFRSF1B	0.804551798044084	predicted
STRING	STRING	Atherosclerosis	Complex Disease	5000	Atherosclerosis_2	1535	CYBA	0.999165997936191	seed
STRING	STRING	Atherosclerosis	Complex Disease	5000	Atherosclerosis_2	4688	NCF2	0.870839303772561	predicted
STRING	STRING	Atherosclerosis	Complex Disease	5000	Atherosclerosis_1	2358	FPR2	0.987271299297813	predicted
STRING	STRING	Average_total_household_income_before_tax	Non-disease Trait	5000	Average_total_household_income_before_tax_1	87	ACTN1	0.998863063706425	seed
STRING	STRING	Average_total_household_income_before_tax	Non-disease Trait	5000	Average_total_household_income_before_tax_1	387	RHOA	0.999286081952479	seed
STRING	STRING	Average_total_household_income_before_tax	Non-disease Trait	5000	Average_total_household_income_before_tax_6	710	SERPING1	0.998036684573283	seed
STRING	STRING	Average_total_household_income_before_tax	Non-disease Trait	5000	Average_total_household_income_before_tax_6	720	C4A	0.996965029045224	seed
STRING	STRING	Average_total_household_income_before_tax	Non-disease Trait	5000	Average_total_household_income_before_tax_1	2065	ERBB3	0.998151768798752	seed
STRING	STRING	Average_total_household_income_before_tax	Non-disease Trait	5000	Average_total_household_income_before_tax_1	2885	GRB2	0.908019498544756	predicted
STRING	STRING	Average_total_household_income_before_tax	Non-disease Trait	5000	Average_total_household_income_before_tax_2	3039	HBA1	0.992904971362224	seed
STRING	STRING	Average_total_household_income_before_tax	Non-disease Trait	5000	Average_total_household_income_before_tax_1	3175	ONECUT1	0.997804992111836	seed
STRING	STRING	Average_total_household_income_before_tax	Non-disease Trait	5000	Average_total_household_income_before_tax_1	4352	MPL	0.997387362554328	seed
STRING	STRING	Average_total_household_income_before_tax	Non-disease Trait	5000	Average_total_household_income_before_tax_1	7043	TGFB3	0.998669992853707	seed
STRING	STRING	Average_total_household_income_before_tax	Non-disease Trait	5000	Average_total_household_income_before_tax_6	7124	TNF	0.998875749955874	seed
STRING	STRING	Average_total_household_income_before_tax	Non-disease Trait	5000	Average_total_household_income_before_tax_6	9278	ZBTB22	0.998851852491152	seed
STRING	STRING	Average_total_household_income_before_tax	Non-disease Trait	5000	Average_total_household_income_before_tax_9	9859	CEP170	0.99857352373954	seed
STRING	STRING	Average_total_household_income_before_tax	Non-disease Trait	5000	Average_total_household_income_before_tax_6	51368	TEX264	0.99913330789622	seed
STRING	STRING	Average_total_household_income_before_tax	Non-disease Trait	5000	Average_total_household_income_before_tax_3	54876	DCAF16	0.998330738347074	seed
STRING	STRING	Average_total_household_income_before_tax	Non-disease Trait	5000	Average_total_household_income_before_tax_8	63891	RNF123	0.999591692561283	seed
STRING	STRING	Average_total_household_income_before_tax	Non-disease Trait	5000	Average_total_household_income_before_tax_2	78991	PCYOX1L	0.999884788869236	predicted
STRING	STRING	Average_total_household_income_before_tax	Non-disease Trait	5000	Average_total_household_income_before_tax_8	79632	FAM184A	0.998597447390394	seed
STRING	STRING	Average_total_household_income_before_tax	Non-disease Trait	5000	Average_total_household_income_before_tax_1	353116	RILPL1	0.831066438467657	predicted
STRING	STRING	Average_total_household_income_before_tax	Non-disease Trait	5000	Average_total_household_income_before_tax_6	307	ANXA4	0.997764986184757	seed
STRING	STRING	Average_total_household_income_before_tax	Non-disease Trait	5000	Average_total_household_income_before_tax_1	323	APBB2	0.964869933822536	predicted
STRING	STRING	Average_total_household_income_before_tax	Non-disease Trait	5000	Average_total_household_income_before_tax_1	399	RHOH	0.997811231450537	seed
STRING	STRING	Average_total_household_income_before_tax	Non-disease Trait	5000	Average_total_household_income_before_tax_6	929	CD14	0.998059041852624	seed
STRING	STRING	Average_total_household_income_before_tax	Non-disease Trait	5000	Average_total_household_income_before_tax_1	1499	CTNNB1	0.999449376966139	seed
STRING	STRING	Average_total_household_income_before_tax	Non-disease Trait	5000	Average_total_household_income_before_tax_7	1593	CYP27A1	0.998329094140805	seed
STRING	STRING	Average_total_household_income_before_tax	Non-disease Trait	5000	Average_total_household_income_before_tax_4	1889	ECE1	0.998101841070672	seed
STRING	STRING	Average_total_household_income_before_tax	Non-disease Trait	5000	Average_total_household_income_before_tax_6	2023	ENO1	0.998329697528254	seed
STRING	STRING	Average_total_household_income_before_tax	Non-disease Trait	5000	Average_total_household_income_before_tax_6	2194	FASN	0.998290632033787	seed
STRING	STRING	Average_total_household_income_before_tax	Non-disease Trait	5000	Average_total_household_income_before_tax_1	2309	FOXO3	0.999091256709155	seed
STRING	STRING	Average_total_household_income_before_tax	Non-disease Trait	5000	Average_total_household_income_before_tax_6	2876	GPX1	0.998299335076529	seed
STRING	STRING	Average_total_household_income_before_tax	Non-disease Trait	5000	Average_total_household_income_before_tax_1	3083	HGFAC	0.997078395223091	seed
STRING	STRING	Average_total_household_income_before_tax	Non-disease Trait	5000	Average_total_household_income_before_tax_1	4040	LRP6	0.997645666413974	seed
STRING	STRING	Average_total_household_income_before_tax	Non-disease Trait	5000	Average_total_household_income_before_tax_4	4137	MAPT	0.998781369247044	seed
STRING	STRING	Average_total_household_income_before_tax	Non-disease Trait	5000	Average_total_household_income_before_tax_2	4191	MDH2	0.998260873043898	seed
STRING	STRING	Average_total_household_income_before_tax	Non-disease Trait	5000	Average_total_household_income_before_tax_1	4485	MST1	0.998960965288022	seed
STRING	STRING	Average_total_household_income_before_tax	Non-disease Trait	5000	Average_total_household_income_before_tax_4	4985	OPRD1	0.998004619029934	seed
STRING	STRING	Average_total_household_income_before_tax	Non-disease Trait	5000	Average_total_household_income_before_tax_4	5662	PSD	0.998257762878759	seed
STRING	STRING	Average_total_household_income_before_tax	Non-disease Trait	5000	Average_total_household_income_before_tax_1	6196	RPS6KA2	0.997733409125553	seed
STRING	STRING	Average_total_household_income_before_tax	Non-disease Trait	5000	Average_total_household_income_before_tax_1	6444	SGCD	0.997997413575068	seed
STRING	STRING	Average_total_household_income_before_tax	Non-disease Trait	5000	Average_total_household_income_before_tax_4	6534	SLC6A7	0.956259871042607	predicted
STRING	STRING	Average_total_household_income_before_tax	Non-disease Trait	5000	Average_total_household_income_before_tax_5	6642	SNX1	0.998969936393085	seed
STRING	STRING	Average_total_household_income_before_tax	Non-disease Trait	5000	Average_total_household_income_before_tax_1	6647	SOD1	0.998391011172879	seed
STRING	STRING	Average_total_household_income_before_tax	Non-disease Trait	5000	Average_total_household_income_before_tax_2	6821	SUOX	0.999554684883472	seed
STRING	STRING	Average_total_household_income_before_tax	Non-disease Trait	5000	Average_total_household_income_before_tax_6	7535	ZAP70	0.998501127528231	seed
STRING	STRING	Average_total_household_income_before_tax	Non-disease Trait	5000	Average_total_household_income_before_tax_3	8085	KMT2D	0.998052408431182	seed
STRING	STRING	Average_total_household_income_before_tax	Non-disease Trait	5000	Average_total_household_income_before_tax_4	8911	CACNA1I	0.998950473796105	seed
STRING	STRING	Average_total_household_income_before_tax	Non-disease Trait	5000	Average_total_household_income_before_tax_4	8912	CACNA1H	0.99854222979871	seed
STRING	STRING	Average_total_household_income_before_tax	Non-disease Trait	5000	Average_total_household_income_before_tax_3	22976	PAXIP1	0.924490613726795	predicted
STRING	STRING	Average_total_household_income_before_tax	Non-disease Trait	5000	Average_total_household_income_before_tax_6	23166	STAB1	0.99820250508124	seed
STRING	STRING	Average_total_household_income_before_tax	Non-disease Trait	5000	Average_total_household_income_before_tax_1	27086	FOXP1	0.998791074653917	seed
STRING	STRING	Average_total_household_income_before_tax	Non-disease Trait	5000	Average_total_household_income_before_tax_2	54957	TXNL4B	0.964890870435351	predicted
STRING	STRING	Average_total_household_income_before_tax	Non-disease Trait	5000	Average_total_household_income_before_tax_3	55183	RIF1	0.969493052835282	predicted
STRING	STRING	Average_total_household_income_before_tax	Non-disease Trait	5000	Average_total_household_income_before_tax_1	55288	RHOT1	0.983365998922513	predicted
STRING	STRING	Average_total_household_income_before_tax	Non-disease Trait	5000	Average_total_household_income_before_tax_4	55885	LMO3	0.997624293756353	seed
STRING	STRING	Average_total_household_income_before_tax	Non-disease Trait	5000	Average_total_household_income_before_tax_7	79006	METRN	0.999567465477518	seed
STRING	STRING	Average_total_household_income_before_tax	Non-disease Trait	5000	Average_total_household_income_before_tax_5	79676	OGFOD2	0.998636308385585	seed
STRING	STRING	Average_total_household_income_before_tax	Non-disease Trait	5000	Average_total_household_income_before_tax_4	85445	CNTNAP4	0.999514697997383	seed
STRING	STRING	Average_total_household_income_before_tax	Non-disease Trait	5000	Average_total_household_income_before_tax_1	89941	RHOT2	0.998213492841136	predicted
STRING	STRING	Average_total_household_income_before_tax	Non-disease Trait	5000	Average_total_household_income_before_tax_1	114569	MAL2	0.998347229454852	seed
STRING	STRING	Average_total_household_income_before_tax	Non-disease Trait	5000	Average_total_household_income_before_tax_4	125113	KRT222	0.870909634030837	predicted
STRING	STRING	Average_total_household_income_before_tax	Non-disease Trait	5000	Average_total_household_income_before_tax_4	347731	LRRTM3	0.960914491449771	predicted
STRING	STRING	Average_total_household_income_before_tax	Non-disease Trait	5000	Average_total_household_income_before_tax_6	2052	EPHX1	0.998299194565997	seed
STRING	STRING	Average_total_household_income_before_tax	Non-disease Trait	5000	Average_total_household_income_before_tax_2	5447	POR	0.998418755634974	seed
STRING	STRING	Average_total_household_income_before_tax	Non-disease Trait	5000	Average_total_household_income_before_tax_5	6799	SULT1A2	0.998934322639851	seed
STRING	STRING	Average_total_household_income_before_tax	Non-disease Trait	5000	Average_total_household_income_before_tax_5	6817	SULT1A1	0.999083829713541	seed
STRING	STRING	Average_total_household_income_before_tax	Non-disease Trait	5000	Average_total_household_income_before_tax_4	10478	SLC25A17	0.997796182489913	seed
STRING	STRING	Average_total_household_income_before_tax	Non-disease Trait	5000	Average_total_household_income_before_tax_5	22847	ZNF507	0.99923720910885	seed
STRING	STRING	Average_total_household_income_before_tax	Non-disease Trait	5000	Average_total_household_income_before_tax_2	51126	NAA20	0.969237824578028	predicted
STRING	STRING	Average_total_household_income_before_tax	Non-disease Trait	5000	Average_total_household_income_before_tax_1	51364	ZMYND10	0.999104174042986	seed
STRING	STRING	Average_total_household_income_before_tax	Non-disease Trait	5000	Average_total_household_income_before_tax_2	90506	LRRC46	0.984910864446382	predicted
STRING	STRING	Average_total_household_income_before_tax	Non-disease Trait	5000	Average_total_household_income_before_tax_6	3118	HLA-DQA2	0.997565419231039	predicted
STRING	STRING	Average_total_household_income_before_tax	Non-disease Trait	5000	Average_total_household_income_before_tax_6	3127	HLA-DRB5	0.998900247163618	seed
STRING	STRING	Average_total_household_income_before_tax	Non-disease Trait	5000	Average_total_household_income_before_tax_2	8602	NOP14	0.998653661293261	seed
STRING	STRING	Average_total_household_income_before_tax	Non-disease Trait	5000	Average_total_household_income_before_tax_2	9027	NAT8	0.998345897200962	seed
STRING	STRING	Average_total_household_income_before_tax	Non-disease Trait	5000	Average_total_household_income_before_tax_5	11070	TMEM115	0.998891868589926	seed
STRING	STRING	Average_total_household_income_before_tax	Non-disease Trait	5000	Average_total_household_income_before_tax_3	26058	GIGYF2	0.998372400616087	seed
STRING	STRING	Average_total_household_income_before_tax	Non-disease Trait	5000	Average_total_household_income_before_tax_5	51594	NBAS	0.998788377896414	seed
STRING	STRING	Average_total_household_income_before_tax	Non-disease Trait	5000	Average_total_household_income_before_tax_1	3064	HTT	0.999148622077599	seed
STRING	STRING	Average_total_household_income_before_tax	Non-disease Trait	5000	Average_total_household_income_before_tax_6	3111	HLA-DOA	0.887989834865754	predicted
STRING	STRING	Average_total_household_income_before_tax	Non-disease Trait	5000	Average_total_household_income_before_tax_6	3117	HLA-DQA1	0.999026871281188	seed
STRING	STRING	Average_total_household_income_before_tax	Non-disease Trait	5000	Average_total_household_income_before_tax_2	3658	IREB2	0.998500232442796	seed
STRING	STRING	Average_total_household_income_before_tax	Non-disease Trait	5000	Average_total_household_income_before_tax_1	4784	NFIX	0.998622532183505	seed
STRING	STRING	Average_total_household_income_before_tax	Non-disease Trait	5000	Average_total_household_income_before_tax_1	6310	ATXN1	0.998653072947474	seed
STRING	STRING	Average_total_household_income_before_tax	Non-disease Trait	5000	Average_total_household_income_before_tax_1	7869	SEMA3B	0.997896138417631	seed
STRING	STRING	Average_total_household_income_before_tax	Non-disease Trait	5000	Average_total_household_income_before_tax_9	9453	GGPS1	0.996842105500481	seed
STRING	STRING	Average_total_household_income_before_tax	Non-disease Trait	5000	Average_total_household_income_before_tax_8	10591	DNPH1	0.816538140024538	predicted
STRING	STRING	Average_total_household_income_before_tax	Non-disease Trait	5000	Average_total_household_income_before_tax_4	11170	FAM107A	0.998597235943136	seed
STRING	STRING	Average_total_household_income_before_tax	Non-disease Trait	5000	Average_total_household_income_before_tax_9	23635	SSBP2	0.991712056465	predicted
STRING	STRING	Average_total_household_income_before_tax	Non-disease Trait	5000	Average_total_household_income_before_tax_2	55066	PDPR	0.998606002298675	seed
STRING	STRING	Average_total_household_income_before_tax	Non-disease Trait	5000	Average_total_household_income_before_tax_1	55917	CTTNBP2NL	0.851757976871262	predicted
STRING	STRING	Average_total_household_income_before_tax	Non-disease Trait	5000	Average_total_household_income_before_tax_5	58484	NLRC4	0.997427438285765	seed
STRING	STRING	Average_total_household_income_before_tax	Non-disease Trait	5000	Average_total_household_income_before_tax_1	90141	EFCAB11	0.85086510937614	predicted
STRING	STRING	Average_total_household_income_before_tax	Non-disease Trait	5000	Average_total_household_income_before_tax_9	91734	IDI2	0.998356160692426	seed
STRING	STRING	Average_total_household_income_before_tax	Non-disease Trait	5000	Average_total_household_income_before_tax_4	118	ADD1	0.999016394096093	seed
STRING	STRING	Average_total_household_income_before_tax	Non-disease Trait	5000	Average_total_household_income_before_tax_5	327	APEH	0.999382109224727	seed
STRING	STRING	Average_total_household_income_before_tax	Non-disease Trait	5000	Average_total_household_income_before_tax_1	3340	NDST1	0.998369367477752	seed
STRING	STRING	Average_total_household_income_before_tax	Non-disease Trait	5000	Average_total_household_income_before_tax_2	5201	PFDN1	0.996104144848133	predicted
STRING	STRING	Average_total_household_income_before_tax	Non-disease Trait	5000	Average_total_household_income_before_tax_6	9374	PPT2	0.998719802281066	predicted
STRING	STRING	Average_total_household_income_before_tax	Non-disease Trait	5000	Average_total_household_income_before_tax_5	9842	PLEKHM1	0.998843602781577	seed
STRING	STRING	Average_total_household_income_before_tax	Non-disease Trait	5000	Average_total_household_income_before_tax_2	10471	PFDN6	0.998462729195492	seed
STRING	STRING	Average_total_household_income_before_tax	Non-disease Trait	5000	Average_total_household_income_before_tax_5	22978	NT5C2	0.999273871351173	seed
STRING	STRING	Average_total_household_income_before_tax	Non-disease Trait	5000	Average_total_household_income_before_tax_4	23262	PPIP5K2	0.87635922926968	predicted
STRING	STRING	Average_total_household_income_before_tax	Non-disease Trait	5000	Average_total_household_income_before_tax_1	25791	NGEF	0.998973921451075	seed
STRING	STRING	Average_total_household_income_before_tax	Non-disease Trait	5000	Average_total_household_income_before_tax_3	84901	NFATC2IP	0.998607333683311	seed
STRING	STRING	Average_total_household_income_before_tax	Non-disease Trait	5000	Average_total_household_income_before_tax_2	85441	HELZ2	0.999220199784174	seed
STRING	STRING	Average_total_household_income_before_tax	Non-disease Trait	5000	Average_total_household_income_before_tax_5	153222	CREBRF	0.865760571184895	predicted
STRING	STRING	Average_total_household_income_before_tax	Non-disease Trait	5000	Average_total_household_income_before_tax_8	991	CDC20	0.998998268439302	seed
STRING	STRING	Average_total_household_income_before_tax	Non-disease Trait	5000	Average_total_household_income_before_tax_3	1161	ERCC8	0.998944163432404	seed
STRING	STRING	Average_total_household_income_before_tax	Non-disease Trait	5000	Average_total_household_income_before_tax_3	3275	PRMT2	0.968780623453017	predicted
STRING	STRING	Average_total_household_income_before_tax	Non-disease Trait	5000	Average_total_household_income_before_tax_2	5036	PA2G4	0.997804907693796	seed
STRING	STRING	Average_total_household_income_before_tax	Non-disease Trait	5000	Average_total_household_income_before_tax_2	6231	RPS26	0.998326545596833	seed
STRING	STRING	Average_total_household_income_before_tax	Non-disease Trait	5000	Average_total_household_income_before_tax_1	6453	ITSN1	0.998549002078991	seed
STRING	STRING	Average_total_household_income_before_tax	Non-disease Trait	5000	Average_total_household_income_before_tax_2	7284	TUFM	0.999602112308055	seed
STRING	STRING	Average_total_household_income_before_tax	Non-disease Trait	5000	Average_total_household_income_before_tax_5	8677	STX10	0.998488269948367	seed
STRING	STRING	Average_total_household_income_before_tax	Non-disease Trait	5000	Average_total_household_income_before_tax_8	10273	STUB1	0.999072930933589	seed
STRING	STRING	Average_total_household_income_before_tax	Non-disease Trait	5000	Average_total_household_income_before_tax_7	10617	STAMBP	0.998849381720824	seed
STRING	STRING	Average_total_household_income_before_tax	Non-disease Trait	5000	Average_total_household_income_before_tax_3	11091	WDR5	0.994105598271533	predicted
STRING	STRING	Average_total_household_income_before_tax	Non-disease Trait	5000	Average_total_household_income_before_tax_9	22994	CEP131	0.838232239214812	predicted
STRING	STRING	Average_total_household_income_before_tax	Non-disease Trait	5000	Average_total_household_income_before_tax_9	26175	TMEM251	0.868138158757079	predicted
STRING	STRING	Average_total_household_income_before_tax	Non-disease Trait	5000	Average_total_household_income_before_tax_9	29799	YPEL1	0.983901354913982	predicted
STRING	STRING	Average_total_household_income_before_tax	Non-disease Trait	5000	Average_total_household_income_before_tax_8	51343	FZR1	0.97512113371788	predicted
STRING	STRING	Average_total_household_income_before_tax	Non-disease Trait	5000	Average_total_household_income_before_tax_2	54853	WDR55	0.998875423206169	seed
STRING	STRING	Average_total_household_income_before_tax	Non-disease Trait	5000	Average_total_household_income_before_tax_2	55152	DALRD3	0.998081755117491	seed
STRING	STRING	Average_total_household_income_before_tax	Non-disease Trait	5000	Average_total_household_income_before_tax_3	55170	PRMT6	0.999220023961618	seed
STRING	STRING	Average_total_household_income_before_tax	Non-disease Trait	5000	Average_total_household_income_before_tax_9	55197	RPRD1A	0.915042144145693	predicted
STRING	STRING	Average_total_household_income_before_tax	Non-disease Trait	5000	Average_total_household_income_before_tax_2	55621	TRMT1	0.998168527668373	seed
STRING	STRING	Average_total_household_income_before_tax	Non-disease Trait	5000	Average_total_household_income_before_tax_5	55647	RAB20	0.920557097683719	predicted
STRING	STRING	Average_total_household_income_before_tax	Non-disease Trait	5000	Average_total_household_income_before_tax_3	55716	LMBR1L	0.997686736885321	seed
STRING	STRING	Average_total_household_income_before_tax	Non-disease Trait	5000	Average_total_household_income_before_tax_2	55794	DDX28	0.998842982692678	seed
STRING	STRING	Average_total_household_income_before_tax	Non-disease Trait	5000	Average_total_household_income_before_tax_1	56101	PCDHGB5	0.87619391744004	predicted
STRING	STRING	Average_total_household_income_before_tax	Non-disease Trait	5000	Average_total_household_income_before_tax_3	56341	PRMT8	0.998955792718277	predicted
STRING	STRING	Average_total_household_income_before_tax	Non-disease Trait	5000	Average_total_household_income_before_tax_2	57662	CAMSAP3	0.996653145413648	predicted
STRING	STRING	Average_total_household_income_before_tax	Non-disease Trait	5000	Average_total_household_income_before_tax_5	60412	EXOC4	0.998685914254838	seed
STRING	STRING	Average_total_household_income_before_tax	Non-disease Trait	5000	Average_total_household_income_before_tax_3	84962	AJUBA	0.99891532885807	seed
STRING	STRING	Average_total_household_income_before_tax	Non-disease Trait	5000	Average_total_household_income_before_tax_7	90324	CCDC97	0.975886054190075	predicted
STRING	STRING	Average_total_household_income_before_tax	Non-disease Trait	5000	Average_total_household_income_before_tax_8	135892	TRIM50	0.931243109660811	predicted
STRING	STRING	Average_total_household_income_before_tax	Non-disease Trait	5000	Average_total_household_income_before_tax_7	494143	CHAC2	0.926513485044658	predicted
STRING	STRING	Average_total_household_income_before_tax	Non-disease Trait	5000	Average_total_household_income_before_tax_7	645073	GAGE12G	0.930210387654604	predicted
STRING	STRING	Average_total_household_income_before_tax	Non-disease Trait	5000	Average_total_household_income_before_tax_7	729428	GAGE12B	0.826219791365184	predicted
STRING	STRING	Average_total_household_income_before_tax	Non-disease Trait	5000	Average_total_household_income_before_tax_7	729447	GAGE2A	0.920151475531774	predicted
STRING	STRING	Average_total_household_income_before_tax	Non-disease Trait	5000	Average_total_household_income_before_tax_7	100008586	GAGE12F	0.996134303931065	predicted
STRING	STRING	Average_total_household_income_before_tax	Non-disease Trait	5000	Average_total_household_income_before_tax_8	899	CCNF	0.998222511862169	seed
STRING	STRING	Average_total_household_income_before_tax	Non-disease Trait	5000	Average_total_household_income_before_tax_4	1826	DSCAM	0.913444027558699	predicted
STRING	STRING	Average_total_household_income_before_tax	Non-disease Trait	5000	Average_total_household_income_before_tax_2	3042	HBM	0.997726030539419	seed
STRING	STRING	Average_total_household_income_before_tax	Non-disease Trait	5000	Average_total_household_income_before_tax_2	3049	HBQ1	0.996968380581107	seed
STRING	STRING	Average_total_household_income_before_tax	Non-disease Trait	5000	Average_total_household_income_before_tax_1	10991	SLC38A3	0.99783045712459	seed
STRING	STRING	Average_total_household_income_before_tax	Non-disease Trait	5000	Average_total_household_income_before_tax_3	11200	CHEK2	0.999176166626702	seed
STRING	STRING	Average_total_household_income_before_tax	Non-disease Trait	5000	Average_total_household_income_before_tax_3	23411	SIRT1	0.99904245136015	seed
STRING	STRING	Average_total_household_income_before_tax	Non-disease Trait	5000	Average_total_household_income_before_tax_2	51091	SEPSECS	0.998211753468846	seed
STRING	STRING	Average_total_household_income_before_tax	Non-disease Trait	5000	Average_total_household_income_before_tax_2	51631	LUC7L2	0.997052121476849	predicted
STRING	STRING	Average_total_household_income_before_tax	Non-disease Trait	5000	Average_total_household_income_before_tax_2	55692	LUC7L	0.998719355280917	seed
STRING	STRING	Average_total_household_income_before_tax	Non-disease Trait	5000	Average_total_household_income_before_tax_8	57448	BIRC6	0.999072746462201	seed
STRING	STRING	Average_total_household_income_before_tax	Non-disease Trait	5000	Average_total_household_income_before_tax_8	63893	UBE2O	0.996432570850918	predicted
STRING	STRING	Average_total_household_income_before_tax	Non-disease Trait	5000	Average_total_household_income_before_tax_3	64599	GIGYF1	0.961328065923312	predicted
STRING	STRING	Average_total_household_income_before_tax	Non-disease Trait	5000	Average_total_household_income_before_tax_3	84148	KAT8	0.99944790462029	seed
STRING	STRING	Average_total_household_income_before_tax	Non-disease Trait	5000	Average_total_household_income_before_tax_1	122011	CSNK1A1L	0.997363203763275	seed
STRING	STRING	Average_total_household_income_before_tax	Non-disease Trait	5000	Average_total_household_income_before_tax_4	407738	TAFA1	0.990599419752907	predicted
STRING	STRING	Average_total_household_income_before_tax	Non-disease Trait	5000	Average_total_household_income_before_tax_2	100996928	FMC1-LUC7L2	0.9965328106733	predicted
STRING	STRING	Average_total_household_income_before_tax	Non-disease Trait	5000	Average_total_household_income_before_tax_3	1017	CDK2	0.999107599565167	seed
STRING	STRING	Average_total_household_income_before_tax	Non-disease Trait	5000	Average_total_household_income_before_tax_2	2107	ETF1	0.999282883746192	seed
STRING	STRING	Average_total_household_income_before_tax	Non-disease Trait	5000	Average_total_household_income_before_tax_2	3313	HSPA9	0.998797785644103	seed
STRING	STRING	Average_total_household_income_before_tax	Non-disease Trait	5000	Average_total_household_income_before_tax_6	3831	KLC1	0.864863521708836	predicted
STRING	STRING	Average_total_household_income_before_tax	Non-disease Trait	5000	Average_total_household_income_before_tax_2	4695	NDUFA2	0.997981326041039	seed
STRING	STRING	Average_total_household_income_before_tax	Non-disease Trait	5000	Average_total_household_income_before_tax_1	5571	PRKAG1	0.999081261904234	seed
STRING	STRING	Average_total_household_income_before_tax	Non-disease Trait	5000	Average_total_household_income_before_tax_6	6499	SKIV2L	0.872300592511435	predicted
STRING	STRING	Average_total_household_income_before_tax	Non-disease Trait	5000	Average_total_household_income_before_tax_2	7162	TPBG	0.905952919105698	predicted
STRING	STRING	Average_total_household_income_before_tax	Non-disease Trait	5000	Average_total_household_income_before_tax_2	7919	DDX39B	0.999453298274133	seed
STRING	STRING	Average_total_household_income_before_tax	Non-disease Trait	5000	Average_total_household_income_before_tax_2	8661	EIF3A	0.992637917293857	predicted
STRING	STRING	Average_total_household_income_before_tax	Non-disease Trait	5000	Average_total_household_income_before_tax_2	8663	EIF3C	0.883419544487914	predicted
STRING	STRING	Average_total_household_income_before_tax	Non-disease Trait	5000	Average_total_household_income_before_tax_8	8697	CDC23	0.999121763097269	seed
STRING	STRING	Average_total_household_income_before_tax	Non-disease Trait	5000	Average_total_household_income_before_tax_8	8881	CDC16	0.988925248409939	predicted
STRING	STRING	Average_total_household_income_before_tax	Non-disease Trait	5000	Average_total_household_income_before_tax_2	9054	NFS1	0.999131995440542	seed
STRING	STRING	Average_total_household_income_before_tax	Non-disease Trait	5000	Average_total_household_income_before_tax_2	9617	MTRF1	0.816708065320963	predicted
STRING	STRING	Average_total_household_income_before_tax	Non-disease Trait	5000	Average_total_household_income_before_tax_3	10055	SAE1	0.87501487108834	predicted
STRING	STRING	Average_total_household_income_before_tax	Non-disease Trait	5000	Average_total_household_income_before_tax_3	10419	PRMT5	0.999555291299484	seed
STRING	STRING	Average_total_household_income_before_tax	Non-disease Trait	5000	Average_total_household_income_before_tax_2	10978	CLP1	0.998868914825906	seed
STRING	STRING	Average_total_household_income_before_tax	Non-disease Trait	5000	Average_total_household_income_before_tax_8	23331	TTC28	0.998352982257114	seed
STRING	STRING	Average_total_household_income_before_tax	Non-disease Trait	5000	Average_total_household_income_before_tax_2	23438	HARS2	0.997257968722135	seed
STRING	STRING	Average_total_household_income_before_tax	Non-disease Trait	5000	Average_total_household_income_before_tax_8	29945	ANAPC4	0.989925402786751	predicted
STRING	STRING	Average_total_household_income_before_tax	Non-disease Trait	5000	Average_total_household_income_before_tax_2	51409	HEMK1	0.999116044488839	seed
STRING	STRING	Average_total_household_income_before_tax	Non-disease Trait	5000	Average_total_household_income_before_tax_8	51433	ANAPC5	0.904267230614969	predicted
STRING	STRING	Average_total_household_income_before_tax	Non-disease Trait	5000	Average_total_household_income_before_tax_8	51434	ANAPC7	0.909817341305763	predicted
STRING	STRING	Average_total_household_income_before_tax	Non-disease Trait	5000	Average_total_household_income_before_tax_8	51529	ANAPC11	0.905225019645971	predicted
STRING	STRING	Average_total_household_income_before_tax	Non-disease Trait	5000	Average_total_household_income_before_tax_2	54516	MTRF1L	0.982989423237802	predicted
STRING	STRING	Average_total_household_income_before_tax	Non-disease Trait	5000	Average_total_household_income_before_tax_2	54974	THG1L	0.973586432575649	predicted
STRING	STRING	Average_total_household_income_before_tax	Non-disease Trait	5000	Average_total_household_income_before_tax_2	55644	OSGEP	0.92967866666112	predicted
STRING	STRING	Average_total_household_income_before_tax	Non-disease Trait	5000	Average_total_household_income_before_tax_5	55844	PPP2R2D	0.999041411984024	seed
STRING	STRING	Average_total_household_income_before_tax	Non-disease Trait	5000	Average_total_household_income_before_tax_2	57176	VARS2	0.999053625878869	seed
STRING	STRING	Average_total_household_income_before_tax	Non-disease Trait	5000	Average_total_household_income_before_tax_6	63943	FKBPL	0.9987119736547	predicted
STRING	STRING	Average_total_household_income_before_tax	Non-disease Trait	5000	Average_total_household_income_before_tax_8	64682	ANAPC1	0.842116601951264	predicted
STRING	STRING	Average_total_household_income_before_tax	Non-disease Trait	5000	Average_total_household_income_before_tax_3	79726	WDR59	0.997274339578832	predicted
STRING	STRING	Average_total_household_income_before_tax	Non-disease Trait	5000	Average_total_household_income_before_tax_2	91574	C12orf65	0.997439908135291	seed
STRING	STRING	Average_total_household_income_before_tax	Non-disease Trait	5000	Average_total_household_income_before_tax_3	92797	HELB	0.938543990691927	predicted
STRING	STRING	Average_total_household_income_before_tax	Non-disease Trait	5000	Average_total_household_income_before_tax_1	121268	RHEBL1	0.99760861295081	seed
STRING	STRING	Average_total_household_income_before_tax	Non-disease Trait	5000	Average_total_household_income_before_tax_2	124540	MSI2	0.999387634382963	seed
STRING	STRING	Average_total_household_income_before_tax	Non-disease Trait	5000	Average_total_household_income_before_tax_2	128308	MRPL55	0.97183370618595	predicted
STRING	STRING	Average_total_household_income_before_tax	Non-disease Trait	5000	Average_total_household_income_before_tax_2	134510	UBLCP1	0.990910570157218	predicted
STRING	STRING	Average_total_household_income_before_tax	Non-disease Trait	5000	Average_total_household_income_before_tax_5	161253	REM2	0.981230200776594	predicted
STRING	STRING	Average_total_household_income_before_tax	Non-disease Trait	5000	Average_total_household_income_before_tax_3	164832	LONRF2	0.999151032275119	seed
STRING	STRING	Average_total_household_income_before_tax	Non-disease Trait	5000	Average_total_household_income_before_tax_2	219402	MTIF3	0.871174517097749	predicted
STRING	STRING	Average_total_household_income_before_tax	Non-disease Trait	5000	Average_total_household_income_before_tax_3	254394	MCM9	0.997977804621781	seed
STRING	STRING	Average_total_household_income_before_tax	Non-disease Trait	5000	Average_total_household_income_before_tax_5	285989	ZNF789	0.987674801029973	predicted
STRING	STRING	Average_total_household_income_before_tax	Non-disease Trait	5000	Average_total_household_income_before_tax_2	728689	EIF3CL	0.998638949627895	seed
STRING	STRING	Average_total_household_income_before_tax	Non-disease Trait	5000	Average_total_household_income_before_tax_2	275	AMT	0.998165254649554	seed
STRING	STRING	Average_total_household_income_before_tax	Non-disease Trait	5000	Average_total_household_income_before_tax_4	534	ATP6V1G2	0.999289067797899	seed
STRING	STRING	Average_total_household_income_before_tax	Non-disease Trait	5000	Average_total_household_income_before_tax_3	580	BARD1	0.998345926071861	seed
STRING	STRING	Average_total_household_income_before_tax	Non-disease Trait	5000	Average_total_household_income_before_tax_4	2550	GABBR1	0.997782465566986	seed
STRING	STRING	Average_total_household_income_before_tax	Non-disease Trait	5000	Average_total_household_income_before_tax_4	2554	GABRA1	0.997725544345532	seed
STRING	STRING	Average_total_household_income_before_tax	Non-disease Trait	5000	Average_total_household_income_before_tax_4	2565	GABRG1	0.998168837851922	seed
STRING	STRING	Average_total_household_income_before_tax	Non-disease Trait	5000	Average_total_household_income_before_tax_4	6536	SLC6A9	0.998547523617968	seed
STRING	STRING	Average_total_household_income_before_tax	Non-disease Trait	5000	Average_total_household_income_before_tax_4	6616	SNAP25	0.99827944383487	seed
STRING	STRING	Average_total_household_income_before_tax	Non-disease Trait	5000	Average_total_household_income_before_tax_6	8859	STK19	0.999881360112406	seed
STRING	STRING	Average_total_household_income_before_tax	Non-disease Trait	5000	Average_total_household_income_before_tax_1	9048	ARTN	0.998473794080539	seed
STRING	STRING	Average_total_household_income_before_tax	Non-disease Trait	5000	Average_total_household_income_before_tax_5	9117	SEC22C	0.998944911040939	predicted
STRING	STRING	Average_total_household_income_before_tax	Non-disease Trait	5000	Average_total_household_income_before_tax_5	9482	STX8	0.90305543296908	predicted
STRING	STRING	Average_total_household_income_before_tax	Non-disease Trait	5000	Average_total_household_income_before_tax_4	51046	ST8SIA3	0.873284814434713	predicted
STRING	STRING	Average_total_household_income_before_tax	Non-disease Trait	5000	Average_total_household_income_before_tax_2	54882	ANKHD1	0.99971739135844	seed
STRING	STRING	Average_total_household_income_before_tax	Non-disease Trait	5000	Average_total_household_income_before_tax_3	55758	RCOR3	0.998522741927839	seed
STRING	STRING	Average_total_household_income_before_tax	Non-disease Trait	5000	Average_total_household_income_before_tax_1	83698	CALN1	0.998593186115296	seed
STRING	STRING	Average_total_household_income_before_tax	Non-disease Trait	5000	Average_total_household_income_before_tax_9	84264	HAGHL	0.999319814911899	seed
STRING	STRING	Average_total_household_income_before_tax	Non-disease Trait	5000	Average_total_household_income_before_tax_6	132158	GLYCTK	0.998788195387232	seed
STRING	STRING	Average_total_household_income_before_tax	Non-disease Trait	5000	Average_total_household_income_before_tax_3	146050	ZSCAN29	0.998913308173229	seed
STRING	STRING	Average_total_household_income_before_tax	Non-disease Trait	5000	Average_total_household_income_before_tax_9	254295	PHYHD1	0.998571688315304	seed
STRING	STRING	Average_total_household_income_before_tax	Non-disease Trait	5000	Average_total_household_income_before_tax_3	283248	RCOR2	0.959772011812179	predicted
STRING	STRING	Average_total_household_income_before_tax	Non-disease Trait	5000	Average_total_household_income_before_tax_5	404734	ANKHD1-EIF4EBP3	0.998636187468969	seed
STRING	STRING	Average_total_household_income_before_tax	Non-disease Trait	5000	Average_total_household_income_before_tax_1	659	BMPR2	0.997729622716652	seed
STRING	STRING	Average_total_household_income_before_tax	Non-disease Trait	5000	Average_total_household_income_before_tax_1	1605	DAG1	0.998669285162221	seed
STRING	STRING	Average_total_household_income_before_tax	Non-disease Trait	5000	Average_total_household_income_before_tax_4	2695	GIP	0.997367178950384	seed
STRING	STRING	Average_total_household_income_before_tax	Non-disease Trait	5000	Average_total_household_income_before_tax_5	4905	NSF	0.998489153136304	seed
STRING	STRING	Average_total_household_income_before_tax	Non-disease Trait	5000	Average_total_household_income_before_tax_3	5469	MED1	0.999179171767156	seed
STRING	STRING	Average_total_household_income_before_tax	Non-disease Trait	5000	Average_total_household_income_before_tax_1	5747	PTK2	0.998702497448441	seed
STRING	STRING	Average_total_household_income_before_tax	Non-disease Trait	5000	Average_total_household_income_before_tax_1	5792	PTPRF	0.999338823214678	seed
STRING	STRING	Average_total_household_income_before_tax	Non-disease Trait	5000	Average_total_household_income_before_tax_3	7486	WRN	0.998312732648933	seed
STRING	STRING	Average_total_household_income_before_tax	Non-disease Trait	5000	Average_total_household_income_before_tax_1	8399	PLA2G10	0.998414808749857	seed
STRING	STRING	Average_total_household_income_before_tax	Non-disease Trait	5000	Average_total_household_income_before_tax_3	9682	KDM4A	0.998378585262701	seed
STRING	STRING	Average_total_household_income_before_tax	Non-disease Trait	5000	Average_total_household_income_before_tax_3	9734	HDAC9	0.998232334772404	seed
STRING	STRING	Average_total_household_income_before_tax	Non-disease Trait	5000	Average_total_household_income_before_tax_2	10011	SRA1	0.998665805639405	seed
STRING	STRING	Average_total_household_income_before_tax	Non-disease Trait	5000	Average_total_household_income_before_tax_2	10295	BCKDK	0.998082614045864	seed
STRING	STRING	Average_total_household_income_before_tax	Non-disease Trait	5000	Average_total_household_income_before_tax_6	10554	AGPAT1	0.998955661414131	seed
STRING	STRING	Average_total_household_income_before_tax	Non-disease Trait	5000	Average_total_household_income_before_tax_3	23054	NCOA6	0.999342586799039	seed
STRING	STRING	Average_total_household_income_before_tax	Non-disease Trait	5000	Average_total_household_income_before_tax_3	23090	ZNF423	0.998732858126063	seed
STRING	STRING	Average_total_household_income_before_tax	Non-disease Trait	5000	Average_total_household_income_before_tax_2	23457	ABCB9	0.997705070107615	seed
STRING	STRING	Average_total_household_income_before_tax	Non-disease Trait	5000	Average_total_household_income_before_tax_5	25970	SH2B1	0.999038412883351	seed
STRING	STRING	Average_total_household_income_before_tax	Non-disease Trait	5000	Average_total_household_income_before_tax_2	27161	AGO2	0.99832879873454	seed
STRING	STRING	Average_total_household_income_before_tax	Non-disease Trait	5000	Average_total_household_income_before_tax_4	53829	P2RY13	0.940028880547907	predicted
STRING	STRING	Average_total_household_income_before_tax	Non-disease Trait	5000	Average_total_household_income_before_tax_5	55911	APOBR	0.998542896081165	seed
STRING	STRING	Average_total_household_income_before_tax	Non-disease Trait	5000	Average_total_household_income_before_tax_6	80736	SLC44A4	0.998663978245478	seed
STRING	STRING	Average_total_household_income_before_tax	Non-disease Trait	5000	Average_total_household_income_before_tax_5	83985	SPNS1	0.999337233673453	seed
STRING	STRING	Average_total_household_income_before_tax	Non-disease Trait	5000	Average_total_household_income_before_tax_2	96764	TGS1	0.937869218799332	predicted
STRING	STRING	Average_total_household_income_before_tax	Non-disease Trait	5000	Average_total_household_income_before_tax_4	117155	CATSPER2	0.998397200127624	seed
STRING	STRING	Average_total_household_income_before_tax	Non-disease Trait	5000	Average_total_household_income_before_tax_7	200942	KLHDC8B	0.998400051228736	seed
STRING	STRING	Average_total_household_income_before_tax	Non-disease Trait	5000	Average_total_household_income_before_tax_4	654429	LRTM2	0.908611801990672	predicted
STRING	STRING	Average_total_household_income_before_tax	Non-disease Trait	5000	Average_total_household_income_before_tax_4	481	ATP1B1	0.998962198803574	seed
STRING	STRING	Average_total_household_income_before_tax	Non-disease Trait	5000	Average_total_household_income_before_tax_2	533	ATP6V0B	0.998110996060814	seed
STRING	STRING	Average_total_household_income_before_tax	Non-disease Trait	5000	Average_total_household_income_before_tax_5	1262	CNGA4	0.98845624641558	predicted
STRING	STRING	Average_total_household_income_before_tax	Non-disease Trait	5000	Average_total_household_income_before_tax_1	1850	DUSP8	0.998777611276479	seed
STRING	STRING	Average_total_household_income_before_tax	Non-disease Trait	5000	Average_total_household_income_before_tax_6	2738	GLI4	0.931553006861185	predicted
STRING	STRING	Average_total_household_income_before_tax	Non-disease Trait	5000	Average_total_household_income_before_tax_4	7732	RNF112	0.988298959778662	predicted
STRING	STRING	Average_total_household_income_before_tax	Non-disease Trait	5000	Average_total_household_income_before_tax_4	9028	RHBDL1	0.999027918225076	seed
STRING	STRING	Average_total_household_income_before_tax	Non-disease Trait	5000	Average_total_household_income_before_tax_6	9123	SLC16A3	0.99697469572916	seed
STRING	STRING	Average_total_household_income_before_tax	Non-disease Trait	5000	Average_total_household_income_before_tax_4	9324	HMGN3	0.998638259167479	seed
STRING	STRING	Average_total_household_income_before_tax	Non-disease Trait	5000	Average_total_household_income_before_tax_4	10307	APBB3	0.996833959202377	seed
STRING	STRING	Average_total_household_income_before_tax	Non-disease Trait	5000	Average_total_household_income_before_tax_4	22986	SORCS3	0.999895685660493	seed
STRING	STRING	Average_total_household_income_before_tax	Non-disease Trait	5000	Average_total_household_income_before_tax_4	30819	KCNIP2	0.998341694217926	seed
STRING	STRING	Average_total_household_income_before_tax	Non-disease Trait	5000	Average_total_household_income_before_tax_4	56666	PANX2	0.999251557777672	seed
STRING	STRING	Average_total_household_income_before_tax	Non-disease Trait	5000	Average_total_household_income_before_tax_1	56904	SH3GLB2	0.998830346907678	seed
STRING	STRING	Average_total_household_income_before_tax	Non-disease Trait	5000	Average_total_household_income_before_tax_5	57537	SORCS2	0.998687106728254	seed
STRING	STRING	Average_total_household_income_before_tax	Non-disease Trait	5000	Average_total_household_income_before_tax_1	57600	FNIP2	0.998303845654044	seed
STRING	STRING	Average_total_household_income_before_tax	Non-disease Trait	5000	Average_total_household_income_before_tax_5	57799	RAB40C	0.999019548703736	seed
STRING	STRING	Average_total_household_income_before_tax	Non-disease Trait	5000	Average_total_household_income_before_tax_4	79739	TTLL7	0.968269769676498	predicted
STRING	STRING	Average_total_household_income_before_tax	Non-disease Trait	5000	Average_total_household_income_before_tax_1	79993	ELOVL7	0.999217626500101	seed
STRING	STRING	Average_total_household_income_before_tax	Non-disease Trait	5000	Average_total_household_income_before_tax_1	83697	SLC4A9	0.99792543346029	seed
STRING	STRING	Average_total_household_income_before_tax	Non-disease Trait	5000	Average_total_household_income_before_tax_3	84547	PGBD1	0.999499226673764	seed
STRING	STRING	Average_total_household_income_before_tax	Non-disease Trait	5000	Average_total_household_income_before_tax_5	92999	ZBTB47	0.999992776022397	predicted
STRING	STRING	Average_total_household_income_before_tax	Non-disease Trait	5000	Average_total_household_income_before_tax_2	113802	HENMT1	0.964902769758533	predicted
STRING	STRING	Average_total_household_income_before_tax	Non-disease Trait	5000	Average_total_household_income_before_tax_4	114783	LMTK3	0.991846191744522	predicted
STRING	STRING	Average_total_household_income_before_tax	Non-disease Trait	5000	Average_total_household_income_before_tax_8	146330	FBXL16	0.999486000998404	seed
STRING	STRING	Average_total_household_income_before_tax	Non-disease Trait	5000	Average_total_household_income_before_tax_1	254531	LPCAT4	0.998484650501204	seed
STRING	STRING	Average_total_household_income_before_tax	Non-disease Trait	5000	Average_total_household_income_before_tax_5	257364	SNX33	0.973689579420711	predicted
STRING	STRING	Average_total_household_income_before_tax	Non-disease Trait	5000	Average_total_household_income_before_tax_9	342979	PALM3	0.998287739153768	seed
STRING	STRING	Average_total_household_income_before_tax	Non-disease Trait	5000	Average_total_household_income_before_tax_4	727800	RNF208	0.989461925079497	predicted
STRING	STRING	Average_total_household_income_before_tax	Non-disease Trait	5000	Average_total_household_income_before_tax_4	111188157	LYNX1-SLURP2	0.909333256844972	predicted
STRING	STRING	Average_total_household_income_before_tax	Non-disease Trait	5000	Average_total_household_income_before_tax_4	1795	DOCK3	0.999475376002142	seed
STRING	STRING	Average_total_household_income_before_tax	Non-disease Trait	5000	Average_total_household_income_before_tax_3	6599	SMARCC1	0.999265550436765	seed
STRING	STRING	Average_total_household_income_before_tax	Non-disease Trait	5000	Average_total_household_income_before_tax_3	6601	SMARCC2	0.998849260944428	seed
STRING	STRING	Average_total_household_income_before_tax	Non-disease Trait	5000	Average_total_household_income_before_tax_9	7840	ALMS1	0.998885027451988	seed
STRING	STRING	Average_total_household_income_before_tax	Non-disease Trait	5000	Average_total_household_income_before_tax_4	8927	BSN	0.998695068947494	seed
STRING	STRING	Average_total_household_income_before_tax	Non-disease Trait	5000	Average_total_household_income_before_tax_5	9091	PIGQ	0.998890979968882	seed
STRING	STRING	Average_total_household_income_before_tax	Non-disease Trait	5000	Average_total_household_income_before_tax_5	25771	TBC1D22A	0.99971814230944	predicted
STRING	STRING	Average_total_household_income_before_tax	Non-disease Trait	5000	Average_total_household_income_before_tax_5	54842	MFSD6	0.967788287266151	predicted
STRING	STRING	Average_total_household_income_before_tax	Non-disease Trait	5000	Average_total_household_income_before_tax_5	55633	TBC1D22B	0.999978693838059	predicted
STRING	STRING	Average_total_household_income_before_tax	Non-disease Trait	5000	Average_total_household_income_before_tax_4	57463	AMIGO1	0.864211917611947	predicted
STRING	STRING	Average_total_household_income_before_tax	Non-disease Trait	5000	Average_total_household_income_before_tax_4	57497	LRFN2	0.998510399520573	predicted
STRING	STRING	Average_total_household_income_before_tax	Non-disease Trait	5000	Average_total_household_income_before_tax_4	79838	TMC5	0.988163786639034	predicted
STRING	STRING	Average_total_household_income_before_tax	Non-disease Trait	5000	Average_total_household_income_before_tax_4	79937	CNTNAP3	0.934134040719274	predicted
STRING	STRING	Average_total_household_income_before_tax	Non-disease Trait	5000	Average_total_household_income_before_tax_4	84622	ZNF594	0.888337908397839	predicted
STRING	STRING	Average_total_household_income_before_tax	Non-disease Trait	5000	Average_total_household_income_before_tax_4	114800	CCDC85A	0.998662421170404	seed
STRING	STRING	Average_total_household_income_before_tax	Non-disease Trait	5000	Average_total_household_income_before_tax_3	138151	NACC2	0.983721162504192	predicted
STRING	STRING	Average_total_household_income_before_tax	Non-disease Trait	5000	Average_total_household_income_before_tax_3	219749	ZNF25	0.841023122430161	predicted
STRING	STRING	Average_total_household_income_before_tax	Non-disease Trait	5000	Average_total_household_income_before_tax_5	283849	EXOC3L1	0.827251761071571	predicted
STRING	STRING	Average_total_household_income_before_tax	Non-disease Trait	5000	Average_total_household_income_before_tax_2	4931	NVL	0.990439385091867	predicted
STRING	STRING	Average_total_household_income_before_tax	Non-disease Trait	5000	Average_total_household_income_before_tax_8	8555	CDC14B	0.998550329047735	seed
STRING	STRING	Average_total_household_income_before_tax	Non-disease Trait	5000	Average_total_household_income_before_tax_2	11273	ATXN2L	0.999863124694062	seed
STRING	STRING	Average_total_household_income_before_tax	Non-disease Trait	5000	Average_total_household_income_before_tax_4	24141	LAMP5	0.820368732345096	predicted
STRING	STRING	Average_total_household_income_before_tax	Non-disease Trait	5000	Average_total_household_income_before_tax_1	26229	B3GAT3	0.99834832578892	seed
STRING	STRING	Average_total_household_income_before_tax	Non-disease Trait	5000	Average_total_household_income_before_tax_2	27304	MOCS3	0.87781917194915	predicted
STRING	STRING	Average_total_household_income_before_tax	Non-disease Trait	5000	Average_total_household_income_before_tax_5	54536	EXOC6	0.993580109728707	predicted
STRING	STRING	Average_total_household_income_before_tax	Non-disease Trait	5000	Average_total_household_income_before_tax_4	57156	TMEM63C	0.998543668377712	seed
STRING	STRING	Average_total_household_income_before_tax	Non-disease Trait	5000	Average_total_household_income_before_tax_8	79781	IQCA1	0.888826517537503	predicted
STRING	STRING	Average_total_household_income_before_tax	Non-disease Trait	5000	Average_total_household_income_before_tax_2	80219	COQ10B	0.851823950084838	predicted
STRING	STRING	Average_total_household_income_before_tax	Non-disease Trait	5000	Average_total_household_income_before_tax_2	150274	HSCB	0.998365317519587	seed
STRING	STRING	Average_total_household_income_before_tax	Non-disease Trait	5000	Average_total_household_income_before_tax_6	1955	MEGF9	0.882386937046272	predicted
STRING	STRING	Average_total_household_income_before_tax	Non-disease Trait	5000	Average_total_household_income_before_tax_2	1965	EIF2S1	0.998383213180269	seed
STRING	STRING	Average_total_household_income_before_tax	Non-disease Trait	5000	Average_total_household_income_before_tax_3	2968	GTF2H4	0.999007669745824	seed
STRING	STRING	Average_total_household_income_before_tax	Non-disease Trait	5000	Average_total_household_income_before_tax_6	3107	HLA-C	0.999145459529333	seed
STRING	STRING	Average_total_household_income_before_tax	Non-disease Trait	5000	Average_total_household_income_before_tax_6	4050	LTB	0.999314477296132	seed
STRING	STRING	Average_total_household_income_before_tax	Non-disease Trait	5000	Average_total_household_income_before_tax_3	4343	MOV10	0.949711809265407	predicted
STRING	STRING	Average_total_household_income_before_tax	Non-disease Trait	5000	Average_total_household_income_before_tax_6	4795	NFKBIL1	0.999352774846984	seed
STRING	STRING	Average_total_household_income_before_tax	Non-disease Trait	5000	Average_total_household_income_before_tax_1	6789	STK4	0.999234026878697	seed
STRING	STRING	Average_total_household_income_before_tax	Non-disease Trait	5000	Average_total_household_income_before_tax_6	6992	PPP1R11	0.999995162315424	predicted
STRING	STRING	Average_total_household_income_before_tax	Non-disease Trait	5000	Average_total_household_income_before_tax_6	7936	NELFE	0.999086567229538	seed
STRING	STRING	Average_total_household_income_before_tax	Non-disease Trait	5000	Average_total_household_income_before_tax_1	8681	JMJD7-PLA2G4B	0.835876416874157	predicted
STRING	STRING	Average_total_household_income_before_tax	Non-disease Trait	5000	Average_total_household_income_before_tax_5	8729	GBF1	0.999138150414844	seed
STRING	STRING	Average_total_household_income_before_tax	Non-disease Trait	5000	Average_total_household_income_before_tax_2	9443	MED7	0.996061881590184	predicted
STRING	STRING	Average_total_household_income_before_tax	Non-disease Trait	5000	Average_total_household_income_before_tax_3	9739	SETD1A	0.995563286332198	predicted
STRING	STRING	Average_total_household_income_before_tax	Non-disease Trait	5000	Average_total_household_income_before_tax_3	10054	UBA2	0.95445570406648	predicted
STRING	STRING	Average_total_household_income_before_tax	Non-disease Trait	5000	Average_total_household_income_before_tax_8	10533	ATG7	0.998411005319292	seed
STRING	STRING	Average_total_household_income_before_tax	Non-disease Trait	5000	Average_total_household_income_before_tax_3	10919	EHMT2	0.998384835649834	seed
STRING	STRING	Average_total_household_income_before_tax	Non-disease Trait	5000	Average_total_household_income_before_tax_2	22907	DHX30	0.998519195825142	seed
STRING	STRING	Average_total_household_income_before_tax	Non-disease Trait	5000	Average_total_household_income_before_tax_3	25842	ASF1A	0.99873660885418	seed
STRING	STRING	Average_total_household_income_before_tax	Non-disease Trait	5000	Average_total_household_income_before_tax_2	27335	EIF3K	0.888610396135616	predicted
STRING	STRING	Average_total_household_income_before_tax	Non-disease Trait	5000	Average_total_household_income_before_tax_4	29942	PURG	0.99584361382145	seed
STRING	STRING	Average_total_household_income_before_tax	Non-disease Trait	5000	Average_total_household_income_before_tax_2	55139	ANKZF1	0.819207106139258	predicted
STRING	STRING	Average_total_household_income_before_tax	Non-disease Trait	5000	Average_total_household_income_before_tax_2	55291	PPP6R3	0.998336234831117	seed
STRING	STRING	Average_total_household_income_before_tax	Non-disease Trait	5000	Average_total_household_income_before_tax_2	57819	LSM2	0.999147974579768	seed
STRING	STRING	Average_total_household_income_before_tax	Non-disease Trait	5000	Average_total_household_income_before_tax_6	79897	RPP21	0.945667035347342	predicted
STRING	STRING	Average_total_household_income_before_tax	Non-disease Trait	5000	Average_total_household_income_before_tax_6	80352	RNF39	0.987934736497471	predicted
STRING	STRING	Average_total_household_income_before_tax	Non-disease Trait	5000	Average_total_household_income_before_tax_6	80742	PRR3	0.991474738381179	predicted
STRING	STRING	Average_total_household_income_before_tax	Non-disease Trait	5000	Average_total_household_income_before_tax_6	80864	EGFL8	0.99885153392922	predicted
STRING	STRING	Average_total_household_income_before_tax	Non-disease Trait	5000	Average_total_household_income_before_tax_3	83990	BRIP1	0.998201688962492	seed
STRING	STRING	Average_total_household_income_before_tax	Non-disease Trait	5000	Average_total_household_income_before_tax_2	90957	DHX57	0.841788490952923	predicted
STRING	STRING	Average_total_household_income_before_tax	Non-disease Trait	5000	Average_total_household_income_before_tax_6	137695	TMEM68	0.846176864796168	predicted
STRING	STRING	Average_total_household_income_before_tax	Non-disease Trait	5000	Average_total_household_income_before_tax_3	387032	ZKSCAN4	0.981456283915542	predicted
STRING	STRING	Average_total_household_income_before_tax	Non-disease Trait	5000	Average_total_household_income_before_tax_6	401250	MCCD1	0.999411649961901	seed
STRING	STRING	Average_total_household_income_before_tax	Non-disease Trait	5000	Average_total_household_income_before_tax_4	728215	FAM155A	0.999806347896517	predicted
STRING	STRING	Average_total_household_income_before_tax	Non-disease Trait	5000	Average_total_household_income_before_tax_2	100529241	HSPE1-MOB4	0.94683373419061	predicted
STRING	STRING	Average_total_household_income_before_tax	Non-disease Trait	5000	Average_total_household_income_before_tax_5	1296	COL8A2	0.997508369902583	seed
STRING	STRING	Average_total_household_income_before_tax	Non-disease Trait	5000	Average_total_household_income_before_tax_4	1394	CRHR1	0.998388986521334	seed
STRING	STRING	Average_total_household_income_before_tax	Non-disease Trait	5000	Average_total_household_income_before_tax_3	1820	ARID3A	0.998941013797585	seed
STRING	STRING	Average_total_household_income_before_tax	Non-disease Trait	5000	Average_total_household_income_before_tax_1	2779	GNAT1	0.997324922805871	seed
STRING	STRING	Average_total_household_income_before_tax	Non-disease Trait	5000	Average_total_household_income_before_tax_4	3769	KCNJ13	0.996856548015316	seed
STRING	STRING	Average_total_household_income_before_tax	Non-disease Trait	5000	Average_total_household_income_before_tax_4	6094	ROM1	0.997873918451643	seed
STRING	STRING	Average_total_household_income_before_tax	Non-disease Trait	5000	Average_total_household_income_before_tax_5	10227	MFSD10	0.999027841204212	seed
STRING	STRING	Average_total_household_income_before_tax	Non-disease Trait	5000	Average_total_household_income_before_tax_9	10806	SDCCAG8	0.998773044235137	seed
STRING	STRING	Average_total_household_income_before_tax	Non-disease Trait	5000	Average_total_household_income_before_tax_4	22999	RIMS1	0.999004232053663	seed
STRING	STRING	Average_total_household_income_before_tax	Non-disease Trait	5000	Average_total_household_income_before_tax_4	23093	TTLL5	0.999189713733462	seed
STRING	STRING	Average_total_household_income_before_tax	Non-disease Trait	5000	Average_total_household_income_before_tax_8	23194	FBXL7	0.978795910172566	predicted
STRING	STRING	Average_total_household_income_before_tax	Non-disease Trait	5000	Average_total_household_income_before_tax_4	54714	CNGB3	0.997370911729856	seed
STRING	STRING	Average_total_household_income_before_tax	Non-disease Trait	5000	Average_total_household_income_before_tax_2	81892	SLIRP	0.931290224454156	predicted
STRING	STRING	Average_total_household_income_before_tax	Non-disease Trait	5000	Average_total_household_income_before_tax_4	84830	ADTRP	0.99874412886159	seed
STRING	STRING	Average_total_household_income_before_tax	Non-disease Trait	5000	Average_total_household_income_before_tax_7	113277	TMEM106A	0.921282070596634	predicted
STRING	STRING	Average_total_household_income_before_tax	Non-disease Trait	5000	Average_total_household_income_before_tax_2	204962	SLC44A5	0.922097767921698	predicted
STRING	STRING	Average_total_household_income_before_tax	Non-disease Trait	5000	Average_total_household_income_before_tax_4	254173	TTLL10	0.99280937971398	predicted
STRING	STRING	Average_total_household_income_before_tax	Non-disease Trait	5000	Average_total_household_income_before_tax_5	665	BNIP3L	0.99811598049501	seed
STRING	STRING	Average_total_household_income_before_tax	Non-disease Trait	5000	Average_total_household_income_before_tax_1	862	RUNX1T1	0.998622079028812	seed
STRING	STRING	Average_total_household_income_before_tax	Non-disease Trait	5000	Average_total_household_income_before_tax_6	930	CD19	0.998831902255955	seed
STRING	STRING	Average_total_household_income_before_tax	Non-disease Trait	5000	Average_total_household_income_before_tax_1	1000	CDH2	0.998855555519728	seed
STRING	STRING	Average_total_household_income_before_tax	Non-disease Trait	5000	Average_total_household_income_before_tax_1	1002	CDH4	0.999661859242037	seed
STRING	STRING	Average_total_household_income_before_tax	Non-disease Trait	5000	Average_total_household_income_before_tax_3	1104	RCC1	0.998826753024859	seed
STRING	STRING	Average_total_household_income_before_tax	Non-disease Trait	5000	Average_total_household_income_before_tax_8	1154	CISH	0.997829701700705	seed
STRING	STRING	Average_total_household_income_before_tax	Non-disease Trait	5000	Average_total_household_income_before_tax_2	1434	CSE1L	0.99894253052862	seed
STRING	STRING	Average_total_household_income_before_tax	Non-disease Trait	5000	Average_total_household_income_before_tax_1	1500	CTNND1	0.999010310905078	seed
STRING	STRING	Average_total_household_income_before_tax	Non-disease Trait	5000	Average_total_household_income_before_tax_3	1616	DAXX	0.999120880083115	seed
STRING	STRING	Average_total_household_income_before_tax	Non-disease Trait	5000	Average_total_household_income_before_tax_1	1627	DBN1	0.998869272252391	seed
STRING	STRING	Average_total_household_income_before_tax	Non-disease Trait	5000	Average_total_household_income_before_tax_1	1729	DIAPH1	0.998829250552016	seed
STRING	STRING	Average_total_household_income_before_tax	Non-disease Trait	5000	Average_total_household_income_before_tax_1	1946	EFNA5	0.998760797635115	seed
STRING	STRING	Average_total_household_income_before_tax	Non-disease Trait	5000	Average_total_household_income_before_tax_1	1951	CELSR3	0.998732220586041	seed
STRING	STRING	Average_total_household_income_before_tax	Non-disease Trait	5000	Average_total_household_income_before_tax_3	2122	MECOM	0.998394304223956	seed
STRING	STRING	Average_total_household_income_before_tax	Non-disease Trait	5000	Average_total_household_income_before_tax_1	2322	FLT3	0.998662068579635	seed
STRING	STRING	Average_total_household_income_before_tax	Non-disease Trait	5000	Average_total_household_income_before_tax_6	3305	HSPA1L	0.99855254383267	seed
STRING	STRING	Average_total_household_income_before_tax	Non-disease Trait	5000	Average_total_household_income_before_tax_6	3799	KIF5B	0.998798358222894	seed
STRING	STRING	Average_total_household_income_before_tax	Non-disease Trait	5000	Average_total_household_income_before_tax_1	3899	AFF3	0.9990323582934	seed
STRING	STRING	Average_total_household_income_before_tax	Non-disease Trait	5000	Average_total_household_income_before_tax_1	4066	LYL1	0.997321688638229	seed
STRING	STRING	Average_total_household_income_before_tax	Non-disease Trait	5000	Average_total_household_income_before_tax_3	4084	MXD1	0.998695371390543	seed
STRING	STRING	Average_total_household_income_before_tax	Non-disease Trait	5000	Average_total_household_income_before_tax_3	4211	MEIS1	0.998317441426753	seed
STRING	STRING	Average_total_household_income_before_tax	Non-disease Trait	5000	Average_total_household_income_before_tax_2	4440	MSI1	0.964818614657495	predicted
STRING	STRING	Average_total_household_income_before_tax	Non-disease Trait	5000	Average_total_household_income_before_tax_1	4486	MST1R	0.998740008966981	seed
STRING	STRING	Average_total_household_income_before_tax	Non-disease Trait	5000	Average_total_household_income_before_tax_1	4821	NKX2-2	0.998303163927402	seed
STRING	STRING	Average_total_household_income_before_tax	Non-disease Trait	5000	Average_total_household_income_before_tax_9	5108	PCM1	0.998234058047895	seed
STRING	STRING	Average_total_household_income_before_tax	Non-disease Trait	5000	Average_total_household_income_before_tax_1	5287	PIK3C2B	0.998440294198508	seed
STRING	STRING	Average_total_household_income_before_tax	Non-disease Trait	5000	Average_total_household_income_before_tax_1	5587	PRKD1	0.997955697341673	seed
STRING	STRING	Average_total_household_income_before_tax	Non-disease Trait	5000	Average_total_household_income_before_tax_1	5775	PTPN4	0.995387593014543	predicted
STRING	STRING	Average_total_household_income_before_tax	Non-disease Trait	5000	Average_total_household_income_before_tax_1	5786	PTPRA	0.99032174296774	predicted
STRING	STRING	Average_total_household_income_before_tax	Non-disease Trait	5000	Average_total_household_income_before_tax_4	5798	PTPRN	0.999073286164341	seed
STRING	STRING	Average_total_household_income_before_tax	Non-disease Trait	5000	Average_total_household_income_before_tax_4	5799	PTPRN2	0.999059507860631	seed
STRING	STRING	Average_total_household_income_before_tax	Non-disease Trait	5000	Average_total_household_income_before_tax_3	5915	RARB	0.998275884255666	seed
STRING	STRING	Average_total_household_income_before_tax	Non-disease Trait	5000	Average_total_household_income_before_tax_1	6002	RGS12	0.998522954115612	seed
STRING	STRING	Average_total_household_income_before_tax	Non-disease Trait	5000	Average_total_household_income_before_tax_1	6585	SLIT1	0.995199293545606	predicted
STRING	STRING	Average_total_household_income_before_tax	Non-disease Trait	5000	Average_total_household_income_before_tax_1	6586	SLIT3	0.998493035029062	seed
STRING	STRING	Average_total_household_income_before_tax	Non-disease Trait	5000	Average_total_household_income_before_tax_1	6666	SOX12	0.998039773462528	seed
STRING	STRING	Average_total_household_income_before_tax	Non-disease Trait	5000	Average_total_household_income_before_tax_2	6733	SRPK2	0.999465887793437	seed
STRING	STRING	Average_total_household_income_before_tax	Non-disease Trait	5000	Average_total_household_income_before_tax_1	7003	TEAD1	0.998147578997876	seed
STRING	STRING	Average_total_household_income_before_tax	Non-disease Trait	5000	Average_total_household_income_before_tax_1	7075	TIE1	0.9969445422063	seed
STRING	STRING	Average_total_household_income_before_tax	Non-disease Trait	5000	Average_total_household_income_before_tax_1	7473	WNT3	0.997159815868259	seed
STRING	STRING	Average_total_household_income_before_tax	Non-disease Trait	5000	Average_total_household_income_before_tax_1	8503	PIK3R3	0.998436120343249	seed
STRING	STRING	Average_total_household_income_before_tax	Non-disease Trait	5000	Average_total_household_income_before_tax_1	8692	HYAL2	0.988162485606724	predicted
STRING	STRING	Average_total_household_income_before_tax	Non-disease Trait	5000	Average_total_household_income_before_tax_5	8904	CPNE1	0.998299803018375	seed
STRING	STRING	Average_total_household_income_before_tax	Non-disease Trait	5000	Average_total_household_income_before_tax_1	8997	KALRN	0.998787594713414	seed
STRING	STRING	Average_total_household_income_before_tax	Non-disease Trait	5000	Average_total_household_income_before_tax_1	9051	PSTPIP1	0.998950334004573	seed
STRING	STRING	Average_total_household_income_before_tax	Non-disease Trait	5000	Average_total_household_income_before_tax_8	9306	SOCS6	0.970481067781157	predicted
STRING	STRING	Average_total_household_income_before_tax	Non-disease Trait	5000	Average_total_household_income_before_tax_1	9543	IGDCC3	0.998834391870202	seed
STRING	STRING	Average_total_household_income_before_tax	Non-disease Trait	5000	Average_total_household_income_before_tax_2	9584	RBM39	0.996529801827943	predicted
STRING	STRING	Average_total_household_income_before_tax	Non-disease Trait	5000	Average_total_household_income_before_tax_3	9656	MDC1	0.999058147339224	seed
STRING	STRING	Average_total_household_income_before_tax	Non-disease Trait	5000	Average_total_household_income_before_tax_5	9807	IP6K1	0.998911441032339	seed
STRING	STRING	Average_total_household_income_before_tax	Non-disease Trait	5000	Average_total_household_income_before_tax_1	10152	ABI2	0.999275618765274	predicted
STRING	STRING	Average_total_household_income_before_tax	Non-disease Trait	5000	Average_total_household_income_before_tax_1	10500	SEMA6C	0.827967851301344	predicted
STRING	STRING	Average_total_household_income_before_tax	Non-disease Trait	5000	Average_total_household_income_before_tax_9	10844	TUBGCP2	0.997597075141441	predicted
STRING	STRING	Average_total_household_income_before_tax	Non-disease Trait	5000	Average_total_household_income_before_tax_3	10902	BRD8	0.999520565639461	seed
STRING	STRING	Average_total_household_income_before_tax	Non-disease Trait	5000	Average_total_household_income_before_tax_1	11186	RASSF1	0.998921834495569	seed
STRING	STRING	Average_total_household_income_before_tax	Non-disease Trait	5000	Average_total_household_income_before_tax_1	22821	RASA3	0.998187958391663	seed
STRING	STRING	Average_total_household_income_before_tax	Non-disease Trait	5000	Average_total_household_income_before_tax_1	23236	PLCB1	0.998292113257761	seed
STRING	STRING	Average_total_household_income_before_tax	Non-disease Trait	5000	Average_total_household_income_before_tax_2	25987	TSKU	0.998124411320792	seed
STRING	STRING	Average_total_household_income_before_tax	Non-disease Trait	5000	Average_total_household_income_before_tax_6	27040	LAT	0.999380080082697	seed
STRING	STRING	Average_total_household_income_before_tax	Non-disease Trait	5000	Average_total_household_income_before_tax_1	50618	ITSN2	0.99946721938523	seed
STRING	STRING	Average_total_household_income_before_tax	Non-disease Trait	5000	Average_total_household_income_before_tax_1	50650	ARHGEF3	0.881295292517206	predicted
STRING	STRING	Average_total_household_income_before_tax	Non-disease Trait	5000	Average_total_household_income_before_tax_5	51277	DNAJC27	0.900429824474353	predicted
STRING	STRING	Average_total_household_income_before_tax	Non-disease Trait	5000	Average_total_household_income_before_tax_3	51283	BFAR	0.998554757950917	seed
STRING	STRING	Average_total_household_income_before_tax	Non-disease Trait	5000	Average_total_household_income_before_tax_1	51326	ARL17A	0.99879044330185	seed
STRING	STRING	Average_total_household_income_before_tax	Non-disease Trait	5000	Average_total_household_income_before_tax_7	51377	UCHL5	0.972866500880393	predicted
STRING	STRING	Average_total_household_income_before_tax	Non-disease Trait	5000	Average_total_household_income_before_tax_3	51588	PIAS4	0.847666619884939	predicted
STRING	STRING	Average_total_household_income_before_tax	Non-disease Trait	5000	Average_total_household_income_before_tax_3	51755	CDK12	0.999640750545304	seed
STRING	STRING	Average_total_household_income_before_tax	Non-disease Trait	5000	Average_total_household_income_before_tax_5	53349	ZFYVE1	0.998519318251205	seed
STRING	STRING	Average_total_household_income_before_tax	Non-disease Trait	5000	Average_total_household_income_before_tax_5	55653	BCAS4	0.995658820093724	predicted
STRING	STRING	Average_total_household_income_before_tax	Non-disease Trait	5000	Average_total_household_income_before_tax_3	55729	ATF7IP	0.999017355239152	seed
STRING	STRING	Average_total_household_income_before_tax	Non-disease Trait	5000	Average_total_household_income_before_tax_3	60468	BACH2	0.998909065400572	seed
STRING	STRING	Average_total_household_income_before_tax	Non-disease Trait	5000	Average_total_household_income_before_tax_1	63904	DUSP21	0.957461944434301	predicted
STRING	STRING	Average_total_household_income_before_tax	Non-disease Trait	5000	Average_total_household_income_before_tax_8	65264	UBE2Z	0.999450548915723	seed
STRING	STRING	Average_total_household_income_before_tax	Non-disease Trait	5000	Average_total_household_income_before_tax_2	78999	LRFN4	0.989382810430286	predicted
STRING	STRING	Average_total_household_income_before_tax	Non-disease Trait	5000	Average_total_household_income_before_tax_3	79723	SUV39H2	0.940492378497648	predicted
STRING	STRING	Average_total_household_income_before_tax	Non-disease Trait	5000	Average_total_household_income_before_tax_9	80351	TNKS2	0.81295930154218	predicted
STRING	STRING	Average_total_household_income_before_tax	Non-disease Trait	5000	Average_total_household_income_before_tax_3	80818	ZNF436	0.979868561287032	predicted
STRING	STRING	Average_total_household_income_before_tax	Non-disease Trait	5000	Average_total_household_income_before_tax_1	83543	AIF1L	0.966711812909747	predicted
STRING	STRING	Average_total_household_income_before_tax	Non-disease Trait	5000	Average_total_household_income_before_tax_3	84159	ARID5B	0.998764317233207	seed
STRING	STRING	Average_total_household_income_before_tax	Non-disease Trait	5000	Average_total_household_income_before_tax_1	84251	SGIP1	0.999641517753491	seed
STRING	STRING	Average_total_household_income_before_tax	Non-disease Trait	5000	Average_total_household_income_before_tax_5	84272	YIPF4	0.998311593985074	seed
STRING	STRING	Average_total_household_income_before_tax	Non-disease Trait	5000	Average_total_household_income_before_tax_7	84669	USP32	0.997069179927302	predicted
STRING	STRING	Average_total_household_income_before_tax	Non-disease Trait	5000	Average_total_household_income_before_tax_5	84936	ZFYVE19	0.941030468858449	predicted
STRING	STRING	Average_total_household_income_before_tax	Non-disease Trait	5000	Average_total_household_income_before_tax_2	91319	DERL3	0.998726847999005	seed
STRING	STRING	Average_total_household_income_before_tax	Non-disease Trait	5000	Average_total_household_income_before_tax_2	112611	RWDD2A	0.995298631707995	predicted
STRING	STRING	Average_total_household_income_before_tax	Non-disease Trait	5000	Average_total_household_income_before_tax_3	112939	NACC1	0.998907054546569	seed
STRING	STRING	Average_total_household_income_before_tax	Non-disease Trait	5000	Average_total_household_income_before_tax_5	115273	RAB42	0.998803338165297	seed
STRING	STRING	Average_total_household_income_before_tax	Non-disease Trait	5000	Average_total_household_income_before_tax_1	115548	FCHO2	0.905213485313341	predicted
STRING	STRING	Average_total_household_income_before_tax	Non-disease Trait	5000	Average_total_household_income_before_tax_1	117583	PARD3B	0.998681164206565	seed
STRING	STRING	Average_total_household_income_before_tax	Non-disease Trait	5000	Average_total_household_income_before_tax_4	154215	NKAIN2	0.998351812684227	seed
STRING	STRING	Average_total_household_income_before_tax	Non-disease Trait	5000	Average_total_household_income_before_tax_2	166647	ADGRA3	0.832660633016798	predicted
STRING	STRING	Average_total_household_income_before_tax	Non-disease Trait	5000	Average_total_household_income_before_tax_1	260425	MAGI3	0.997432799908476	seed
STRING	STRING	Average_total_household_income_before_tax	Non-disease Trait	5000	Average_total_household_income_before_tax_5	100506084	ARL17B	0.999998102936026	seed
STRING	STRING	Average_total_household_income_before_tax	Non-disease Trait	5000	Average_total_household_income_before_tax_1	9762	LZTS3	0.999286757277483	seed
STRING	STRING	Average_total_household_income_before_tax	Non-disease Trait	5000	Average_total_household_income_before_tax_5	84872	ZC3H10	0.999793344168354	seed
STRING	STRING	Average_total_household_income_before_tax	Non-disease Trait	5000	Average_total_household_income_before_tax_1	118471	PRAP1	0.999532453215291	predicted
STRING	STRING	Average_total_household_income_before_tax	Non-disease Trait	5000	Average_total_household_income_before_tax_2	140838	NANP	0.886376068258912	predicted
STRING	STRING	Average_total_household_income_before_tax	Non-disease Trait	5000	Average_total_household_income_before_tax_1	220002	CYB561A3	0.898602523748733	predicted
STRING	STRING	Average_total_household_income_before_tax	Non-disease Trait	5000	Average_total_household_income_before_tax_10	337879	KRTAP8-1	0.81953992766875	predicted
STRING	STRING	Average_total_household_income_before_tax	Non-disease Trait	5000	Average_total_household_income_before_tax_2	340529	PABPC1L2A	0.996924224125236	predicted
STRING	STRING	Average_total_household_income_before_tax	Non-disease Trait	5000	Average_total_household_income_before_tax_4	645974	PABPC1L2B	0.989497269674116	predicted
STRING	STRING	Average_total_household_income_before_tax	Non-disease Trait	5000	Average_total_household_income_before_tax_1	6405	SEMA3F	0.997599355943101	seed
STRING	STRING	Average_total_household_income_before_tax	Non-disease Trait	5000	Average_total_household_income_before_tax_1	25948	KBTBD2	0.940435046885772	predicted
STRING	STRING	Average_total_household_income_before_tax	Non-disease Trait	5000	Average_total_household_income_before_tax_8	26091	HERC4	0.998444642652106	seed
STRING	STRING	Average_total_household_income_before_tax	Non-disease Trait	5000	Average_total_household_income_before_tax_3	53335	BCL11A	0.999073052443823	seed
STRING	STRING	Average_total_household_income_before_tax	Non-disease Trait	5000	Average_total_household_income_before_tax_1	57688	ZSWIM6	0.998533032618766	seed
STRING	STRING	Average_total_household_income_before_tax	Non-disease Trait	5000	Average_total_household_income_before_tax_1	81573	ANKRD13C	0.844639565308988	predicted
STRING	STRING	Average_total_household_income_before_tax	Non-disease Trait	5000	Average_total_household_income_before_tax_1	92370	PXYLP1	0.961230069257815	predicted
STRING	STRING	Average_total_household_income_before_tax	Non-disease Trait	5000	Average_total_household_income_before_tax_1	114825	PWWP2A	0.998850567432783	seed
STRING	STRING	Average_total_household_income_before_tax	Non-disease Trait	5000	Average_total_household_income_before_tax_2	126859	AXDND1	0.998273792063309	seed
STRING	STRING	Average_total_household_income_before_tax	Non-disease Trait	5000	Average_total_household_income_before_tax_1	127700	OSCP1	0.944765258265749	predicted
STRING	STRING	Average_total_household_income_before_tax	Non-disease Trait	5000	Average_total_household_income_before_tax_1	147687	ZNF417	0.88147068148673	predicted
STRING	STRING	Average_total_household_income_before_tax	Non-disease Trait	5000	Average_total_household_income_before_tax_1	154743	BMT2	0.990419249505161	predicted
STRING	STRING	Average_total_household_income_before_tax	Non-disease Trait	5000	Average_total_household_income_before_tax_1	205327	C2orf69	0.905809290681749	predicted
STRING	STRING	Average_total_household_income_before_tax	Non-disease Trait	5000	Average_total_household_income_before_tax_6	3106	HLA-B	0.999268756662147	seed
STRING	STRING	Average_total_household_income_before_tax	Non-disease Trait	5000	Average_total_household_income_before_tax_6	3123	HLA-DRB1	0.999164325943067	seed
STRING	STRING	Average_total_household_income_before_tax	Non-disease Trait	5000	Average_total_household_income_before_tax_6	5863	RGL2	0.99899791021941	seed
STRING	STRING	Average_total_household_income_before_tax	Non-disease Trait	5000	Average_total_household_income_before_tax_2	6487	ST3GAL3	0.998369076185236	seed
STRING	STRING	Average_total_household_income_before_tax	Non-disease Trait	5000	Average_total_household_income_before_tax_1	7867	MAPKAPK3	0.999864719695085	seed
STRING	STRING	Average_total_household_income_before_tax	Non-disease Trait	5000	Average_total_household_income_before_tax_2	7873	MANF	0.999430440397619	seed
STRING	STRING	Average_total_household_income_before_tax	Non-disease Trait	5000	Average_total_household_income_before_tax_6	84302	PGAP4	0.869368486007266	predicted
STRING	STRING	Average_total_household_income_before_tax	Non-disease Trait	5000	Average_total_household_income_before_tax_5	26509	MYOF	0.998349334421547	seed
STRING	STRING	Average_total_household_income_before_tax	Non-disease Trait	5000	Average_total_household_income_before_tax_2	51329	ARL6IP4	0.998262551628389	seed
STRING	STRING	Average_total_household_income_before_tax	Non-disease Trait	5000	Average_total_household_income_before_tax_1	55789	DEPDC1B	0.997993198522078	seed
STRING	STRING	Average_total_household_income_before_tax	Non-disease Trait	5000	Average_total_household_income_before_tax_4	55964	SEPTIN3	0.886251397207826	predicted
STRING	STRING	Average_total_household_income_before_tax	Non-disease Trait	5000	Average_total_household_income_before_tax_2	60493	FASTKD5	0.997945646164416	seed
STRING	STRING	Average_total_household_income_before_tax	Non-disease Trait	5000	Average_total_household_income_before_tax_5	79803	HPS6	0.999133528344527	seed
STRING	STRING	Average_total_household_income_before_tax	Non-disease Trait	5000	Average_total_household_income_before_tax_5	148362	BROX	0.86979135518669	predicted
STRING	STRING	Average_total_household_income_before_tax	Non-disease Trait	5000	Average_total_household_income_before_tax_5	149371	EXOC8	0.984012306670682	predicted
STRING	STRING	Average_total_household_income_before_tax	Non-disease Trait	5000	Average_total_household_income_before_tax_1	201176	ARHGAP27	0.998971244221553	seed
STRING	STRING	Average_total_household_income_before_tax	Non-disease Trait	5000	Average_total_household_income_before_tax_8	375593	TRIM73	0.997392656534351	seed
STRING	STRING	Average_total_household_income_before_tax	Non-disease Trait	5000	Average_total_household_income_before_tax_8	378108	TRIM74	0.998247200475013	predicted
STRING	STRING	Average_total_household_income_before_tax	Non-disease Trait	5000	Average_total_household_income_before_tax_1	6988	TCTA	0.997857162479658	seed
STRING	STRING	Average_total_household_income_before_tax	Non-disease Trait	5000	Average_total_household_income_before_tax_1	8509	NDST2	0.998165660414103	seed
STRING	STRING	Average_total_household_income_before_tax	Non-disease Trait	5000	Average_total_household_income_before_tax_6	23474	ETHE1	0.998819805764623	seed
STRING	STRING	Average_total_household_income_before_tax	Non-disease Trait	5000	Average_total_household_income_before_tax_5	25921	ZDHHC5	0.998922496210538	seed
STRING	STRING	Average_total_household_income_before_tax	Non-disease Trait	5000	Average_total_household_income_before_tax_9	55174	INTS10	0.839636415429161	predicted
STRING	STRING	Average_total_household_income_before_tax	Non-disease Trait	5000	Average_total_household_income_before_tax_9	55756	INTS9	0.998791202414412	seed
STRING	STRING	Average_total_household_income_before_tax	Non-disease Trait	5000	Average_total_household_income_before_tax_6	64834	ELOVL1	0.99889708288973	seed
STRING	STRING	Average_total_household_income_before_tax	Non-disease Trait	5000	Average_total_household_income_before_tax_9	80789	INTS5	0.998911185118811	seed
STRING	STRING	Average_total_household_income_before_tax	Non-disease Trait	5000	Average_total_household_income_before_tax_6	83401	ELOVL3	0.9981711537284	seed
STRING	STRING	Average_total_household_income_before_tax	Non-disease Trait	5000	Average_total_household_income_before_tax_6	83442	SH3BGRL3	0.879374753889267	predicted
STRING	STRING	Average_total_household_income_before_tax	Non-disease Trait	5000	Average_total_household_income_before_tax_2	116540	MRPL53	0.98816780226012	predicted
STRING	STRING	Average_total_household_income_before_tax	Non-disease Trait	5000	Average_total_household_income_before_tax_5	148808	MFSD4A	0.998034391777976	predicted
STRING	STRING	Average_total_household_income_before_tax	Non-disease Trait	5000	Average_total_household_income_before_tax_2	163589	TDRD5	0.999192829236423	seed
STRING	STRING	Average_total_household_income_before_tax	Non-disease Trait	5000	Average_total_household_income_before_tax_1	6788	STK3	0.893540829575586	predicted
STRING	STRING	Average_total_household_income_before_tax	Non-disease Trait	5000	Average_total_household_income_before_tax_2	11022	TDRKH	0.998232760742206	predicted
STRING	STRING	Average_total_household_income_before_tax	Non-disease Trait	5000	Average_total_household_income_before_tax_5	11188	NISCH	0.998532591392077	seed
STRING	STRING	Average_total_household_income_before_tax	Non-disease Trait	5000	Average_total_household_income_before_tax_2	25915	NDUFAF3	0.998891349906683	seed
STRING	STRING	Average_total_household_income_before_tax	Non-disease Trait	5000	Average_total_household_income_before_tax_2	29925	GMPPB	0.99786748220066	seed
STRING	STRING	Average_total_household_income_before_tax	Non-disease Trait	5000	Average_total_household_income_before_tax_1	64232	MS4A5	0.987765993096762	predicted
STRING	STRING	Average_total_household_income_before_tax	Non-disease Trait	5000	Average_total_household_income_before_tax_2	84320	ACBD6	0.99141027284855	predicted
STRING	STRING	Average_total_household_income_before_tax	Non-disease Trait	5000	Average_total_household_income_before_tax_5	84557	MAP1LC3A	0.999119763669835	seed
STRING	STRING	Average_total_household_income_before_tax	Non-disease Trait	5000	Average_total_household_income_before_tax_5	147015	DHRS13	0.962273018512194	predicted
STRING	STRING	Average_total_household_income_before_tax	Non-disease Trait	5000	Average_total_household_income_before_tax_7	284099	C17orf78	0.837062537943222	predicted
STRING	STRING	Average_total_household_income_before_tax	Non-disease Trait	5000	Average_total_household_income_before_tax_1	30814	PLA2G2E	0.882568814052057	predicted
STRING	STRING	Average_total_household_income_before_tax	Non-disease Trait	5000	Average_total_household_income_before_tax_1	81579	PLA2G12A	0.893139877155069	predicted
STRING	STRING	Average_total_household_income_before_tax	Non-disease Trait	5000	Average_total_household_income_before_tax_1	255189	PLA2G4F	0.970414947343673	predicted
STRING	STRING	Average_total_household_income_before_tax	Non-disease Trait	5000	Average_total_household_income_before_tax_1	4624	MYH6	0.997066877952709	seed
STRING	STRING	Average_total_household_income_before_tax	Non-disease Trait	5000	Average_total_household_income_before_tax_3	9534	ZNF254	0.846928632965782	predicted
STRING	STRING	Average_total_household_income_before_tax	Non-disease Trait	5000	Average_total_household_income_before_tax_2	57129	MRPL47	0.832495392303977	predicted
STRING	STRING	Average_total_household_income_before_tax	Non-disease Trait	5000	Average_total_household_income_before_tax_2	153830	RNF145	0.997421693184135	predicted
STRING	STRING	Average_total_household_income_before_tax	Non-disease Trait	5000	Average_total_household_income_before_tax_1	6925	TCF4	0.999071073904007	seed
STRING	STRING	Average_total_household_income_before_tax	Non-disease Trait	5000	Average_total_household_income_before_tax_5	26471	NUPR1	0.998760299913428	seed
STRING	STRING	Average_total_household_income_before_tax	Non-disease Trait	5000	Average_total_household_income_before_tax_5	79830	ZMYM1	0.993500223866119	predicted
STRING	STRING	Average_total_household_income_before_tax	Non-disease Trait	5000	Average_total_household_income_before_tax_5	84919	PPP1R15B	0.872243578962789	predicted
STRING	STRING	Average_total_household_income_before_tax	Non-disease Trait	5000	Average_total_household_income_before_tax_2	127253	TYW3	0.816798819851295	predicted
STRING	STRING	Average_total_household_income_before_tax	Non-disease Trait	5000	Average_total_household_income_before_tax_5	140831	ZSWIM3	0.880823423892362	predicted
STRING	STRING	Average_total_household_income_before_tax	Non-disease Trait	5000	Average_total_household_income_before_tax_6	57479	PRR12	0.976444007571913	predicted
STRING	STRING	Average_total_household_income_before_tax	Non-disease Trait	5000	Average_total_household_income_before_tax_1	64411	ARAP3	0.999055107853709	seed
STRING	STRING	Average_total_household_income_before_tax	Non-disease Trait	5000	Average_total_household_income_before_tax_2	91942	NDUFAF2	0.998266361570616	seed
STRING	STRING	Average_total_household_income_before_tax	Non-disease Trait	5000	Average_total_household_income_before_tax_4	246744	STH	0.998501751682905	seed
STRING	STRING	Average_total_household_income_before_tax	Non-disease Trait	5000	Average_total_household_income_before_tax_8	25827	FBXL2	0.936161129652173	predicted
STRING	STRING	Average_total_household_income_before_tax	Non-disease Trait	5000	Average_total_household_income_before_tax_2	51253	MRPL37	0.813975428209567	predicted
STRING	STRING	Average_total_household_income_before_tax	Non-disease Trait	5000	Average_total_household_income_before_tax_3	55163	PNPO	0.998669435122884	seed
STRING	STRING	Average_total_household_income_before_tax	Non-disease Trait	5000	Average_total_household_income_before_tax_8	84961	FBXL20	0.999288532193421	seed
STRING	STRING	Average_total_household_income_before_tax	Non-disease Trait	5000	Average_total_household_income_before_tax_4	1136	CHRNA3	0.998250871845804	seed
STRING	STRING	Average_total_household_income_before_tax	Non-disease Trait	5000	Average_total_household_income_before_tax_4	1138	CHRNA5	0.99906539895516	seed
STRING	STRING	Average_total_household_income_before_tax	Non-disease Trait	5000	Average_total_household_income_before_tax_2	8508	NIPSNAP1	0.947176091928252	predicted
STRING	STRING	Average_total_household_income_before_tax	Non-disease Trait	5000	Average_total_household_income_before_tax_2	9701	PPP6R2	0.998370585053149	predicted
STRING	STRING	Average_total_household_income_before_tax	Non-disease Trait	5000	Average_total_household_income_before_tax_2	10237	SLC35B1	0.99912289967684	seed
STRING	STRING	Average_total_household_income_before_tax	Non-disease Trait	5000	Average_total_household_income_before_tax_5	23061	TBC1D9B	0.919003896839457	predicted
STRING	STRING	Average_total_household_income_before_tax	Non-disease Trait	5000	Average_total_household_income_before_tax_4	57624	NYAP2	0.998443791777057	seed
STRING	STRING	Average_total_household_income_before_tax	Non-disease Trait	5000	Average_total_household_income_before_tax_4	257160	RNF214	0.847010338682211	predicted
STRING	STRING	Average_total_household_income_before_tax	Non-disease Trait	5000	Average_total_household_income_before_tax_1	81617	CAB39L	0.998339291922703	seed
STRING	STRING	Average_total_household_income_before_tax	Non-disease Trait	5000	Average_total_household_income_before_tax_5	113655	MFSD3	0.967452894620942	predicted
STRING	STRING	Average_total_household_income_before_tax	Non-disease Trait	5000	Average_total_household_income_before_tax_5	100505385	IQCJ-SCHIP1	0.84455460161	predicted
STRING	STRING	Average_total_household_income_before_tax	Non-disease Trait	5000	Average_total_household_income_before_tax_4	3787	KCNS1	0.998309973615912	seed
STRING	STRING	Average_total_household_income_before_tax	Non-disease Trait	5000	Average_total_household_income_before_tax_4	4130	MAP1A	0.997686303341765	seed
STRING	STRING	Average_total_household_income_before_tax	Non-disease Trait	5000	Average_total_household_income_before_tax_4	4857	NOVA1	0.998711527715758	seed
STRING	STRING	Average_total_household_income_before_tax	Non-disease Trait	5000	Average_total_household_income_before_tax_1	7827	NPHS2	0.998154334364684	seed
STRING	STRING	Average_total_household_income_before_tax	Non-disease Trait	5000	Average_total_household_income_before_tax_4	9745	ZNF536	0.99886532413809	seed
STRING	STRING	Average_total_household_income_before_tax	Non-disease Trait	5000	Average_total_household_income_before_tax_4	23109	DDN	0.998890179850644	seed
STRING	STRING	Average_total_household_income_before_tax	Non-disease Trait	5000	Average_total_household_income_before_tax_4	23148	NACAD	0.998120077762759	seed
STRING	STRING	Average_total_household_income_before_tax	Non-disease Trait	5000	Average_total_household_income_before_tax_4	23209	MLC1	0.99811891547934	seed
STRING	STRING	Average_total_household_income_before_tax	Non-disease Trait	5000	Average_total_household_income_before_tax_4	55531	ELMOD1	0.984427795786413	predicted
STRING	STRING	Average_total_household_income_before_tax	Non-disease Trait	5000	Average_total_household_income_before_tax_4	56097	PCDHGC5	0.999060981812441	seed
STRING	STRING	Average_total_household_income_before_tax	Non-disease Trait	5000	Average_total_household_income_before_tax_4	56098	PCDHGC4	0.998578284143316	seed
STRING	STRING	Average_total_household_income_before_tax	Non-disease Trait	5000	Average_total_household_income_before_tax_4	56751	BARHL1	0.960677248771606	predicted
STRING	STRING	Average_total_household_income_before_tax	Non-disease Trait	5000	Average_total_household_income_before_tax_4	56853	CELF4	0.999039093389588	seed
STRING	STRING	Average_total_household_income_before_tax	Non-disease Trait	5000	Average_total_household_income_before_tax_4	57626	KLHL1	0.998753649285666	predicted
STRING	STRING	Average_total_household_income_before_tax	Non-disease Trait	5000	Average_total_household_income_before_tax_4	79012	CAMKV	0.998158579982253	seed
STRING	STRING	Average_total_household_income_before_tax	Non-disease Trait	5000	Average_total_household_income_before_tax_6	80863	PRRT1	0.976959421735071	predicted
STRING	STRING	Average_total_household_income_before_tax	Non-disease Trait	5000	Average_total_household_income_before_tax_4	84894	LINGO1	0.998131653264288	seed
STRING	STRING	Average_total_household_income_before_tax	Non-disease Trait	5000	Average_total_household_income_before_tax_4	85442	KNDC1	0.807047379329907	predicted
STRING	STRING	Average_total_household_income_before_tax	Non-disease Trait	5000	Average_total_household_income_before_tax_4	94032	CAMK2N2	0.837317293353318	predicted
STRING	STRING	Average_total_household_income_before_tax	Non-disease Trait	5000	Average_total_household_income_before_tax_1	112752	IFT43	0.997901486178498	seed
STRING	STRING	Average_total_household_income_before_tax	Non-disease Trait	5000	Average_total_household_income_before_tax_4	116173	CMTM5	0.998852976957288	seed
STRING	STRING	Average_total_household_income_before_tax	Non-disease Trait	5000	Average_total_household_income_before_tax_4	130733	TMEM178A	0.98305474228109	predicted
STRING	STRING	Average_total_household_income_before_tax	Non-disease Trait	5000	Average_total_household_income_before_tax_1	131601	TPRA1	0.901080323121031	predicted
STRING	STRING	Average_total_household_income_before_tax	Non-disease Trait	5000	Average_total_household_income_before_tax_4	138046	RALYL	0.999356822930006	predicted
STRING	STRING	Average_total_household_income_before_tax	Non-disease Trait	5000	Average_total_household_income_before_tax_4	145581	LRFN5	0.986196920251989	predicted
STRING	STRING	Average_total_household_income_before_tax	Non-disease Trait	5000	Average_total_household_income_before_tax_4	148014	TTC9B	0.96698701325528	predicted
STRING	STRING	Average_total_household_income_before_tax	Non-disease Trait	5000	Average_total_household_income_before_tax_4	162540	SPPL2C	0.999732651265539	seed
STRING	STRING	Average_total_household_income_before_tax	Non-disease Trait	5000	Average_total_household_income_before_tax_4	163933	FAM43B	0.998117270116147	seed
STRING	STRING	Average_total_household_income_before_tax	Non-disease Trait	5000	Average_total_household_income_before_tax_4	253559	CADM2	0.999503092867185	seed
STRING	STRING	Average_total_household_income_before_tax	Non-disease Trait	5000	Average_total_household_income_before_tax_4	282973	JAKMIP3	0.999036049456651	seed
STRING	STRING	Average_total_household_income_before_tax	Non-disease Trait	5000	Average_total_household_income_before_tax_4	343472	BARHL2	0.993697006767881	predicted
STRING	STRING	Average_total_household_income_before_tax	Non-disease Trait	5000	Average_total_household_income_before_tax_4	387923	SERP2	0.979304916455784	predicted
STRING	STRING	Average_total_household_income_before_tax	Non-disease Trait	5000	Average_total_household_income_before_tax_4	401190	RGS7BP	0.999630691289725	seed
STRING	STRING	Average_total_household_income_before_tax	Non-disease Trait	5000	Average_total_household_income_before_tax_4	402117	VWC2L	0.998267474941164	seed
STRING	STRING	Average_total_household_income_before_tax	Non-disease Trait	5000	Average_total_household_income_before_tax_4	641654	HEPN1	0.828778909442719	predicted
STRING	STRING	Average_total_household_income_before_tax	Non-disease Trait	5000	Average_total_household_income_before_tax_4	654790	PCP4L1	0.856815231598283	predicted
STRING	STRING	Average_total_household_income_before_tax	Non-disease Trait	5000	Average_total_household_income_before_tax_1	2870	GRK6	0.997831281040746	seed
STRING	STRING	Average_total_household_income_before_tax	Non-disease Trait	5000	Average_total_household_income_before_tax_6	4258	MGST2	0.997835226696604	seed
STRING	STRING	Average_total_household_income_before_tax	Non-disease Trait	5000	Average_total_household_income_before_tax_6	7916	PRRC2A	0.999956473971126	predicted
STRING	STRING	Average_total_household_income_before_tax	Non-disease Trait	5000	Average_total_household_income_before_tax_4	10675	CSPG5	0.998991515135754	seed
STRING	STRING	Average_total_household_income_before_tax	Non-disease Trait	5000	Average_total_household_income_before_tax_2	54932	EXD3	0.884179590520384	predicted
STRING	STRING	Average_total_household_income_before_tax	Non-disease Trait	5000	Average_total_household_income_before_tax_4	84968	PNMA6A	0.923795606025928	predicted
STRING	STRING	Average_total_household_income_before_tax	Non-disease Trait	5000	Average_total_household_income_before_tax_2	114787	GPRIN1	0.998770809164707	predicted
STRING	STRING	Average_total_household_income_before_tax	Non-disease Trait	5000	Average_total_household_income_before_tax_10	387267	KRTAP5-4	0.82853261431071	predicted
STRING	STRING	Average_total_household_income_before_tax	Non-disease Trait	5000	Average_total_household_income_before_tax_5	1294	COL7A1	0.998324175537057	seed
STRING	STRING	Average_total_household_income_before_tax	Non-disease Trait	5000	Average_total_household_income_before_tax_1	2637	GBX2	0.997480177610987	seed
STRING	STRING	Average_total_household_income_before_tax	Non-disease Trait	5000	Average_total_household_income_before_tax_6	2686	GGT7	0.998545174356714	seed
STRING	STRING	Average_total_household_income_before_tax	Non-disease Trait	5000	Average_total_household_income_before_tax_6	2882	GPX7	0.881752417795972	predicted
STRING	STRING	Average_total_household_income_before_tax	Non-disease Trait	5000	Average_total_household_income_before_tax_6	3119	HLA-DQB1	0.999330168156523	seed
STRING	STRING	Average_total_household_income_before_tax	Non-disease Trait	5000	Average_total_household_income_before_tax_6	3120	HLA-DQB2	0.99999903633879	predicted
STRING	STRING	Average_total_household_income_before_tax	Non-disease Trait	5000	Average_total_household_income_before_tax_1	3913	LAMB2	0.998169803024095	seed
STRING	STRING	Average_total_household_income_before_tax	Non-disease Trait	5000	Average_total_household_income_before_tax_3	4779	NFE2L1	0.998863202164225	seed
STRING	STRING	Average_total_household_income_before_tax	Non-disease Trait	5000	Average_total_household_income_before_tax_1	4902	NRTN	0.994067058956727	predicted
STRING	STRING	Average_total_household_income_before_tax	Non-disease Trait	5000	Average_total_household_income_before_tax_1	6815	STYX	0.992734052198096	predicted
STRING	STRING	Average_total_household_income_before_tax	Non-disease Trait	5000	Average_total_household_income_before_tax_4	10243	GPHN	0.999054137739204	seed
STRING	STRING	Average_total_household_income_before_tax	Non-disease Trait	5000	Average_total_household_income_before_tax_4	27319	BHLHE22	0.865175467768835	predicted
STRING	STRING	Average_total_household_income_before_tax	Non-disease Trait	5000	Average_total_household_income_before_tax_2	56259	CTNNBL1	0.878199778663197	predicted
STRING	STRING	Average_total_household_income_before_tax	Non-disease Trait	5000	Average_total_household_income_before_tax_1	57118	CAMK1D	0.998048419979821	seed
STRING	STRING	Average_total_household_income_before_tax	Non-disease Trait	5000	Average_total_household_income_before_tax_5	140894	CNBD2	0.998365344871659	seed
STRING	STRING	Average_total_household_income_before_tax	Non-disease Trait	5000	Average_total_household_income_before_tax_4	219539	YPEL4	0.998624099252747	seed
STRING	STRING	Average_total_household_income_before_tax	Non-disease Trait	5000	Average_total_household_income_before_tax_2	374739	TEPP	0.981582937473555	predicted
STRING	STRING	Average_total_household_income_before_tax	Non-disease Trait	5000	Average_total_household_income_before_tax_2	3182	HNRNPAB	0.956800390805115	predicted
STRING	STRING	Average_total_household_income_before_tax	Non-disease Trait	5000	Average_total_household_income_before_tax_6	5210	PFKFB4	0.999235844517799	seed
STRING	STRING	Average_total_household_income_before_tax	Non-disease Trait	5000	Average_total_household_income_before_tax_1	7134	TNNC1	0.996904429087088	seed
STRING	STRING	Average_total_household_income_before_tax	Non-disease Trait	5000	Average_total_household_income_before_tax_1	7866	IFRD2	0.99813532971397	seed
STRING	STRING	Average_total_household_income_before_tax	Non-disease Trait	5000	Average_total_household_income_before_tax_7	8382	NME5	0.998874375845463	seed
STRING	STRING	Average_total_household_income_before_tax	Non-disease Trait	5000	Average_total_household_income_before_tax_5	9798	IST1	0.99865031398087	seed
STRING	STRING	Average_total_household_income_before_tax	Non-disease Trait	5000	Average_total_household_income_before_tax_5	22879	MON1B	0.995176104530763	predicted
STRING	STRING	Average_total_household_income_before_tax	Non-disease Trait	5000	Average_total_household_income_before_tax_5	22880	MORC2	0.998148991403834	seed
STRING	STRING	Average_total_household_income_before_tax	Non-disease Trait	5000	Average_total_household_income_before_tax_2	23131	GPATCH8	0.988794578108985	predicted
STRING	STRING	Average_total_household_income_before_tax	Non-disease Trait	5000	Average_total_household_income_before_tax_9	29922	NME7	0.99932764027383	seed
STRING	STRING	Average_total_household_income_before_tax	Non-disease Trait	5000	Average_total_household_income_before_tax_2	54952	TRNAU1AP	0.999026868755209	seed
STRING	STRING	Average_total_household_income_before_tax	Non-disease Trait	5000	Average_total_household_income_before_tax_1	56344	CABP5	0.97553147918958	predicted
STRING	STRING	Average_total_household_income_before_tax	Non-disease Trait	5000	Average_total_household_income_before_tax_5	84315	MON1A	0.99924842800014	seed
STRING	STRING	Average_total_household_income_before_tax	Non-disease Trait	5000	Average_total_household_income_before_tax_2	135295	SRSF12	0.998248996620391	seed
STRING	STRING	Average_total_household_income_before_tax	Non-disease Trait	5000	Average_total_household_income_before_tax_6	284716	RIMKLA	0.888354648588216	predicted
STRING	STRING	Average_total_household_income_before_tax	Non-disease Trait	5000	Average_total_household_income_before_tax_4	11344	TWF2	0.998282424272061	seed
STRING	STRING	Average_total_household_income_before_tax	Non-disease Trait	5000	Average_total_household_income_before_tax_3	55206	SBNO1	0.99927001105327	seed
STRING	STRING	Average_total_household_income_before_tax	Non-disease Trait	5000	Average_total_household_income_before_tax_3	56254	RNF20	0.988826592290545	predicted
STRING	STRING	Average_total_household_income_before_tax	Non-disease Trait	5000	Average_total_household_income_before_tax_3	80119	PIF1	0.999132594802934	seed
STRING	STRING	Average_total_household_income_before_tax	Non-disease Trait	5000	Average_total_household_income_before_tax_3	84969	TOX2	0.828734755769589	predicted
STRING	STRING	Average_total_household_income_before_tax	Non-disease Trait	5000	Average_total_household_income_before_tax_2	256281	NUDT14	0.972670540746814	predicted
STRING	STRING	Average_total_household_income_before_tax	Non-disease Trait	5000	Average_total_household_income_before_tax_2	441250	TYW1B	0.956046638649467	predicted
STRING	STRING	Average_total_household_income_before_tax	Non-disease Trait	5000	Average_total_household_income_before_tax_1	487	ATP2A1	0.998416316164269	seed
STRING	STRING	Average_total_household_income_before_tax	Non-disease Trait	5000	Average_total_household_income_before_tax_1	3373	HYAL1	0.999250748690561	seed
STRING	STRING	Average_total_household_income_before_tax	Non-disease Trait	5000	Average_total_household_income_before_tax_6	7148	TNXB	0.999606376418701	seed
STRING	STRING	Average_total_household_income_before_tax	Non-disease Trait	5000	Average_total_household_income_before_tax_1	8372	HYAL3	0.998820666958841	seed
STRING	STRING	Average_total_household_income_before_tax	Non-disease Trait	5000	Average_total_household_income_before_tax_4	9254	CACNA2D2	0.999773551572643	seed
STRING	STRING	Average_total_household_income_before_tax	Non-disease Trait	5000	Average_total_household_income_before_tax_5	51226	COPZ2	0.998360348753209	seed
STRING	STRING	Average_total_household_income_before_tax	Non-disease Trait	5000	Average_total_household_income_before_tax_7	54763	ROPN1	0.99947579877662	seed
STRING	STRING	Average_total_household_income_before_tax	Non-disease Trait	5000	Average_total_household_income_before_tax_3	254251	LCORL	0.998955411077653	seed
STRING	STRING	Average_total_household_income_before_tax	Non-disease Trait	5000	Average_total_household_income_before_tax_3	9070	ASH2L	0.998720884968974	predicted
STRING	STRING	Average_total_household_income_before_tax	Non-disease Trait	5000	Average_total_household_income_before_tax_5	10241	CALCOCO2	0.999782012324642	seed
STRING	STRING	Average_total_household_income_before_tax	Non-disease Trait	5000	Average_total_household_income_before_tax_3	23067	SETD1B	0.999857606859171	predicted
STRING	STRING	Average_total_household_income_before_tax	Non-disease Trait	5000	Average_total_household_income_before_tax_1	83658	DYNLRB1	0.99864324292983	seed
STRING	STRING	Average_total_household_income_before_tax	Non-disease Trait	5000	Average_total_household_income_before_tax_4	83943	IMMP2L	0.998442034527645	seed
STRING	STRING	Average_total_household_income_before_tax	Non-disease Trait	5000	Average_total_household_income_before_tax_8	151636	DTX3L	0.931961414492052	predicted
STRING	STRING	Average_total_household_income_before_tax	Non-disease Trait	5000	Average_total_household_income_before_tax_1	391013	PLA2G2C	0.973842019534831	predicted
STRING	STRING	Average_total_household_income_before_tax	Non-disease Trait	5000	Average_total_household_income_before_tax_2	8446	DUSP11	0.997964943644415	seed
STRING	STRING	Average_total_household_income_before_tax	Non-disease Trait	5000	Average_total_household_income_before_tax_2	29880	ALG5	0.998285306653875	seed
STRING	STRING	Average_total_household_income_before_tax	Non-disease Trait	5000	Average_total_household_income_before_tax_1	51657	STYXL1	0.998500212650282	seed
STRING	STRING	Average_total_household_income_before_tax	Non-disease Trait	5000	Average_total_household_income_before_tax_7	55676	SLC30A6	0.996892592888337	seed
STRING	STRING	Average_total_household_income_before_tax	Non-disease Trait	5000	Average_total_household_income_before_tax_6	7920	ABHD16A	0.999996211413411	predicted
STRING	STRING	Average_total_household_income_before_tax	Non-disease Trait	5000	Average_total_household_income_before_tax_4	129684	CNTNAP5	0.998690758112183	seed
STRING	STRING	Average_total_household_income_before_tax	Non-disease Trait	5000	Average_total_household_income_before_tax_8	7318	UBA7	0.998819338944672	seed
STRING	STRING	Average_total_household_income_before_tax	Non-disease Trait	5000	Average_total_household_income_before_tax_3	10137	RBM12	0.998761144812417	seed
STRING	STRING	Average_total_household_income_before_tax	Non-disease Trait	5000	Average_total_household_income_before_tax_1	55553	SOX6	0.998883984670705	seed
STRING	STRING	Average_total_household_income_before_tax	Non-disease Trait	5000	Average_total_household_income_before_tax_1	55615	PRR5	0.968909708344489	predicted
STRING	STRING	Average_total_household_income_before_tax	Non-disease Trait	5000	Average_total_household_income_before_tax_5	57533	TBC1D14	0.889006740213428	predicted
STRING	STRING	Average_total_household_income_before_tax	Non-disease Trait	5000	Average_total_household_income_before_tax_2	79706	PRKRIP1	0.950155190798882	predicted
STRING	STRING	Average_total_household_income_before_tax	Non-disease Trait	5000	Average_total_household_income_before_tax_5	84720	PIGO	0.865826332790287	predicted
STRING	STRING	Average_total_household_income_before_tax	Non-disease Trait	5000	Average_total_household_income_before_tax_5	9545	RAB3D	0.973202709380493	predicted
STRING	STRING	Average_total_household_income_before_tax	Non-disease Trait	5000	Average_total_household_income_before_tax_1	79178	THTPA	0.966182127930706	predicted
STRING	STRING	Average_total_household_income_before_tax	Non-disease Trait	5000	Average_total_household_income_before_tax_4	79884	MAP9	0.899244806358412	predicted
STRING	STRING	Average_total_household_income_before_tax	Non-disease Trait	5000	Average_total_household_income_before_tax_2	338596	ST8SIA6	0.845948362475001	predicted
STRING	STRING	Average_total_household_income_before_tax	Non-disease Trait	5000	Average_total_household_income_before_tax_7	101060211	CT45A7	0.862650880409178	predicted
STRING	STRING	Average_total_household_income_before_tax	Non-disease Trait	5000	Average_total_household_income_before_tax_6	27076	LYPD3	0.998829483749892	seed
STRING	STRING	Average_total_household_income_before_tax	Non-disease Trait	5000	Average_total_household_income_before_tax_2	54456	MOV10L1	0.9988634012643	seed
STRING	STRING	Average_total_household_income_before_tax	Non-disease Trait	5000	Average_total_household_income_before_tax_4	54627	MAP10	0.800040717569774	predicted
STRING	STRING	Average_total_household_income_before_tax	Non-disease Trait	5000	Average_total_household_income_before_tax_3	57337	SENP7	0.981433419115346	predicted
STRING	STRING	Average_total_household_income_before_tax	Non-disease Trait	5000	Average_total_household_income_before_tax_6	58496	LY6G5B	0.999951641223928	predicted
STRING	STRING	Average_total_household_income_before_tax	Non-disease Trait	5000	Average_total_household_income_before_tax_6	58530	LY6G6D	0.992417822607279	predicted
STRING	STRING	Average_total_household_income_before_tax	Non-disease Trait	5000	Average_total_household_income_before_tax_4	64805	P2RY12	0.998129201490114	seed
STRING	STRING	Average_total_household_income_before_tax	Non-disease Trait	5000	Average_total_household_income_before_tax_6	80740	LY6G6C	0.937467587396744	predicted
STRING	STRING	Average_total_household_income_before_tax	Non-disease Trait	5000	Average_total_household_income_before_tax_6	80741	LY6G5C	0.999975746516177	predicted
STRING	STRING	Average_total_household_income_before_tax	Non-disease Trait	5000	Average_total_household_income_before_tax_6	259215	LY6G6F	0.999636853521697	predicted
STRING	STRING	Average_total_household_income_before_tax	Non-disease Trait	5000	Average_total_household_income_before_tax_4	340120	ANKRD34B	0.837818798379991	predicted
STRING	STRING	Average_total_household_income_before_tax	Non-disease Trait	5000	Average_total_household_income_before_tax_1	429	ASCL1	0.998256727264339	seed
STRING	STRING	Average_total_household_income_before_tax	Non-disease Trait	5000	Average_total_household_income_before_tax_6	4049	LTA	0.99935501086848	seed
STRING	STRING	Average_total_household_income_before_tax	Non-disease Trait	5000	Average_total_household_income_before_tax_4	4134	MAP4	0.998629251181474	seed
STRING	STRING	Average_total_household_income_before_tax	Non-disease Trait	5000	Average_total_household_income_before_tax_5	8379	MAD1L1	0.998764368859728	seed
STRING	STRING	Average_total_household_income_before_tax	Non-disease Trait	5000	Average_total_household_income_before_tax_1	9333	TGM5	0.998026433133213	seed
STRING	STRING	Average_total_household_income_before_tax	Non-disease Trait	5000	Average_total_household_income_before_tax_4	9677	PPIP5K1	0.998777813836924	seed
STRING	STRING	Average_total_household_income_before_tax	Non-disease Trait	5000	Average_total_household_income_before_tax_5	10640	EXOC5	0.924411667184538	predicted
STRING	STRING	Average_total_household_income_before_tax	Non-disease Trait	5000	Average_total_household_income_before_tax_3	10773	ZBTB6	0.931556260918411	predicted
STRING	STRING	Average_total_household_income_before_tax	Non-disease Trait	5000	Average_total_household_income_before_tax_2	10884	MRPS30	0.998744291239176	seed
STRING	STRING	Average_total_household_income_before_tax	Non-disease Trait	5000	Average_total_household_income_before_tax_2	23107	MRPS27	0.976725746953574	predicted
STRING	STRING	Average_total_household_income_before_tax	Non-disease Trait	5000	Average_total_household_income_before_tax_3	23132	RAD54L2	0.998437774405258	seed
STRING	STRING	Average_total_household_income_before_tax	Non-disease Trait	5000	Average_total_household_income_before_tax_3	23214	XPO6	0.998671587634538	seed
STRING	STRING	Average_total_household_income_before_tax	Non-disease Trait	5000	Average_total_household_income_before_tax_5	23233	EXOC6B	0.999016131280091	seed
STRING	STRING	Average_total_household_income_before_tax	Non-disease Trait	5000	Average_total_household_income_before_tax_1	25802	LMOD1	0.998476390048209	seed
STRING	STRING	Average_total_household_income_before_tax	Non-disease Trait	5000	Average_total_household_income_before_tax_1	29767	TMOD2	0.851539448407103	predicted
STRING	STRING	Average_total_household_income_before_tax	Non-disease Trait	5000	Average_total_household_income_before_tax_1	51086	TNNI3K	0.998288008519026	seed
STRING	STRING	Average_total_household_income_before_tax	Non-disease Trait	5000	Average_total_household_income_before_tax_3	55705	IPO9	0.998826529411024	seed
STRING	STRING	Average_total_household_income_before_tax	Non-disease Trait	5000	Average_total_household_income_before_tax_3	58525	WIZ	0.986347747274583	predicted
STRING	STRING	Average_total_household_income_before_tax	Non-disease Trait	5000	Average_total_household_income_before_tax_4	65979	PHACTR4	0.99853236671708	seed
STRING	STRING	Average_total_household_income_before_tax	Non-disease Trait	5000	Average_total_household_income_before_tax_6	80737	VWA7	0.927297708856094	predicted
STRING	STRING	Average_total_household_income_before_tax	Non-disease Trait	5000	Average_total_household_income_before_tax_4	84623	KIRREL3	0.998354516779612	seed
STRING	STRING	Average_total_household_income_before_tax	Non-disease Trait	5000	Average_total_household_income_before_tax_3	114818	KLHL29	0.998542938571149	seed
STRING	STRING	Average_total_household_income_before_tax	Non-disease Trait	5000	Average_total_household_income_before_tax_7	124093	CCDC78	0.99822951318413	seed
STRING	STRING	Average_total_household_income_before_tax	Non-disease Trait	5000	Average_total_household_income_before_tax_3	257218	SHPRH	0.971590316625893	predicted
STRING	STRING	Average_total_household_income_before_tax	Non-disease Trait	5000	Average_total_household_income_before_tax_3	260434	PYDC1	0.932855228074578	predicted
STRING	STRING	Average_total_household_income_before_tax	Non-disease Trait	5000	Average_total_household_income_before_tax_1	1489	CTF1	0.996851262256501	seed
STRING	STRING	Average_total_household_income_before_tax	Non-disease Trait	5000	Average_total_household_income_before_tax_1	2771	GNAI2	0.9987839044296	seed
STRING	STRING	Average_total_household_income_before_tax	Non-disease Trait	5000	Average_total_household_income_before_tax_5	5869	RAB5B	0.999075094673604	seed
STRING	STRING	Average_total_household_income_before_tax	Non-disease Trait	5000	Average_total_household_income_before_tax_1	83992	CTTNBP2	0.999103665699663	seed
STRING	STRING	Average_total_household_income_before_tax	Non-disease Trait	5000	Average_total_household_income_before_tax_1	1444	CSHL1	0.943969216078604	predicted
STRING	STRING	Average_total_household_income_before_tax	Non-disease Trait	5000	Average_total_household_income_before_tax_2	4799	NFX1	0.909230235506428	predicted
STRING	STRING	Average_total_household_income_before_tax	Non-disease Trait	5000	Average_total_household_income_before_tax_1	6299	SALL1	0.997659391406398	seed
STRING	STRING	Average_total_household_income_before_tax	Non-disease Trait	5000	Average_total_household_income_before_tax_6	6490	PMEL	0.997521773177112	seed
STRING	STRING	Average_total_household_income_before_tax	Non-disease Trait	5000	Average_total_household_income_before_tax_7	8314	BAP1	0.998430077057232	seed
STRING	STRING	Average_total_household_income_before_tax	Non-disease Trait	5000	Average_total_household_income_before_tax_2	8899	PRPF4B	0.817687255242598	predicted
STRING	STRING	Average_total_household_income_before_tax	Non-disease Trait	5000	Average_total_household_income_before_tax_3	55723	ASF1B	0.953941677296448	predicted
STRING	STRING	Average_total_household_income_before_tax	Non-disease Trait	5000	Average_total_household_income_before_tax_2	57611	ISLR2	0.999598603342133	predicted
STRING	STRING	Average_total_household_income_before_tax	Non-disease Trait	5000	Average_total_household_income_before_tax_9	140733	MACROD2	0.931446487654776	predicted
STRING	STRING	Average_total_household_income_before_tax	Non-disease Trait	5000	Average_total_household_income_before_tax_6	441381	LRRC24	0.999747805876286	predicted
STRING	STRING	Average_total_household_income_before_tax	Non-disease Trait	5000	Average_total_household_income_before_tax_1	23443	SLC35A3	0.988446437263056	predicted
STRING	STRING	Average_total_household_income_before_tax	Non-disease Trait	5000	Average_total_household_income_before_tax_2	23753	SDF2L1	0.969642060416743	predicted
STRING	STRING	Average_total_household_income_before_tax	Non-disease Trait	5000	Average_total_household_income_before_tax_2	6940	ZNF354A	0.999691857149497	predicted
STRING	STRING	Average_total_household_income_before_tax	Non-disease Trait	5000	Average_total_household_income_before_tax_5	9727	RAB11FIP3	0.834804825219043	predicted
STRING	STRING	Average_total_household_income_before_tax	Non-disease Trait	5000	Average_total_household_income_before_tax_2	9931	HELZ	0.922984816920822	predicted
STRING	STRING	Average_total_household_income_before_tax	Non-disease Trait	5000	Average_total_household_income_before_tax_3	23196	FAM120A	0.997533506880707	seed
STRING	STRING	Average_total_household_income_before_tax	Non-disease Trait	5000	Average_total_household_income_before_tax_2	56949	XAB2	0.832219288392077	predicted
STRING	STRING	Average_total_household_income_before_tax	Non-disease Trait	5000	Average_total_household_income_before_tax_3	84629	TNRC18	0.998619239862125	seed
STRING	STRING	Average_total_household_income_before_tax	Non-disease Trait	5000	Average_total_household_income_before_tax_1	84952	CGNL1	0.84492495095197	predicted
STRING	STRING	Average_total_household_income_before_tax	Non-disease Trait	5000	Average_total_household_income_before_tax_5	91289	LMF2	0.860740158221378	predicted
STRING	STRING	Average_total_household_income_before_tax	Non-disease Trait	5000	Average_total_household_income_before_tax_4	93185	IGSF8	0.847763144351536	predicted
STRING	STRING	Average_total_household_income_before_tax	Non-disease Trait	5000	Average_total_household_income_before_tax_1	116987	AGAP1	0.998889499607823	seed
STRING	STRING	Average_total_household_income_before_tax	Non-disease Trait	5000	Average_total_household_income_before_tax_1	133690	CAPSL	0.86550079814003	predicted
STRING	STRING	Average_total_household_income_before_tax	Non-disease Trait	5000	Average_total_household_income_before_tax_4	4761	NEUROD2	0.998575807767091	seed
STRING	STRING	Average_total_household_income_before_tax	Non-disease Trait	5000	Average_total_household_income_before_tax_1	5309	PITX3	0.997061894761229	seed
STRING	STRING	Average_total_household_income_before_tax	Non-disease Trait	5000	Average_total_household_income_before_tax_3	5929	RBBP5	0.999968547438745	predicted
STRING	STRING	Average_total_household_income_before_tax	Non-disease Trait	5000	Average_total_household_income_before_tax_2	6631	SNRPC	0.998621019926812	seed
STRING	STRING	Average_total_household_income_before_tax	Non-disease Trait	5000	Average_total_household_income_before_tax_3	9274	BCL7C	0.99809880398771	seed
STRING	STRING	Average_total_household_income_before_tax	Non-disease Trait	5000	Average_total_household_income_before_tax_3	9275	BCL7B	0.91132963279695	predicted
STRING	STRING	Average_total_household_income_before_tax	Non-disease Trait	5000	Average_total_household_income_before_tax_4	9480	ONECUT2	0.854869267669692	predicted
STRING	STRING	Average_total_household_income_before_tax	Non-disease Trait	5000	Average_total_household_income_before_tax_2	9689	BZW1	0.808065906892527	predicted
STRING	STRING	Average_total_household_income_before_tax	Non-disease Trait	5000	Average_total_household_income_before_tax_3	10445	MCRS1	0.9723952613849	predicted
STRING	STRING	Average_total_household_income_before_tax	Non-disease Trait	5000	Average_total_household_income_before_tax_2	11017	SNRNP27	0.998249097160611	seed
STRING	STRING	Average_total_household_income_before_tax	Non-disease Trait	5000	Average_total_household_income_before_tax_5	11267	SNF8	0.998667149649508	seed
STRING	STRING	Average_total_household_income_before_tax	Non-disease Trait	5000	Average_total_household_income_before_tax_2	51002	TPRKB	0.998775418919417	seed
STRING	STRING	Average_total_household_income_before_tax	Non-disease Trait	5000	Average_total_household_income_before_tax_2	55122	AKIRIN2	0.998026669269854	seed
STRING	STRING	Average_total_household_income_before_tax	Non-disease Trait	5000	Average_total_household_income_before_tax_3	55167	MSL2	0.806970002607302	predicted
STRING	STRING	Average_total_household_income_before_tax	Non-disease Trait	5000	Average_total_household_income_before_tax_2	58155	PTBP2	0.999497113174679	predicted
STRING	STRING	Average_total_household_income_before_tax	Non-disease Trait	5000	Average_total_household_income_before_tax_3	64151	NCAPG	0.998929373465505	seed
STRING	STRING	Average_total_household_income_before_tax	Non-disease Trait	5000	Average_total_household_income_before_tax_2	124808	CCDC43	0.964066174394945	predicted
STRING	STRING	Average_total_household_income_before_tax	Non-disease Trait	5000	Average_total_household_income_before_tax_2	153527	ZMAT2	0.994504724299205	predicted
STRING	STRING	Average_total_household_income_before_tax	Non-disease Trait	5000	Average_total_household_income_before_tax_2	154197	PNLDC1	0.969626177895365	predicted
STRING	STRING	Average_total_household_income_before_tax	Non-disease Trait	5000	Average_total_household_income_before_tax_4	26045	LRRTM2	0.845739383235499	predicted
STRING	STRING	Average_total_household_income_before_tax	Non-disease Trait	5000	Average_total_household_income_before_tax_4	84065	TMEM222	0.838421277984874	predicted
STRING	STRING	Average_total_household_income_before_tax	Non-disease Trait	5000	Average_total_household_income_before_tax_4	57451	TENM2	0.998756529762853	seed
STRING	STRING	Average_total_household_income_before_tax	Non-disease Trait	5000	Average_total_household_income_before_tax_1	123745	PLA2G4E	0.877996931541846	predicted
STRING	STRING	Average_total_household_income_before_tax	Non-disease Trait	5000	Average_total_household_income_before_tax_8	283807	FBXL22	0.962913788679143	predicted
STRING	STRING	Average_total_household_income_before_tax	Non-disease Trait	5000	Average_total_household_income_before_tax_4	58473	PLEKHB1	0.934494384173195	predicted
STRING	STRING	Average_total_household_income_before_tax	Non-disease Trait	5000	Average_total_household_income_before_tax_3	64375	IKZF4	0.99842585731355	seed
STRING	STRING	Average_total_household_income_before_tax	Non-disease Trait	5000	Average_total_household_income_before_tax_4	79414	LRFN3	0.988246873202771	predicted
STRING	STRING	Average_total_household_income_before_tax	Non-disease Trait	5000	Average_total_household_income_before_tax_4	117166	WFIKKN1	0.998652806457166	seed
STRING	STRING	Average_total_household_income_before_tax	Non-disease Trait	5000	Average_total_household_income_before_tax_8	143279	HECTD2	0.919954521544894	predicted
STRING	STRING	Average_total_household_income_before_tax	Non-disease Trait	5000	Average_total_household_income_before_tax_3	58499	ZNF462	0.999456089769022	seed
STRING	STRING	Average_total_household_income_before_tax	Non-disease Trait	5000	Average_total_household_income_before_tax_8	197131	UBR1	0.998518455334919	seed
STRING	STRING	Average_total_household_income_before_tax	Non-disease Trait	5000	Average_total_household_income_before_tax_7	10869	USP19	0.999490787888457	seed
STRING	STRING	Average_total_household_income_before_tax	Non-disease Trait	5000	Average_total_household_income_before_tax_4	23705	CADM1	0.999098983119271	seed
STRING	STRING	Average_total_household_income_before_tax	Non-disease Trait	5000	Average_total_household_income_before_tax_5	147339	C18orf25	0.98773548962417	predicted
STRING	STRING	Average_total_household_income_before_tax	Non-disease Trait	5000	Average_total_household_income_before_tax_1	64403	CDH24	0.992588393013459	predicted
STRING	STRING	Average_total_household_income_before_tax	Non-disease Trait	5000	Average_total_household_income_before_tax_1	84667	HES7	0.997700757889926	seed
STRING	STRING	Average_total_household_income_before_tax	Non-disease Trait	5000	Average_total_household_income_before_tax_2	161823	ADAL	0.998219215722546	seed
STRING	STRING	Average_total_household_income_before_tax	Non-disease Trait	5000	Average_total_household_income_before_tax_5	23344	ESYT1	0.999460582083722	seed
STRING	STRING	Average_total_household_income_before_tax	Non-disease Trait	5000	Average_total_household_income_before_tax_2	55109	AGGF1	0.971910467584199	predicted
STRING	STRING	Average_total_household_income_before_tax	Non-disease Trait	5000	Average_total_household_income_before_tax_5	57488	ESYT2	0.857036366899566	predicted
STRING	STRING	Average_total_household_income_before_tax	Non-disease Trait	5000	Average_total_household_income_before_tax_4	388228	SBK1	0.998071975671019	seed
STRING	STRING	Average_total_household_income_before_tax	Non-disease Trait	5000	Average_total_household_income_before_tax_2	3550	IK	0.998499934534238	seed
STRING	STRING	Average_total_household_income_before_tax	Non-disease Trait	5000	Average_total_household_income_before_tax_5	5877	RABIF	0.97123003923366	predicted
STRING	STRING	Average_total_household_income_before_tax	Non-disease Trait	5000	Average_total_household_income_before_tax_1	10641	NPRL2	0.999992694946649	predicted
STRING	STRING	Average_total_household_income_before_tax	Non-disease Trait	5000	Average_total_household_income_before_tax_1	51075	TMX2	0.997965755714135	seed
STRING	STRING	Average_total_household_income_before_tax	Non-disease Trait	5000	Average_total_household_income_before_tax_2	51614	ERGIC3	0.998502656587282	seed
STRING	STRING	Average_total_household_income_before_tax	Non-disease Trait	5000	Average_total_household_income_before_tax_2	57222	ERGIC1	0.909733381949781	predicted
STRING	STRING	Average_total_household_income_before_tax	Non-disease Trait	5000	Average_total_household_income_before_tax_5	64145	RBSN	0.931165063728377	predicted
STRING	STRING	Average_total_household_income_before_tax	Non-disease Trait	5000	Average_total_household_income_before_tax_9	81888	HYI	0.998744190369731	seed
STRING	STRING	Average_total_household_income_before_tax	Non-disease Trait	5000	Average_total_household_income_before_tax_6	124975	GGT6	0.961317346634248	predicted
STRING	STRING	Average_total_household_income_before_tax	Non-disease Trait	5000	Average_total_household_income_before_tax_2	149473	CCDC24	0.998900517960573	seed
STRING	STRING	Average_total_household_income_before_tax	Non-disease Trait	5000	Average_total_household_income_before_tax_1	6660	SOX5	0.998958746935925	seed
STRING	STRING	Average_total_household_income_before_tax	Non-disease Trait	5000	Average_total_household_income_before_tax_2	60625	DHX35	0.985407720395769	predicted
STRING	STRING	Average_total_household_income_before_tax	Non-disease Trait	5000	Average_total_household_income_before_tax_2	221002	RASGEF1A	0.989107179950729	predicted
STRING	STRING	Average_total_household_income_before_tax	Non-disease Trait	5000	Average_total_household_income_before_tax_4	9934	P2RY14	0.998616042681301	seed
STRING	STRING	Average_total_household_income_before_tax	Non-disease Trait	5000	Average_total_household_income_before_tax_1	23139	MAST2	0.999245331732584	seed
STRING	STRING	Average_total_household_income_before_tax	Non-disease Trait	5000	Average_total_household_income_before_tax_2	23318	TUT4	0.990070507435576	predicted
STRING	STRING	Average_total_household_income_before_tax	Non-disease Trait	5000	Average_total_household_income_before_tax_2	79670	TUT7	0.955348312931614	predicted
STRING	STRING	Average_total_household_income_before_tax	Non-disease Trait	5000	Average_total_household_income_before_tax_2	121355	GTSF1	0.995569895713783	predicted
STRING	STRING	Average_total_household_income_before_tax	Non-disease Trait	5000	Average_total_household_income_before_tax_3	387103	CENPW	0.998316958369506	seed
STRING	STRING	Average_total_household_income_before_tax	Non-disease Trait	5000	Average_total_household_income_before_tax_2	391059	FRRS1	0.923360912054496	predicted
STRING	STRING	Average_total_household_income_before_tax	Non-disease Trait	5000	Average_total_household_income_before_tax_6	3112	HLA-DOB	0.999784046587065	seed
STRING	STRING	Average_total_household_income_before_tax	Non-disease Trait	5000	Average_total_household_income_before_tax_3	64743	WDR13	0.938643262876246	predicted
STRING	STRING	Average_total_household_income_before_tax	Non-disease Trait	5000	Average_total_household_income_before_tax_2	84418	CYSTM1	0.999304251254564	predicted
STRING	STRING	Average_total_household_income_before_tax	Non-disease Trait	5000	Average_total_household_income_before_tax_1	1006	CDH8	0.848155479599922	predicted
STRING	STRING	Average_total_household_income_before_tax	Non-disease Trait	5000	Average_total_household_income_before_tax_6	4277	MICB	0.99787331603669	seed
STRING	STRING	Average_total_household_income_before_tax	Non-disease Trait	5000	Average_total_household_income_before_tax_3	5252	PHF1	0.999017408306201	seed
STRING	STRING	Average_total_household_income_before_tax	Non-disease Trait	5000	Average_total_household_income_before_tax_1	8756	ADAM7	0.825460548957932	predicted
STRING	STRING	Average_total_household_income_before_tax	Non-disease Trait	5000	Average_total_household_income_before_tax_3	9794	MAML1	0.848791573957095	predicted
STRING	STRING	Average_total_household_income_before_tax	Non-disease Trait	5000	Average_total_household_income_before_tax_6	54933	RHBDL2	0.887525839570348	predicted
STRING	STRING	Average_total_household_income_before_tax	Non-disease Trait	5000	Average_total_household_income_before_tax_5	83862	TMEM120A	0.998828608719306	seed
STRING	STRING	Average_total_household_income_before_tax	Non-disease Trait	5000	Average_total_household_income_before_tax_5	643155	SMIM15	0.996232626431348	seed
STRING	STRING	Average_total_household_income_before_tax	Non-disease Trait	5000	Average_total_household_income_before_tax_6	3134	HLA-F	0.998155232754872	seed
STRING	STRING	Average_total_household_income_before_tax	Non-disease Trait	5000	Average_total_household_income_before_tax_2	6738	RO60	0.979188262991583	predicted
STRING	STRING	Average_total_household_income_before_tax	Non-disease Trait	5000	Average_total_household_income_before_tax_6	7940	LST1	0.997894923961652	seed
STRING	STRING	Average_total_household_income_before_tax	Non-disease Trait	5000	Average_total_household_income_before_tax_5	10147	SUGP2	0.809669845091784	predicted
STRING	STRING	Average_total_household_income_before_tax	Non-disease Trait	5000	Average_total_household_income_before_tax_2	23070	CMTR1	0.939305036480965	predicted
STRING	STRING	Average_total_household_income_before_tax	Non-disease Trait	5000	Average_total_household_income_before_tax_4	25858	CATSPERZ	0.877055528061305	predicted
STRING	STRING	Average_total_household_income_before_tax	Non-disease Trait	5000	Average_total_household_income_before_tax_3	27327	TNRC6A	0.998408509640507	seed
STRING	STRING	Average_total_household_income_before_tax	Non-disease Trait	5000	Average_total_household_income_before_tax_9	64761	PARP12	0.998252812248478	seed
STRING	STRING	Average_total_household_income_before_tax	Non-disease Trait	5000	Average_total_household_income_before_tax_2	64852	TUT1	0.99763839549462	seed
STRING	STRING	Average_total_household_income_before_tax	Non-disease Trait	5000	Average_total_household_income_before_tax_4	84276	NICN1	0.998863009066729	seed
STRING	STRING	Average_total_household_income_before_tax	Non-disease Trait	5000	Average_total_household_income_before_tax_1	375449	MAST4	0.999437558112984	seed
STRING	STRING	Average_total_household_income_before_tax	Non-disease Trait	5000	Average_total_household_income_before_tax_1	10198	MPHOSPH9	0.998414888689593	seed
STRING	STRING	Average_total_household_income_before_tax	Non-disease Trait	5000	Average_total_household_income_before_tax_5	57605	PITPNM2	0.999292113316047	seed
STRING	STRING	Average_total_household_income_before_tax	Non-disease Trait	5000	Average_total_household_income_before_tax_3	84307	ZNF397	0.999995598204331	seed
STRING	STRING	Average_total_household_income_before_tax	Non-disease Trait	5000	Average_total_household_income_before_tax_1	283349	RASSF3	0.92008667691042	predicted
STRING	STRING	Average_total_household_income_before_tax	Non-disease Trait	5000	Average_total_household_income_before_tax_2	375484	SIMC1	0.999796171354349	predicted
STRING	STRING	Average_total_household_income_before_tax	Non-disease Trait	5000	Average_total_household_income_before_tax_1	100137049	PLA2G4B	0.876170430463137	predicted
STRING	STRING	Average_total_household_income_before_tax	Non-disease Trait	5000	Average_total_household_income_before_tax_5	55017	C14orf119	0.996754380948639	predicted
STRING	STRING	Average_total_household_income_before_tax	Non-disease Trait	5000	Average_total_household_income_before_tax_8	64320	RNF25	0.926321193833693	predicted
STRING	STRING	Average_total_household_income_before_tax	Non-disease Trait	5000	Average_total_household_income_before_tax_8	91694	LONRF1	0.998784496173246	seed
STRING	STRING	Average_total_household_income_before_tax	Non-disease Trait	5000	Average_total_household_income_before_tax_3	148254	ZNF555	0.997039204159873	predicted
STRING	STRING	Average_total_household_income_before_tax	Non-disease Trait	5000	Average_total_household_income_before_tax_8	202134	FAM153B	0.979047070311654	predicted
STRING	STRING	Average_total_household_income_before_tax	Non-disease Trait	5000	Average_total_household_income_before_tax_3	219541	MED19	0.996861804658954	seed
STRING	STRING	Average_total_household_income_before_tax	Non-disease Trait	5000	Average_total_household_income_before_tax_8	285596	FAM153A	0.996965297455702	seed
STRING	STRING	Average_total_household_income_before_tax	Non-disease Trait	5000	Average_total_household_income_before_tax_4	5101	PCDH9	0.998913470909408	seed
STRING	STRING	Average_total_household_income_before_tax	Non-disease Trait	5000	Average_total_household_income_before_tax_7	23116	TOGARAM1	0.966096983647106	predicted
STRING	STRING	Average_total_household_income_before_tax	Non-disease Trait	5000	Average_total_household_income_before_tax_5	29886	SNX8	0.871282597936952	predicted
STRING	STRING	Average_total_household_income_before_tax	Non-disease Trait	5000	Average_total_household_income_before_tax_8	54850	FBXL12	0.860632454283081	predicted
STRING	STRING	Average_total_household_income_before_tax	Non-disease Trait	5000	Average_total_household_income_before_tax_4	79570	NKAIN1	0.987479765970905	predicted
STRING	STRING	Average_total_household_income_before_tax	Non-disease Trait	5000	Average_total_household_income_before_tax_4	284467	TAFA3	0.838584969974816	predicted
STRING	STRING	Average_total_household_income_before_tax	Non-disease Trait	5000	Average_total_household_income_before_tax_4	643866	CBLN3	0.884995998828372	predicted
STRING	STRING	Average_total_household_income_before_tax	Non-disease Trait	5000	Average_total_household_income_before_tax_4	784	CACNB3	0.998614366432122	seed
STRING	STRING	Average_total_household_income_before_tax	Non-disease Trait	5000	Average_total_household_income_before_tax_8	25831	HECTD1	0.97434343522593	predicted
STRING	STRING	Average_total_household_income_before_tax	Non-disease Trait	5000	Average_total_household_income_before_tax_3	51105	PHF20L1	0.981768512763105	predicted
STRING	STRING	Average_total_household_income_before_tax	Non-disease Trait	5000	Average_total_household_income_before_tax_4	114786	XKR4	0.998192518945396	seed
STRING	STRING	Average_total_household_income_before_tax	Non-disease Trait	5000	Average_total_household_income_before_tax_1	167465	ZNF366	0.999977375584063	predicted
STRING	STRING	Average_total_household_income_before_tax	Non-disease Trait	5000	Average_total_household_income_before_tax_8	222235	FBXL13	0.997681925210898	predicted
STRING	STRING	Average_total_household_income_before_tax	Non-disease Trait	5000	Average_total_household_income_before_tax_2	5937	RBMS1	0.999310754643755	seed
STRING	STRING	Average_total_household_income_before_tax	Non-disease Trait	5000	Average_total_household_income_before_tax_5	54805	CNNM2	0.999036971644023	seed
STRING	STRING	Average_total_household_income_before_tax	Non-disease Trait	5000	Average_total_household_income_before_tax_5	54887	UHRF1BP1	0.99819061799728	seed
STRING	STRING	Average_total_household_income_before_tax	Non-disease Trait	5000	Average_total_household_income_before_tax_4	57699	CPNE5	0.941004528638697	predicted
STRING	STRING	Average_total_household_income_before_tax	Non-disease Trait	5000	Average_total_household_income_before_tax_1	79772	MCTP1	0.977877883363831	predicted
STRING	STRING	Average_total_household_income_before_tax	Non-disease Trait	5000	Average_total_household_income_before_tax_3	116179	TGM7	0.996117360709989	seed
STRING	STRING	Average_total_household_income_before_tax	Non-disease Trait	5000	Average_total_household_income_before_tax_5	399979	SNX19	0.973748440650621	predicted
STRING	STRING	Average_total_household_income_before_tax	Non-disease Trait	5000	Average_total_household_income_before_tax_3	51123	ZNF706	0.9145635800669	predicted
STRING	STRING	Average_total_household_income_before_tax	Non-disease Trait	5000	Average_total_household_income_before_tax_3	100101467	ZSCAN30	0.99959771221465	seed
STRING	STRING	Average_total_household_income_before_tax	Non-disease Trait	5000	Average_total_household_income_before_tax_1	2868	GRK4	0.998077096042116	seed
STRING	STRING	Average_total_household_income_before_tax	Non-disease Trait	5000	Average_total_household_income_before_tax_5	79874	RABEP2	0.999428621610179	seed
STRING	STRING	Average_total_household_income_before_tax	Non-disease Trait	5000	Average_total_household_income_before_tax_3	7561	ZNF14	0.851492878121451	predicted
STRING	STRING	Average_total_household_income_before_tax	Non-disease Trait	5000	Average_total_household_income_before_tax_3	9670	IPO13	0.998564131823756	seed
STRING	STRING	Average_total_household_income_before_tax	Non-disease Trait	5000	Average_total_household_income_before_tax_1	26010	SPATS2L	0.997505223539336	seed
STRING	STRING	Average_total_household_income_before_tax	Non-disease Trait	5000	Average_total_household_income_before_tax_1	51195	RAPGEFL1	0.997333092507821	seed
STRING	STRING	Average_total_household_income_before_tax	Non-disease Trait	5000	Average_total_household_income_before_tax_1	113263	GLCCI1	0.998590618067028	seed
STRING	STRING	Average_total_household_income_before_tax	Non-disease Trait	5000	Average_total_household_income_before_tax_1	2676	GFRA3	0.959211706976142	predicted
STRING	STRING	Average_total_household_income_before_tax	Non-disease Trait	5000	Average_total_household_income_before_tax_1	84634	KISS1R	0.996797913766813	seed
STRING	STRING	Average_total_household_income_before_tax	Non-disease Trait	5000	Average_total_household_income_before_tax_4	25809	TTLL1	0.993276310509636	predicted
STRING	STRING	Average_total_household_income_before_tax	Non-disease Trait	5000	Average_total_household_income_before_tax_1	53836	GPR87	0.999871266012612	seed
STRING	STRING	Average_total_household_income_before_tax	Non-disease Trait	5000	Average_total_household_income_before_tax_3	7727	ZNF174	0.999895013528632	predicted
STRING	STRING	Average_total_household_income_before_tax	Non-disease Trait	5000	Average_total_household_income_before_tax_5	10180	RBM6	0.999366150474882	seed
STRING	STRING	Average_total_household_income_before_tax	Non-disease Trait	5000	Average_total_household_income_before_tax_5	345222	MSANTD1	0.998233730155755	seed
STRING	STRING	Average_total_household_income_before_tax	Non-disease Trait	5000	Average_total_household_income_before_tax_4	9911	TMCC2	0.825425266358319	predicted
STRING	STRING	Average_total_household_income_before_tax	Non-disease Trait	5000	Average_total_household_income_before_tax_5	11316	COPE	0.876202828127019	predicted
STRING	STRING	Average_total_household_income_before_tax	Non-disease Trait	5000	Average_total_household_income_before_tax_8	55236	UBA6	0.983202535780583	predicted
STRING	STRING	Average_total_household_income_before_tax	Non-disease Trait	5000	Average_total_household_income_before_tax_7	64395	GMCL1	0.99878962074143	seed
STRING	STRING	Average_total_household_income_before_tax	Non-disease Trait	5000	Average_total_household_income_before_tax_1	200132	DYNLT5	0.998816388799158	seed
STRING	STRING	Average_total_household_income_before_tax	Non-disease Trait	5000	Average_total_household_income_before_tax_8	6047	RNF4	0.999844189659123	predicted
STRING	STRING	Average_total_household_income_before_tax	Non-disease Trait	5000	Average_total_household_income_before_tax_3	7745	ZKSCAN8	0.999791198831156	predicted
STRING	STRING	Average_total_household_income_before_tax	Non-disease Trait	5000	Average_total_household_income_before_tax_5	26297	SERGEF	0.998312391218831	seed
STRING	STRING	Average_total_household_income_before_tax	Non-disease Trait	5000	Average_total_household_income_before_tax_3	51667	NUB1	0.991297450443381	predicted
STRING	STRING	Average_total_household_income_before_tax	Non-disease Trait	5000	Average_total_household_income_before_tax_1	131920	TMEM207	0.894843892204406	predicted
STRING	STRING	Average_total_household_income_before_tax	Non-disease Trait	5000	Average_total_household_income_before_tax_2	373863	DND1	0.998453321936078	seed
STRING	STRING	Average_total_household_income_before_tax	Non-disease Trait	5000	Average_total_household_income_before_tax_2	9238	TBRG4	0.999191419959492	seed
STRING	STRING	Average_total_household_income_before_tax	Non-disease Trait	5000	Average_total_household_income_before_tax_2	10957	PNRC1	0.999252030390122	seed
STRING	STRING	Average_total_household_income_before_tax	Non-disease Trait	5000	Average_total_household_income_before_tax_4	26053	AUTS2	0.998902422748016	seed
STRING	STRING	Average_total_household_income_before_tax	Non-disease Trait	5000	Average_total_household_income_before_tax_3	90874	ZNF697	0.946697505952137	predicted
STRING	STRING	Average_total_household_income_before_tax	Non-disease Trait	5000	Average_total_household_income_before_tax_4	118670	FAM24A	0.965247809513382	predicted
STRING	STRING	Average_total_household_income_before_tax	Non-disease Trait	5000	Average_total_household_income_before_tax_4	440956	IQCF6	0.976585181025371	predicted
STRING	STRING	Average_total_household_income_before_tax	Non-disease Trait	5000	Average_total_household_income_before_tax_7	150483	TEKT4	0.99804395331617	seed
STRING	STRING	Average_total_household_income_before_tax	Non-disease Trait	5000	Average_total_household_income_before_tax_3	64763	ZNF574	0.919252969563749	predicted
STRING	STRING	Average_total_household_income_before_tax	Non-disease Trait	5000	Average_total_household_income_before_tax_1	8428	STK24	0.998470961839478	seed
STRING	STRING	Average_total_household_income_before_tax	Non-disease Trait	5000	Average_total_household_income_before_tax_8	10193	RNF41	0.998459702788164	seed
STRING	STRING	Average_total_household_income_before_tax	Non-disease Trait	5000	Average_total_household_income_before_tax_5	22818	COPZ1	0.869131077954719	predicted
STRING	STRING	Average_total_household_income_before_tax	Non-disease Trait	5000	Average_total_household_income_before_tax_9	54936	ADPRS	0.928943700498872	predicted
STRING	STRING	Average_total_household_income_before_tax	Non-disease Trait	5000	Average_total_household_income_before_tax_3	55663	ZNF446	0.996116739552372	predicted
STRING	STRING	Average_total_household_income_before_tax	Non-disease Trait	5000	Average_total_household_income_before_tax_3	60686	C14orf93	0.996197173963302	seed
STRING	STRING	Average_total_household_income_before_tax	Non-disease Trait	5000	Average_total_household_income_before_tax_5	89978	DPH6	0.914458312749574	predicted
STRING	STRING	Average_total_household_income_before_tax	Non-disease Trait	5000	Average_total_household_income_before_tax_3	120534	ARL14EP	0.998490793927916	seed
STRING	STRING	Average_total_household_income_before_tax	Non-disease Trait	5000	Average_total_household_income_before_tax_5	126321	MFSD12	0.890155254233381	predicted
STRING	STRING	Average_total_household_income_before_tax	Non-disease Trait	5000	Average_total_household_income_before_tax_3	23030	KDM4B	0.998923075123526	seed
STRING	STRING	Average_total_household_income_before_tax	Non-disease Trait	5000	Average_total_household_income_before_tax_1	65010	SLC26A6	0.998612639440186	seed
STRING	STRING	Average_total_household_income_before_tax	Non-disease Trait	5000	Average_total_household_income_before_tax_5	79735	TBC1D17	0.897017146229219	predicted
STRING	STRING	Average_total_household_income_before_tax	Non-disease Trait	5000	Average_total_household_income_before_tax_5	9853	RUSC2	0.90215439348529	predicted
STRING	STRING	Average_total_household_income_before_tax	Non-disease Trait	5000	Average_total_household_income_before_tax_4	149345	SHISA4	0.997805894432812	seed
STRING	STRING	Average_total_household_income_before_tax	Non-disease Trait	5000	Average_total_household_income_before_tax_4	401562	LCNL1	0.962260360222736	predicted
STRING	STRING	Average_total_household_income_before_tax	Non-disease Trait	5000	Average_total_household_income_before_tax_7	7375	USP4	0.999745687564759	seed
STRING	STRING	Average_total_household_income_before_tax	Non-disease Trait	5000	Average_total_household_income_before_tax_5	83871	RAB34	0.90322069923799	predicted
STRING	STRING	Average_total_household_income_before_tax	Non-disease Trait	5000	Average_total_household_income_before_tax_5	151242	PPP1R1C	0.859433417336762	predicted
STRING	STRING	Average_total_household_income_before_tax	Non-disease Trait	5000	Average_total_household_income_before_tax_6	222611	ADGRF2	0.915140040787434	predicted
STRING	STRING	Average_total_household_income_before_tax	Non-disease Trait	5000	Average_total_household_income_before_tax_2	441549	CDNF	0.933232936578324	predicted
STRING	STRING	Average_total_household_income_before_tax	Non-disease Trait	5000	Average_total_household_income_before_tax_6	6892	TAPBP	0.998705379777047	seed
STRING	STRING	Average_total_household_income_before_tax	Non-disease Trait	5000	Average_total_household_income_before_tax_6	80301	PLEKHO2	0.99790554654324	seed
STRING	STRING	Average_total_household_income_before_tax	Non-disease Trait	5000	Average_total_household_income_before_tax_6	1388	ATF6B	0.999554152262133	seed
STRING	STRING	Average_total_household_income_before_tax	Non-disease Trait	5000	Average_total_household_income_before_tax_3	10360	NPM3	0.999074480871094	seed
STRING	STRING	Average_total_household_income_before_tax	Non-disease Trait	5000	Average_total_household_income_before_tax_9	25976	TIPARP	0.998545824160733	seed
STRING	STRING	Average_total_household_income_before_tax	Non-disease Trait	5000	Average_total_household_income_before_tax_9	56965	PARP6	0.943147298619005	predicted
STRING	STRING	Average_total_household_income_before_tax	Non-disease Trait	5000	Average_total_household_income_before_tax_3	57659	ZBTB4	0.999092125376788	seed
STRING	STRING	Average_total_household_income_before_tax	Non-disease Trait	5000	Average_total_household_income_before_tax_9	79668	PARP8	0.823760933664916	predicted
STRING	STRING	Average_total_household_income_before_tax	Non-disease Trait	5000	Average_total_household_income_before_tax_2	6767	ST13	0.998643947706279	seed
STRING	STRING	Average_total_household_income_before_tax	Non-disease Trait	5000	Average_total_household_income_before_tax_3	7581	ZNF33A	0.855682618478508	predicted
STRING	STRING	Average_total_household_income_before_tax	Non-disease Trait	5000	Average_total_household_income_before_tax_8	9903	KLHL21	0.894381346059052	predicted
STRING	STRING	Average_total_household_income_before_tax	Non-disease Trait	5000	Average_total_household_income_before_tax_3	146540	ZNF785	0.996876356115424	seed
STRING	STRING	Average_total_household_income_before_tax	Non-disease Trait	5000	Average_total_household_income_before_tax_4	158405	KIAA1958	0.898053713782261	predicted
STRING	STRING	Average_total_household_income_before_tax	Non-disease Trait	5000	Average_total_household_income_before_tax_4	285093	RTP5	0.855004958095213	predicted
STRING	STRING	Average_total_household_income_before_tax	Non-disease Trait	5000	Average_total_household_income_before_tax_4	728577	CNTNAP3B	0.992625775961214	predicted
STRING	STRING	Average_total_household_income_before_tax	Non-disease Trait	5000	Average_total_household_income_before_tax_1	5261	PHKG2	0.998629905110453	seed
STRING	STRING	Average_total_household_income_before_tax	Non-disease Trait	5000	Average_total_household_income_before_tax_1	128408	BHLHE23	0.927247044280998	predicted
STRING	STRING	Average_total_household_income_before_tax	Non-disease Trait	5000	Average_total_household_income_before_tax_5	129049	SGSM1	0.84664111892887	predicted
STRING	STRING	Average_total_household_income_before_tax	Non-disease Trait	5000	Average_total_household_income_before_tax_4	284339	TMEM145	0.979283760074188	predicted
STRING	STRING	Average_total_household_income_before_tax	Non-disease Trait	5000	Average_total_household_income_before_tax_4	285513	GPRIN3	0.932664774755312	predicted
STRING	STRING	Average_total_household_income_before_tax	Non-disease Trait	5000	Average_total_household_income_before_tax_6	80021	TMEM62	0.994315308681112	seed
STRING	STRING	Average_total_household_income_before_tax	Non-disease Trait	5000	Average_total_household_income_before_tax_3	221037	JMJD1C	0.998911855510389	seed
STRING	STRING	Average_total_household_income_before_tax	Non-disease Trait	5000	Average_total_household_income_before_tax_5	81609	SNX27	0.9809469561377	predicted
STRING	STRING	Average_total_household_income_before_tax	Non-disease Trait	5000	Average_total_household_income_before_tax_1	220441	RNF152	0.999347667891455	predicted
STRING	STRING	Average_total_household_income_before_tax	Non-disease Trait	5000	Average_total_household_income_before_tax_5	144404	TMEM120B	0.998836395159887	seed
STRING	STRING	Average_total_household_income_before_tax	Non-disease Trait	5000	Average_total_household_income_before_tax_1	79109	MAPKAP1	0.998754358817442	seed
STRING	STRING	Average_total_household_income_before_tax	Non-disease Trait	5000	Average_total_household_income_before_tax_1	64600	PLA2G2F	0.962265525049452	predicted
STRING	STRING	Average_total_household_income_before_tax	Non-disease Trait	5000	Average_total_household_income_before_tax_5	80230	RUFY1	0.9870560931101	predicted
STRING	STRING	Average_total_household_income_before_tax	Non-disease Trait	5000	Average_total_household_income_before_tax_2	132228	LSMEM2	0.996576146795049	seed
STRING	STRING	Average_total_household_income_before_tax	Non-disease Trait	5000	Average_total_household_income_before_tax_2	134553	C5orf24	0.999777640611244	predicted
STRING	STRING	Average_total_household_income_before_tax	Non-disease Trait	5000	Average_total_household_income_before_tax_5	221035	REEP3	0.998917415202651	seed
STRING	STRING	Average_total_household_income_before_tax	Non-disease Trait	5000	Average_total_household_income_before_tax_2	7818	DAP3	0.95745929024213	predicted
STRING	STRING	Average_total_household_income_before_tax	Non-disease Trait	5000	Average_total_household_income_before_tax_3	112950	MED8	0.998576538338772	seed
STRING	STRING	Average_total_household_income_before_tax	Non-disease Trait	5000	Average_total_household_income_before_tax_3	8099	CDK2AP1	0.998209312685849	seed
STRING	STRING	Average_total_household_income_before_tax	Non-disease Trait	5000	Average_total_household_income_before_tax_1	23167	EFR3A	0.86858398271558	predicted
STRING	STRING	Average_total_household_income_before_tax	Non-disease Trait	5000	Average_total_household_income_before_tax_5	53917	RAB24	0.975011257661515	predicted
STRING	STRING	Average_total_household_income_before_tax	Non-disease Trait	5000	Average_total_household_income_before_tax_2	54439	RBM27	0.998446544114962	seed
STRING	STRING	Average_total_household_income_before_tax	Non-disease Trait	5000	Average_total_household_income_before_tax_5	57706	DENND1A	0.997748944272182	seed
STRING	STRING	Average_total_household_income_before_tax	Non-disease Trait	5000	Average_total_household_income_before_tax_5	90196	SYS1	0.992383112723126	predicted
STRING	STRING	Average_total_household_income_before_tax	Non-disease Trait	5000	Average_total_household_income_before_tax_7	373509	USP50	0.997952998032813	seed
STRING	STRING	Average_total_household_income_before_tax	Non-disease Trait	5000	Average_total_household_income_before_tax_1	1418	CRYGA	0.994218397942888	seed
STRING	STRING	Average_total_household_income_before_tax	Non-disease Trait	5000	Average_total_household_income_before_tax_5	7444	VRK2	0.959260849251579	predicted
STRING	STRING	Average_total_household_income_before_tax	Non-disease Trait	5000	Average_total_household_income_before_tax_2	8704	B4GALT2	0.99977282350746	seed
STRING	STRING	Average_total_household_income_before_tax	Non-disease Trait	5000	Average_total_household_income_before_tax_8	9604	RNF14	0.919548588865438	predicted
STRING	STRING	Average_total_household_income_before_tax	Non-disease Trait	5000	Average_total_household_income_before_tax_1	25843	MOB4	0.988583562670135	predicted
STRING	STRING	Average_total_household_income_before_tax	Non-disease Trait	5000	Average_total_household_income_before_tax_1	642517	AGAP9	0.991195998638079	predicted
STRING	STRING	Average_total_household_income_before_tax	Non-disease Trait	5000	Average_total_household_income_before_tax_2	10181	RBM5	0.999132881665188	seed
STRING	STRING	Average_total_household_income_before_tax	Non-disease Trait	5000	Average_total_household_income_before_tax_2	23215	PRRC2C	0.951356861973642	predicted
STRING	STRING	Average_total_household_income_before_tax	Non-disease Trait	5000	Average_total_household_income_before_tax_1	81532	MOB2	0.999244602653073	seed
STRING	STRING	Average_total_household_income_before_tax	Non-disease Trait	5000	Average_total_household_income_before_tax_8	22888	UBOX5	0.999579702614924	seed
STRING	STRING	Average_total_household_income_before_tax	Non-disease Trait	5000	Average_total_household_income_before_tax_3	55565	ZNF821	0.998166048354751	seed
STRING	STRING	Average_total_household_income_before_tax	Non-disease Trait	5000	Average_total_household_income_before_tax_5	342371	ATXN1L	0.998985884115012	seed
STRING	STRING	Average_total_household_income_before_tax	Non-disease Trait	5000	Average_total_household_income_before_tax_7	4110	MAGEA11	0.976741046497369	predicted
STRING	STRING	Average_total_household_income_before_tax	Non-disease Trait	5000	Average_total_household_income_before_tax_1	22887	FOXJ3	0.952182768367808	predicted
STRING	STRING	Average_total_household_income_before_tax	Non-disease Trait	5000	Average_total_household_income_before_tax_5	51161	C3orf18	0.999973608431947	seed
STRING	STRING	Average_total_household_income_before_tax	Non-disease Trait	5000	Average_total_household_income_before_tax_3	79724	ZNF768	0.897589858874609	predicted
STRING	STRING	Average_total_household_income_before_tax	Non-disease Trait	5000	Average_total_household_income_before_tax_5	126375	ZNF792	0.974453783042198	predicted
STRING	STRING	Average_total_household_income_before_tax	Non-disease Trait	5000	Average_total_household_income_before_tax_3	146542	ZNF688	0.993265204923285	seed
STRING	STRING	Average_total_household_income_before_tax	Non-disease Trait	5000	Average_total_household_income_before_tax_3	284346	ZNF575	0.998487418154726	seed
STRING	STRING	Average_total_household_income_before_tax	Non-disease Trait	5000	Average_total_household_income_before_tax_6	7918	GPANK1	0.998394545769457	predicted
STRING	STRING	Average_total_household_income_before_tax	Non-disease Trait	5000	Average_total_household_income_before_tax_6	57827	C6orf47	0.999980943347176	predicted
STRING	STRING	Average_total_household_income_before_tax	Non-disease Trait	5000	Average_total_household_income_before_tax_10	85293	KRTAP3-3	0.999000199266158	predicted
STRING	STRING	Average_total_household_income_before_tax	Non-disease Trait	5000	Average_total_household_income_before_tax_4	151516	ASPRV1	0.998486671581911	seed
STRING	STRING	Average_total_household_income_before_tax	Non-disease Trait	5000	Average_total_household_income_before_tax_7	4113	MAGEB2	0.849086447988122	predicted
STRING	STRING	Average_total_household_income_before_tax	Non-disease Trait	5000	Average_total_household_income_before_tax_7	645051	GAGE13	0.978211823133442	predicted
STRING	STRING	Average_total_household_income_before_tax	Non-disease Trait	5000	Average_total_household_income_before_tax_9	54973	INTS11	0.999782870958857	predicted
STRING	STRING	Average_total_household_income_before_tax	Non-disease Trait	5000	Average_total_household_income_before_tax_5	57403	RAB22A	0.949934137688887	predicted
STRING	STRING	Average_total_household_income_before_tax	Non-disease Trait	5000	Average_total_household_income_before_tax_6	401251	SAPCD1	0.976990641629634	predicted
STRING	STRING	Average_total_household_income_before_tax	Non-disease Trait	5000	Average_total_household_income_before_tax_6	6048	RNF5	0.999459574516602	seed
STRING	STRING	Average_total_household_income_before_tax	Non-disease Trait	5000	Average_total_household_income_before_tax_3	80317	ZKSCAN3	0.984595564512364	predicted
STRING	STRING	Average_total_household_income_before_tax	Non-disease Trait	5000	Average_total_household_income_before_tax_6	221527	ZBTB12	0.9999311482081	predicted
STRING	STRING	Average_total_household_income_before_tax	Non-disease Trait	5000	Average_total_household_income_before_tax_3	80816	ASXL3	0.998269008518048	seed
STRING	STRING	Average_total_household_income_before_tax	Non-disease Trait	5000	Average_total_household_income_before_tax_2	90853	SPOCD1	0.997981619535226	seed
STRING	STRING	Average_total_household_income_before_tax	Non-disease Trait	5000	Average_total_household_income_before_tax_7	166348	KBTBD12	0.829768520862076	predicted
STRING	STRING	Average_total_household_income_before_tax	Non-disease Trait	5000	Average_total_household_income_before_tax_1	5623	PSPN	0.99828907772377	predicted
STRING	STRING	Average_total_household_income_before_tax	Non-disease Trait	5000	Average_total_household_income_before_tax_3	9810	RNF40	0.999493257169318	seed
STRING	STRING	Average_total_household_income_before_tax	Non-disease Trait	5000	Average_total_household_income_before_tax_1	11046	SLC35D2	0.998345067402368	seed
STRING	STRING	Average_total_household_income_before_tax	Non-disease Trait	5000	Average_total_household_income_before_tax_4	55076	TMEM45A	0.908782002190816	predicted
STRING	STRING	Average_total_household_income_before_tax	Non-disease Trait	5000	Average_total_household_income_before_tax_3	55534	MAML3	0.998513047603535	seed
STRING	STRING	Average_total_household_income_before_tax	Non-disease Trait	5000	Average_total_household_income_before_tax_3	79823	CAMKMT	0.998690806304163	seed
STRING	STRING	Average_total_household_income_before_tax	Non-disease Trait	5000	Average_total_household_income_before_tax_3	90780	PYGO2	0.86932394412257	predicted
STRING	STRING	Average_total_household_income_before_tax	Non-disease Trait	5000	Average_total_household_income_before_tax_3	116931	MED12L	0.99827049953276	seed
STRING	STRING	Average_total_household_income_before_tax	Non-disease Trait	5000	Average_total_household_income_before_tax_3	51282	SCAND1	0.999552022951102	seed
STRING	STRING	Average_total_household_income_before_tax	Non-disease Trait	5000	Average_total_household_income_before_tax_1	9580	SOX13	0.896996886482253	predicted
STRING	STRING	Average_total_household_income_before_tax	Non-disease Trait	5000	Average_total_household_income_before_tax_3	10046	MAMLD1	0.984693324078158	predicted
STRING	STRING	Average_total_household_income_before_tax	Non-disease Trait	5000	Average_total_household_income_before_tax_2	10430	TMEM147	0.96848168270324	predicted
STRING	STRING	Average_total_household_income_before_tax	Non-disease Trait	5000	Average_total_household_income_before_tax_2	132430	PABPC4L	0.997772719555815	seed
STRING	STRING	Average_total_household_income_before_tax	Non-disease Trait	5000	Average_total_household_income_before_tax_3	10912	GADD45G	0.997994339279878	seed
STRING	STRING	Average_total_household_income_before_tax	Non-disease Trait	5000	Average_total_household_income_before_tax_6	246778	IL27	0.997002259091428	seed
STRING	STRING	Average_total_household_income_before_tax	Non-disease Trait	5000	Average_total_household_income_before_tax_6	1041	CDSN	0.99891600497121	seed
STRING	STRING	Average_total_household_income_before_tax	Non-disease Trait	5000	Average_total_household_income_before_tax_4	8935	SKAP2	0.808231776133447	predicted
STRING	STRING	Average_total_household_income_before_tax	Non-disease Trait	5000	Average_total_household_income_before_tax_1	80228	ORAI2	0.98951355121822	predicted
STRING	STRING	Average_total_household_income_before_tax	Non-disease Trait	5000	Average_total_household_income_before_tax_1	93129	ORAI3	0.997246399085047	seed
STRING	STRING	Average_total_household_income_before_tax	Non-disease Trait	5000	Average_total_household_income_before_tax_1	150290	DUSP18	0.988375702650637	predicted
STRING	STRING	Average_total_household_income_before_tax	Non-disease Trait	5000	Average_total_household_income_before_tax_6	259197	NCR3	0.998067827140011	seed
STRING	STRING	Average_total_household_income_before_tax	Non-disease Trait	5000	Average_total_household_income_before_tax_6	84309	NUDT16L1	0.948576834143998	predicted
STRING	STRING	Average_total_household_income_before_tax	Non-disease Trait	5000	Average_total_household_income_before_tax_3	90317	ZNF616	0.864824421151956	predicted
STRING	STRING	Average_total_household_income_before_tax	Non-disease Trait	5000	Average_total_household_income_before_tax_2	113829	SLC35A4	0.999186129844736	seed
STRING	STRING	Average_total_household_income_before_tax	Non-disease Trait	5000	Average_total_household_income_before_tax_2	125228	FAM210A	0.858842640079231	predicted
STRING	STRING	Average_total_household_income_before_tax	Non-disease Trait	5000	Average_total_household_income_before_tax_5	80305	TRABD	0.998801180319096	seed
STRING	STRING	Average_total_household_income_before_tax	Non-disease Trait	5000	Average_total_household_income_before_tax_1	199920	FYB2	0.846161315554199	predicted
STRING	STRING	Average_total_household_income_before_tax	Non-disease Trait	5000	Average_total_household_income_before_tax_3	7694	ZNF135	0.9365721147994	predicted
STRING	STRING	Average_total_household_income_before_tax	Non-disease Trait	5000	Average_total_household_income_before_tax_1	8637	EIF4EBP3	0.996581094532538	seed
STRING	STRING	Average_total_household_income_before_tax	Non-disease Trait	5000	Average_total_household_income_before_tax_3	55904	KMT2E	0.999074284009753	seed
STRING	STRING	Average_total_household_income_before_tax	Non-disease Trait	5000	Average_total_household_income_before_tax_8	144699	FBXL14	0.980423286323657	predicted
STRING	STRING	Average_total_household_income_before_tax	Non-disease Trait	5000	Average_total_household_income_before_tax_8	10293	TRAIP	0.999204376098468	seed
STRING	STRING	Average_total_household_income_before_tax	Non-disease Trait	5000	Average_total_household_income_before_tax_3	7556	ZNF10	0.863039248970128	predicted
STRING	STRING	Average_total_household_income_before_tax	Non-disease Trait	5000	Average_total_household_income_before_tax_10	3846	KRTAP5-9	0.826321437246688	predicted
STRING	STRING	Average_total_household_income_before_tax	Non-disease Trait	5000	Average_total_household_income_before_tax_8	79176	FBXL15	0.9985135729109	seed
STRING	STRING	Average_total_household_income_before_tax	Non-disease Trait	5000	Average_total_household_income_before_tax_10	81851	KRTAP1-1	0.983706409580546	predicted
STRING	STRING	Average_total_household_income_before_tax	Non-disease Trait	5000	Average_total_household_income_before_tax_2	84620	ST6GAL2	0.999086271418225	seed
STRING	STRING	Average_total_household_income_before_tax	Non-disease Trait	5000	Average_total_household_income_before_tax_7	93273	LEMD1	0.990952245739232	predicted
STRING	STRING	Average_total_household_income_before_tax	Non-disease Trait	5000	Average_total_household_income_before_tax_4	221981	THSD7A	0.999043771535168	seed
STRING	STRING	Average_total_household_income_before_tax	Non-disease Trait	5000	Average_total_household_income_before_tax_2	10446	LRRN2	0.999327298322648	seed
STRING	STRING	Average_total_household_income_before_tax	Non-disease Trait	5000	Average_total_household_income_before_tax_5	128637	TBC1D20	0.999284607532614	predicted
STRING	STRING	Average_total_household_income_before_tax	Non-disease Trait	5000	Average_total_household_income_before_tax_3	25988	HINFP	0.942667742384217	predicted
STRING	STRING	Average_total_household_income_before_tax	Non-disease Trait	5000	Average_total_household_income_before_tax_3	7589	ZSCAN21	0.999807703038143	predicted
STRING	STRING	Average_total_household_income_before_tax	Non-disease Trait	5000	Average_total_household_income_before_tax_3	153769	SH3RF2	0.865855349405988	predicted
STRING	STRING	Average_total_household_income_before_tax	Non-disease Trait	5000	Average_total_household_income_before_tax_9	23648	SSBP3	0.998084832707559	seed
STRING	STRING	Average_total_household_income_before_tax	Non-disease Trait	5000	Average_total_household_income_before_tax_6	284001	CCDC57	0.997671282652368	seed
STRING	STRING	Average_total_household_income_before_tax	Non-disease Trait	5000	Average_total_household_income_before_tax_4	158135	TTLL11	0.998178797365557	seed
STRING	STRING	Average_total_household_income_before_tax	Non-disease Trait	5000	Average_total_household_income_before_tax_7	341567	H1-7	0.963568054413774	predicted
STRING	STRING	Average_total_household_income_before_tax	Non-disease Trait	5000	Average_total_household_income_before_tax_5	10086	HHLA1	0.916282307300517	predicted
STRING	STRING	Average_total_household_income_before_tax	Non-disease Trait	5000	Average_total_household_income_before_tax_1	8605	PLA2G4C	0.99364099336305	predicted
STRING	STRING	Average_total_household_income_before_tax	Non-disease Trait	5000	Average_total_household_income_before_tax_1	283748	PLA2G4D	0.890528367288762	predicted
STRING	STRING	Average_total_household_income_before_tax	Non-disease Trait	5000	Average_total_household_income_before_tax_2	146923	RUNDC1	0.997969862773914	predicted
STRING	STRING	Average_total_household_income_before_tax	Non-disease Trait	5000	Average_total_household_income_before_tax_3	169270	ZNF596	0.804584957856752	predicted
STRING	STRING	Average_total_household_income_before_tax	Non-disease Trait	5000	Average_total_household_income_before_tax_5	375346	STIMATE	0.893946472587179	predicted
STRING	STRING	Average_total_household_income_before_tax	Non-disease Trait	5000	Average_total_household_income_before_tax_3	51533	PHF7	0.998815437672419	seed
STRING	STRING	Average_total_household_income_before_tax	Non-disease Trait	5000	Average_total_household_income_before_tax_1	132851	SPATA4	0.986144378143796	predicted
STRING	STRING	Average_total_household_income_before_tax	Non-disease Trait	5000	Average_total_household_income_before_tax_7	347541	MAGEB5	0.985877302053721	predicted
STRING	STRING	Average_total_household_income_before_tax	Non-disease Trait	5000	Average_total_household_income_before_tax_7	80125	CCDC33	0.990567653820953	predicted
STRING	STRING	Average_total_household_income_before_tax	Non-disease Trait	5000	Average_total_household_income_before_tax_5	92421	CHMP4C	0.924588290194891	predicted
STRING	STRING	Average_total_household_income_before_tax	Non-disease Trait	5000	Average_total_household_income_before_tax_2	9812	DELE1	0.96144274930799	predicted
STRING	STRING	Average_total_household_income_before_tax	Non-disease Trait	5000	Average_total_household_income_before_tax_2	23053	ZSWIM8	0.997121400164951	seed
STRING	STRING	Average_total_household_income_before_tax	Non-disease Trait	5000	Average_total_household_income_before_tax_2	51335	NGRN	0.92704119200573	predicted
STRING	STRING	Average_total_household_income_before_tax	Non-disease Trait	5000	Average_total_household_income_before_tax_5	64786	TBC1D15	0.843647086041147	predicted
STRING	STRING	Average_total_household_income_before_tax	Non-disease Trait	5000	Average_total_household_income_before_tax_4	147991	DPY19L3	0.998703163630385	seed
STRING	STRING	Average_total_household_income_before_tax	Non-disease Trait	5000	Average_total_household_income_before_tax_3	7620	ZNF69	0.977295891127233	predicted
STRING	STRING	Average_total_household_income_before_tax	Non-disease Trait	5000	Average_total_household_income_before_tax_1	134288	TMEM174	0.999937646399746	predicted
STRING	STRING	Average_total_household_income_before_tax	Non-disease Trait	5000	Average_total_household_income_before_tax_5	9905	SGSM2	0.999157929275206	seed
STRING	STRING	Average_total_household_income_before_tax	Non-disease Trait	5000	Average_total_household_income_before_tax_5	161514	TBC1D21	0.989063206343347	predicted
STRING	STRING	Average_total_household_income_before_tax	Non-disease Trait	5000	Average_total_household_income_before_tax_7	101060389	TBC1D3D	0.836554836364874	predicted
STRING	STRING	Average_total_household_income_before_tax	Non-disease Trait	5000	Average_total_household_income_before_tax_3	3104	ZBTB48	0.989527119718723	predicted
STRING	STRING	Average_total_household_income_before_tax	Non-disease Trait	5000	Average_total_household_income_before_tax_2	55147	RBM23	0.999022918188975	seed
STRING	STRING	Average_total_household_income_before_tax	Non-disease Trait	5000	Average_total_household_income_before_tax_8	89122	TRIM4	0.979155743937567	predicted
STRING	STRING	Average_total_household_income_before_tax	Non-disease Trait	5000	Average_total_household_income_before_tax_5	338645	LUZP2	0.997425943639596	seed
STRING	STRING	Average_total_household_income_before_tax	Non-disease Trait	5000	Average_total_household_income_before_tax_3	7586	ZKSCAN1	0.999397157472734	seed
STRING	STRING	Average_total_household_income_before_tax	Non-disease Trait	5000	Average_total_household_income_before_tax_1	9182	RASSF9	0.852129461290294	predicted
STRING	STRING	Average_total_household_income_before_tax	Non-disease Trait	5000	Average_total_household_income_before_tax_1	79370	BCL2L14	0.998123916491268	seed
STRING	STRING	Average_total_household_income_before_tax	Non-disease Trait	5000	Average_total_household_income_before_tax_3	114821	ZBED9	0.999956776519091	predicted
STRING	STRING	Average_total_household_income_before_tax	Non-disease Trait	5000	Average_total_household_income_before_tax_1	731220	RFX8	0.895795951926129	predicted
STRING	STRING	Average_total_household_income_before_tax	Non-disease Trait	5000	Average_total_household_income_before_tax_3	55311	ZNF444	0.949085493500632	predicted
STRING	STRING	Average_total_household_income_before_tax	Non-disease Trait	5000	Average_total_household_income_before_tax_9	64770	CCDC14	0.998089869249412	seed
STRING	STRING	Average_total_household_income_before_tax	Non-disease Trait	5000	Average_total_household_income_before_tax_3	79618	HMBOX1	0.998097683106389	seed
STRING	STRING	Average_total_household_income_before_tax	Non-disease Trait	5000	Average_total_household_income_before_tax_9	85378	TUBGCP6	0.999637751382125	seed
STRING	STRING	Average_total_household_income_before_tax	Non-disease Trait	5000	Average_total_household_income_before_tax_5	196383	RILPL2	0.998202614231791	seed
STRING	STRING	Average_total_household_income_before_tax	Non-disease Trait	5000	Average_total_household_income_before_tax_4	100288801	FRG2C	0.838891518689685	predicted
STRING	STRING	Average_total_household_income_before_tax	Non-disease Trait	5000	Average_total_household_income_before_tax_2	192286	HIGD2A	0.993274898250671	predicted
STRING	STRING	Average_total_household_income_before_tax	Non-disease Trait	5000	Average_total_household_income_before_tax_1	11068	CYB561D2	0.999339626603799	seed
STRING	STRING	Average_total_household_income_before_tax	Non-disease Trait	5000	Average_total_household_income_before_tax_2	128602	C20orf85	0.858286557998295	predicted
STRING	STRING	Average_total_household_income_before_tax	Non-disease Trait	5000	Average_total_household_income_before_tax_7	139562	OTUD6A	0.962300564125919	predicted
STRING	STRING	Average_total_household_income_before_tax	Non-disease Trait	5000	Average_total_household_income_before_tax_8	90135	BTBD6	0.820799606398833	predicted
STRING	STRING	Average_total_household_income_before_tax	Non-disease Trait	5000	Average_total_household_income_before_tax_3	7572	ZNF24	0.999998804061367	predicted
STRING	STRING	Average_total_household_income_before_tax	Non-disease Trait	5000	Average_total_household_income_before_tax_4	152404	IGSF11	0.998286416831946	seed
STRING	STRING	Average_total_household_income_before_tax	Non-disease Trait	5000	Average_total_household_income_before_tax_3	360023	ZBTB41	0.909367942600564	predicted
STRING	STRING	Average_total_household_income_before_tax	Non-disease Trait	5000	Average_total_household_income_before_tax_2	392517	NCBP2L	0.989830969525973	predicted
STRING	STRING	Average_total_household_income_before_tax	Non-disease Trait	5000	Average_total_household_income_before_tax_6	653583	PHLDB3	0.998348394741494	seed
STRING	STRING	Average_total_household_income_before_tax	Non-disease Trait	5000	Average_total_household_income_before_tax_3	7775	ZNF232	0.993794043903803	predicted
STRING	STRING	Average_total_household_income_before_tax	Non-disease Trait	5000	Average_total_household_income_before_tax_2	57622	LRFN1	0.951905601815023	predicted
STRING	STRING	Average_total_household_income_before_tax	Non-disease Trait	5000	Average_total_household_income_before_tax_3	80319	CXXC4	0.996879790566492	seed
STRING	STRING	Average_total_household_income_before_tax	Non-disease Trait	5000	Average_total_household_income_before_tax_1	80758	PRR7	0.998539105226509	seed
STRING	STRING	Average_total_household_income_before_tax	Non-disease Trait	5000	Average_total_household_income_before_tax_4	23261	CAMTA1	0.998440494133374	seed
STRING	STRING	Average_total_household_income_before_tax	Non-disease Trait	5000	Average_total_household_income_before_tax_1	148823	GCSAML	0.903752694153573	predicted
STRING	STRING	Average_total_household_income_before_tax	Non-disease Trait	5000	Average_total_household_income_before_tax_3	5253	PHF2	0.997363778113689	seed
STRING	STRING	Average_total_household_income_before_tax	Non-disease Trait	5000	Average_total_household_income_before_tax_5	389118	CDHR4	0.996776703269257	seed
STRING	STRING	Average_total_household_income_before_tax	Non-disease Trait	5000	Average_total_household_income_before_tax_5	58476	TP53INP2	0.998204644342116	seed
STRING	STRING	Average_total_household_income_before_tax	Non-disease Trait	5000	Average_total_household_income_before_tax_1	195828	ZNF367	0.999130282542188	seed
STRING	STRING	Average_total_household_income_before_tax	Non-disease Trait	5000	Average_total_household_income_before_tax_3	57610	RANBP10	0.825036464774939	predicted
STRING	STRING	Average_total_household_income_before_tax	Non-disease Trait	5000	Average_total_household_income_before_tax_2	56005	MYDGF	0.87258503826622	predicted
STRING	STRING	Average_total_household_income_before_tax	Non-disease Trait	5000	Average_total_household_income_before_tax_5	728734	NPIPB8	0.997336014490794	seed
STRING	STRING	Average_total_household_income_before_tax	Non-disease Trait	5000	Average_total_household_income_before_tax_3	284058	KANSL1	0.999998954438464	seed
STRING	STRING	Average_total_household_income_before_tax	Non-disease Trait	5000	Average_total_household_income_before_tax_3	342945	ZSCAN22	0.981893463467989	predicted
STRING	STRING	Average_total_household_income_before_tax	Non-disease Trait	5000	Average_total_household_income_before_tax_1	359948	IRF2BP2	0.99856051741781	seed
STRING	STRING	Average_total_household_income_before_tax	Non-disease Trait	5000	Average_total_household_income_before_tax_4	284076	TTLL6	0.99906670087196	seed
STRING	STRING	Average_total_household_income_before_tax	Non-disease Trait	5000	Average_total_household_income_before_tax_2	1802	DPH2	0.999223377910484	seed
STRING	STRING	Average_total_household_income_before_tax	Non-disease Trait	5000	Average_total_household_income_before_tax_3	22834	ZNF652	0.999111157203141	seed
STRING	STRING	Average_total_household_income_before_tax	Non-disease Trait	5000	Average_total_household_income_before_tax_4	196792	FAM24B	0.893155191271398	predicted
STRING	STRING	Average_total_household_income_before_tax	Non-disease Trait	5000	Average_total_household_income_before_tax_5	79230	ZNF557	0.999984544964552	predicted
STRING	STRING	Average_total_household_income_before_tax	Non-disease Trait	5000	Average_total_household_income_before_tax_8	643664	SLC35G6	0.930880725493205	predicted
STRING	STRING	Average_total_household_income_before_tax	Non-disease Trait	5000	Average_total_household_income_before_tax_3	7675	ZNF121	0.83764629789242	predicted
STRING	STRING	Average_total_household_income_before_tax	Non-disease Trait	5000	Average_total_household_income_before_tax_1	55665	URGCP	0.913888341734029	predicted
STRING	STRING	Average_total_household_income_before_tax	Non-disease Trait	5000	Average_total_household_income_before_tax_7	642799	NPIPA2	0.950264480430183	predicted
STRING	STRING	Average_total_household_income_before_tax	Non-disease Trait	5000	Average_total_household_income_before_tax_5	29890	RBM15B	0.998459164257526	predicted
STRING	STRING	Average_total_household_income_before_tax	Non-disease Trait	5000	Average_total_household_income_before_tax_3	643376	BTBD18	0.997715498825735	seed
STRING	STRING	Average_total_household_income_before_tax	Non-disease Trait	5000	Average_total_household_income_before_tax_2	25940	FAM98A	0.977065814403985	predicted
STRING	STRING	Average_total_household_income_before_tax	Non-disease Trait	5000	Average_total_household_income_before_tax_9	80097	MZT2B	0.924790379845551	predicted
STRING	STRING	Average_total_household_income_before_tax	Non-disease Trait	5000	Average_total_household_income_before_tax_9	440145	MZT1	0.923608244030353	predicted
STRING	STRING	Average_total_household_income_before_tax	Non-disease Trait	5000	Average_total_household_income_before_tax_5	445372	TRIM6-TRIM34	0.985937813896905	predicted
STRING	STRING	Average_total_household_income_before_tax	Non-disease Trait	5000	Average_total_household_income_before_tax_1	54468	MIOS	0.980275211050793	predicted
STRING	STRING	Average_total_household_income_before_tax	Non-disease Trait	5000	Average_total_household_income_before_tax_1	84219	WDR24	0.998184097538006	seed
STRING	STRING	Average_total_household_income_before_tax	Non-disease Trait	5000	Average_total_household_income_before_tax_5	92715	DPH7	0.929833468397966	predicted
STRING	STRING	Average_total_household_income_before_tax	Non-disease Trait	5000	Average_total_household_income_before_tax_1	652968	CASTOR1	0.825459567607826	predicted
STRING	STRING	Average_total_household_income_before_tax	Non-disease Trait	5000	Average_total_household_income_before_tax_7	9884	LRRC37A	0.999508026294264	seed
STRING	STRING	Average_total_household_income_before_tax	Non-disease Trait	5000	Average_total_household_income_before_tax_3	203523	ZNF449	0.994209470323284	predicted
STRING	STRING	Average_total_household_income_before_tax	Non-disease Trait	5000	Average_total_household_income_before_tax_2	374819	LRRC37A3	0.999257031205988	predicted
STRING	STRING	Average_total_household_income_before_tax	Non-disease Trait	5000	Average_total_household_income_before_tax_5	118812	MORN4	0.96939511476597	predicted
STRING	STRING	Average_total_household_income_before_tax	Non-disease Trait	5000	Average_total_household_income_before_tax_3	79609	VCPKMT	0.840380116555591	predicted
STRING	STRING	Average_total_household_income_before_tax	Non-disease Trait	5000	Average_total_household_income_before_tax_1	26145	IRF2BP1	0.895137558209007	predicted
STRING	STRING	Average_total_household_income_before_tax	Non-disease Trait	5000	Average_total_household_income_before_tax_7	728369	USP17L24	0.993376467312452	predicted
STRING	STRING	Average_total_household_income_before_tax	Non-disease Trait	5000	Average_total_household_income_before_tax_7	728373	USP17L25	0.994715546977169	predicted
STRING	STRING	Average_total_household_income_before_tax	Non-disease Trait	5000	Average_total_household_income_before_tax_7	728379	USP17L26	0.994453037273021	predicted
STRING	STRING	Average_total_household_income_before_tax	Non-disease Trait	5000	Average_total_household_income_before_tax_7	728393	USP17L27	0.994929596219301	predicted
STRING	STRING	Average_total_household_income_before_tax	Non-disease Trait	5000	Average_total_household_income_before_tax_7	728400	USP17L28	0.992428975809193	predicted
STRING	STRING	Average_total_household_income_before_tax	Non-disease Trait	5000	Average_total_household_income_before_tax_7	728405	USP17L29	0.993906587164699	predicted
STRING	STRING	Average_total_household_income_before_tax	Non-disease Trait	5000	Average_total_household_income_before_tax_7	728419	USP17L30	0.994144638307917	predicted
STRING	STRING	Average_total_household_income_before_tax	Non-disease Trait	5000	Average_total_household_income_before_tax_1	55049	REX1BD	0.866118949157684	predicted
STRING	STRING	Average_total_household_income_before_tax	Non-disease Trait	5000	Average_total_household_income_before_tax_6	170679	PSORS1C1	0.998786227845521	seed
STRING	STRING	Average_total_household_income_before_tax	Non-disease Trait	5000	Average_total_household_income_before_tax_3	54925	ZSCAN32	0.99962845623609	predicted
STRING	STRING	Average_total_household_income_before_tax	Non-disease Trait	5000	Average_total_household_income_before_tax_10	730755	KRTAP2-3	0.927863701844746	predicted
STRING	STRING	Average_total_household_income_before_tax	Non-disease Trait	5000	Average_total_household_income_before_tax_5	53838	C11orf24	0.977957850375384	predicted
STRING	STRING	Average_total_household_income_before_tax	Non-disease Trait	5000	Average_total_household_income_before_tax_7	353141	LCE2D	0.950907049802472	predicted
STRING	STRING	Average_total_household_income_before_tax	Non-disease Trait	5000	Average_total_household_income_before_tax_2	283742	FAM98B	0.998335364239808	seed
STRING	STRING	Average_total_household_income_before_tax	Non-disease Trait	5000	Average_total_household_income_before_tax_2	386724	AMIGO3	0.996504873153156	seed
STRING	STRING	Average_total_household_income_before_tax	Non-disease Trait	5000	Average_total_household_income_before_tax_4	29909	GPR171	0.998065833385703	predicted
STRING	STRING	Average_total_household_income_before_tax	Non-disease Trait	5000	Average_total_household_income_before_tax_10	57830	KRTAP5-8	0.958979232175449	predicted
STRING	STRING	Average_total_household_income_before_tax	Non-disease Trait	5000	Average_total_household_income_before_tax_10	440021	KRTAP5-2	0.999373190976736	seed
STRING	STRING	Average_total_household_income_before_tax	Non-disease Trait	5000	Average_total_household_income_before_tax_6	1797	DXO	0.999426178187611	seed
STRING	STRING	Average_total_household_income_before_tax	Non-disease Trait	5000	Average_total_household_income_before_tax_5	54520	CCDC93	0.997769292203119	seed
STRING	STRING	Average_total_household_income_before_tax	Non-disease Trait	5000	Average_total_household_income_before_tax_1	9348	NDST3	0.965864037520583	predicted
STRING	STRING	Average_total_household_income_before_tax	Non-disease Trait	5000	Average_total_household_income_before_tax_2	64777	RMND5B	0.980627280654606	predicted
STRING	STRING	Average_total_household_income_before_tax	Non-disease Trait	5000	Average_total_household_income_before_tax_7	541466	CT45A1	0.971828350179469	predicted
STRING	STRING	Average_total_household_income_before_tax	Non-disease Trait	5000	Average_total_household_income_before_tax_3	80032	ZNF556	0.894860303990625	predicted
STRING	STRING	Average_total_household_income_before_tax	Non-disease Trait	5000	Average_total_household_income_before_tax_4	100130519	TMEM221	0.844102024628529	predicted
STRING	STRING	Average_total_household_income_before_tax	Non-disease Trait	5000	Average_total_household_income_before_tax_10	83897	KRTAP3-2	0.902409580705007	predicted
STRING	STRING	Average_total_household_income_before_tax	Non-disease Trait	5000	Average_total_household_income_before_tax_7	441272	SPDYE3	0.952599977112614	predicted
STRING	STRING	Average_total_household_income_before_tax	Non-disease Trait	5000	Average_total_household_income_before_tax_6	110599563	LY6G6F-LY6G6D	0.999388131396626	predicted
STRING	STRING	Average_total_household_income_before_tax	Non-disease Trait	5000	Average_total_household_income_before_tax_2	5939	RBMS2	0.998115441043576	seed
STRING	STRING	Average_total_household_income_before_tax	Non-disease Trait	5000	Average_total_household_income_before_tax_3	57565	KLHL14	0.907250892515938	predicted
STRING	STRING	Average_total_household_income_before_tax	Non-disease Trait	5000	Average_total_household_income_before_tax_1	85446	ZFHX2	0.997513073369569	seed
STRING	STRING	Average_total_household_income_before_tax	Non-disease Trait	5000	Average_total_household_income_before_tax_4	149175	MANEAL	0.964243652544346	predicted
STRING	STRING	Average_total_household_income_before_tax	Non-disease Trait	5000	Average_total_household_income_before_tax_6	170680	PSORS1C2	0.997715819690533	seed
STRING	STRING	Average_total_household_income_before_tax	Non-disease Trait	5000	Average_total_household_income_before_tax_2	10944	C11orf58	0.99737159901874	seed
STRING	STRING	Average_total_household_income_before_tax	Non-disease Trait	5000	Average_total_household_income_before_tax_2	28973	MRPS18B	0.906305111286301	predicted
STRING	STRING	Average_total_household_income_before_tax	Non-disease Trait	5000	Average_total_household_income_before_tax_3	55279	ZNF654	0.950987241801641	predicted
STRING	STRING	Average_total_household_income_before_tax	Non-disease Trait	5000	Average_total_household_income_before_tax_3	147923	ZNF420	0.982428094598061	predicted
STRING	STRING	Average_total_household_income_before_tax	Non-disease Trait	5000	Average_total_household_income_before_tax_1	201181	ZNF385C	0.981828821895946	predicted
STRING	STRING	Average_total_household_income_before_tax	Non-disease Trait	5000	Average_total_household_income_before_tax_8	89890	KBTBD6	0.967680373156441	predicted
STRING	STRING	Average_total_household_income_before_tax	Non-disease Trait	5000	Average_total_household_income_before_tax_1	120939	TMEM52B	0.832068783556792	predicted
STRING	STRING	Average_total_household_income_before_tax	Non-disease Trait	5000	Average_total_household_income_before_tax_1	388820	SMIM34A	0.957060508659022	predicted
STRING	STRING	Average_total_household_income_before_tax	Non-disease Trait	5000	Average_total_household_income_before_tax_6	9684	LRRC14	0.965994084454106	predicted
STRING	STRING	Average_total_household_income_before_tax	Non-disease Trait	5000	Average_total_household_income_before_tax_3	7579	ZSCAN20	0.9998665875387	seed
STRING	STRING	Average_total_household_income_before_tax	Non-disease Trait	5000	Average_total_household_income_before_tax_3	7596	ZNF45	0.942332459789782	predicted
STRING	STRING	Average_total_household_income_before_tax	Non-disease Trait	5000	Average_total_household_income_before_tax_3	10168	ZNF197	0.996392269577398	predicted
STRING	STRING	Average_total_household_income_before_tax	Non-disease Trait	5000	Average_total_household_income_before_tax_3	26974	ZNF285	0.932779960486051	predicted
STRING	STRING	Average_total_household_income_before_tax	Non-disease Trait	5000	Average_total_household_income_before_tax_3	51276	ZNF571	0.887561169560738	predicted
STRING	STRING	Average_total_household_income_before_tax	Non-disease Trait	5000	Average_total_household_income_before_tax_3	79788	ZNF665	0.921383341835034	predicted
STRING	STRING	Average_total_household_income_before_tax	Non-disease Trait	5000	Average_total_household_income_before_tax_3	84124	ZNF394	0.978614641252344	predicted
STRING	STRING	Average_total_household_income_before_tax	Non-disease Trait	5000	Average_total_household_income_before_tax_3	84449	ZNF333	0.874483412790172	predicted
STRING	STRING	Average_total_household_income_before_tax	Non-disease Trait	5000	Average_total_household_income_before_tax_3	84924	ZNF566	0.834041081424102	predicted
STRING	STRING	Average_total_household_income_before_tax	Non-disease Trait	5000	Average_total_household_income_before_tax_5	90589	ZNF625	0.961093054045591	predicted
STRING	STRING	Average_total_household_income_before_tax	Non-disease Trait	5000	Average_total_household_income_before_tax_3	115196	ZNF554	0.857570948864425	predicted
STRING	STRING	Average_total_household_income_before_tax	Non-disease Trait	5000	Average_total_household_income_before_tax_3	115509	ZNF689	0.996768754441781	seed
STRING	STRING	Average_total_household_income_before_tax	Non-disease Trait	5000	Average_total_household_income_before_tax_2	117608	ZNF354B	0.996552666267115	predicted
STRING	STRING	Average_total_household_income_before_tax	Non-disease Trait	5000	Average_total_household_income_before_tax_3	158399	ZNF483	0.855437665779681	predicted
STRING	STRING	Average_total_household_income_before_tax	Non-disease Trait	5000	Average_total_household_income_before_tax_3	252884	ZNF396	0.958018310303163	predicted
STRING	STRING	Average_total_household_income_before_tax	Non-disease Trait	5000	Average_total_household_income_before_tax_3	653121	ZBTB8A	0.86140166042179	predicted
STRING	STRING	Average_total_household_income_before_tax	Non-disease Trait	5000	Average_total_household_income_before_tax_2	64981	MRPL34	0.855213167531126	predicted
STRING	STRING	Average_total_household_income_before_tax	Non-disease Trait	5000	Average_total_household_income_before_tax_2	22927	HABP4	0.998902664334819	seed
STRING	STRING	Average_total_household_income_before_tax	Non-disease Trait	5000	Average_total_household_income_before_tax_4	284615	ANKRD34A	0.800700792254565	predicted
STRING	STRING	Average_total_household_income_before_tax	Non-disease Trait	5000	Average_total_household_income_before_tax_1	23334	SZT2	0.998397261994941	seed
STRING	STRING	Average_total_household_income_before_tax	Non-disease Trait	5000	Average_total_household_income_before_tax_2	27340	UTP20	0.981428239530576	predicted
STRING	STRING	Average_total_household_income_before_tax	Non-disease Trait	5000	Average_total_household_income_before_tax_3	158358	KIAA2026	0.953096397685891	predicted
STRING	STRING	Average_total_household_income_before_tax	Non-disease Trait	5000	Average_total_household_income_before_tax_6	255394	TCP11L2	0.888745218201222	predicted
STRING	STRING	Average_total_household_income_before_tax	Non-disease Trait	5000	Average_total_household_income_before_tax_10	387264	KRTAP5-1	0.997942364975747	seed
STRING	STRING	Average_total_household_income_before_tax	Non-disease Trait	5000	Average_total_household_income_before_tax_5	284018	C17orf58	0.982335276162423	predicted
STRING	STRING	Average_total_household_income_before_tax	Non-disease Trait	5000	Average_total_household_income_before_tax_3	57690	TNRC6C	0.916182320835818	predicted
STRING	STRING	Average_total_household_income_before_tax	Non-disease Trait	5000	Average_total_household_income_before_tax_1	148789	B3GALNT2	0.997622588922201	seed
STRING	STRING	Average_total_household_income_before_tax	Non-disease Trait	5000	Average_total_household_income_before_tax_5	79020	C7orf25	0.992959212932324	predicted
STRING	STRING	Average_total_household_income_before_tax	Non-disease Trait	5000	Average_total_household_income_before_tax_1	374969	SVBP	0.982381949082007	predicted
STRING	STRING	Average_total_household_income_before_tax	Non-disease Trait	5000	Average_total_household_income_before_tax_1	64096	GFRA4	0.99784264245169	predicted
STRING	STRING	Average_total_household_income_before_tax	Non-disease Trait	5000	Average_total_household_income_before_tax_7	255313	CT47A11	0.915649088890555	predicted
STRING	STRING	Average_total_household_income_before_tax	Non-disease Trait	5000	Average_total_household_income_before_tax_7	728036	CT47A10	0.968646498251613	predicted
STRING	STRING	Average_total_household_income_before_tax	Non-disease Trait	5000	Average_total_household_income_before_tax_7	728042	CT47A9	0.969928499619458	predicted
STRING	STRING	Average_total_household_income_before_tax	Non-disease Trait	5000	Average_total_household_income_before_tax_7	728049	CT47A8	0.970047188474556	predicted
STRING	STRING	Average_total_household_income_before_tax	Non-disease Trait	5000	Average_total_household_income_before_tax_7	728075	CT47A4	0.971040972011982	predicted
STRING	STRING	Average_total_household_income_before_tax	Non-disease Trait	5000	Average_total_household_income_before_tax_7	728082	CT47A3	0.969692274757169	predicted
STRING	STRING	Average_total_household_income_before_tax	Non-disease Trait	5000	Average_total_household_income_before_tax_7	728090	CT47A2	0.972968102613357	predicted
STRING	STRING	Average_total_household_income_before_tax	Non-disease Trait	5000	Average_total_household_income_before_tax_1	340069	FAM170A	0.875102085669137	predicted
STRING	STRING	Average_total_household_income_before_tax	Non-disease Trait	5000	Average_total_household_income_before_tax_5	56935	SMCO4	0.906218042400197	predicted
STRING	STRING	Average_total_household_income_before_tax	Non-disease Trait	5000	Average_total_household_income_before_tax_9	653784	MZT2A	0.971179300949835	predicted
STRING	STRING	Average_total_household_income_before_tax	Non-disease Trait	5000	Average_total_household_income_before_tax_7	728072	CT47A5	0.999968546283553	predicted
STRING	STRING	Average_total_household_income_before_tax	Non-disease Trait	5000	Average_total_household_income_before_tax_4	113230	MISP3	0.832497554609072	predicted
STRING	STRING	Average_total_household_income_before_tax	Non-disease Trait	5000	Average_total_household_income_before_tax_5	440955	TMEM89	0.995787001248408	seed
STRING	STRING	Average_total_household_income_before_tax	Non-disease Trait	5000	Average_total_household_income_before_tax_7	122183	PRR20A	0.999927427559288	predicted
STRING	STRING	Average_total_household_income_before_tax	Non-disease Trait	5000	Average_total_household_income_before_tax_7	729246	PRR20D	0.998339323716407	predicted
STRING	STRING	Average_total_household_income_before_tax	Non-disease Trait	5000	Average_total_household_income_before_tax_6	221491	SMIM29	0.944990189455135	predicted
STRING	STRING	Average_total_household_income_before_tax	Non-disease Trait	5000	Average_total_household_income_before_tax_2	474170	LRRC37A2	0.995518245207878	seed
STRING	STRING	Average_total_household_income_before_tax	Non-disease Trait	5000	Average_total_household_income_before_tax_4	57828	CATSPERG	0.830278875028831	predicted
STRING	STRING	Average_total_household_income_before_tax	Non-disease Trait	5000	Average_total_household_income_before_tax_4	257062	CATSPERD	0.916147167945884	predicted
STRING	STRING	Average_total_household_income_before_tax	Non-disease Trait	5000	Average_total_household_income_before_tax_1	152940	C4orf45	0.996013987863034	seed
STRING	STRING	Average_total_household_income_before_tax	Non-disease Trait	5000	Average_total_household_income_before_tax_2	80003	PCNX2	0.903376713952881	predicted
STRING	STRING	Average_total_household_income_before_tax	Non-disease Trait	5000	Average_total_household_income_before_tax_5	283948	NHLRC4	0.990629017847333	seed
STRING	STRING	Average_total_household_income_before_tax	Non-disease Trait	5000	Average_total_household_income_before_tax_10	83902	KRTAP17-1	0.99174891709169	predicted
STRING	STRING	Average_total_household_income_before_tax	Non-disease Trait	5000	Average_total_household_income_before_tax_10	85280	KRTAP9-4	0.954140571329325	predicted
STRING	STRING	Average_total_household_income_before_tax	Non-disease Trait	5000	Average_total_household_income_before_tax_5	342096	GOLGA6A	0.999710514837394	predicted
STRING	STRING	Average_total_household_income_before_tax	Non-disease Trait	5000	Average_total_household_income_before_tax_8	124446	TMEM219	0.939473247299917	predicted
STRING	STRING	Average_total_household_income_before_tax	Non-disease Trait	5000	Average_total_household_income_before_tax_2	388960	C2orf78	0.99503776272584	seed
STRING	STRING	Average_total_household_income_before_tax	Non-disease Trait	5000	Average_total_household_income_before_tax_9	646457	C19orf67	0.996688939311122	seed
STRING	STRING	Average_total_household_income_before_tax	Non-disease Trait	5000	Average_total_household_income_before_tax_7	442590	SPDYE5	0.873242780216478	predicted
STRING	STRING	Average_total_household_income_before_tax	Non-disease Trait	5000	Average_total_household_income_before_tax_7	25832	NBPF14	0.924294540321296	predicted
STRING	STRING	Average_total_household_income_before_tax	Non-disease Trait	5000	Average_total_household_income_before_tax_3	284338	PRR19	0.949577429461795	predicted
STRING	STRING	Average_total_household_income_before_tax	Non-disease Trait	5000	Average_total_household_income_before_tax_10	84616	KRTAP4-4	0.848339888726393	predicted
STRING	STRING	Average_total_household_income_before_tax	Non-disease Trait	5000	Average_total_household_income_before_tax_10	440051	KRTAP5-11	0.966205566423922	predicted
STRING	STRING	Average_total_household_income_before_tax	Non-disease Trait	5000	Average_total_household_income_before_tax_1	414157	C10orf62	0.923973455244863	predicted
STRING	STRING	Average_total_household_income_before_tax	Non-disease Trait	5000	Average_total_household_income_before_tax_1	161142	FAM71D	0.997897907837745	seed
STRING	STRING	Average_total_household_income_before_tax	Non-disease Trait	5000	Average_total_household_income_before_tax_5	162387	MFSD6L	0.921132958429004	predicted
STRING	STRING	Average_total_household_income_before_tax	Non-disease Trait	5000	Average_total_household_income_before_tax_5	29982	NRBF2	0.997832888617635	seed
STRING	STRING	Average_total_household_income_before_tax	Non-disease Trait	5000	Average_total_household_income_before_tax_7	9929	JOSD1	0.913078851409536	predicted
STRING	STRING	Average_total_household_income_before_tax	Non-disease Trait	5000	Average_total_household_income_before_tax_7	375341	C3orf62	0.995346757800714	seed
STRING	STRING	Average_total_household_income_before_tax	Non-disease Trait	5000	Average_total_household_income_before_tax_5	127002	ATXN7L2	0.980339326770724	predicted
STRING	STRING	Average_total_household_income_before_tax	Non-disease Trait	5000	Average_total_household_income_before_tax_2	646498	C3orf84	0.994566306003365	seed
STRING	STRING	Average_total_household_income_before_tax	Non-disease Trait	5000	Average_total_household_income_before_tax_2	643382	TMEM253	0.996814882704567	seed
STRING	STRING	Average_total_household_income_before_tax	Non-disease Trait	5000	Average_total_household_income_before_tax_7	283152	CCDC153	0.996184184960626	seed
STRING	STRING	Average_total_household_income_before_tax	Non-disease Trait	5000	Average_total_household_income_before_tax_7	729240	PRR20C	0.999414774544567	predicted
STRING	STRING	Average_total_household_income_before_tax	Non-disease Trait	5000	Average_total_household_income_before_tax_7	148545	NBPF4	0.924635439854651	predicted
STRING	STRING	Average_total_household_income_before_tax	Non-disease Trait	5000	Average_total_household_income_before_tax_10	440023	KRTAP5-6	0.955655654539657	predicted
STRING	STRING	Average_total_household_income_before_tax	Non-disease Trait	5000	Average_total_household_income_before_tax_10	387266	KRTAP5-3	0.994900478089757	seed
STRING	STRING	Average_total_household_income_before_tax	Non-disease Trait	5000	Average_total_household_income_before_tax_1	653140	FAM228A	0.9975733339378	seed
STRING	STRING	Average_total_household_income_before_tax	Non-disease Trait	5000	Average_total_household_income_before_tax_3	131831	ERICH6	0.810745901294282	predicted
STRING	STRING	Average_total_household_income_before_tax	Non-disease Trait	5000	Average_total_household_income_before_tax_7	729250	PRR20E	0.903674198645751	predicted
STRING	STRING	Average_total_household_income_before_tax	Non-disease Trait	5000	Average_total_household_income_before_tax_11	55374	TMCO6	0.99261397304951	seed
STRING	STRING	Average_total_household_income_before_tax	Non-disease Trait	5000	Average_total_household_income_before_tax_12	140873	C20orf173	0.918202628693292	seed
STRING	STRING	Average_total_household_income_before_tax	Non-disease Trait	5000	Average_total_household_income_before_tax_7	642778	NPIPA3	0.942788079497177	predicted
STRING	STRING	Banana_Intake	Non-disease Trait	5000	Banana_Intake_1	4914	NTRK1	0.999044263742865	seed
STRING	STRING	Banana_Intake	Non-disease Trait	5000	Banana_Intake_1	9793	CKAP5	0.999190118595116	seed
STRING	STRING	Banana_Intake	Non-disease Trait	5000	Banana_Intake_3	4038	LRP4	0.997960440459193	seed
STRING	STRING	Banana_Intake	Non-disease Trait	5000	Banana_Intake_1	80254	CEP63	0.999166981722338	seed
STRING	STRING	Banana_Intake	Non-disease Trait	5000	Banana_Intake_1	51026	GOLT1B	0.998683483263108	seed
STRING	STRING	Banana_Intake	Non-disease Trait	5000	Banana_Intake_1	1608	DGKG	0.998775831315282	seed
STRING	STRING	Banana_Intake	Non-disease Trait	5000	Banana_Intake_1	493	ATP2B4	0.998879250111281	seed
STRING	STRING	Banana_Intake	Non-disease Trait	5000	Banana_Intake_1	6331	SCN5A	0.999045494470275	seed
STRING	STRING	Banana_Intake	Non-disease Trait	5000	Banana_Intake_1	10365	KLF2	0.998086420693334	seed
STRING	STRING	Banana_Intake	Non-disease Trait	5000	Banana_Intake_1	57120	GOPC	0.999063425198141	seed
STRING	STRING	Banana_Intake	Non-disease Trait	5000	Banana_Intake_1	286046	XKR6	0.998911531988678	seed
STRING	STRING	Banana_Intake	Non-disease Trait	5000	Banana_Intake_1	4482	MSRA	0.999186256187737	seed
STRING	STRING	Banana_Intake	Non-disease Trait	5000	Banana_Intake_1	640	BLK	0.999317348588115	seed
STRING	STRING	Banana_Intake	Non-disease Trait	5000	Banana_Intake_1	2626	GATA4	0.999236648941388	seed
STRING	STRING	Banana_Intake	Non-disease Trait	5000	Banana_Intake_4	9937	DCLRE1A	0.998663945544553	seed
STRING	STRING	Banana_Intake	Non-disease Trait	5000	Banana_Intake_1	54503	ZDHHC13	0.998734671242958	seed
STRING	STRING	Banana_Intake	Non-disease Trait	5000	Banana_Intake_5	23187	PHLDB1	0.997740712741294	seed
STRING	STRING	Banana_Intake	Non-disease Trait	5000	Banana_Intake_2	245927	DEFB113	0.834643483591704	predicted
STRING	STRING	Banana_Intake	Non-disease Trait	5000	Banana_Intake_2	245937	DEFB124	0.800864133623165	predicted
STRING	STRING	Banana_Intake	Non-disease Trait	5000	Banana_Intake_6	84303	CHCHD6	0.998560519100985	seed
STRING	STRING	Banana_Intake	Non-disease Trait	5000	Banana_Intake_2	245939	DEFB128	0.938227599858228	predicted
STRING	STRING	Banana_Intake	Non-disease Trait	5000	Banana_Intake_2	117285	DEFB118	0.849580111079458	predicted
STRING	STRING	Banana_Intake	Non-disease Trait	5000	Banana_Intake_1	123872	DNAAF1	0.998146396923216	seed
STRING	STRING	Banana_Intake	Non-disease Trait	5000	Banana_Intake_1	23390	ZDHHC17	0.945829375514436	predicted
STRING	STRING	Banana_Intake	Non-disease Trait	5000	Banana_Intake_1	66036	MTMR9	0.99926629650221	seed
STRING	STRING	Banana_Intake	Non-disease Trait	5000	Banana_Intake_1	83648	FAM167A	0.999010358978593	seed
STRING	STRING	Banana_Intake	Non-disease Trait	5000	Banana_Intake_7	9047	SH2D2A	0.998205085670875	seed
STRING	STRING	Banana_Intake	Non-disease Trait	5000	Banana_Intake_2	400830	DEFB132	0.881643763967118	predicted
STRING	STRING	Banana_Intake	Non-disease Trait	5000	Banana_Intake_1	9258	MFHAS1	0.997765376046379	seed
STRING	STRING	Banana_Intake	Non-disease Trait	5000	Banana_Intake_1	55785	FGD6	0.998352441365939	seed
STRING	STRING	Banana_Intake	Non-disease Trait	5000	Banana_Intake_2	140881	DEFB129	0.927764256746629	predicted
STRING	STRING	Banana_Intake	Non-disease Trait	5000	Banana_Intake_2	245936	DEFB123	0.954232009725839	predicted
STRING	STRING	Banana_Intake	Non-disease Trait	5000	Banana_Intake_2	613209	DEFB135	0.972837747571544	predicted
STRING	STRING	Banana_Intake	Non-disease Trait	5000	Banana_Intake_8	55704	CCDC88A	0.998234791056282	seed
STRING	STRING	Banana_Intake	Non-disease Trait	5000	Banana_Intake_1	9013	TAF1C	0.998522221620292	seed
STRING	STRING	Banana_Intake	Non-disease Trait	5000	Banana_Intake_1	261726	TIPRL	0.998632777864232	seed
STRING	STRING	Banana_Intake	Non-disease Trait	5000	Banana_Intake_2	245932	DEFB119	0.965547481006749	predicted
STRING	STRING	Banana_Intake	Non-disease Trait	5000	Banana_Intake_1	83650	SLC35G5	0.997282143950549	seed
STRING	STRING	Banana_Intake	Non-disease Trait	5000	Banana_Intake_1	29098	RANGRF	0.998159088501002	seed
STRING	STRING	Banana_Intake	Non-disease Trait	5000	Banana_Intake_9	374470	C12orf42	0.990050972134268	seed
STRING	STRING	Banana_Intake	Non-disease Trait	5000	Banana_Intake_2	245934	DEFB121	0.953535898353194	predicted
STRING	STRING	Banana_Intake	Non-disease Trait	5000	Banana_Intake_10	197320	ZNF778	0.995848801155421	seed
STRING	STRING	Banana_Intake	Non-disease Trait	5000	Banana_Intake_1	399512	SLC25A35	0.998345607584319	seed
STRING	STRING	Banana_Intake	Non-disease Trait	5000	Banana_Intake_2	245929	DEFB115	0.924708942516304	predicted
STRING	STRING	Banana_Intake	Non-disease Trait	5000	Banana_Intake_2	245938	DEFB125	0.973231608849942	predicted
STRING	STRING	Banana_Intake	Non-disease Trait	5000	Banana_Intake_2	403339	DEFB133	0.942040156082505	predicted
STRING	STRING	Banana_Intake	Non-disease Trait	5000	Banana_Intake_2	644414	DEFB131A	0.944586301777102	predicted
STRING	STRING	Banana_Intake	Non-disease Trait	5000	Banana_Intake_2	245930	DEFB116	0.851749842205917	predicted
STRING	STRING	Banana_Intake	Non-disease Trait	5000	Banana_Intake_2	613211	DEFB134	0.98022854290712	predicted
STRING	STRING	Banana_Intake	Non-disease Trait	5000	Banana_Intake_2	140850	DEFB127	0.889642263852776	predicted
STRING	STRING	Banana_Intake	Non-disease Trait	5000	Banana_Intake_2	613210	DEFB136	0.997382685905975	seed
STRING	STRING	Been_in_a_confiding_relationship_as_an_adult	Non-disease Trait	5000	Been_in_a_confiding_relationship_as_an_adult_7	5868	RAB5A	0.999060484266253	seed
STRING	STRING	Been_in_a_confiding_relationship_as_an_adult	Non-disease Trait	5000	Been_in_a_confiding_relationship_as_an_adult_13	27086	FOXP1	0.998854568463138	seed
STRING	STRING	Been_in_a_confiding_relationship_as_an_adult	Non-disease Trait	5000	Been_in_a_confiding_relationship_as_an_adult_6	390072	OR52N4	0.839640391099078	predicted
STRING	STRING	Been_in_a_confiding_relationship_as_an_adult	Non-disease Trait	5000	Been_in_a_confiding_relationship_as_an_adult_7	26058	GIGYF2	0.99880683691208	seed
STRING	STRING	Been_in_a_confiding_relationship_as_an_adult	Non-disease Trait	5000	Been_in_a_confiding_relationship_as_an_adult_14	8740	TNFSF14	0.998023210921811	seed
STRING	STRING	Been_in_a_confiding_relationship_as_an_adult	Non-disease Trait	5000	Been_in_a_confiding_relationship_as_an_adult_4	26219	OR1J4	0.947713605120635	predicted
STRING	STRING	Been_in_a_confiding_relationship_as_an_adult	Non-disease Trait	5000	Been_in_a_confiding_relationship_as_an_adult_9	5826	ABCD4	0.998491416029399	seed
STRING	STRING	Been_in_a_confiding_relationship_as_an_adult	Non-disease Trait	5000	Been_in_a_confiding_relationship_as_an_adult_7	57696	DDX55	0.999049413737309	seed
STRING	STRING	Been_in_a_confiding_relationship_as_an_adult	Non-disease Trait	5000	Been_in_a_confiding_relationship_as_an_adult_9	9057	SLC7A6	0.997911535890145	seed
STRING	STRING	Been_in_a_confiding_relationship_as_an_adult	Non-disease Trait	5000	Been_in_a_confiding_relationship_as_an_adult_7	80895	ILKAP	0.960794265284581	predicted
STRING	STRING	Been_in_a_confiding_relationship_as_an_adult	Non-disease Trait	5000	Been_in_a_confiding_relationship_as_an_adult_2	83716	CRISPLD2	0.998422781875649	seed
STRING	STRING	Been_in_a_confiding_relationship_as_an_adult	Non-disease Trait	5000	Been_in_a_confiding_relationship_as_an_adult_9	151649	PP2D1	0.993933190123629	seed
STRING	STRING	Been_in_a_confiding_relationship_as_an_adult	Non-disease Trait	5000	Been_in_a_confiding_relationship_as_an_adult_4	26682	OR4F4	0.959983867002238	predicted
STRING	STRING	Been_in_a_confiding_relationship_as_an_adult	Non-disease Trait	5000	Been_in_a_confiding_relationship_as_an_adult_4	120776	OR2D2	0.945663048024123	predicted
STRING	STRING	Been_in_a_confiding_relationship_as_an_adult	Non-disease Trait	5000	Been_in_a_confiding_relationship_as_an_adult_8	125963	OR1M1	0.935873198258683	predicted
STRING	STRING	Been_in_a_confiding_relationship_as_an_adult	Non-disease Trait	5000	Been_in_a_confiding_relationship_as_an_adult_9	3177	SLC29A2	0.997715960853832	seed
STRING	STRING	Been_in_a_confiding_relationship_as_an_adult	Non-disease Trait	5000	Been_in_a_confiding_relationship_as_an_adult_9	84312	BRMS1L	0.98780876042665	predicted
STRING	STRING	Been_in_a_confiding_relationship_as_an_adult	Non-disease Trait	5000	Been_in_a_confiding_relationship_as_an_adult_4	7932	OR2H2	0.909232805737672	predicted
STRING	STRING	Been_in_a_confiding_relationship_as_an_adult	Non-disease Trait	5000	Been_in_a_confiding_relationship_as_an_adult_2	26716	OR2H1	0.89193927993113	predicted
STRING	STRING	Been_in_a_confiding_relationship_as_an_adult	Non-disease Trait	5000	Been_in_a_confiding_relationship_as_an_adult_7	29942	PURG	0.996259873796414	seed
STRING	STRING	Been_in_a_confiding_relationship_as_an_adult	Non-disease Trait	5000	Been_in_a_confiding_relationship_as_an_adult_9	84138	SLC7A6OS	0.998169400929582	seed
STRING	STRING	Been_in_a_confiding_relationship_as_an_adult	Non-disease Trait	5000	Been_in_a_confiding_relationship_as_an_adult_7	3769	KCNJ13	0.997546713647234	seed
STRING	STRING	Been_in_a_confiding_relationship_as_an_adult	Non-disease Trait	5000	Been_in_a_confiding_relationship_as_an_adult_7	1434	CSE1L	0.999181141148277	seed
STRING	STRING	Been_in_a_confiding_relationship_as_an_adult	Non-disease Trait	5000	Been_in_a_confiding_relationship_as_an_adult_9	6300	MAPK12	0.998664069088614	seed
STRING	STRING	Been_in_a_confiding_relationship_as_an_adult	Non-disease Trait	5000	Been_in_a_confiding_relationship_as_an_adult_15	26339	OR5K1	0.977046980717938	predicted
STRING	STRING	Been_in_a_confiding_relationship_as_an_adult	Non-disease Trait	5000	Been_in_a_confiding_relationship_as_an_adult_5	1804	DPP6	0.998892332092962	seed
STRING	STRING	Been_in_a_confiding_relationship_as_an_adult	Non-disease Trait	5000	Been_in_a_confiding_relationship_as_an_adult_4	120796	OR56A1	0.969446585022272	predicted
STRING	STRING	Been_in_a_confiding_relationship_as_an_adult	Non-disease Trait	5000	Been_in_a_confiding_relationship_as_an_adult_2	127385	OR10J5	0.839439832584473	predicted
STRING	STRING	Been_in_a_confiding_relationship_as_an_adult	Non-disease Trait	5000	Been_in_a_confiding_relationship_as_an_adult_4	196335	OR56B4	0.981248280749239	predicted
STRING	STRING	Been_in_a_confiding_relationship_as_an_adult	Non-disease Trait	5000	Been_in_a_confiding_relationship_as_an_adult_7	10762	NUP50	0.998360108619987	seed
STRING	STRING	Been_in_a_confiding_relationship_as_an_adult	Non-disease Trait	5000	Been_in_a_confiding_relationship_as_an_adult_16	391191	OR2AK2	0.85353790301722	predicted
STRING	STRING	Been_in_a_confiding_relationship_as_an_adult	Non-disease Trait	5000	Been_in_a_confiding_relationship_as_an_adult_4	390036	OR52K1	0.901651322967427	predicted
STRING	STRING	Been_in_a_confiding_relationship_as_an_adult	Non-disease Trait	5000	Been_in_a_confiding_relationship_as_an_adult_1	390038	OR51D1	0.933891396797741	predicted
STRING	STRING	Been_in_a_confiding_relationship_as_an_adult	Non-disease Trait	5000	Been_in_a_confiding_relationship_as_an_adult_7	286006	LSMEM1	0.997933832987033	seed
STRING	STRING	Been_in_a_confiding_relationship_as_an_adult	Non-disease Trait	5000	Been_in_a_confiding_relationship_as_an_adult_6	390323	OR6C75	0.837557641154338	predicted
STRING	STRING	Been_in_a_confiding_relationship_as_an_adult	Non-disease Trait	5000	Been_in_a_confiding_relationship_as_an_adult_6	401994	OR14I1	0.932214653334037	predicted
STRING	STRING	Been_in_a_confiding_relationship_as_an_adult	Non-disease Trait	5000	Been_in_a_confiding_relationship_as_an_adult_9	25855	BRMS1	0.998376041226667	seed
STRING	STRING	Been_in_a_confiding_relationship_as_an_adult	Non-disease Trait	5000	Been_in_a_confiding_relationship_as_an_adult_9	8629	JRK	0.99784871364538	seed
STRING	STRING	Been_in_a_confiding_relationship_as_an_adult	Non-disease Trait	5000	Been_in_a_confiding_relationship_as_an_adult_8	1359	CPA3	0.998666675082723	seed
STRING	STRING	Been_in_a_confiding_relationship_as_an_adult	Non-disease Trait	5000	Been_in_a_confiding_relationship_as_an_adult_17	55237	VRTN	0.998530565451772	seed
STRING	STRING	Been_in_a_confiding_relationship_as_an_adult	Non-disease Trait	5000	Been_in_a_confiding_relationship_as_an_adult_18	128506	OCSTAMP	0.994572191696241	seed
STRING	STRING	Been_in_a_confiding_relationship_as_an_adult	Non-disease Trait	5000	Been_in_a_confiding_relationship_as_an_adult_2	81285	OR51E2	0.809397709150622	predicted
STRING	STRING	Been_in_a_confiding_relationship_as_an_adult	Non-disease Trait	5000	Been_in_a_confiding_relationship_as_an_adult_1	341416	OR6C2	0.911590532053041	predicted
STRING	STRING	Been_in_a_confiding_relationship_as_an_adult	Non-disease Trait	5000	Been_in_a_confiding_relationship_as_an_adult_9	83933	HDAC10	0.99882332413917	seed
STRING	STRING	Been_in_a_confiding_relationship_as_an_adult	Non-disease Trait	5000	Been_in_a_confiding_relationship_as_an_adult_19	138882	OR1N2	0.933383479430664	predicted
STRING	STRING	Been_in_a_confiding_relationship_as_an_adult	Non-disease Trait	5000	Been_in_a_confiding_relationship_as_an_adult_4	158131	OR1Q1	0.900556999762117	predicted
STRING	STRING	Been_in_a_confiding_relationship_as_an_adult	Non-disease Trait	5000	Been_in_a_confiding_relationship_as_an_adult_1	23196	FAM120A	0.997510395835844	seed
STRING	STRING	Been_in_a_confiding_relationship_as_an_adult	Non-disease Trait	5000	Been_in_a_confiding_relationship_as_an_adult_4	9689	BZW1	0.998605432453644	seed
STRING	STRING	Been_in_a_confiding_relationship_as_an_adult	Non-disease Trait	5000	Been_in_a_confiding_relationship_as_an_adult_7	80010	RMI1	0.998491851565162	seed
STRING	STRING	Been_in_a_confiding_relationship_as_an_adult	Non-disease Trait	5000	Been_in_a_confiding_relationship_as_an_adult_7	3475	IFRD1	0.99843767616229	seed
STRING	STRING	Been_in_a_confiding_relationship_as_an_adult	Non-disease Trait	5000	Been_in_a_confiding_relationship_as_an_adult_6	26245	OR2M4	0.961519414395832	predicted
STRING	STRING	Been_in_a_confiding_relationship_as_an_adult	Non-disease Trait	5000	Been_in_a_confiding_relationship_as_an_adult_6	391194	OR2M2	0.964435521666614	predicted
STRING	STRING	Been_in_a_confiding_relationship_as_an_adult	Non-disease Trait	5000	Been_in_a_confiding_relationship_as_an_adult_3	26648	OR7E24	0.927577915651566	predicted
STRING	STRING	Been_in_a_confiding_relationship_as_an_adult	Non-disease Trait	5000	Been_in_a_confiding_relationship_as_an_adult_7	55582	KIF27	0.998804704607333	seed
STRING	STRING	Been_in_a_confiding_relationship_as_an_adult	Non-disease Trait	5000	Been_in_a_confiding_relationship_as_an_adult_6	347468	OR13H1	0.901756039114399	predicted
STRING	STRING	Been_in_a_confiding_relationship_as_an_adult	Non-disease Trait	5000	Been_in_a_confiding_relationship_as_an_adult_5	81318	OR4A5	0.859506570681693	predicted
STRING	STRING	Been_in_a_confiding_relationship_as_an_adult	Non-disease Trait	5000	Been_in_a_confiding_relationship_as_an_adult_5	283093	OR4C12	0.84518295291765	predicted
STRING	STRING	Been_in_a_confiding_relationship_as_an_adult	Non-disease Trait	5000	Been_in_a_confiding_relationship_as_an_adult_1	219431	OR4S2	0.88057958868025	predicted
STRING	STRING	Been_in_a_confiding_relationship_as_an_adult	Non-disease Trait	5000	Been_in_a_confiding_relationship_as_an_adult_2	341152	OR2AT4	0.975449713004429	predicted
STRING	STRING	Been_in_a_confiding_relationship_as_an_adult	Non-disease Trait	5000	Been_in_a_confiding_relationship_as_an_adult_2	4994	OR3A1	0.938543923681904	predicted
STRING	STRING	Been_in_a_confiding_relationship_as_an_adult	Non-disease Trait	5000	Been_in_a_confiding_relationship_as_an_adult_20	8386	OR1D5	0.960256326173094	predicted
STRING	STRING	Been_in_a_confiding_relationship_as_an_adult	Non-disease Trait	5000	Been_in_a_confiding_relationship_as_an_adult_4	8387	OR1E1	0.918405538833114	predicted
STRING	STRING	Been_in_a_confiding_relationship_as_an_adult	Non-disease Trait	5000	Been_in_a_confiding_relationship_as_an_adult_2	23538	OR52A1	0.960175547577097	predicted
STRING	STRING	Been_in_a_confiding_relationship_as_an_adult	Non-disease Trait	5000	Been_in_a_confiding_relationship_as_an_adult_6	79290	OR13A1	0.972375104893934	predicted
STRING	STRING	Been_in_a_confiding_relationship_as_an_adult	Non-disease Trait	5000	Been_in_a_confiding_relationship_as_an_adult_2	79541	OR2A4	0.937292953520789	predicted
STRING	STRING	Been_in_a_confiding_relationship_as_an_adult	Non-disease Trait	5000	Been_in_a_confiding_relationship_as_an_adult_4	81061	OR11H1	0.919683669876729	predicted
STRING	STRING	Been_in_a_confiding_relationship_as_an_adult	Non-disease Trait	5000	Been_in_a_confiding_relationship_as_an_adult_6	81472	OR2C3	0.93987211238215	predicted
STRING	STRING	Been_in_a_confiding_relationship_as_an_adult	Non-disease Trait	5000	Been_in_a_confiding_relationship_as_an_adult_1	119749	OR4C46	0.820615221403048	predicted
STRING	STRING	Been_in_a_confiding_relationship_as_an_adult	Non-disease Trait	5000	Been_in_a_confiding_relationship_as_an_adult_1	128371	OR6K6	0.946918488162144	predicted
STRING	STRING	Been_in_a_confiding_relationship_as_an_adult	Non-disease Trait	5000	Been_in_a_confiding_relationship_as_an_adult_3	138883	OR1N1	0.968100035469879	predicted
STRING	STRING	Been_in_a_confiding_relationship_as_an_adult	Non-disease Trait	5000	Been_in_a_confiding_relationship_as_an_adult_4	338751	OR52L1	0.963991913564152	predicted
STRING	STRING	Been_in_a_confiding_relationship_as_an_adult	Non-disease Trait	5000	Been_in_a_confiding_relationship_as_an_adult_2	390054	OR52A5	0.948991830009025	predicted
STRING	STRING	Been_in_a_confiding_relationship_as_an_adult	Non-disease Trait	5000	Been_in_a_confiding_relationship_as_an_adult_21	403253	OR4A47	0.966921330462806	predicted
STRING	STRING	Been_in_a_confiding_relationship_as_an_adult	Non-disease Trait	5000	Been_in_a_confiding_relationship_as_an_adult_3	387748	OR56B1	0.88627828333749	predicted
[truncated: 87,706 more rows]
