# Supplementary material for: A network-based approach for isolating the chronic inflammation gene signatures underlying complex diseases towards finding new treatment opportunities
Source: Front Pharmacol. 2022 Oct 12;13:995459. doi: 10.3389/fphar.2022.995459 (PMC9597699; doi:10.3389/fphar.2022.995459)
Supplement: Supplementary file 4 [file Table7.CSV]

CI_SignatureGroup	GO.ID	Term	Annotated	Significant	Expected	pval	FDR	OverlappingGenes	log10FDR
Group2	GO:0042531	positive regulation of tyrosine phosphorylation of STAT protein	66	12	0.4	4.4e-15	3.24456e-11	1437, 2056, 3458, 3479, 3562, 3565, 3569, 3596, 3606, 3952, 3976, 59067	10.4888441902437
Group2	GO:0045840	positive regulation of mitotic nuclear division	43	9	0.26	3.5e-12	1.29045e-08	1906, 1908, 3479, 3481, 3552, 3553, 3630, 3643, 7039	7.88925881804361
Group2	GO:0014068	positive regulation of phosphatidylinositol 3-kinase signaling	87	10	0.53	1.1e-10	2.7038e-07	183, 2056, 2247, 3479, 3606, 3630, 3643, 3952, 5293, 7042	6.56802543629134
Group2	GO:0051781	positive regulation of cell division	81	9	0.49	1.3e-09	2.39655e-06	2246, 2247, 2254, 3481, 3552, 3553, 7039, 7042, 7043	5.62041350575103
Group2	GO:0042102	positive regulation of T cell proliferation	96	15	0.58	1.1e-08	1.4748e-05	10673, 2056, 3479, 3481, 3552, 3553, 3565, 3569, 3606, 3718, 3952, 50943, 59067, 7048, 959	4.83126687106592
Group2	GO:0010862	positive regulation of pathway-restricted SMAD protein phosphorylation	47	7	0.28	1.2e-08	1.4748e-05	650, 652, 654, 7042, 7043, 7046, 8200	4.83126687106592
Group2	GO:0038114	interleukin-21-mediated signaling pathway	8	4	0.05	8.6e-08	7.92705e-05	3561, 3718, 50615, 59067	4.10088840247828
Group2	GO:0033084	regulation of immature T cell proliferation in thymus	8	4	0.05	8.6e-08	7.92705e-05	3552, 3553, 50943, 652	4.10088840247828
Group2	GO:0010718	positive regulation of epithelial to mesenchymal transition	48	9	0.29	1.1e-07	9.01266666666667e-05	10630, 3553, 3569, 650, 652, 7042, 7043, 7046, 7048	4.045146691011
Group2	GO:0030890	positive regulation of B cell proliferation	40	6	0.24	1.3e-07	9.5862e-05	10673, 3565, 3574, 3596, 59067, 89780	4.01835351442307
Group2	GO:0048672	positive regulation of collateral sprouting	10	4	0.06	2.6e-07	0.000174294545454545	4803, 627, 7473, 89780	3.75871620391731
Group2	GO:0048661	positive regulation of smooth muscle cell proliferation	81	11	0.49	3.5e-07	0.000215075	1839, 1906, 2247, 2254, 3479, 3569, 3596, 3606, 652, 7048, 9510	3.66741006842725
Group2	GO:0048016	inositol phosphate-mediated signaling	52	5	0.31	3.9e-07	0.00022122	1906, 1907, 1908, 3269, 3479	3.65517561201024
Group2	GO:0045741	positive regulation of epidermal growth factor-activated receptor activity	13	4	0.08	8.6e-07	0.000452974285714286	134, 1839, 374, 7039	3.34392645116457
Group2	GO:0046888	negative regulation of hormone secretion	57	6	0.34	1.1e-06	0.000532566666666667	134, 1392, 1906, 3553, 3952, 3976	3.27362601952637
Group2	GO:0045666	positive regulation of neuron differentiation	91	7	0.55	1.3e-06	0.000532566666666667	2056, 26281, 4803, 650, 652, 654, 8200	3.27362601952637
Group2	GO:0032148	activation of protein kinase B activity	32	5	0.19	1.3e-06	0.000532566666666667	2246, 3479, 3606, 3630, 3643	3.27362601952637
Group2	GO:1904707	positive regulation of vascular associated smooth muscle cell proliferation	32	5	0.19	1.3e-06	0.000532566666666667	1906, 2247, 2254, 3479, 9510	3.27362601952637
Group2	GO:0060391	positive regulation of SMAD protein signal transduction	15	4	0.09	1.6e-06	0.00058992	652, 654, 7043, 7046	3.22920687973796
Group2	GO:0003085	negative regulation of systemic arterial blood pressure	15	4	0.09	1.6e-06	0.00058992	134, 1392, 4878, 796	3.22920687973796
Group2	GO:0003100	regulation of systemic arterial blood pressure by endothelin	5	3	0.03	2.1e-06	0.000595592307692308	1906, 1907, 1908	3.2250509199668
Group2	GO:0032747	positive regulation of interleukin-23 production	5	3	0.03	2.1e-06	0.000595592307692308	1437, 3458, 3605	3.2250509199668
Group2	GO:0033091	positive regulation of immature T cell proliferation	5	3	0.03	2.1e-06	0.000595592307692308	3552, 3553, 50943	3.2250509199668
Group2	GO:1905007	positive regulation of epithelial to mesenchymal transition involved in endocardial cushion formation	5	3	0.03	2.1e-06	0.000595592307692308	7042, 7046, 7048	3.2250509199668
Group2	GO:0045779	negative regulation of bone resorption	16	4	0.1	2.1e-06	0.000595592307692308	3375, 3569, 3635, 796	3.2250509199668
Group2	GO:0045725	positive regulation of glycogen biosynthetic process	16	4	0.1	2.1e-06	0.000595592307692308	3479, 3481, 3630, 3643	3.2250509199668
Group2	GO:2000858	regulation of aldosterone secretion	6	3	0.04	4.2e-06	0.00114706666666667	183, 5972, 654	2.94041134049099
Group2	GO:0014823	response to activity	69	6	0.42	7.0e-06	0.00173645806451613	183, 1906, 26291, 3569, 3952, 654	2.76033570044372
Group2	GO:0007566	embryo implantation	45	5	0.27	7.3e-06	0.00173645806451613	2056, 3553, 3976, 7048, 796	2.76033570044372
Group2	GO:0003149	membranous septum morphogenesis	7	3	0.04	7.3e-06	0.00173645806451613	652, 7042, 7048	2.76033570044372
Group2	GO:2000544	regulation of endothelial cell chemotaxis to fibroblast growth factor	7	3	0.04	7.3e-06	0.00173645806451613	2246, 2247, 8817	2.76033570044372
Group2	GO:0032760	positive regulation of tumor necrosis factor production	81	6	0.49	9.3e-06	0.00210047272727273	3458, 3552, 3569, 3605, 3952, 943	2.67768295300809
Group2	GO:0019229	regulation of vasoconstriction	60	6	0.36	9.4e-06	0.00210047272727273	183, 1906, 1907, 1908, 3269, 3952	2.67768295300809
Group2	GO:0002676	regulation of chronic inflammatory response	8	3	0.05	1.2e-05	0.00239156756756757	3565, 4049, 50943	2.62131734474927
Group2	GO:0048103	somatic stem cell division	8	3	0.05	1.2e-05	0.00239156756756757	7042, 8324, 89780	2.62131734474927
Group2	GO:0042104	positive regulation of activated T cell proliferation	24	4	0.14	1.2e-05	0.00239156756756757	2056, 3479, 3481, 3606	2.62131734474927
Group2	GO:0045821	positive regulation of glycolytic process	24	4	0.14	1.2e-05	0.00239156756756757	3458, 3479, 3630, 3643	2.62131734474927
Group2	GO:0062009	secondary palate development	25	4	0.15	1.4e-05	0.00264707692307692	7042, 7043, 7048, 89780	2.57723343807816
Group2	GO:0010460	positive regulation of heart rate	25	4	0.15	1.4e-05	0.00264707692307692	1906, 1907, 1908, 4878	2.57723343807816
Group2	GO:0070092	regulation of glucagon secretion	9	3	0.05	1.7e-05	0.00305751219512195	1392, 3569, 3952	2.51463180207136
Group2	GO:0060433	bronchus development	9	3	0.05	1.7e-05	0.00305751219512195	3596, 652, 7048	2.51463180207136
Group2	GO:0032720	negative regulation of tumor necrosis factor production	55	5	0.33	2.0e-05	0.00351142857142857	3479, 3565, 50943, 5443, 945	2.45451616146382
Group2	GO:0046427	positive regulation of receptor signaling pathway via JAK-STAT	43	6	0.26	2.1e-05	0.00360125581395349	183, 3565, 3569, 3587, 3952, 5617	2.44354602757557
Group2	GO:0032098	regulation of appetite	23	4	0.14	2.4e-05	0.00402218181818182	3952, 4852, 5443, 6581	2.39553830150448
Group2	GO:0120162	positive regulation of cold-induced thermogenesis	96	6	0.58	2.5e-05	0.00409666666666667	26291, 3565, 3596, 3606, 3952, 3953	2.38756937183321
Group2	GO:0045669	positive regulation of osteoblast differentiation	58	5	0.35	2.6e-05	0.00416791304347826	3479, 3569, 650, 652, 654	2.38008135044066
Group2	GO:2001237	negative regulation of extrinsic apoptotic signaling pathway	100	9	0.6	2.9e-05	0.00454991489361702	1437, 3479, 3552, 3553, 356, 3565, 3574, 652, 7046	2.34199672676666
Group2	GO:2001240	negative regulation of extrinsic apoptotic signaling pathway in absence of ligand	32	4	0.19	3.9e-05	0.005991375	1437, 3552, 3553, 3574	2.22247349707899
Group2	GO:0035630	bone mineralization involved in bone maturation	12	3	0.07	4.5e-05	0.00677204081632653	3479, 3952, 650	2.16928043298307
Group2	GO:0045429	positive regulation of nitric oxide biosynthetic process	35	4	0.21	5.7e-05	0.00838611764705882	1906, 3458, 3553, 3643	2.0764390492649
Group2	GO:0002674	negative regulation of acute inflammatory response	13	3	0.08	5.8e-05	0.00838611764705882	134, 3565, 3630	2.0764390492649
Group2	GO:0032733	positive regulation of interleukin-10 production	36	4	0.22	6.3e-05	0.00876532075471698	3565, 3569, 3596, 959	2.05723218687711
Group2	GO:0046326	positive regulation of glucose import	36	4	0.22	6.3e-05	0.00876532075471698	26291, 3479, 3630, 3643	2.05723218687711
Group2	GO:0150078	positive regulation of neuroinflammatory response	14	3	0.08	7.4e-05	0.0101051111111111	3553, 3569, 3606	1.99545890682189
Group2	GO:0001938	positive regulation of endothelial cell proliferation	89	7	0.54	7.6e-05	0.0101895272727273	2247, 3481, 5293, 650, 652, 654, 7046	1.99184596394335
Group2	GO:0048286	lung alveolus development	38	4	0.23	7.9e-05	0.0104026071428571	1907, 3976, 652, 7043	1.98285780244566
Group2	GO:0030501	positive regulation of bone mineralization	39	4	0.24	8.7e-05	0.0112550526315789	650, 652, 654, 7043	1.94865246978378
Group2	GO:0060252	positive regulation of glial cell proliferation	15	3	0.09	9.2e-05	0.0116966896551724	3553, 3569, 4049	1.93193703294728
Group2	GO:1902895	positive regulation of pri-miRNA transcription by RNA polymerase II	40	4	0.24	9.7e-05	0.0121233559322034	2247, 5617, 650, 7042	1.9163771441058
Group2	GO:0060043	regulation of cardiac muscle cell proliferation	36	4	0.22	0.00010	0.01229	2247, 26281, 7046, 7048	1.91044811711355
Group2	GO:0098868	bone growth	25	3	0.15	0.00011	0.0128752380952381	3952, 3953, 7048	1.89024473102526
Group2	GO:0120193	tight junction organization	75	3	0.45	0.00011	0.0128752380952381	3605, 7043, 7046	1.89024473102526
Group2	GO:0032755	positive regulation of interleukin-6 production	79	5	0.48	0.00011	0.0128752380952381	3458, 3552, 3553, 3569, 3605	1.89024473102526
Group2	GO:0032332	positive regulation of chondrocyte differentiation	17	3	0.1	0.00014	0.0158824615384615	654, 8200, 8817	1.79908218769452
Group2	GO:0051353	positive regulation of oxidoreductase activity	54	7	0.33	0.00014	0.0158824615384615	183, 1906, 1907, 1908, 3458, 3553, 3630	1.79908218769452
Group2	GO:0032740	positive regulation of interleukin-17 production	18	3	0.11	0.00016	0.0173505882352941	3569, 3606, 59067	1.76068579678021
Group2	GO:0008340	determination of adult lifespan	18	3	0.11	0.00016	0.0173505882352941	3416, 3635, 3952	1.76068579678021
Group2	GO:0010744	positive regulation of macrophage derived foam cell differentiation	18	3	0.11	0.00016	0.0173505882352941	1437, 183, 3606	1.76068579678021
Group2	GO:0032722	positive regulation of chemokine production	59	5	0.36	0.00019	0.0200151428571429	3458, 3553, 3569, 3574, 3605	1.69864130579133
Group2	GO:0033141	positive regulation of peptidyl-serine phosphorylation of STAT protein	19	3	0.11	0.00019	0.0200151428571429	3456, 3458, 3976	1.69864130579133
Group2	GO:0033860	regulation of NAD(P)H oxidase activity	10	3	0.06	0.00021	0.0215075	183, 3596, 3630	1.66741006842725
Group2	GO:0002251	organ or tissue specific immune response	38	3	0.23	0.00021	0.0215075	3565, 3569, 7369	1.66741006842725
Group2	GO:0043011	myeloid dendritic cell differentiation	20	3	0.12	0.00023	0.0232331506849315	1437, 3565, 7048	1.63389189083277
Group2	GO:0051496	positive regulation of stress fiber assembly	51	4	0.31	0.00025	0.02458	10411, 1490, 7043, 7046	1.60941812144956
Group2	GO:0000186	activation of MAPKK activity	51	4	0.31	0.00025	0.02458	134, 4803, 652, 7046	1.60941812144956
Group2	GO:0014821	phasic smooth muscle contraction	22	3	0.13	0.00030	0.0270881632653061	1906, 1907, 1908	1.56722044165511
Group2	GO:0048143	astrocyte activation	22	3	0.13	0.00030	0.0270881632653061	135, 3458, 3569	1.56722044165511
Group2	GO:0046628	positive regulation of insulin receptor signaling pathway	22	3	0.13	0.00030	0.0270881632653061	3481, 3630, 3952	1.56722044165511
Group2	GO:0032331	negative regulation of chondrocyte differentiation	22	3	0.13	0.00030	0.0270881632653061	652, 7046, 8200	1.56722044165511
Group2	GO:0046850	regulation of bone remodeling	50	6	0.3	0.00033	0.0270881632653061	3375, 3569, 3635, 3952, 3953, 796	1.56722044165511
Group2	GO:0050999	regulation of nitric-oxide synthase activity	46	4	0.28	0.00034	0.0270881632653061	3552, 3553, 3630, 3952	1.56722044165511
Group2	GO:0035162	embryonic hemopoiesis	23	3	0.14	0.00035	0.0270881632653061	3562, 4254, 7048	1.56722044165511
Group2	GO:0003129	heart induction	10	3	0.06	0.00035	0.0270881632653061	650, 652, 89780	1.56722044165511
Group2	GO:0048669	collateral sprouting in absence of injury	5	2	0.03	0.00036	0.0270881632653061	7473, 89780	1.56722044165511
Group2	GO:1903596	regulation of gap junction assembly	5	2	0.03	0.00036	0.0270881632653061	183, 3553	1.56722044165511
Group2	GO:0032831	positive regulation of CD4-positive, CD25-positive, alpha-beta regulatory T cell differentiation	5	2	0.03	0.00036	0.0270881632653061	3458, 50943	1.56722044165511
Group2	GO:0010936	negative regulation of macrophage cytokine production	5	2	0.03	0.00036	0.0270881632653061	7042, 7043	1.56722044165511
Group2	GO:0009996	negative regulation of cell fate specification	5	2	0.03	0.00036	0.0270881632653061	8324, 89780	1.56722044165511
Group2	GO:0007182	common-partner SMAD protein phosphorylation	5	2	0.03	0.00036	0.0270881632653061	652, 7048	1.56722044165511
Group2	GO:0060440	trachea formation	5	2	0.03	0.00036	0.0270881632653061	652, 7048	1.56722044165511
Group2	GO:2000556	positive regulation of T-helper 1 cell cytokine production	5	2	0.03	0.00036	0.0270881632653061	3553, 3606	1.56722044165511
Group2	GO:0061343	cell adhesion involved in heart morphogenesis	5	2	0.03	0.00036	0.0270881632653061	7042, 7048	1.56722044165511
Group2	GO:2000660	negative regulation of interleukin-1-mediated signaling pathway	5	2	0.03	0.00036	0.0270881632653061	3569, 7850	1.56722044165511
Group2	GO:0043932	ossification involved in bone remodeling	5	2	0.03	0.00036	0.0270881632653061	7043, 8200	1.56722044165511
Group2	GO:0042321	negative regulation of circadian sleep/wake cycle, sleep	5	2	0.03	0.00036	0.0270881632653061	134, 1392	1.56722044165511
Group2	GO:1901857	positive regulation of cellular respiration	5	2	0.03	0.00036	0.0270881632653061	3458, 3565	1.56722044165511
Group2	GO:0042482	positive regulation of odontogenesis	5	2	0.03	0.00036	0.0270881632653061	1906, 650	1.56722044165511
Group2	GO:0035934	corticosterone secretion	5	2	0.03	0.00036	0.0270881632653061	1392, 5443	1.56722044165511
Group2	GO:0050995	negative regulation of lipid catabolic process	24	3	0.14	0.00039	0.0290490909090909	134, 3553, 3630	1.53686745430095
Group2	GO:0030225	macrophage differentiation	45	4	0.27	0.00043	0.0317082	1437, 3458, 3976, 652	1.49882841115032
Group2	GO:0003148	outflow tract septum morphogenesis	25	3	0.15	0.00045	0.0328544554455446	652, 7042, 7048	1.4834057267372
Group2	GO:0001774	microglial cell activation	44	4	0.27	0.00049	0.0336915517241379	3458, 3565, 3569, 3596	1.47247898635603
Group2	GO:0032967	positive regulation of collagen biosynthetic process	26	3	0.16	0.00050	0.0336915517241379	1490, 652, 7043	1.47247898635603
Group2	GO:1900745	positive regulation of p38MAPK cascade	26	3	0.16	0.00050	0.0336915517241379	3553, 3952, 650	1.47247898635603
Group2	GO:0035813	regulation of renal sodium excretion	19	4	0.11	0.00051	0.0336915517241379	134, 135, 183, 1906	1.47247898635603
Group2	GO:0044340	canonical Wnt signaling pathway involved in regulation of cell proliferation	6	2	0.04	0.00053	0.0336915517241379	7473, 89780	1.47247898635603
Group2	GO:0030644	cellular chloride ion homeostasis	6	2	0.04	0.00053	0.0336915517241379	356, 7369	1.47247898635603
Group2	GO:0001542	ovulation from ovarian follicle	6	2	0.04	0.00053	0.0336915517241379	3952, 9510	1.47247898635603
Group2	GO:0002513	tolerance induction to self antigen	6	2	0.04	0.00053	0.0336915517241379	50943, 7048	1.47247898635603
Group2	GO:0035234	ectopic germ cell programmed cell death	6	2	0.04	0.00053	0.0336915517241379	3552, 4254	1.47247898635603
Group2	GO:0002016	regulation of blood volume by renin-angiotensin	6	2	0.04	0.00053	0.0336915517241379	183, 5972	1.47247898635603
Group2	GO:0061312	BMP signaling pathway involved in heart development	6	2	0.04	0.00053	0.0336915517241379	650, 652	1.47247898635603
Group2	GO:0061470	T follicular helper cell differentiation	6	2	0.04	0.00053	0.0336915517241379	3569, 59067	1.47247898635603
Group2	GO:0048293	regulation of isotype switching to IgE isotypes	6	2	0.04	0.00053	0.0336915517241379	3565, 50943	1.47247898635603
Group2	GO:0002314	germinal center B cell differentiation	6	2	0.04	0.00053	0.0336915517241379	3569, 59067	1.47247898635603
Group2	GO:0060558	regulation of calcidiol 1-monooxygenase activity	6	2	0.04	0.00053	0.0336915517241379	3458, 3553	1.47247898635603
Group2	GO:0010575	positive regulation of vascular endothelial growth factor production	27	3	0.16	0.00056	0.0350265	3552, 3553, 3569	1.45560325710504
Group2	GO:0032729	positive regulation of interferon-gamma production	63	4	0.38	0.00057	0.0350265	3553, 3606, 4049, 59067	1.45560325710504
Group2	GO:0071300	cellular response to retinoic acid	63	4	0.38	0.00057	0.0350265	3952, 7473, 8324, 89780	1.45560325710504
Group2	GO:0035690	cellular response to drug	63	4	0.38	0.00057	0.0350265	1906, 26291, 3553, 5972	1.45560325710504
Group2	GO:0042311	vasodilation	34	4	0.21	0.00061	0.0371747107438017	134, 135, 4878, 796	1.42975240203559
Group2	GO:0001958	endochondral ossification	28	3	0.17	0.00063	0.0380788524590164	652, 654, 8817	1.41931614795107
Group2	GO:0046579	positive regulation of Ras protein signal transduction	66	4	0.4	0.00068	0.0398303649635037	2056, 3479, 4254, 4803	1.39978571415533
Group2	GO:0035066	positive regulation of histone acetylation	29	3	0.18	0.00070	0.0398303649635037	3553, 3976, 50943	1.39978571415533
Group2	GO:2000352	negative regulation of endothelial cell apoptotic process	29	3	0.18	0.00070	0.0398303649635037	26291, 3565, 3596	1.39978571415533
Group2	GO:0032275	luteinizing hormone secretion	7	2	0.04	0.00074	0.0398303649635037	1392, 3952	1.39978571415533
Group2	GO:0034392	negative regulation of smooth muscle cell apoptotic process	7	2	0.04	0.00074	0.0398303649635037	1906, 3479	1.39978571415533
Group2	GO:1904798	positive regulation of core promoter binding	7	2	0.04	0.00074	0.0398303649635037	3458, 89780	1.39978571415533
Group2	GO:1905278	positive regulation of epithelial tube formation	7	2	0.04	0.00074	0.0398303649635037	2247, 5293	1.39978571415533
Group2	GO:0060363	cranial suture morphogenesis	7	2	0.04	0.00074	0.0398303649635037	652, 7043	1.39978571415533
Group2	GO:2000726	negative regulation of cardiac muscle cell differentiation	7	2	0.04	0.00074	0.0398303649635037	650, 8324	1.39978571415533
Group2	GO:0035771	interleukin-4-mediated signaling pathway	7	2	0.04	0.00074	0.0398303649635037	3561, 3718	1.39978571415533
Group2	GO:0060463	lung lobe morphogenesis	7	2	0.04	0.00074	0.0398303649635037	3976, 7048	1.39978571415533
Group2	GO:0010455	positive regulation of cell fate commitment	7	2	0.04	0.00074	0.0398303649635037	2247, 89780	1.39978571415533
Group2	GO:0060267	positive regulation of respiratory burst	7	2	0.04	0.00074	0.0398303649635037	3630, 3643	1.39978571415533
Group2	GO:0070244	negative regulation of thymocyte apoptotic process	7	2	0.04	0.00074	0.0398303649635037	3718, 652	1.39978571415533
Group2	GO:0032347	regulation of aldosterone biosynthetic process	7	2	0.04	0.00074	0.0398303649635037	650, 654	1.39978571415533
Group2	GO:0042755	eating behavior	30	3	0.18	0.00077	0.0408487769784173	135, 3375, 3952	1.38882094181152
Group2	GO:0038111	interleukin-7-mediated signaling pathway	30	3	0.18	0.00077	0.0408487769784173	3561, 3574, 3718	1.38882094181152
Group2	GO:0043627	response to estrogen	69	4	0.42	0.00080	0.0421371428571429	1392, 2056, 7043, 7048	1.3753349154162
Group2	GO:0040014	regulation of multicellular organism growth	60	4	0.36	0.00083	0.0434072340425532	3479, 3481, 5617, 8200	1.36243788700921
Group2	GO:0001658	branching involved in ureteric bud morphogenesis	52	5	0.31	0.00088	0.0456980281690141	183, 2246, 2247, 650, 652	1.34010253896279
Group2	GO:0042116	macrophage activation	95	6	0.57	0.00092	0.0462041772151899	1437, 1907, 3458, 3565, 3569, 3596	1.33531875908677
Group2	GO:0032092	positive regulation of protein binding	82	5	0.5	0.00095	0.0462041772151899	3416, 627, 650, 652, 89780	1.33531875908677
Group2	GO:0003071	renal system process involved in regulation of systemic arterial blood pressure	23	3	0.14	0.00097	0.0462041772151899	134, 183, 5972	1.33531875908677
Group2	GO:0032770	positive regulation of monooxygenase activity	31	3	0.19	0.00097	0.0462041772151899	3458, 3553, 3630	1.33531875908677
Group2	GO:0071548	response to dexamethasone	37	3	0.22	0.00097	0.0462041772151899	1392, 1906, 2056	1.33531875908677
Group2	GO:0060677	ureteric bud elongation	8	2	0.05	0.00099	0.0462041772151899	2246, 652	1.33531875908677
Group2	GO:0051541	elastin metabolic process	8	2	0.05	0.00099	0.0462041772151899	1839, 3952	1.33531875908677
Group2	GO:0061626	pharyngeal arch artery morphogenesis	8	2	0.05	0.00099	0.0462041772151899	652, 7042	1.33531875908677
Group2	GO:1903659	regulation of complement-dependent cytotoxicity	8	2	0.05	0.00099	0.0462041772151899	3565, 3596	1.33531875908677
Group2	GO:0002666	positive regulation of T cell tolerance induction	8	2	0.05	0.00099	0.0462041772151899	50943, 7048	1.33531875908677
Group2	GO:0090091	positive regulation of extracellular matrix disassembly	8	2	0.05	0.00099	0.0462041772151899	10630, 3569	1.33531875908677
Group2	GO:0061051	positive regulation of cell growth involved in cardiac muscle cell development	8	2	0.05	0.00099	0.0462041772151899	1906, 3479	1.33531875908677
Group2	GO:0014824	artery smooth muscle contraction	8	2	0.05	0.00099	0.0462041772151899	1906, 1907	1.33531875908677
Group2	GO:0060452	positive regulation of cardiac muscle contraction	8	2	0.05	0.00099	0.0462041772151899	1490, 4878	1.33531875908677
Group2	GO:0030223	neutrophil differentiation	8	2	0.05	0.00099	0.0462041772151899	1437, 3635	1.33531875908677
Group2	GO:0071260	cellular response to mechanical stimulus	73	4	0.44	0.00099	0.0462041772151899	3553, 3596, 654, 943	1.33531875908677
Group2	GO:0006953	acute-phase response	45	5	0.27	0.00115	0.0533339622641509	2056, 3552, 3553, 3569, 3630	1.27299615069674
Group2	GO:0072089	stem cell proliferation	60	3	0.36	0.00125	0.0556361676646707	2247, 4254, 7473	1.25464279275992
Group2	GO:2000347	positive regulation of hepatocyte proliferation	9	2	0.05	0.00126	0.0556361676646707	2246, 89780	1.25464279275992
Group2	GO:0021978	telencephalon regionalization	9	2	0.05	0.00126	0.0556361676646707	650, 652	1.25464279275992
Group2	GO:2000727	positive regulation of cardiac muscle cell differentiation	9	2	0.05	0.00126	0.0556361676646707	652, 89780	1.25464279275992
Group2	GO:0008343	adult feeding behavior	9	2	0.05	0.00126	0.0556361676646707	3952, 4852	1.25464279275992
Group2	GO:0045603	positive regulation of endothelial cell differentiation	9	2	0.05	0.00126	0.0556361676646707	652, 654	1.25464279275992
Group2	GO:0038113	interleukin-9-mediated signaling pathway	9	2	0.05	0.00126	0.0556361676646707	3561, 3718	1.25464279275992
Group2	GO:0042487	regulation of odontogenesis of dentin-containing tooth	9	2	0.05	0.00126	0.0556361676646707	650, 652	1.25464279275992
Group2	GO:0050829	defense response to Gram-negative bacterium	78	4	0.47	0.00127	0.0557439285714286	2220, 3569, 3605, 7369	1.25380242749981
Group2	GO:0048701	embryonic cranial skeleton morphogenesis	45	4	0.27	0.00128	0.0558504142011834	652, 7043, 7046, 7048	1.25297360169571
Group2	GO:0046622	positive regulation of organ growth	44	5	0.27	0.00148	0.0641971764705882	1906, 2247, 3479, 3481, 3574	1.19248407271322
Group2	GO:0050435	amyloid-beta metabolic process	54	4	0.33	0.00152	0.0655466666666667	3416, 3458, 3479, 5972	1.18344938917728
Group2	GO:0002725	negative regulation of T cell cytokine production	10	2	0.06	0.00157	0.0657794318181818	3456, 50943	1.18190988213482
Group2	GO:0042045	epithelial fluid transport	10	2	0.06	0.00157	0.0657794318181818	1437, 1906	1.18190988213482
Group2	GO:0033033	negative regulation of myeloid cell apoptotic process	10	2	0.06	0.00157	0.0657794318181818	2056, 4254	1.18190988213482
Group2	GO:1990535	neuron projection maintenance	10	2	0.06	0.00157	0.0657794318181818	3630, 3643	1.18190988213482
Group2	GO:1904338	regulation of dopaminergic neuron differentiation	10	2	0.06	0.00157	0.0657794318181818	26281, 89780	1.18190988213482
Group2	GO:0032735	positive regulation of interleukin-12 production	40	3	0.24	0.00179	0.074573220338983	3458, 3605, 959	1.12741710211182
Group2	GO:0010893	positive regulation of steroid biosynthetic process	17	3	0.1	0.00188	0.0765301621621622	2246, 3458, 654	1.11616736642937
Group2	GO:0001821	histamine secretion	11	2	0.07	0.00192	0.0765301621621622	1437, 1906	1.11616736642937
Group2	GO:0033210	leptin-mediated signaling pathway	11	2	0.07	0.00192	0.0765301621621622	3952, 3953	1.11616736642937
Group2	GO:2000320	negative regulation of T-helper 17 cell differentiation	11	2	0.07	0.00192	0.0765301621621622	3565, 50943	1.11616736642937
Group2	GO:0045348	positive regulation of MHC class II biosynthetic process	11	2	0.07	0.00192	0.0765301621621622	3458, 3565	1.11616736642937
Group2	GO:0034105	positive regulation of tissue remodeling	11	2	0.07	0.00192	0.0765301621621622	3606, 59067	1.11616736642937
Group2	GO:0048711	positive regulation of astrocyte differentiation	11	2	0.07	0.00192	0.0765301621621622	3976, 650	1.11616736642937
Group2	GO:0032308	positive regulation of prostaglandin secretion	11	2	0.07	0.00192	0.0765301621621622	1906, 3553	1.11616736642937
Group2	GO:2000379	positive regulation of reactive oxygen species metabolic process	92	7	0.56	0.00211	0.0836512903225806	183, 1906, 3458, 3553, 3643, 3952, 7048	1.07752735565013
Group2	GO:0050830	defense response to Gram-positive bacterium	90	4	0.54	0.00215	0.0838307368421053	2220, 3569, 3605, 4049	1.0765967165318
Group2	GO:0061036	positive regulation of cartilage development	29	5	0.18	0.00216	0.0838307368421053	650, 652, 654, 8200, 8817	1.0765967165318
Group2	GO:1905332	positive regulation of morphogenesis of an epithelium	33	5	0.2	0.00216	0.0838307368421053	183, 2247, 3976, 5293, 652	1.0765967165318
Group2	GO:0030858	positive regulation of epithelial cell differentiation	51	5	0.31	0.00216	0.0838307368421053	2247, 3596, 3976, 652, 654	1.0765967165318
Group2	GO:0010922	positive regulation of phosphatase activity	32	3	0.19	0.00225	0.0852851515151515	3458, 650, 945	1.06912657465155
Group2	GO:1903800	positive regulation of production of miRNAs involved in gene silencing by miRNA	12	2	0.07	0.00229	0.0852851515151515	3569, 652	1.06912657465155
Group2	GO:0032725	positive regulation of granulocyte macrophage colony-stimulating factor production	12	2	0.07	0.00229	0.0852851515151515	3553, 3606	1.06912657465155
Group2	GO:0030949	positive regulation of vascular endothelial growth factor receptor signaling pathway	12	2	0.07	0.00229	0.0852851515151515	3553, 8817	1.06912657465155
Group2	GO:0001973	G protein-coupled adenosine receptor signaling pathway	12	2	0.07	0.00229	0.0852851515151515	134, 135	1.06912657465155
Group2	GO:1904953	Wnt signaling pathway involved in midbrain dopaminergic neuron differentiation	12	2	0.07	0.00229	0.0852851515151515	7473, 89780	1.06912657465155
Group2	GO:0038180	nerve growth factor signaling pathway	12	2	0.07	0.00229	0.0852851515151515	4803, 627	1.06912657465155
Group2	GO:0038110	interleukin-2-mediated signaling pathway	12	2	0.07	0.00229	0.0852851515151515	3561, 3718	1.06912657465155
Group2	GO:0048146	positive regulation of fibroblast proliferation	45	3	0.27	0.00252	0.0933792964824121	183, 3479, 3596	1.02974940235806
Group2	GO:0016525	negative regulation of angiogenesis	95	4	0.57	0.00261	0.0961826086956522	356, 5617, 7042, 9510	1.01690344802783
Group2	GO:0043306	positive regulation of mast cell degranulation	13	2	0.08	0.00270	0.0961826086956522	3565, 3596	1.01690344802783
Group2	GO:0010561	negative regulation of glycoprotein biosynthetic process	13	2	0.08	0.00270	0.0961826086956522	1839, 3718	1.01690344802783
Group2	GO:0150079	negative regulation of neuroinflammatory response	13	2	0.08	0.00270	0.0961826086956522	3479, 3565	1.01690344802783
Group2	GO:0003222	ventricular trabecula myocardium morphogenesis	13	2	0.08	0.00270	0.0961826086956522	7042, 7046	1.01690344802783
Group2	GO:0035723	interleukin-15-mediated signaling pathway	13	2	0.08	0.00270	0.0961826086956522	3561, 3718	1.01690344802783
Group2	GO:0035810	positive regulation of urine volume	13	2	0.08	0.00270	0.0961826086956522	135, 1906	1.01690344802783
Group2	GO:0035815	positive regulation of renal sodium excretion	13	2	0.08	0.00270	0.0961826086956522	135, 1906	1.01690344802783
Group2	GO:0042059	negative regulation of epidermal growth factor receptor signaling pathway	47	3	0.28	0.00285	0.101037980769231	1839, 374, 7039	0.995515341684154
Group2	GO:1904754	positive regulation of vascular associated smooth muscle cell migration	14	2	0.08	0.00313	0.10938682464455	2254, 9510	0.961034984481147
Group2	GO:0032700	negative regulation of interleukin-17 production	14	2	0.08	0.00313	0.10938682464455	3458, 50943	0.961034984481147
Group2	GO:0060397	growth hormone receptor signaling pathway via JAK-STAT	14	2	0.08	0.00313	0.10938682464455	3718, 5617	0.961034984481147
Group2	GO:0007613	memory	100	4	0.6	0.00315	0.109566509433962	3269, 3643, 4803, 627	0.960322173869053
Group2	GO:0002067	glandular epithelial cell differentiation	46	4	0.28	0.00347	0.120130422535211	3596, 650, 652, 654	0.920346995377766
Group2	GO:0030224	monocyte differentiation	34	3	0.21	0.00354	0.121216438356164	1437, 3635, 652	0.916438480802733
Group2	GO:2001028	positive regulation of endothelial cell chemotaxis	15	2	0.09	0.00360	0.121216438356164	2247, 8817	0.916438480802733
Group2	GO:0050965	detection of temperature stimulus involved in sensory perception of pain	15	2	0.09	0.00360	0.121216438356164	134, 796	0.916438480802733
Group2	GO:1905564	positive regulation of vascular endothelial cell proliferation	15	2	0.09	0.00360	0.121216438356164	2247, 3481	0.916438480802733
Group2	GO:0051044	positive regulation of membrane protein ectodomain proteolysis	15	2	0.09	0.00360	0.121216438356164	3458, 3553	0.916438480802733
Group2	GO:0045579	positive regulation of B cell differentiation	15	2	0.09	0.00360	0.121216438356164	3574, 3635	0.916438480802733
Group2	GO:0032731	positive regulation of interleukin-1 beta production	52	3	0.31	0.00381	0.127704272727273	3458, 3569, 3605	0.893794571876489
Group2	GO:2000353	positive regulation of endothelial cell apoptotic process	16	2	0.1	0.00410	0.136186486486487	356, 959	0.865865984460805
Group2	GO:0055089	fatty acid homeostasis	16	2	0.1	0.00410	0.136186486486487	134, 3630	0.865865984460805
Group2	GO:0006968	cellular defense response	54	3	0.33	0.00424	0.140205201793722	135, 3579, 7369	0.85323587318533
Group2	GO:0002639	positive regulation of immunoglobulin production	42	3	0.25	0.00455	0.149784375	3565, 3569, 3596	0.824533488406953
Group2	GO:0048535	lymph node development	17	2	0.1	0.00463	0.150403612334802	10630, 4049	0.822741732905072
Group2	GO:0003184	pulmonary valve morphogenesis	17	2	0.1	0.00463	0.150403612334802	652, 7042	0.822741732905072
Group2	GO:0045721	negative regulation of gluconeogenesis	17	2	0.1	0.00463	0.150403612334802	3630, 3953	0.822741732905072
Group2	GO:0007187	G protein-coupled receptor signaling pathway, coupled to cyclic nucleotide second messenger	57	3	0.34	0.00493	0.159446578947368	183, 3269, 4852	0.797384794453126
Group2	GO:0003181	atrioventricular valve morphogenesis	23	3	0.14	0.00508	0.162483376623377	650, 7042, 7048	0.789191064285288
Group2	GO:0050996	positive regulation of lipid catabolic process	27	3	0.16	0.00509	0.162483376623377	134, 26291, 3553	0.789191064285288
Group2	GO:0001516	prostaglandin biosynthetic process	28	3	0.17	0.00509	0.162483376623377	1906, 1907, 3553	0.789191064285288
Group2	GO:0043407	negative regulation of MAP kinase activity	74	4	0.45	0.00554	0.176086034482759	183, 3553, 4878, 652	0.754275086892372
Group2	GO:1900017	positive regulation of cytokine production involved in inflammatory response	19	2	0.11	0.00577	0.180288050847458	3569, 3605	0.744033056544277
Group2	GO:0032693	negative regulation of interleukin-10 production	19	2	0.11	0.00577	0.180288050847458	3718, 50943	0.744033056544277
Group2	GO:0006883	cellular sodium ion homeostasis	19	2	0.11	0.00577	0.180288050847458	3552, 7369	0.744033056544277
Group2	GO:0048245	eosinophil chemotaxis	19	2	0.11	0.00577	0.180288050847458	3269, 3565	0.744033056544277
Group2	GO:0001781	neutrophil apoptotic process	6	2	0.04	0.00598	0.185279495798319	3569, 5293	0.732172639798003
Group2	GO:0001660	fever generation	10	2	0.06	0.00598	0.185279495798319	3552, 3553	0.732172639798003
Group2	GO:0007200	phospholipase C-activating G protein-coupled receptor signaling pathway	90	5	0.54	0.00618	0.190674979079498	183, 1906, 3269, 3579, 796	0.719706292589224
Group2	GO:0048011	neurotrophin TRK receptor signaling pathway	32	3	0.19	0.00627	0.19264575	183, 4803, 627	0.715240567610792
Group2	GO:0021904	dorsal/ventral neural tube patterning	20	2	0.12	0.00639	0.193114180327869	652, 89780	0.714185834910231
Group2	GO:0150146	cell junction disassembly	20	2	0.12	0.00639	0.193114180327869	7043, 7046	0.714185834910231
Group2	GO:0046827	positive regulation of protein export from nucleus	20	2	0.12	0.00639	0.193114180327869	10411, 3553	0.714185834910231
Group2	GO:0003323	type B pancreatic cell development	20	2	0.12	0.00639	0.193114180327869	652, 654	0.714185834910231
Group2	GO:0002690	positive regulation of leukocyte chemotaxis	91	5	0.55	0.00646	0.194432816326531	1906, 1907, 1908, 3565, 3569	0.711230433099351
Group2	GO:0050766	positive regulation of phagocytosis	63	3	0.38	0.00652	0.195440975609756	3458, 3553, 3561	0.708984378101361
Group2	GO:0060333	interferon-gamma-mediated signaling pathway	88	4	0.53	0.00665	0.198530769230769	3117, 3119, 3458, 55128	0.702172174686463
Group2	GO:0010888	negative regulation of lipid storage	21	2	0.13	0.00703	0.20571119047619	3569, 3952	0.686742082491622
Group2	GO:1903672	positive regulation of sprouting angiogenesis	21	2	0.13	0.00703	0.20571119047619	2246, 2247	0.686742082491622
Group2	GO:0033630	positive regulation of cell adhesion mediated by integrin	21	2	0.13	0.00703	0.20571119047619	3976, 7042	0.686742082491622
Group2	GO:1900273	positive regulation of long-term synaptic potentiation	21	2	0.13	0.00703	0.20571119047619	135, 3630	0.686742082491622
Group2	GO:0060575	intestinal epithelial cell differentiation	21	2	0.13	0.00703	0.20571119047619	4852, 5697	0.686742082491622
Group2	GO:1901224	positive regulation of NIK/NF-kappaB signaling	65	3	0.39	0.00711	0.207229802371542	1906, 3553, 3606	0.683547787175954
Group2	GO:0055093	response to hyperoxia	22	2	0.13	0.00770	0.222665882352941	10630, 2056	0.652346321991376
Group2	GO:0035994	response to muscle stretch	22	2	0.13	0.00770	0.222665882352941	1906, 4878	0.652346321991376
Group2	GO:0051354	negative regulation of oxidoreductase activity	23	2	0.14	0.00841	0.24216560311284	3596, 3630	0.615887543435542
Group2	GO:0045742	positive regulation of epidermal growth factor receptor signaling pathway	37	6	0.22	0.00844	0.24216560311284	134, 183, 1839, 356, 374, 7039	0.615887543435542
Group2	GO:0032753	positive regulation of interleukin-4 production	24	2	0.14	0.00913	0.257948735632184	50943, 959	0.588466596533884
Group2	GO:0002092	positive regulation of receptor internalization	24	2	0.14	0.00913	0.257948735632184	3643, 89780	0.588466596533884
Group2	GO:0045662	negative regulation of myoblast differentiation	24	2	0.14	0.00913	0.257948735632184	3606, 652	0.588466596533884
Group2	GO:0002407	dendritic cell chemotaxis	24	2	0.14	0.00913	0.257948735632184	3577, 3579	0.588466596533884
Group2	GO:0097192	extrinsic apoptotic signaling pathway in absence of ligand	66	6	0.4	0.00917	0.25809	1437, 3552, 3553, 3565, 3574, 4254	0.588228822379627
Group2	GO:0048843	negative regulation of axon extension involved in axon guidance	25	2	0.15	0.00989	0.273141797752809	7473, 89780	0.563611836497298
Group2	GO:0035902	response to immobilization stress	25	2	0.15	0.00989	0.273141797752809	1392, 5972	0.563611836497298
Group2	GO:0045671	negative regulation of osteoclast differentiation	25	2	0.15	0.00989	0.273141797752809	3565, 3635	0.563611836497298
Group2	GO:0045672	positive regulation of osteoclast differentiation	25	2	0.15	0.00989	0.273141797752809	3458, 3605	0.563611836497298
Group2	GO:0045987	positive regulation of smooth muscle contraction	25	2	0.15	0.00989	0.273141797752809	1906, 1907	0.563611836497298
Group2	GO:0007260	tyrosine phosphorylation of STAT protein	80	13	0.48	0.01061	0.289266838235294	1437, 2056, 3458, 3479, 3562, 3565, 3569, 3596, 3606, 3718, 3952, 3976, 59067	0.538701351339631
Group2	GO:0031342	negative regulation of cell killing	26	2	0.16	0.01067	0.289266838235294	3565, 3596	0.538701351339631
Group2	GO:0070723	response to cholesterol	26	2	0.16	0.01067	0.289266838235294	7046, 7048	0.538701351339631
Group2	GO:0048265	response to pain	26	2	0.16	0.01067	0.289266838235294	1392, 796	0.538701351339631
Group2	GO:0001782	B cell homeostasis	26	2	0.16	0.01067	0.289266838235294	10673, 50943	0.538701351339631
Group2	GO:0002294	CD4-positive, alpha-beta T cell differentiation involved in immune response	65	7	0.39	0.01134	0.306304615384615	3458, 3565, 3569, 3606, 3718, 50943, 59067	0.513846459213771
Group2	GO:0032691	negative regulation of interleukin-1 beta production	27	2	0.16	0.01148	0.306715652173913	3479, 945	0.513264060733165
Group2	GO:0035116	embryonic hindlimb morphogenesis	27	2	0.16	0.01148	0.306715652173913	652, 7473	0.513264060733165
Group2	GO:0051482	positive regulation of cytosolic calcium ion concentration involved in phospholipase C-activating G protein-coupled signaling pathway	27	2	0.16	0.01148	0.306715652173913	1906, 796	0.513264060733165
Group2	GO:0030512	negative regulation of transforming growth factor beta receptor signaling pathway	78	3	0.47	0.01171	0.307593776223776	7043, 7046, 7048	0.512022456188603
Group2	GO:0051608	histamine transport	13	3	0.08	0.01180	0.307593776223776	1437, 1906, 6581	0.512022456188603
Group2	GO:0035745	T-helper 2 cell cytokine production	13	3	0.08	0.01180	0.307593776223776	3456, 3565, 3569	0.512022456188603
Group2	GO:1902932	positive regulation of alcohol biosynthetic process	20	3	0.12	0.01181	0.307593776223776	2246, 3269, 654	0.512022456188603
Group2	GO:0031294	lymphocyte costimulation	59	3	0.36	0.01183	0.307593776223776	10673, 3565, 959	0.512022456188603
Group2	GO:2000848	positive regulation of corticosteroid hormone secretion	7	2	0.04	0.01192	0.307593776223776	1392, 654	0.512022456188603
Group2	GO:0048241	epinephrine transport	8	2	0.05	0.01192	0.307593776223776	1392, 6581	0.512022456188603
Group2	GO:0051890	regulation of cardioblast differentiation	8	2	0.05	0.01192	0.307593776223776	7042, 89780	0.512022456188603
Group2	GO:0032817	regulation of natural killer cell proliferation	10	2	0.06	0.01192	0.307593776223776	3606, 3952	0.512022456188603
Group2	GO:0032616	interleukin-13 production	19	2	0.11	0.01193	0.307593776223776	3565, 3606	0.512022456188603
Group2	GO:0043403	skeletal muscle tissue regeneration	34	3	0.21	0.01208	0.310376027874564	3479, 7048, 8324	0.508111829178782
Group2	GO:0045582	positive regulation of T cell differentiation	86	6	0.52	0.01224	0.313395	3458, 3565, 3574, 3606, 50943, 7048	0.503907936679591
Group2	GO:0007205	protein kinase C-activating G protein-coupled receptor signaling pathway	28	2	0.17	0.01232	0.314351833910035	135, 1906	0.502584001658044
Group2	GO:0010507	negative regulation of autophagy	81	3	0.49	0.01296	0.329541517241379	3587, 3952, 3953	0.482089863094284
Group2	GO:0007435	salivary gland morphogenesis	29	2	0.18	0.01318	0.332840136986301	7042, 7043	0.47776430792033
Group2	GO:0051491	positive regulation of filopodium assembly	29	2	0.18	0.01318	0.332840136986301	7043, 7046	0.47776430792033
Group2	GO:0150104	transport across blood-brain barrier	83	3	0.5	0.01384	0.348314539249147	3643, 3953, 6581	0.458028396963273
Group2	GO:0032743	positive regulation of interleukin-2 production	30	2	0.18	0.01406	0.352647755102041	3552, 3553	0.452658876458254
Group2	GO:0046330	positive regulation of JNK cascade	84	3	0.51	0.01429	0.357201559322034	1490, 3553, 8324	0.447086653917095
Group2	GO:0042100	B cell proliferation	94	9	0.57	0.01475	0.367454391891892	10673, 3456, 3565, 3574, 3596, 3635, 59067, 89780, 959	0.434796557474659
Group2	GO:0003180	aortic valve morphogenesis	31	2	0.19	0.01497	0.370432147651007	4878, 652	0.431291330463105
Group2	GO:0001569	branching involved in blood vessel morphogenesis	31	2	0.19	0.01497	0.370432147651007	1906, 7048	0.431291330463105
Group2	GO:0002088	lens development in camera-type eye	74	4	0.45	0.01537	0.379058127090301	2247, 652, 7046, 7048	0.421294187554587
Group2	GO:0007631	feeding behavior	91	9	0.55	0.01560	0.383448	135, 3375, 3630, 3952, 3953, 4852, 5697, 5972, 796	0.416293523095103
Group2	GO:0030513	positive regulation of BMP signaling pathway	32	2	0.19	0.01591	0.389768571428571	652, 8200	0.409193182677164
Group2	GO:0031663	lipopolysaccharide-mediated signaling pathway	55	3	0.33	0.01659	0.405081655629139	3553, 3606, 654	0.392457423662692
Group2	GO:0060389	pathway-restricted SMAD protein phosphorylation	63	8	0.38	0.01678	0.408368712871287	650, 652, 654, 7042, 7043, 7046, 7048, 8200	0.388947538739526
Group2	GO:0032310	prostaglandin secretion	14	3	0.08	0.01765	0.424599677419355	1906, 3553, 3952	0.372020340115963
Group2	GO:2000849	regulation of glucocorticoid secretion	9	2	0.05	0.01783	0.424599677419355	1392, 5443	0.372020340115963
Group2	GO:0043373	CD4-positive, alpha-beta T cell lineage commitment	20	2	0.12	0.01784	0.424599677419355	3569, 50943	0.372020340115963
Group2	GO:0090189	regulation of branching involved in ureteric bud morphogenesis	20	2	0.12	0.01784	0.424599677419355	183, 652	0.372020340115963
Group2	GO:0071624	positive regulation of granulocyte chemotaxis	27	2	0.16	0.01785	0.424599677419355	1906, 3565	0.372020340115963
Group2	GO:0097009	energy homeostasis	34	2	0.21	0.01785	0.424599677419355	1907, 3953	0.372020340115963
Group2	GO:0043029	T cell homeostasis	34	2	0.21	0.01785	0.424599677419355	3718, 50943	0.372020340115963
Group2	GO:0070328	triglyceride homeostasis	35	2	0.21	0.01886	0.447182122186495	134, 3606	0.34951556735543
Group2	GO:0060291	long-term synaptic potentiation	79	5	0.48	0.01985	0.468826198083067	134, 135, 1392, 1395, 3630	0.328988127866644
Group2	GO:0051930	regulation of sensory perception of pain	36	2	0.22	0.01990	0.468826198083067	134, 1906	0.328988127866644
Group2	GO:0022602	ovulation cycle process	43	4	0.26	0.02016	0.47343898089172	3952, 7042, 7043, 9510	0.32473598702963
Group2	GO:2000242	negative regulation of reproductive process	54	3	0.33	0.02059	0.482002095238095	3479, 3976, 652	0.316951073901471
Group2	GO:0061098	positive regulation of protein tyrosine kinase activity	59	7	0.36	0.02100	0.490044303797468	134, 183, 1839, 374, 627, 7039, 89780	0.309764654614387
Group2	GO:1901216	positive regulation of neuron death	89	4	0.54	0.02131	0.495709589905363	134, 3458, 356, 7042	0.304772679233452
Group2	GO:0090278	negative regulation of peptide hormone secretion	38	2	0.23	0.02203	0.5076538125	1392, 3952	0.294432347899041
Group2	GO:0042307	positive regulation of protein import into nucleus	38	2	0.23	0.02203	0.5076538125	3458, 3952	0.294432347899041
Group2	GO:0030857	negative regulation of epithelial cell differentiation	38	2	0.23	0.02203	0.5076538125	3458, 3596	0.294432347899041
Group2	GO:0043200	response to amino acid	100	3	0.6	0.02264	0.520015177304964	1490, 1906, 26291	0.283983980742882
Group2	GO:0150076	neuroinflammatory response	37	6	0.22	0.02276	0.520015177304964	3458, 3479, 3553, 3565, 3569, 3606	0.283983980742882
Group2	GO:0001823	mesonephros development	91	6	0.55	0.02284	0.520015177304964	183, 2246, 2247, 5972, 650, 652	0.283983980742882
Group2	GO:0061037	negative regulation of cartilage development	26	4	0.16	0.02323	0.520015177304964	3952, 652, 7046, 8200	0.283983980742882
Group2	GO:0010453	regulation of cell fate commitment	27	4	0.16	0.02324	0.520015177304964	2247, 652, 8324, 89780	0.283983980742882
Group2	GO:0002381	immunoglobulin production involved in immunoglobulin-mediated immune response	51	4	0.31	0.02327	0.520015177304964	3119, 3565, 50943, 959	0.283983980742882
Group2	GO:0032637	interleukin-8 production	80	4	0.48	0.02331	0.520015177304964	3553, 3569, 3952, 945	0.283983980742882
Group2	GO:1905208	negative regulation of cardiocyte differentiation	11	3	0.07	0.02346	0.520015177304964	650, 8324, 89780	0.283983980742882
Group2	GO:0072537	fibroblast activation	10	2	0.06	0.02370	0.520015177304964	3605, 3952	0.283983980742882
Group2	GO:2000551	regulation of T-helper 2 cell cytokine production	11	2	0.07	0.02370	0.520015177304964	3456, 3569	0.283983980742882
Group2	GO:0070278	extracellular matrix constituent secretion	12	2	0.07	0.02370	0.520015177304964	1490, 650	0.283983980742882
Group2	GO:0048302	regulation of isotype switching to IgG isotypes	13	2	0.08	0.02370	0.520015177304964	3565, 50943	0.283983980742882
Group2	GO:0045064	T-helper 2 cell differentiation	15	2	0.09	0.02371	0.520015177304964	3565, 3606	0.283983980742882
Group2	GO:0051769	regulation of nitric-oxide synthase biosynthetic process	19	2	0.11	0.02371	0.520015177304964	1906, 3458	0.283983980742882
Group2	GO:0060323	head morphogenesis	33	2	0.2	0.02373	0.520015177304964	7043, 7473	0.283983980742882
Group2	GO:1903115	regulation of actin filament-based movement	37	2	0.22	0.02374	0.520015177304964	10630, 134	0.283983980742882
Group2	GO:0001974	blood vessel remodeling	40	2	0.24	0.02425	0.520015177304964	183, 3976	0.283983980742882
Group2	GO:0001937	negative regulation of endothelial cell proliferation	40	2	0.24	0.02425	0.520015177304964	5617, 7046	0.283983980742882
Group2	GO:0033574	response to testosterone	41	2	0.25	0.02540	0.520015177304964	1906, 2056	0.283983980742882
Group2	GO:0032924	activin receptor signaling pathway	42	2	0.25	0.02656	0.520015177304964	7046, 7048	0.283983980742882
Group2	GO:0035094	response to nicotine	43	2	0.26	0.02775	0.520015177304964	1906, 3596	0.283983980742882
Group2	GO:0032570	response to progesterone	43	2	0.26	0.02775	0.520015177304964	7042, 7043	0.283983980742882
Group2	GO:0010827	regulation of glucose transmembrane transport	70	7	0.42	0.02812	0.520015177304964	1906, 26291, 3479, 3553, 3630, 3643, 3952	0.283983980742882
Group2	GO:0070873	regulation of glycogen metabolic process	37	5	0.22	0.02867	0.520015177304964	3479, 3481, 3630, 3643, 5443	0.283983980742882
Group2	GO:0051148	negative regulation of muscle cell differentiation	54	5	0.33	0.02870	0.520015177304964	2254, 3481, 627, 650, 8324	0.283983980742882
Group2	GO:0032715	negative regulation of interleukin-6 production	44	2	0.27	0.02896	0.520015177304964	3635, 50943	0.283983980742882
Group2	GO:0010623	programmed cell death involved in cell development	11	3	0.07	0.02923	0.520015177304964	3552, 356, 4254	0.283983980742882
Group2	GO:0044321	response to leptin	24	3	0.14	0.02926	0.520015177304964	1906, 3952, 3953	0.283983980742882
Group2	GO:0002360	T cell lineage commitment	27	3	0.16	0.02926	0.520015177304964	3569, 3574, 50943	0.283983980742882
Group2	GO:0003176	aortic valve development	36	3	0.22	0.02928	0.520015177304964	4878, 650, 652	0.283983980742882
Group2	GO:0097709	connective tissue replacement	11	2	0.07	0.02954	0.520015177304964	3552, 7369	0.283983980742882
Group2	GO:0003337	mesenchymal to epithelial transition involved in metanephros morphogenesis	12	2	0.07	0.02954	0.520015177304964	3976, 652	0.283983980742882
Group2	GO:0048070	regulation of developmental pigmentation	13	2	0.08	0.02954	0.520015177304964	1908, 4254	0.283983980742882
Group2	GO:0010829	negative regulation of glucose transmembrane transport	15	2	0.09	0.02955	0.520015177304964	3553, 3952	0.283983980742882
Group2	GO:0001710	mesodermal cell fate commitment	16	2	0.1	0.02955	0.520015177304964	652, 89780	0.283983980742882
Group2	GO:0072044	collecting duct development	16	2	0.1	0.02955	0.520015177304964	652, 7369	0.283983980742882
Group2	GO:0006885	regulation of pH	96	2	0.58	0.02969	0.520015177304964	1906, 356	0.283983980742882
Group2	GO:0072236	metanephric loop of Henle development	5	1	0.03	0.02983	0.520015177304964	7369	0.283983980742882
Group2	GO:0035905	ascending aorta development	5	1	0.03	0.02983	0.520015177304964	7042	0.283983980742882
Group2	GO:0060687	regulation of branching involved in prostate gland morphogenesis	5	1	0.03	0.02983	0.520015177304964	652	0.283983980742882
Group2	GO:0010815	bradykinin catabolic process	5	1	0.03	0.02983	0.520015177304964	3416	0.283983980742882
Group2	GO:0003415	chondrocyte hypertrophy	5	1	0.03	0.02983	0.520015177304964	7048	0.283983980742882
Group2	GO:0003431	growth plate cartilage chondrocyte development	5	1	0.03	0.02983	0.520015177304964	7048	0.283983980742882
Group2	GO:0090677	reversible differentiation	5	1	0.03	0.02983	0.520015177304964	2254	0.283983980742882
Group2	GO:0043415	positive regulation of skeletal muscle tissue regeneration	5	1	0.03	0.02983	0.520015177304964	7048	0.283983980742882
Group2	GO:0003186	tricuspid valve morphogenesis	5	1	0.03	0.02983	0.520015177304964	7048	0.283983980742882
Group2	GO:0032229	negative regulation of synaptic transmission, GABAergic	5	1	0.03	0.02983	0.520015177304964	134	0.283983980742882
Group2	GO:0010668	ectodermal cell differentiation	5	1	0.03	0.02983	0.520015177304964	8324	0.283983980742882
Group2	GO:0048633	positive regulation of skeletal muscle tissue growth	5	1	0.03	0.02983	0.520015177304964	3481	0.283983980742882
Group2	GO:0032792	negative regulation of CREB transcription factor activity	5	1	0.03	0.02983	0.520015177304964	50943	0.283983980742882
Group2	GO:0003289	atrial septum primum morphogenesis	5	1	0.03	0.02983	0.520015177304964	7042	0.283983980742882
Group2	GO:0003278	apoptotic process involved in heart morphogenesis	5	1	0.03	0.02983	0.520015177304964	7042	0.283983980742882
Group2	GO:0001692	histamine metabolic process	5	1	0.03	0.02983	0.520015177304964	6581	0.283983980742882
Group2	GO:1990051	activation of protein kinase C activity	5	1	0.03	0.02983	0.520015177304964	3952	0.283983980742882
Group2	GO:0100012	regulation of heart induction by canonical Wnt signaling pathway	5	1	0.03	0.02983	0.520015177304964	89780	0.283983980742882
Group2	GO:2000338	regulation of chemokine (C-X-C motif) ligand 1 production	5	1	0.03	0.02983	0.520015177304964	3605	0.283983980742882
Group2	GO:1903626	positive regulation of DNA catabolic process	5	1	0.03	0.02983	0.520015177304964	3569	0.283983980742882
Group2	GO:0070086	ubiquitin-dependent endocytosis	5	1	0.03	0.02983	0.520015177304964	3587	0.283983980742882
Group2	GO:2000467	positive regulation of glycogen (starch) synthase activity	5	1	0.03	0.02983	0.520015177304964	3481	0.283983980742882
Group2	GO:0042661	regulation of mesodermal cell fate specification	5	1	0.03	0.02983	0.520015177304964	89780	0.283983980742882
Group2	GO:0045113	regulation of integrin biosynthetic process	5	1	0.03	0.02983	0.520015177304964	7042	0.283983980742882
Group2	GO:0034759	regulation of iron ion transmembrane transport	5	1	0.03	0.02983	0.520015177304964	3458	0.283983980742882
Group2	GO:0061092	positive regulation of phospholipid translocation	5	1	0.03	0.02983	0.520015177304964	356	0.283983980742882
Group2	GO:0061088	regulation of sequestering of zinc ion	5	1	0.03	0.02983	0.520015177304964	7782	0.283983980742882
Group2	GO:1905599	positive regulation of low-density lipoprotein receptor activity	5	1	0.03	0.02983	0.520015177304964	26291	0.283983980742882
Group2	GO:0061046	regulation of branching involved in lung morphogenesis	5	1	0.03	0.02983	0.520015177304964	652	0.283983980742882
Group2	GO:0031947	negative regulation of glucocorticoid biosynthetic process	5	1	0.03	0.02983	0.520015177304964	650	0.283983980742882
Group2	GO:0031017	exocrine pancreas development	5	1	0.03	0.02983	0.520015177304964	3481	0.283983980742882
Group2	GO:0070487	monocyte aggregation	5	1	0.03	0.02983	0.520015177304964	3553	0.283983980742882
Group2	GO:0032960	regulation of inositol trisphosphate biosynthetic process	5	1	0.03	0.02983	0.520015177304964	3269	0.283983980742882
Group2	GO:0008354	germ cell migration	5	1	0.03	0.02983	0.520015177304964	7046	0.283983980742882
Group2	GO:0015746	citrate transport	5	1	0.03	0.02983	0.520015177304964	7369	0.283983980742882
Group2	GO:2000851	positive regulation of glucocorticoid secretion	5	1	0.03	0.02983	0.520015177304964	1392	0.283983980742882
Group2	GO:0060426	lung vasculature development	5	1	0.03	0.02983	0.520015177304964	3976	0.283983980742882
Group2	GO:0045829	negative regulation of isotype switching	5	1	0.03	0.02983	0.520015177304964	50943	0.283983980742882
Group2	GO:0070163	regulation of adiponectin secretion	5	1	0.03	0.02983	0.520015177304964	3553	0.283983980742882
Group2	GO:0071376	cellular response to corticotropin-releasing hormone stimulus	5	1	0.03	0.02983	0.520015177304964	1395	0.283983980742882
Group2	GO:2000563	positive regulation of CD4-positive, alpha-beta T cell proliferation	5	1	0.03	0.02983	0.520015177304964	7048	0.283983980742882
Group2	GO:0010387	COP9 signalosome assembly	5	1	0.03	0.02983	0.520015177304964	89780	0.283983980742882
Group2	GO:0061316	canonical Wnt signaling pathway involved in heart development	5	1	0.03	0.02983	0.520015177304964	89780	0.283983980742882
Group2	GO:0070294	renal sodium ion absorption	5	1	0.03	0.02983	0.520015177304964	7369	0.283983980742882
Group2	GO:0051461	positive regulation of corticotropin secretion	5	1	0.03	0.02983	0.520015177304964	1392	0.283983980742882
Group2	GO:0051462	regulation of cortisol secretion	5	1	0.03	0.02983	0.520015177304964	1392	0.283983980742882
Group2	GO:0060266	negative regulation of respiratory burst involved in inflammatory response	5	1	0.03	0.02983	0.520015177304964	3630	0.283983980742882
Group2	GO:0046881	positive regulation of follicle-stimulating hormone secretion	5	1	0.03	0.02983	0.520015177304964	3952	0.283983980742882
Group2	GO:0003057	regulation of the force of heart contraction by chemical signal	5	1	0.03	0.02983	0.520015177304964	1907	0.283983980742882
Group2	GO:1903391	regulation of adherens junction organization	5	1	0.03	0.02983	0.520015177304964	654	0.283983980742882
Group2	GO:0045634	regulation of melanocyte differentiation	5	1	0.03	0.02983	0.520015177304964	4254	0.283983980742882
Group2	GO:0090245	axis elongation involved in somitogenesis	5	1	0.03	0.02983	0.520015177304964	89780	0.283983980742882
Group2	GO:0033087	negative regulation of immature T cell proliferation	5	1	0.03	0.02983	0.520015177304964	652	0.283983980742882
Group2	GO:0033029	regulation of neutrophil apoptotic process	5	1	0.03	0.02983	0.520015177304964	5293	0.283983980742882
Group2	GO:0051140	regulation of NK T cell proliferation	5	1	0.03	0.02983	0.520015177304964	3606	0.283983980742882
Group2	GO:1901723	negative regulation of cell proliferation involved in kidney development	5	1	0.03	0.02983	0.520015177304964	652	0.283983980742882
Group2	GO:0098711	iron ion import across plasma membrane	5	1	0.03	0.02983	0.520015177304964	3458	0.283983980742882
Group2	GO:1902218	regulation of intrinsic apoptotic signaling pathway in response to osmotic stress	5	1	0.03	0.02983	0.520015177304964	2056	0.283983980742882
Group2	GO:0002461	tolerance induction dependent upon immune response	5	1	0.03	0.02983	0.520015177304964	50943	0.283983980742882
Group2	GO:0010750	positive regulation of nitric oxide mediated signal transduction	5	1	0.03	0.02983	0.520015177304964	3630	0.283983980742882
Group2	GO:0072104	glomerular capillary formation	5	1	0.03	0.02983	0.520015177304964	652	0.283983980742882
Group2	GO:0014050	negative regulation of glutamate secretion	5	1	0.03	0.02983	0.520015177304964	134	0.283983980742882
Group2	GO:0072221	metanephric distal convoluted tubule development	5	1	0.03	0.02983	0.520015177304964	7369	0.283983980742882
Group2	GO:1901534	positive regulation of hematopoietic progenitor cell differentiation	5	1	0.03	0.02983	0.520015177304964	4254	0.283983980742882
Group2	GO:0001757	somite specification	5	1	0.03	0.02983	0.520015177304964	4223	0.283983980742882
Group2	GO:0070662	mast cell proliferation	5	1	0.03	0.02983	0.520015177304964	4254	0.283983980742882
Group2	GO:0001755	neural crest cell migration	53	3	0.32	0.03087	0.536875896226415	1908, 4254, 652	0.27012609384054
Group2	GO:2001238	positive regulation of extrinsic apoptotic signaling pathway	46	2	0.28	0.03144	0.540406694045174	183, 51330	0.267279279988876
Group2	GO:0045599	negative regulation of fat cell differentiation	46	2	0.28	0.03144	0.540406694045174	3569, 89780	0.267279279988876
Group2	GO:1900182	positive regulation of protein localization to nucleus	85	4	0.51	0.03162	0.540406694045174	3458, 3630, 3952, 3976	0.267279279988876
Group2	GO:0060395	SMAD protein signal transduction	74	7	0.45	0.03214	0.540406694045174	650, 652, 654, 7042, 7043, 7046, 8200	0.267279279988876
Group2	GO:0050871	positive regulation of B cell activation	77	8	0.46	0.03330	0.540406694045174	10673, 3565, 3569, 3574, 3596, 3635, 59067, 89780	0.267279279988876
Group2	GO:0045823	positive regulation of heart contraction	36	6	0.22	0.03394	0.540406694045174	1490, 1906, 1907, 1908, 4878, 7042	0.267279279988876
Group2	GO:0002312	B cell activation involved in immune response	76	6	0.46	0.03402	0.540406694045174	3456, 3565, 3569, 50943, 59067, 959	0.267279279988876
Group2	GO:0032602	chemokine production	90	6	0.54	0.03405	0.540406694045174	3458, 3553, 3569, 3574, 3605, 3606	0.267279279988876
Group2	GO:0048644	muscle organ morphogenesis	70	4	0.42	0.03474	0.540406694045174	3976, 650, 7042, 7046	0.267279279988876
Group2	GO:0072574	hepatocyte proliferation	21	3	0.13	0.03500	0.540406694045174	2246, 3569, 89780	0.267279279988876
Group2	GO:0032692	negative regulation of interleukin-1 production	33	3	0.2	0.03502	0.540406694045174	3479, 7850, 945	0.267279279988876
Group2	GO:0001961	positive regulation of cytokine-mediated signaling pathway	49	2	0.3	0.03531	0.540406694045174	1906, 3574	0.267279279988876
Group2	GO:0009948	anterior/posterior axis specification	49	2	0.3	0.03531	0.540406694045174	652, 7473	0.267279279988876
Group2	GO:0002679	respiratory burst involved in defense response	13	2	0.08	0.03534	0.540406694045174	3630, 5293	0.267279279988876
Group2	GO:0042976	activation of Janus kinase activity	15	2	0.09	0.03535	0.540406694045174	183, 3565	0.267279279988876
Group2	GO:0032095	regulation of response to food	19	2	0.11	0.03536	0.540406694045174	3952, 4852	0.267279279988876
Group2	GO:0072111	cell proliferation involved in kidney development	20	2	0.12	0.03536	0.540406694045174	650, 652	0.267279279988876
Group2	GO:0090335	regulation of brown fat cell differentiation	21	2	0.13	0.03536	0.540406694045174	3630, 3952	0.267279279988876
Group2	GO:1901509	regulation of endothelial tube morphogenesis	6	1	0.04	0.03569	0.540406694045174	2246	0.267279279988876
Group2	GO:0072201	negative regulation of mesenchymal cell proliferation	6	1	0.04	0.03569	0.540406694045174	652	0.267279279988876
Group2	GO:0060684	epithelial-mesenchymal cell signaling	6	1	0.04	0.03569	0.540406694045174	652	0.267279279988876
Group2	GO:0060685	regulation of prostatic bud formation	6	1	0.04	0.03569	0.540406694045174	652	0.267279279988876
Group2	GO:0002225	positive regulation of antimicrobial peptide production	6	1	0.04	0.03569	0.540406694045174	3605	0.267279279988876
Group2	GO:0002248	connective tissue replacement involved in inflammatory response wound healing	6	1	0.04	0.03569	0.540406694045174	3552	0.267279279988876
Group2	GO:0032222	regulation of synaptic transmission, cholinergic	6	1	0.04	0.03569	0.540406694045174	135	0.267279279988876
Group2	GO:0042747	circadian sleep/wake cycle, REM sleep	6	1	0.04	0.03569	0.540406694045174	1392	0.267279279988876
Group2	GO:1904783	positive regulation of NMDA glutamate receptor activity	6	1	0.04	0.03569	0.540406694045174	3458	0.267279279988876
Group2	GO:0031547	brain-derived neurotrophic factor receptor signaling pathway	6	1	0.04	0.03569	0.540406694045174	627	0.267279279988876
Group2	GO:0050942	positive regulation of pigment cell differentiation	6	1	0.04	0.03569	0.540406694045174	4254	0.267279279988876
Group2	GO:1903613	regulation of protein tyrosine phosphatase activity	6	1	0.04	0.03569	0.540406694045174	945	0.267279279988876
Group2	GO:0060087	relaxation of vascular associated smooth muscle	6	1	0.04	0.03569	0.540406694045174	134	0.267279279988876
Group2	GO:0002667	regulation of T cell anergy	6	1	0.04	0.03569	0.540406694045174	50943	0.267279279988876
Group2	GO:2000416	regulation of eosinophil migration	6	1	0.04	0.03569	0.540406694045174	3565	0.267279279988876
Group2	GO:0033864	positive regulation of NAD(P)H oxidase activity	6	1	0.04	0.03569	0.540406694045174	183	0.267279279988876
Group2	GO:0045188	regulation of circadian sleep/wake cycle, non-REM sleep	6	1	0.04	0.03569	0.540406694045174	134	0.267279279988876
Group2	GO:2000138	positive regulation of cell proliferation involved in heart morphogenesis	6	1	0.04	0.03569	0.540406694045174	652	0.267279279988876
Group2	GO:0001957	intramembranous ossification	6	1	0.04	0.03569	0.540406694045174	8817	0.267279279988876
Group2	GO:0033591	response to L-ascorbic acid	6	1	0.04	0.03569	0.540406694045174	3952	0.267279279988876
Group2	GO:0043569	negative regulation of insulin-like growth factor receptor signaling pathway	6	1	0.04	0.03569	0.540406694045174	650	0.267279279988876
Group2	GO:0038031	non-canonical Wnt signaling pathway via JNK cascade	6	1	0.04	0.03569	0.540406694045174	8324	0.267279279988876
Group2	GO:1902035	positive regulation of hematopoietic stem cell proliferation	6	1	0.04	0.03569	0.540406694045174	4254	0.267279279988876
Group2	GO:0006114	glycerol biosynthetic process	6	1	0.04	0.03569	0.540406694045174	3952	0.267279279988876
Group2	GO:0060374	mast cell differentiation	6	1	0.04	0.03569	0.540406694045174	5293	0.267279279988876
Group2	GO:1901374	acetate ester transport	6	1	0.04	0.03569	0.540406694045174	135	0.267279279988876
Group2	GO:0002925	positive regulation of humoral immune response mediated by circulating immunoglobulin	6	1	0.04	0.03569	0.540406694045174	4049	0.267279279988876
Group2	GO:0035733	hepatic stellate cell activation	6	1	0.04	0.03569	0.540406694045174	3952	0.267279279988876
Group2	GO:0072049	comma-shaped body morphogenesis	6	1	0.04	0.03569	0.540406694045174	652	0.267279279988876
Group2	GO:0032914	positive regulation of transforming growth factor beta1 production	6	1	0.04	0.03569	0.540406694045174	50943	0.267279279988876
Group2	GO:0071389	cellular response to mineralocorticoid stimulus	6	1	0.04	0.03569	0.540406694045174	1906	0.267279279988876
Group2	GO:0060137	maternal process involved in parturition	6	1	0.04	0.03569	0.540406694045174	1906	0.267279279988876
Group2	GO:0045542	positive regulation of cholesterol biosynthetic process	6	1	0.04	0.03569	0.540406694045174	2246	0.267279279988876
Group2	GO:0060297	regulation of sarcomere organization	6	1	0.04	0.03569	0.540406694045174	1906	0.267279279988876
Group2	GO:0045656	negative regulation of monocyte differentiation	6	1	0.04	0.03569	0.540406694045174	3635	0.267279279988876
Group2	GO:0061156	pulmonary artery morphogenesis	6	1	0.04	0.03569	0.540406694045174	652	0.267279279988876
Group2	GO:0051136	regulation of NK T cell differentiation	6	1	0.04	0.03569	0.540406694045174	7048	0.267279279988876
Group2	GO:0014060	regulation of epinephrine secretion	6	1	0.04	0.03569	0.540406694045174	1392	0.267279279988876
Group2	GO:0060556	regulation of vitamin D biosynthetic process	6	1	0.04	0.03569	0.540406694045174	3458	0.267279279988876
Group2	GO:0060586	multicellular organismal iron ion homeostasis	6	1	0.04	0.03569	0.540406694045174	654	0.267279279988876
Group2	GO:1902746	regulation of lens fiber cell differentiation	6	1	0.04	0.03569	0.540406694045174	2247	0.267279279988876
Group2	GO:0097647	amylin receptor signaling pathway	6	1	0.04	0.03569	0.540406694045174	3375	0.267279279988876
Group2	GO:0072284	metanephric S-shaped body morphogenesis	6	1	0.04	0.03569	0.540406694045174	652	0.267279279988876
Group2	GO:0045938	positive regulation of circadian sleep/wake cycle, sleep	6	1	0.04	0.03569	0.540406694045174	135	0.267279279988876
Group2	GO:0051891	positive regulation of cardioblast differentiation	6	1	0.04	0.03569	0.540406694045174	7042	0.267279279988876
Group2	GO:0043525	positive regulation of neuron apoptotic process	51	2	0.31	0.03799	0.548689032258065	356, 7042	0.26067372082708
Group2	GO:0030199	collagen fibril organization	51	2	0.31	0.03799	0.548689032258065	7042, 7046	0.26067372082708
Group2	GO:0002824	positive regulation of adaptive immune response based on somatic recombination of immune receptors built from immunoglobulin superfamily domains	94	7	0.57	0.03920	0.548689032258065	10673, 3553, 3565, 3569, 3606, 4049, 50943	0.26067372082708
Group2	GO:0002637	regulation of immunoglobulin production	65	5	0.39	0.03998	0.548689032258065	3565, 3569, 3596, 50943, 959	0.26067372082708
Group2	GO:0045187	regulation of circadian sleep/wake cycle, sleep	17	4	0.1	0.04028	0.548689032258065	134, 135, 1392, 1437	0.26067372082708
Group2	GO:0042659	regulation of cell fate specification	13	3	0.08	0.04069	0.548689032258065	2247, 8324, 89780	0.26067372082708
Group2	GO:0045623	negative regulation of T-helper cell differentiation	18	3	0.11	0.04070	0.548689032258065	3565, 3718, 50943	0.26067372082708
Group2	GO:0060231	mesenchymal to epithelial transition	19	3	0.11	0.04070	0.548689032258065	3976, 652, 8324	0.26067372082708
Group2	GO:0051385	response to mineralocorticoid	31	3	0.19	0.04073	0.548689032258065	1392, 1490, 1906	0.26067372082708
Group2	GO:0035137	hindlimb morphogenesis	34	3	0.21	0.04074	0.548689032258065	652, 7473, 8200	0.26067372082708
Group2	GO:0043268	positive regulation of potassium ion transport	42	3	0.25	0.04076	0.548689032258065	134, 1908, 4878	0.26067372082708
Group2	GO:0051956	negative regulation of amino acid transport	12	2	0.07	0.04111	0.548689032258065	134, 3952	0.26067372082708
Group2	GO:0007567	parturition	13	2	0.08	0.04111	0.548689032258065	1392, 1906	0.26067372082708
Group2	GO:0045986	negative regulation of smooth muscle contraction	13	2	0.08	0.04111	0.548689032258065	134, 796	0.26067372082708
Group2	GO:0014061	regulation of norepinephrine secretion	15	2	0.09	0.04112	0.548689032258065	135, 1392	0.26067372082708
Group2	GO:0002043	blood vessel endothelial cell proliferation involved in sprouting angiogenesis	22	2	0.13	0.04113	0.548689032258065	2247, 652	0.26067372082708
Group2	GO:0060143	positive regulation of syncytium formation by plasma membrane fusion	22	2	0.13	0.04113	0.548689032258065	10411, 3565	0.26067372082708
Group2	GO:0051150	regulation of smooth muscle cell differentiation	29	2	0.18	0.04115	0.548689032258065	2254, 652	0.26067372082708
Group2	GO:0035136	forelimb morphogenesis	36	2	0.22	0.04117	0.548689032258065	7473, 8200	0.26067372082708
Group2	GO:0045906	negative regulation of vasoconstriction	7	1	0.04	0.04152	0.548689032258065	3952	0.26067372082708
Group2	GO:0048819	regulation of hair follicle maturation	7	1	0.04	0.04152	0.548689032258065	7042	0.26067372082708
Group2	GO:0003308	negative regulation of Wnt signaling pathway involved in heart development	7	1	0.04	0.04152	0.548689032258065	650	0.26067372082708
Group2	GO:2000064	regulation of cortisol biosynthetic process	7	1	0.04	0.04152	0.548689032258065	650	0.26067372082708
Group2	GO:1903764	regulation of potassium ion export across plasma membrane	7	1	0.04	0.04152	0.548689032258065	4878	0.26067372082708
Group2	GO:0010536	positive regulation of activation of Janus kinase activity	7	1	0.04	0.04152	0.548689032258065	183	0.26067372082708
Group2	GO:0032277	negative regulation of gonadotropin secretion	7	1	0.04	0.04152	0.548689032258065	1392	0.26067372082708
Group2	GO:0032241	positive regulation of nucleobase-containing compound transport	7	1	0.04	0.04152	0.548689032258065	134	0.26067372082708
Group2	GO:0150094	amyloid-beta clearance by cellular catabolic process	7	1	0.04	0.04152	0.548689032258065	3416	0.26067372082708
Group2	GO:0099527	postsynapse to nucleus signaling pathway	7	1	0.04	0.04152	0.548689032258065	89780	0.26067372082708
Group2	GO:0051620	norepinephrine uptake	7	1	0.04	0.04152	0.548689032258065	6581	0.26067372082708
Group2	GO:0003253	cardiac neural crest cell migration involved in outflow tract morphogenesis	7	1	0.04	0.04152	0.548689032258065	652	0.26067372082708
Group2	GO:2001033	negative regulation of double-strand break repair via nonhomologous end joining	7	1	0.04	0.04152	0.548689032258065	79000	0.26067372082708
Group2	GO:0032713	negative regulation of interleukin-4 production	7	1	0.04	0.04152	0.548689032258065	50943	0.26067372082708
Group2	GO:0036018	cellular response to erythropoietin	7	1	0.04	0.04152	0.548689032258065	2056	0.26067372082708
Group2	GO:0002826	negative regulation of T-helper 1 type immune response	7	1	0.04	0.04152	0.548689032258065	3718	0.26067372082708
Group2	GO:0031622	positive regulation of fever generation	7	1	0.04	0.04152	0.548689032258065	3553	0.26067372082708
Group2	GO:0060017	parathyroid gland development	7	1	0.04	0.04152	0.548689032258065	7046	0.26067372082708
Group2	GO:0032650	regulation of interleukin-1 alpha production	7	1	0.04	0.04152	0.548689032258065	7850	0.26067372082708
Group2	GO:0086100	endothelin receptor signaling pathway	7	1	0.04	0.04152	0.548689032258065	1906	0.26067372082708
Group2	GO:0038001	paracrine signaling	7	1	0.04	0.04152	0.548689032258065	2247	0.26067372082708
Group2	GO:1903997	positive regulation of non-membrane spanning protein tyrosine kinase activity	7	1	0.04	0.04152	0.548689032258065	627	0.26067372082708
Group2	GO:0044851	hair cycle phase	7	1	0.04	0.04152	0.548689032258065	7042	0.26067372082708
Group2	GO:0043654	recognition of apoptotic cell	7	1	0.04	0.04152	0.548689032258065	2220	0.26067372082708
Group2	GO:0060372	regulation of atrial cardiac muscle cell membrane repolarization	7	1	0.04	0.04152	0.548689032258065	4878	0.26067372082708
Group2	GO:0031064	negative regulation of histone deacetylation	7	1	0.04	0.04152	0.548689032258065	50943	0.26067372082708
Group2	GO:0070305	response to cGMP	7	1	0.04	0.04152	0.548689032258065	5972	0.26067372082708
Group2	GO:0060449	bud elongation involved in lung branching	7	1	0.04	0.04152	0.548689032258065	652	0.26067372082708
Group2	GO:1900223	positive regulation of amyloid-beta clearance	7	1	0.04	0.04152	0.548689032258065	3565	0.26067372082708
Group2	GO:0015858	nucleoside transport	7	1	0.04	0.04152	0.548689032258065	134	0.26067372082708
Group2	GO:0048341	paraxial mesoderm formation	7	1	0.04	0.04152	0.548689032258065	89780	0.26067372082708
Group2	GO:2000553	positive regulation of T-helper 2 cell cytokine production	7	1	0.04	0.04152	0.548689032258065	3569	0.26067372082708
Group2	GO:2000698	positive regulation of epithelial cell differentiation involved in kidney development	7	1	0.04	0.04152	0.548689032258065	3976	0.26067372082708
Group2	GO:0070255	regulation of mucus secretion	7	1	0.04	0.04152	0.548689032258065	134	0.26067372082708
Group2	GO:0071420	cellular response to histamine	7	1	0.04	0.04152	0.548689032258065	3269	0.26067372082708
Group2	GO:0046886	positive regulation of hormone biosynthetic process	7	1	0.04	0.04152	0.548689032258065	654	0.26067372082708
Group2	GO:0031394	positive regulation of prostaglandin biosynthetic process	7	1	0.04	0.04152	0.548689032258065	3553	0.26067372082708
Group2	GO:0045630	positive regulation of T-helper 2 cell differentiation	7	1	0.04	0.04152	0.548689032258065	3606	0.26067372082708
Group2	GO:0072307	regulation of metanephric nephron tubule epithelial cell differentiation	7	1	0.04	0.04152	0.548689032258065	3976	0.26067372082708
Group2	GO:0009414	response to water deprivation	7	1	0.04	0.04152	0.548689032258065	7369	0.26067372082708
Group2	GO:0033085	negative regulation of T cell differentiation in thymus	7	1	0.04	0.04152	0.548689032258065	652	0.26067372082708
Group2	GO:1903348	positive regulation of bicellular tight junction assembly	7	1	0.04	0.04152	0.548689032258065	3605	0.26067372082708
Group2	GO:0060729	intestinal epithelial structure maintenance	7	1	0.04	0.04152	0.548689032258065	3605	0.26067372082708
Group2	GO:0051135	positive regulation of NK T cell activation	7	1	0.04	0.04152	0.548689032258065	3606	0.26067372082708
Group2	GO:0033034	positive regulation of myeloid cell apoptotic process	7	1	0.04	0.04152	0.548689032258065	5293	0.26067372082708
Group2	GO:0070874	negative regulation of glycogen metabolic process	7	1	0.04	0.04152	0.548689032258065	3630	0.26067372082708
Group2	GO:0072197	ureter morphogenesis	7	1	0.04	0.04152	0.548689032258065	652	0.26067372082708
Group2	GO:0005981	regulation of glycogen catabolic process	7	1	0.04	0.04152	0.548689032258065	3630	0.26067372082708
Group2	GO:0060592	mammary gland formation	7	1	0.04	0.04152	0.548689032258065	652	0.26067372082708
Group2	GO:2000987	positive regulation of behavioral fear response	7	1	0.04	0.04152	0.548689032258065	1392	0.26067372082708
Group2	GO:0035989	tendon development	7	1	0.04	0.04152	0.548689032258065	652	0.26067372082708
Group2	GO:0003339	regulation of mesenchymal to epithelial transition involved in metanephros morphogenesis	7	1	0.04	0.04152	0.548689032258065	3976	0.26067372082708
Group2	GO:1903779	regulation of cardiac conduction	55	2	0.33	0.04357	0.573723535714286	183, 4878	0.241297333800349
Group2	GO:0060113	inner ear receptor cell differentiation	55	2	0.33	0.04357	0.573723535714286	26281, 652	0.241297333800349
Group2	GO:0002377	immunoglobulin production	100	7	0.6	0.04469	0.576534851485148	3119, 3565, 3569, 3596, 50943, 59067, 959	0.239174434509442
Group2	GO:0048663	neuron fate commitment	56	2	0.34	0.04501	0.576534851485148	652, 7046	0.239174434509442
Group2	GO:0032757	positive regulation of interleukin-8 production	56	2	0.34	0.04501	0.576534851485148	3553, 3569	0.239174434509442
Group2	GO:0001776	leukocyte homeostasis	74	6	0.45	0.04510	0.576534851485148	10673, 3569, 3718, 4254, 50943, 5293	0.239174434509442
Group2	GO:0003272	endocardial cushion formation	24	4	0.14	0.04592	0.576534851485148	650, 7042, 7046, 7048	0.239174434509442
Group2	GO:1900015	regulation of cytokine production involved in inflammatory response	46	4	0.28	0.04598	0.576534851485148	3569, 3605, 3952, 7850	0.239174434509442
Group2	GO:0002922	positive regulation of humoral immune response	19	3	0.11	0.04638	0.576534851485148	3553, 3605, 4049	0.239174434509442
Group2	GO:0035809	regulation of urine volume	21	3	0.13	0.04639	0.576534851485148	135, 1906, 7369	0.239174434509442
Group2	GO:0031295	T cell costimulation	57	2	0.34	0.04647	0.576534851485148	10673, 959	0.239174434509442
Group2	GO:0002704	negative regulation of leukocyte mediated immunity	53	3	0.32	0.04648	0.576534851485148	3456, 3718, 50943	0.239174434509442
Group2	GO:0097062	dendritic spine maintenance	19	2	0.11	0.04686	0.576534851485148	3630, 3643	0.239174434509442
Group2	GO:0010835	regulation of protein ADP-ribosylation	8	1	0.05	0.04731	0.576534851485148	3458	0.239174434509442
Group2	GO:1905331	negative regulation of morphogenesis of an epithelium	8	1	0.05	0.04731	0.576534851485148	652	0.239174434509442
Group2	GO:1903715	regulation of aerobic respiration	8	1	0.05	0.04731	0.576534851485148	3416	0.239174434509442
Group2	GO:1902510	regulation of apoptotic DNA fragmentation	8	1	0.05	0.04731	0.576534851485148	3569	0.239174434509442
Group2	GO:0010692	regulation of alkaline phosphatase activity	8	1	0.05	0.04731	0.576534851485148	7042	0.239174434509442
Group2	GO:0042756	drinking behavior	8	1	0.05	0.04731	0.576534851485148	5972	0.239174434509442
Group2	GO:0033129	positive regulation of histone phosphorylation	8	1	0.05	0.04731	0.576534851485148	3553	0.239174434509442
Group2	GO:0003223	ventricular compact myocardium morphogenesis	8	1	0.05	0.04731	0.576534851485148	7046	0.239174434509442
Group2	GO:0032714	negative regulation of interleukin-5 production	8	1	0.05	0.04731	0.576534851485148	50943	0.239174434509442
Group2	GO:0060982	coronary artery morphogenesis	8	1	0.05	0.04731	0.576534851485148	7046	0.239174434509442
Group2	GO:0033278	cell proliferation in midbrain	8	1	0.05	0.04731	0.576534851485148	89780	0.239174434509442
Group2	GO:0060923	cardiac muscle cell fate commitment	8	1	0.05	0.04731	0.576534851485148	89780	0.239174434509442
Group2	GO:0031666	positive regulation of lipopolysaccharide-mediated signaling pathway	8	1	0.05	0.04731	0.576534851485148	654	0.239174434509442
Group2	GO:0032819	positive regulation of natural killer cell proliferation	8	1	0.05	0.04731	0.576534851485148	3606	0.239174434509442
Group2	GO:0035360	positive regulation of peroxisome proliferator activated receptor signaling pathway	8	1	0.05	0.04731	0.576534851485148	3952	0.239174434509442
Group2	GO:0045343	regulation of MHC class I biosynthetic process	8	1	0.05	0.04731	0.576534851485148	3456	0.239174434509442
Group2	GO:0002634	regulation of germinal center formation	8	1	0.05	0.04731	0.576534851485148	10673	0.239174434509442
Group2	GO:0038089	positive regulation of cell migration by vascular endothelial growth factor signaling pathway	8	1	0.05	0.04731	0.576534851485148	5293	0.239174434509442
Group2	GO:0035754	B cell chemotaxis	8	1	0.05	0.04731	0.576534851485148	5293	0.239174434509442
Group2	GO:0032909	regulation of transforming growth factor beta2 production	8	1	0.05	0.04731	0.576534851485148	7042	0.239174434509442
Group2	GO:0035655	interleukin-18-mediated signaling pathway	8	1	0.05	0.04731	0.576534851485148	3606	0.239174434509442
Group2	GO:0070782	phosphatidylserine exposure on apoptotic cell surface	8	1	0.05	0.04731	0.576534851485148	356	0.239174434509442
Group2	GO:1905064	negative regulation of vascular associated smooth muscle cell differentiation	8	1	0.05	0.04731	0.576534851485148	2254	0.239174434509442
Group2	GO:0061101	neuroendocrine cell differentiation	8	1	0.05	0.04731	0.576534851485148	650	0.239174434509442
Group2	GO:0097527	necroptotic signaling pathway	8	1	0.05	0.04731	0.576534851485148	356	0.239174434509442
Group2	GO:0060836	lymphatic endothelial cell differentiation	8	1	0.05	0.04731	0.576534851485148	10630	0.239174434509442
Group2	GO:0072161	mesenchymal cell differentiation involved in kidney development	8	1	0.05	0.04731	0.576534851485148	652	0.239174434509442
Group2	GO:0060839	endothelial cell fate commitment	8	1	0.05	0.04731	0.576534851485148	10630	0.239174434509442
Group2	GO:0010764	negative regulation of fibroblast migration	8	1	0.05	0.04731	0.576534851485148	2247	0.239174434509442
Group2	GO:0014062	regulation of serotonin secretion	8	1	0.05	0.04731	0.576534851485148	1392	0.239174434509442
Group2	GO:0014049	positive regulation of glutamate secretion	8	1	0.05	0.04731	0.576534851485148	135	0.239174434509442
Group2	GO:0010700	negative regulation of norepinephrine secretion	8	1	0.05	0.04731	0.576534851485148	1392	0.239174434509442
Group2	GO:0030853	negative regulation of granulocyte differentiation	8	1	0.05	0.04731	0.576534851485148	3635	0.239174434509442
Group2	GO:0003330	regulation of extracellular matrix constituent secretion	8	1	0.05	0.04731	0.576534851485148	650	0.239174434509442
Group2	GO:0060021	roof of mouth development	85	6	0.51	0.04738	0.576534851485148	4223, 7042, 7043, 7046, 7048, 89780	0.239174434509442
Group2	GO:1903078	positive regulation of protein localization to plasma membrane	58	2	0.35	0.04794	0.582388072487644	3458, 89780	0.234787528107525
Group2	GO:0050709	negative regulation of protein secretion	59	2	0.36	0.04943	0.599501348684211	3553, 3630	0.22220983554186
Group2	GO:0005977	glycogen metabolic process	71	6	0.43	0.05058	0.605672507739938	3479, 3481, 3630, 3643, 3953, 5443	0.217762139078676
Group2	GO:0003197	endocardial cushion development	42	5	0.25	0.05103	0.605672507739938	650, 652, 7042, 7046, 7048	0.217762139078676
Group2	GO:0060038	cardiac muscle cell proliferation	45	5	0.27	0.05103	0.605672507739938	2247, 26281, 7042, 7046, 7048	0.217762139078676
Group2	GO:0045778	positive regulation of ossification	48	5	0.29	0.05104	0.605672507739938	650, 652, 654, 7042, 7043	0.217762139078676
Group2	GO:1904888	cranial skeletal system development	65	5	0.39	0.05110	0.605672507739938	652, 7042, 7043, 7046, 7048	0.217762139078676
Group2	GO:1901985	positive regulation of protein acetylation	43	4	0.26	0.05156	0.605672507739938	10411, 3553, 3976, 50943	0.217762139078676
Group2	GO:0070231	T cell apoptotic process	46	3	0.28	0.05211	0.605672507739938	356, 3718, 652	0.217762139078676
Group2	GO:0010873	positive regulation of cholesterol esterification	9	1	0.05	0.05306	0.605672507739938	183	0.217762139078676
Group2	GO:0071803	positive regulation of podosome assembly	9	1	0.05	0.05306	0.605672507739938	1437	0.217762139078676
Group2	GO:1905459	regulation of vascular associated smooth muscle cell apoptotic process	9	1	0.05	0.05306	0.605672507739938	3479	0.217762139078676
Group2	GO:0030643	cellular phosphate ion homeostasis	9	1	0.05	0.05306	0.605672507739938	7369	0.217762139078676
Group2	GO:2001054	negative regulation of mesenchymal cell apoptotic process	9	1	0.05	0.05306	0.605672507739938	8200	0.217762139078676
Group2	GO:0097011	cellular response to granulocyte macrophage colony-stimulating factor stimulus	9	1	0.05	0.05306	0.605672507739938	1437	0.217762139078676
Group2	GO:0034112	positive regulation of homotypic cell-cell adhesion	9	1	0.05	0.05306	0.605672507739938	10630	0.217762139078676
Group2	GO:0060054	positive regulation of epithelial cell proliferation involved in wound healing	9	1	0.05	0.05306	0.605672507739938	8324	0.217762139078676
Group2	GO:0051967	negative regulation of synaptic transmission, glutamatergic	9	1	0.05	0.05306	0.605672507739938	134	0.217762139078676
Group2	GO:0009950	dorsal/ventral axis specification	9	1	0.05	0.05306	0.605672507739938	7473	0.217762139078676
Group2	GO:0001976	nervous system process involved in regulation of systemic arterial blood pressure	9	1	0.05	0.05306	0.605672507739938	796	0.217762139078676
Group2	GO:0036302	atrioventricular canal development	9	1	0.05	0.05306	0.605672507739938	650	0.217762139078676
Group2	GO:2000252	negative regulation of feeding behavior	9	1	0.05	0.05306	0.605672507739938	3630	0.217762139078676
Group2	GO:0061004	pattern specification involved in kidney development	9	1	0.05	0.05306	0.605672507739938	652	0.217762139078676
Group2	GO:1900122	positive regulation of receptor binding	9	1	0.05	0.05306	0.605672507739938	627	0.217762139078676
Group2	GO:1900222	negative regulation of amyloid-beta clearance	9	1	0.05	0.05306	0.605672507739938	3458	0.217762139078676
Group2	GO:0045835	negative regulation of meiotic nuclear division	9	1	0.05	0.05306	0.605672507739938	3976	0.217762139078676
Group2	GO:0048304	positive regulation of isotype switching to IgG isotypes	9	1	0.05	0.05306	0.605672507739938	3565	0.217762139078676
Group2	GO:0030300	regulation of intestinal cholesterol absorption	9	1	0.05	0.05306	0.605672507739938	3952	0.217762139078676
Group2	GO:0006868	glutamine transport	9	1	0.05	0.05306	0.605672507739938	3952	0.217762139078676
Group2	GO:0090184	positive regulation of kidney development	9	1	0.05	0.05306	0.605672507739938	652	0.217762139078676
Group2	GO:2000674	regulation of type B pancreatic cell apoptotic process	9	1	0.05	0.05306	0.605672507739938	3569	0.217762139078676
Group2	GO:0061140	lung secretory cell differentiation	9	1	0.05	0.05306	0.605672507739938	3596	0.217762139078676
Group2	GO:0072497	mesenchymal stem cell differentiation	9	1	0.05	0.05306	0.605672507739938	7473	0.217762139078676
Group2	GO:0071281	cellular response to iron ion	9	1	0.05	0.05306	0.605672507739938	654	0.217762139078676
Group2	GO:0072124	regulation of glomerular mesangial cell proliferation	9	1	0.05	0.05306	0.605672507739938	652	0.217762139078676
Group2	GO:0048739	cardiac muscle fiber development	9	1	0.05	0.05306	0.605672507739938	652	0.217762139078676
Group2	GO:0048702	embryonic neurocranium morphogenesis	9	1	0.05	0.05306	0.605672507739938	7043	0.217762139078676
Group2	GO:0048861	leukemia inhibitory factor signaling pathway	9	1	0.05	0.05306	0.605672507739938	3976	0.217762139078676
Group2	GO:0060502	epithelial cell proliferation involved in lung morphogenesis	9	1	0.05	0.05306	0.605672507739938	652	0.217762139078676
Group2	GO:0010898	positive regulation of triglyceride catabolic process	9	1	0.05	0.05306	0.605672507739938	26291	0.217762139078676
Group2	GO:0098586	cellular response to virus	62	2	0.37	0.05401	0.615563740340031	3569, 59067	0.210726970117409
Group2	GO:0001947	heart looping	63	2	0.38	0.05556	0.632252222222222	7048, 89780	0.199109635534918
Group2	GO:0060390	regulation of SMAD protein signal transduction	25	5	0.15	0.05647	0.641617534668721	652, 654, 7043, 7046, 8200	0.192723775793392
Group2	GO:0048710	regulation of astrocyte differentiation	21	3	0.13	0.05764	0.644047132243685	3569, 3976, 650	0.191082349217285
Group2	GO:0060602	branch elongation of an epithelium	17	2	0.1	0.05822	0.644047132243685	2246, 652	0.191082349217285
Group2	GO:0003094	glomerular filtration	20	2	0.12	0.05823	0.644047132243685	134, 7369	0.191082349217285
Group2	GO:0048208	COPII vesicle coating	65	2	0.39	0.05872	0.644047132243685	374, 7039	0.191082349217285
Group2	GO:2000048	negative regulation of cell-cell adhesion mediated by cadherin	10	1	0.06	0.05878	0.644047132243685	654	0.191082349217285
Group2	GO:0002765	immune response-inhibiting signal transduction	10	1	0.06	0.05878	0.644047132243685	945	0.191082349217285
Group2	GO:0051610	serotonin uptake	10	1	0.06	0.05878	0.644047132243685	6581	0.191082349217285
Group2	GO:0070099	regulation of chemokine-mediated signaling pathway	10	1	0.06	0.05878	0.644047132243685	1906	0.191082349217285
Group2	GO:0010992	ubiquitin recycling	10	1	0.06	0.05878	0.644047132243685	3416	0.191082349217285
Group2	GO:0046325	negative regulation of glucose import	10	1	0.06	0.05878	0.644047132243685	3952	0.191082349217285
Group2	GO:0060353	regulation of cell adhesion molecule production	10	1	0.06	0.05878	0.644047132243685	3553	0.191082349217285
Group2	GO:0045793	positive regulation of cell size	10	1	0.06	0.05878	0.644047132243685	1906	0.191082349217285
Group2	GO:0097400	interleukin-17-mediated signaling pathway	10	1	0.06	0.05878	0.644047132243685	3605	0.191082349217285
Group2	GO:0032966	negative regulation of collagen biosynthetic process	10	1	0.06	0.05878	0.644047132243685	3569	0.191082349217285
Group2	GO:0007168	receptor guanylyl cyclase signaling pathway	10	1	0.06	0.05878	0.644047132243685	4878	0.191082349217285
Group2	GO:0045843	negative regulation of striated muscle tissue development	10	1	0.06	0.05878	0.644047132243685	652	0.191082349217285
Group2	GO:0030388	fructose 1,6-bisphosphate metabolic process	10	1	0.06	0.05878	0.644047132243685	3458	0.191082349217285
Group2	GO:0006855	drug transmembrane transport	10	1	0.06	0.05878	0.644047132243685	6581	0.191082349217285
Group2	GO:1902337	regulation of apoptotic process involved in morphogenesis	10	1	0.06	0.05878	0.644047132243685	7042	0.191082349217285
Group2	GO:0003093	regulation of glomerular filtration	10	1	0.06	0.05878	0.644047132243685	134	0.191082349217285
Group2	GO:0060272	embryonic skeletal joint morphogenesis	10	1	0.06	0.05878	0.644047132243685	652	0.191082349217285
Group2	GO:0045625	regulation of T-helper 1 cell differentiation	10	1	0.06	0.05878	0.644047132243685	3718	0.191082349217285
Group2	GO:0072178	nephric duct morphogenesis	10	1	0.06	0.05878	0.644047132243685	652	0.191082349217285
Group2	GO:0051712	positive regulation of killing of cells of other organism	10	1	0.06	0.05878	0.644047132243685	3458	0.191082349217285
Group2	GO:0050918	positive chemotaxis	66	2	0.4	0.06033	0.660049584569733	2247, 652	0.180423437948818
Group2	GO:0032330	regulation of chondrocyte differentiation	48	6	0.29	0.06138	0.67052437235543	1490, 652, 654, 7046, 8200, 8817	0.173585431701863
Group2	GO:0002719	negative regulation of cytokine production involved in immune response	26	5	0.16	0.06194	0.67052437235543	3456, 3718, 50943, 7042, 7043	0.173585431701863
Group2	GO:0002548	monocyte chemotaxis	67	2	0.4	0.06195	0.67052437235543	3569, 796	0.173585431701863
Group2	GO:0030431	sleep	31	5	0.19	0.06196	0.67052437235543	134, 135, 1392, 1437, 3606	0.173585431701863
Group2	GO:0031128	developmental induction	32	5	0.19	0.06196	0.67052437235543	2246, 650, 652, 7473, 89780	0.173585431701863
Group2	GO:0001759	organ induction	21	4	0.13	0.06257	0.67052437235543	2246, 650, 652, 89780	0.173585431701863
Group2	GO:0043114	regulation of vascular permeability	37	3	0.22	0.06328	0.67052437235543	135, 3269, 654	0.173585431701863
Group2	GO:0021675	nerve development	68	2	0.41	0.06358	0.67052437235543	4803, 627	0.173585431701863
Group2	GO:0042753	positive regulation of circadian rhythm	17	2	0.1	0.06385	0.67052437235543	135, 1392	0.173585431701863
Group2	GO:0032958	inositol phosphate biosynthetic process	26	2	0.16	0.06388	0.67052437235543	2247, 3269	0.173585431701863
Group2	GO:0072205	metanephric collecting duct development	11	1	0.07	0.06447	0.67052437235543	652	0.173585431701863
Group2	GO:0042118	endothelial cell activation	11	1	0.07	0.06447	0.67052437235543	7046	0.173585431701863
Group2	GO:2000049	positive regulation of cell-cell adhesion mediated by cadherin	11	1	0.07	0.06447	0.67052437235543	89780	0.173585431701863
Group2	GO:0003139	secondary heart field specification	11	1	0.07	0.06447	0.67052437235543	652	0.173585431701863
Group2	GO:0033197	response to vitamin E	11	1	0.07	0.06447	0.67052437235543	3952	0.173585431701863
Group2	GO:0071639	positive regulation of monocyte chemotactic protein-1 production	11	1	0.07	0.06447	0.67052437235543	3553	0.173585431701863
Group2	GO:0032736	positive regulation of interleukin-13 production	11	1	0.07	0.06447	0.67052437235543	3565	0.173585431701863
Group2	GO:2000392	regulation of lamellipodium morphogenesis	11	1	0.07	0.06447	0.67052437235543	10630	0.173585431701863
Group2	GO:0042541	hemoglobin biosynthetic process	11	1	0.07	0.06447	0.67052437235543	2056	0.173585431701863
Group2	GO:0010960	magnesium ion homeostasis	11	1	0.07	0.06447	0.67052437235543	1908	0.173585431701863
Group2	GO:1902950	regulation of dendritic spine maintenance	11	1	0.07	0.06447	0.67052437235543	3630	0.173585431701863
Group2	GO:1902947	regulation of tau-protein kinase activity	11	1	0.07	0.06447	0.67052437235543	3458	0.173585431701863
Group2	GO:0006182	cGMP biosynthetic process	11	1	0.07	0.06447	0.67052437235543	4878	0.173585431701863
Group2	GO:0033690	positive regulation of osteoblast proliferation	11	1	0.07	0.06447	0.67052437235543	650	0.173585431701863
Group2	GO:2001171	positive regulation of ATP biosynthetic process	11	1	0.07	0.06447	0.67052437235543	3565	0.173585431701863
Group2	GO:0035747	natural killer cell chemotaxis	11	1	0.07	0.06447	0.67052437235543	5293	0.173585431701863
Group2	GO:1900272	negative regulation of long-term synaptic potentiation	11	1	0.07	0.06447	0.67052437235543	134	0.173585431701863
Group2	GO:0060174	limb bud formation	11	1	0.07	0.06447	0.67052437235543	7473	0.173585431701863
Group2	GO:0061469	regulation of type B pancreatic cell proliferation	11	1	0.07	0.06447	0.67052437235543	89780	0.173585431701863
Group2	GO:1905907	negative regulation of amyloid fibril formation	11	1	0.07	0.06447	0.67052437235543	3375	0.173585431701863
Group2	GO:0008228	opsonization	11	1	0.07	0.06447	0.67052437235543	2220	0.173585431701863
Group2	GO:0051798	positive regulation of hair follicle development	11	1	0.07	0.06447	0.67052437235543	7042	0.173585431701863
Group2	GO:0010739	positive regulation of protein kinase A signaling	11	1	0.07	0.06447	0.67052437235543	3375	0.173585431701863
Group2	GO:0042416	dopamine biosynthetic process	11	1	0.07	0.06447	0.67052437235543	7042	0.173585431701863
Group2	GO:0042447	hormone catabolic process	11	1	0.07	0.06447	0.67052437235543	3416	0.173585431701863
Group2	GO:0007422	peripheral nervous system development	69	2	0.42	0.06523	0.677473267605634	4803, 627	0.16910783692649
Group2	GO:0043154	negative regulation of cysteine-type endopeptidase activity involved in apoptotic process	70	2	0.42	0.06689	0.690340293724967	135, 4803	0.160936777007611
Group2	GO:0050810	regulation of steroid biosynthetic process	83	5	0.5	0.06761	0.690340293724967	2246, 3458, 3952, 650, 654	0.160936777007611
Group2	GO:0060317	cardiac epithelial to mesenchymal transition	30	4	0.18	0.06810	0.690340293724967	650, 7042, 7046, 7048	0.160936777007611
Group2	GO:0060795	cell fate commitment involved in formation of primary germ layer	28	3	0.17	0.06879	0.690340293724967	652, 8324, 89780	0.160936777007611
Group2	GO:0010463	mesenchymal cell proliferation	38	3	0.23	0.06883	0.690340293724967	650, 652, 7048	0.160936777007611
Group2	GO:0045190	isotype switching	47	3	0.28	0.06887	0.690340293724967	3565, 50943, 959	0.160936777007611
Group2	GO:0055008	cardiac muscle tissue morphogenesis	56	3	0.34	0.06890	0.690340293724967	650, 7042, 7046	0.160936777007611
Group2	GO:0061154	endothelial tube morphogenesis	18	2	0.11	0.06945	0.690340293724967	2246, 652	0.160936777007611
Group2	GO:0010863	positive regulation of phospholipase C activity	44	2	0.27	0.06956	0.690340293724967	2247, 627	0.160936777007611
Group2	GO:0042117	monocyte activation	12	1	0.07	0.07012	0.690340293724967	945	0.160936777007611
Group2	GO:0001867	complement activation, lectin pathway	12	1	0.07	0.07012	0.690340293724967	2220	0.160936777007611
Group2	GO:1902514	regulation of calcium ion transmembrane transport via high voltage-gated calcium channel	12	1	0.07	0.07012	0.690340293724967	4878	0.160936777007611
Group2	GO:0051549	positive regulation of keratinocyte migration	12	1	0.07	0.07012	0.690340293724967	1839	0.160936777007611
Group2	GO:0002730	regulation of dendritic cell cytokine production	12	1	0.07	0.07012	0.690340293724967	3718	0.160936777007611
Group2	GO:1903818	positive regulation of voltage-gated potassium channel activity	12	1	0.07	0.07012	0.690340293724967	4878	0.160936777007611
Group2	GO:0002863	positive regulation of inflammatory response to antigenic stimulus	12	1	0.07	0.07012	0.690340293724967	4049	0.160936777007611
Group2	GO:0021527	spinal cord association neuron differentiation	12	1	0.07	0.07012	0.690340293724967	89780	0.160936777007611
Group2	GO:0003207	cardiac chamber formation	12	1	0.07	0.07012	0.690340293724967	650	0.160936777007611
Group2	GO:0043248	proteasome assembly	12	1	0.07	0.07012	0.690340293724967	8624	0.160936777007611
Group2	GO:0060044	negative regulation of cardiac muscle cell proliferation	12	1	0.07	0.07012	0.690340293724967	7048	0.160936777007611
Group2	GO:0010988	regulation of low-density lipoprotein particle clearance	12	1	0.07	0.07012	0.690340293724967	26291	0.160936777007611
Group2	GO:1902931	negative regulation of alcohol biosynthetic process	12	1	0.07	0.07012	0.690340293724967	650	0.160936777007611
Group2	GO:0046415	urate metabolic process	12	1	0.07	0.07012	0.690340293724967	7369	0.160936777007611
Group2	GO:1900452	regulation of long-term synaptic depression	12	1	0.07	0.07012	0.690340293724967	134	0.160936777007611
Group2	GO:0021984	adenohypophysis development	12	1	0.07	0.07012	0.690340293724967	650	0.160936777007611
Group2	GO:0014842	regulation of skeletal muscle satellite cell proliferation	12	1	0.07	0.07012	0.690340293724967	2247	0.160936777007611
Group2	GO:0072015	glomerular visceral epithelial cell development	12	1	0.07	0.07012	0.690340293724967	652	0.160936777007611
Group2	GO:0060456	positive regulation of digestive system process	12	1	0.07	0.07012	0.690340293724967	1392	0.160936777007611
Group2	GO:0002087	regulation of respiratory gaseous exchange by nervous system process	12	1	0.07	0.07012	0.690340293724967	134	0.160936777007611
Group2	GO:0034616	response to laminar fluid shear stress	12	1	0.07	0.07012	0.690340293724967	7043	0.160936777007611
Group2	GO:0002003	angiotensin maturation	12	1	0.07	0.07012	0.690340293724967	5972	0.160936777007611
Group2	GO:0051386	regulation of neurotrophin TRK receptor signaling pathway	12	1	0.07	0.07012	0.690340293724967	183	0.160936777007611
Group2	GO:0060134	prepulse inhibition	12	1	0.07	0.07012	0.690340293724967	135	0.160936777007611
Group2	GO:0043950	positive regulation of cAMP-mediated signaling	12	1	0.07	0.07012	0.690340293724967	1392	0.160936777007611
Group2	GO:0003084	positive regulation of systemic arterial blood pressure	12	1	0.07	0.07012	0.690340293724967	134	0.160936777007611
Group2	GO:0015697	quaternary ammonium group transport	12	1	0.07	0.07012	0.690340293724967	6581	0.160936777007611
Group2	GO:0060732	positive regulation of inositol phosphate biosynthetic process	12	1	0.07	0.07012	0.690340293724967	3269	0.160936777007611
Group2	GO:0060707	trophoblast giant cell differentiation	12	1	0.07	0.07012	0.690340293724967	3976	0.160936777007611
Group2	GO:0032494	response to peptidoglycan	12	1	0.07	0.07012	0.690340293724967	3569	0.160936777007611
Group2	GO:0006112	energy reserve metabolic process	84	7	0.51	0.07152	0.70318464	3479, 3481, 3630, 3643, 3952, 3953, 5443	0.152930624333741
Group2	GO:0045581	negative regulation of T cell differentiation	45	5	0.27	0.07286	0.715405645805593	3456, 3565, 3718, 50943, 652	0.145447636828174
Group2	GO:0010259	multicellular organism aging	31	4	0.19	0.07356	0.721318404255319	1906, 3416, 3635, 3952	0.141872986755505
Group2	GO:0006925	inflammatory cell apoptotic process	19	3	0.11	0.07426	0.727215458167331	356, 3569, 5293	0.138336898040463
Group2	GO:1901381	positive regulation of potassium ion transmembrane transport	35	2	0.21	0.07509	0.728170482398957	1908, 4878	0.137766929894076
Group2	GO:0010838	positive regulation of keratinocyte proliferation	13	1	0.08	0.07574	0.728170482398957	374	0.137766929894076
Group2	GO:0071635	negative regulation of transforming growth factor beta production	13	1	0.08	0.07574	0.728170482398957	3596	0.137766929894076
Group2	GO:0002829	negative regulation of type 2 immune response	13	1	0.08	0.07574	0.728170482398957	3456	0.137766929894076
Group2	GO:0002551	mast cell chemotaxis	13	1	0.08	0.07574	0.728170482398957	5293	0.137766929894076
Group2	GO:0072672	neutrophil extravasation	13	1	0.08	0.07574	0.728170482398957	5293	0.137766929894076
Group2	GO:0045472	response to ether	13	1	0.08	0.07574	0.728170482398957	1392	0.137766929894076
Group2	GO:0043568	positive regulation of insulin-like growth factor receptor signaling pathway	13	1	0.08	0.07574	0.728170482398957	3479	0.137766929894076
Group2	GO:0060347	heart trabecula formation	13	1	0.08	0.07574	0.728170482398957	9510	0.137766929894076
Group2	GO:0031053	primary miRNA processing	13	1	0.08	0.07574	0.728170482398957	3569	0.137766929894076
Group2	GO:1903025	regulation of RNA polymerase II regulatory region sequence-specific DNA binding	13	1	0.08	0.07574	0.728170482398957	3976	0.137766929894076
Group2	GO:0032099	negative regulation of appetite	13	1	0.08	0.07574	0.728170482398957	3952	0.137766929894076
Group2	GO:0045651	positive regulation of macrophage differentiation	13	1	0.08	0.07574	0.728170482398957	3976	0.137766929894076
Group2	GO:0055057	neuroblast division	13	1	0.08	0.07574	0.728170482398957	89780	0.137766929894076
Group2	GO:0090288	negative regulation of cellular response to growth factor stimulus	94	3	0.57	0.07593	0.729046640625	183, 2247, 3565	0.137244686883498
Group2	GO:0009791	post-embryonic development	76	2	0.46	0.07715	0.739797269180754	652, 7046	0.130887276132166
Group2	GO:0070098	chemokine-mediated signaling pathway	87	3	0.53	0.07759	0.743050207792208	1906, 3577, 3579	0.128981840034299
Group2	GO:0097242	amyloid-beta clearance	36	4	0.22	0.07901	0.754975336787565	3416, 3458, 3565, 3643	0.122067235486067
Group2	GO:0014009	glial cell proliferation	43	4	0.26	0.07904	0.754975336787565	3553, 3569, 3953, 4049	0.122067235486067
Group2	GO:0048643	positive regulation of skeletal muscle tissue development	19	2	0.11	0.08054	0.759055291139241	3481, 89780	0.119726588054343
Group2	GO:0003209	cardiac atrium morphogenesis	29	2	0.18	0.08059	0.759055291139241	650, 7042	0.119726588054343
Group2	GO:0021954	central nervous system neuron development	78	2	0.47	0.08067	0.759055291139241	3952, 4852	0.119726588054343
Group2	GO:1902894	negative regulation of pri-miRNA transcription by RNA polymerase II	14	1	0.08	0.08132	0.759055291139241	652	0.119726588054343
Group2	GO:0010832	negative regulation of myotube differentiation	14	1	0.08	0.08132	0.759055291139241	627	0.119726588054343
Group2	GO:1903729	regulation of plasma membrane organization	14	1	0.08	0.08132	0.759055291139241	356	0.119726588054343
Group2	GO:0034393	positive regulation of smooth muscle cell apoptotic process	14	1	0.08	0.08132	0.759055291139241	3458	0.119726588054343
Group2	GO:0043117	positive regulation of vascular permeability	14	1	0.08	0.08132	0.759055291139241	654	0.119726588054343
Group2	GO:0036092	phosphatidylinositol-3-phosphate biosynthetic process	14	1	0.08	0.08132	0.759055291139241	5293	0.119726588054343
Group2	GO:0003214	cardiac left ventricle morphogenesis	14	1	0.08	0.08132	0.759055291139241	7048	0.119726588054343
Group2	GO:0072540	T-helper 17 cell lineage commitment	14	1	0.08	0.08132	0.759055291139241	3569	0.119726588054343
Group2	GO:0046007	negative regulation of activated T cell proliferation	14	1	0.08	0.08132	0.759055291139241	50943	0.119726588054343
Group2	GO:0043249	erythrocyte maturation	14	1	0.08	0.08132	0.759055291139241	2056	0.119726588054343
Group2	GO:0043508	negative regulation of JUN kinase activity	14	1	0.08	0.08132	0.759055291139241	4878	0.119726588054343
Group2	GO:0071474	cellular hyperosmotic response	14	1	0.08	0.08132	0.759055291139241	2056	0.119726588054343
Group2	GO:0030213	hyaluronan biosynthetic process	14	1	0.08	0.08132	0.759055291139241	3553	0.119726588054343
Group2	GO:1901841	regulation of high voltage-gated calcium channel activity	14	1	0.08	0.08132	0.759055291139241	4878	0.119726588054343
Group2	GO:0032486	Rap protein signal transduction	14	1	0.08	0.08132	0.759055291139241	10411	0.119726588054343
Group2	GO:0014829	vascular associated smooth muscle contraction	23	3	0.14	0.08520	0.790929777777778	1906, 1907, 1908	0.10186207336378
Group2	GO:1903055	positive regulation of extracellular matrix organization	23	3	0.14	0.08520	0.790929777777778	10630, 3569, 650	0.10186207336378
Group2	GO:1904037	positive regulation of epithelial cell apoptotic process	31	3	0.19	0.08524	0.790929777777778	356, 3569, 959	0.10186207336378
Group2	GO:2000107	negative regulation of leukocyte apoptotic process	44	3	0.27	0.08531	0.790929777777778	3718, 4254, 652	0.10186207336378
Group2	GO:0007193	adenylate cyclase-inhibiting G protein-coupled receptor signaling pathway	81	2	0.49	0.08605	0.790929777777778	134, 1906	0.10186207336378
Group2	GO:0044319	wound healing, spreading of cells	32	2	0.19	0.08611	0.790929777777778	10630, 1839	0.10186207336378
Group2	GO:1903799	negative regulation of production of miRNAs involved in gene silencing by miRNA	15	1	0.09	0.08688	0.790929777777778	3569	0.10186207336378
Group2	GO:1903587	regulation of blood vessel endothelial cell proliferation involved in sprouting angiogenesis	15	1	0.09	0.08688	0.790929777777778	2247	0.10186207336378
Group2	GO:1903543	positive regulation of exosomal secretion	15	1	0.09	0.08688	0.790929777777778	3458	0.10186207336378
Group2	GO:0090051	negative regulation of cell migration involved in sprouting angiogenesis	15	1	0.09	0.08688	0.790929777777778	4223	0.10186207336378
Group2	GO:0036342	post-anal tail morphogenesis	15	1	0.09	0.08688	0.790929777777778	89780	0.10186207336378
Group2	GO:0021930	cerebellar granule cell precursor proliferation	15	1	0.09	0.08688	0.790929777777778	8624	0.10186207336378
Group2	GO:0014874	response to stimulus involved in regulation of muscle adaptation	15	1	0.09	0.08688	0.790929777777778	183	0.10186207336378
Group2	GO:0090336	positive regulation of brown fat cell differentiation	15	1	0.09	0.08688	0.790929777777778	3630	0.10186207336378
Group2	GO:1901201	regulation of extracellular matrix assembly	15	1	0.09	0.08688	0.790929777777778	183	0.10186207336378
Group2	GO:0050746	regulation of lipoprotein metabolic process	15	1	0.09	0.08688	0.790929777777778	3952	0.10186207336378
Group2	GO:0023035	CD40 signaling pathway	15	1	0.09	0.08688	0.790929777777778	959	0.10186207336378
Group2	GO:1901741	positive regulation of myoblast fusion	15	1	0.09	0.08688	0.790929777777778	3565	0.10186207336378
Group2	GO:0070886	positive regulation of calcineurin-NFAT signaling cascade	15	1	0.09	0.08688	0.790929777777778	3479	0.10186207336378
Group2	GO:0051770	positive regulation of nitric-oxide synthase biosynthetic process	15	1	0.09	0.08688	0.790929777777778	3458	0.10186207336378
Group2	GO:0001843	neural tube closure	82	2	0.5	0.08787	0.79895607891492	652, 7042	0.0974770945397972
Group2	GO:0051899	membrane depolarization	83	2	0.5	0.08969	0.814500073891626	135, 1906	0.0891088719561792
Group2	GO:0060037	pharyngeal system development	24	3	0.14	0.09062	0.820823927710843	652, 7042, 7046	0.0857499919967334
Group2	GO:0010633	negative regulation of epithelial cell migration	69	3	0.42	0.09086	0.820823927710843	2247, 3565, 4223	0.0857499919967334
Group2	GO:0046641	positive regulation of alpha-beta T cell proliferation	21	2	0.13	0.09151	0.820823927710843	3606, 7048	0.0857499919967334
Group2	GO:0006919	activation of cysteine-type endopeptidase activity involved in apoptotic process	84	2	0.51	0.09153	0.820823927710843	356, 4803	0.0857499919967334
Group2	GO:0060259	regulation of feeding behavior	25	2	0.15	0.09153	0.820823927710843	3630, 3953	0.0857499919967334
Group2	GO:0035067	negative regulation of histone acetylation	16	1	0.1	0.09239	0.820823927710843	50943	0.0857499919967334
Group2	GO:0010523	negative regulation of calcium ion transport into cytosol	16	1	0.1	0.09239	0.820823927710843	2056	0.0857499919967334
Group2	GO:0034374	low-density lipoprotein particle remodeling	16	1	0.1	0.09239	0.820823927710843	183	0.0857499919967334
Group2	GO:0019885	antigen processing and presentation of endogenous peptide antigen via MHC class I	16	1	0.1	0.09239	0.820823927710843	3416	0.0857499919967334
Group2	GO:0043116	negative regulation of vascular permeability	16	1	0.1	0.09239	0.820823927710843	135	0.0857499919967334
Group2	GO:0099509	regulation of presynaptic cytosolic calcium ion concentration	16	1	0.1	0.09239	0.820823927710843	134	0.0857499919967334
Group2	GO:0034116	positive regulation of heterotypic cell-cell adhesion	16	1	0.1	0.09239	0.820823927710843	3553	0.0857499919967334
Group2	GO:0006349	regulation of gene expression by genetic imprinting	16	1	0.1	0.09239	0.820823927710843	3481	0.0857499919967334
Group2	GO:0032695	negative regulation of interleukin-12 production	16	1	0.1	0.09239	0.820823927710843	3718	0.0857499919967334
Group2	GO:0001956	positive regulation of neurotransmitter secretion	16	1	0.1	0.09239	0.820823927710843	135	0.0857499919967334
Group2	GO:1902074	response to salt	16	1	0.1	0.09239	0.820823927710843	1906	0.0857499919967334
Group2	GO:0090494	dopamine uptake	16	1	0.1	0.09239	0.820823927710843	6581	0.0857499919967334
Group2	GO:0051450	myoblast proliferation	16	1	0.1	0.09239	0.820823927710843	3479	0.0857499919967334
Group2	GO:0046638	positive regulation of alpha-beta T cell differentiation	48	4	0.29	0.09517	0.844504909747292	3458, 3606, 50943, 7048	0.0733978212025541
Group2	GO:0043303	mast cell degranulation	46	3	0.28	0.09612	0.851909711538462	3565, 3596, 5293	0.0696064308887637
Group2	GO:0002675	positive regulation of acute inflammatory response	24	2	0.14	0.09696	0.853152624113475	3553, 3569	0.0689732690891743
Group2	GO:0034405	response to fluid shear stress	29	2	0.18	0.09699	0.853152624113475	1437, 7043	0.0689732690891743
Group2	GO:0070050	neuron cellular homeostasis	33	2	0.2	0.09701	0.853152624113475	134, 3569	0.0689732690891743
Group2	GO:0035313	wound healing, spreading of epidermal cells	17	1	0.1	0.09788	0.853152624113475	1839	0.0689732690891743
Group2	GO:0001946	lymphangiogenesis	17	1	0.1	0.09788	0.853152624113475	10630	0.0689732690891743
Group2	GO:0031000	response to caffeine	17	1	0.1	0.09788	0.853152624113475	135	0.0689732690891743
Group2	GO:0090190	positive regulation of branching involved in ureteric bud morphogenesis	17	1	0.1	0.09788	0.853152624113475	183	0.0689732690891743
Group2	GO:0043031	negative regulation of macrophage activation	17	1	0.1	0.09788	0.853152624113475	3565	0.0689732690891743
Group2	GO:0090201	negative regulation of release of cytochrome c from mitochondria	17	1	0.1	0.09788	0.853152624113475	3479	0.0689732690891743
Group2	GO:1902259	regulation of delayed rectifier potassium channel activity	17	1	0.1	0.09788	0.853152624113475	4878	0.0689732690891743
Group2	GO:0030730	sequestering of triglyceride	17	1	0.1	0.09788	0.853152624113475	3553	0.0689732690891743
Group2	GO:1903140	regulation of establishment of endothelial barrier	17	1	0.1	0.09788	0.853152624113475	3553	0.0689732690891743
Group2	GO:0042474	middle ear morphogenesis	17	1	0.1	0.09788	0.853152624113475	1906	0.0689732690891743
Group2	GO:0030889	negative regulation of B cell proliferation	17	1	0.1	0.09788	0.853152624113475	3635	0.0689732690891743
Group2	GO:0045453	bone resorption	61	5	0.37	0.09953	0.866510295159386	3375, 3569, 3574, 3635, 796	0.0622262729912063
Group2	GO:0002763	positive regulation of myeloid leukocyte differentiation	55	4	0.33	0.10051	0.874010306603774	3458, 3605, 3976, 4254	0.0584834459986014
Group2	GO:0003300	cardiac muscle hypertrophy	77	4	0.46	0.10065	0.874196819787986	183, 1906, 3479, 3952	0.0583907777491817
Group2	GO:2000679	positive regulation of transcription regulatory region DNA binding	25	3	0.15	0.10135	0.877828824884793	3458, 3479, 89780	0.0565901625171647
Group2	GO:0042306	regulation of protein import into nucleus	56	3	0.34	0.10154	0.877828824884793	3458, 3952, 652	0.0565901625171647
Group2	GO:0007263	nitric oxide mediated signal transduction	27	2	0.16	0.10238	0.877828824884793	183, 3630	0.0565901625171647
Group2	GO:0042269	regulation of natural killer cell mediated cytotoxicity	44	2	0.27	0.10248	0.877828824884793	3952, 59067	0.0565901625171647
Group2	GO:0070498	interleukin-1-mediated signaling pathway	100	4	0.6	0.10308	0.877828824884793	3552, 3553, 3569, 7850	0.0565901625171647
Group2	GO:0001779	natural killer cell differentiation	18	1	0.11	0.10333	0.877828824884793	5293	0.0565901625171647
Group2	GO:0002281	macrophage activation involved in immune response	18	1	0.11	0.10333	0.877828824884793	3458	0.0565901625171647
Group2	GO:0033189	response to vitamin A	18	1	0.11	0.10333	0.877828824884793	2056	0.0565901625171647
Group2	GO:0032717	negative regulation of interleukin-8 production	18	1	0.11	0.10333	0.877828824884793	945	0.0565901625171647
Group2	GO:1904706	negative regulation of vascular associated smooth muscle cell proliferation	18	1	0.11	0.10333	0.877828824884793	7043	0.0565901625171647
Group2	GO:0060065	uterus development	18	1	0.11	0.10333	0.877828824884793	7042	0.0565901625171647
Group2	GO:0040037	negative regulation of fibroblast growth factor receptor signaling pathway	18	1	0.11	0.10333	0.877828824884793	2247	0.0565901625171647
Group2	GO:1902004	positive regulation of amyloid-beta formation	18	1	0.11	0.10333	0.877828824884793	3458	0.0565901625171647
Group2	GO:1903978	regulation of microglial cell activation	18	1	0.11	0.10333	0.877828824884793	3569	0.0565901625171647
Group2	GO:0090330	regulation of platelet aggregation	18	1	0.11	0.10333	0.877828824884793	10630	0.0565901625171647
Group2	GO:0071360	cellular response to exogenous dsRNA	18	1	0.11	0.10333	0.877828824884793	3456	0.0565901625171647
Group2	GO:0032026	response to magnesium ion	18	1	0.11	0.10333	0.877828824884793	654	0.0565901625171647
Group2	GO:1902430	negative regulation of amyloid-beta formation	18	1	0.11	0.10333	0.877828824884793	3479	0.0565901625171647
Group2	GO:0030214	hyaluronan catabolic process	18	1	0.11	0.10333	0.877828824884793	2247	0.0565901625171647
Group2	GO:0030101	natural killer cell activation	83	5	0.5	0.10490	0.890141081703107	3456, 3606, 3952, 50615, 5293	0.0505411549850109
Group2	GO:0010613	positive regulation of cardiac muscle hypertrophy	27	3	0.16	0.10668	0.904013455797933	183, 1906, 3479	0.0438251052156754
Group2	GO:0031018	endocrine pancreas development	43	3	0.26	0.10678	0.904013455797933	3569, 652, 654	0.0438251052156754
Group2	GO:0035282	segmentation	95	3	0.57	0.10711	0.905104401805869	4223, 652, 89780	0.0433013229902781
Group2	GO:0030318	melanocyte differentiation	24	2	0.14	0.10772	0.905104401805869	1908, 4254	0.0433013229902781
Group2	GO:0002063	chondrocyte development	29	2	0.18	0.10776	0.905104401805869	7048, 8817	0.0433013229902781
Group2	GO:0015695	organic cation transport	31	2	0.19	0.10777	0.905104401805869	135, 6581	0.0433013229902781
Group2	GO:0001832	blastocyst growth	19	1	0.11	0.10875	0.905104401805869	3479	0.0433013229902781
Group2	GO:0001502	cartilage condensation	19	1	0.11	0.10875	0.905104401805869	1490	0.0433013229902781
Group2	GO:0003215	cardiac right ventricle morphogenesis	19	1	0.11	0.10875	0.905104401805869	7042	0.0433013229902781
Group2	GO:1900016	negative regulation of cytokine production involved in inflammatory response	19	1	0.11	0.10875	0.905104401805869	7850	0.0433013229902781
Group2	GO:0002089	lens morphogenesis in camera-type eye	19	1	0.11	0.10875	0.905104401805869	652	0.0433013229902781
Group2	GO:0071404	cellular response to low-density lipoprotein particle stimulus	19	1	0.11	0.10875	0.905104401805869	26291	0.0433013229902781
Group2	GO:0090280	positive regulation of calcium ion import	19	1	0.11	0.10875	0.905104401805869	1392	0.0433013229902781
Group2	GO:1902176	negative regulation of oxidative stress-induced intrinsic apoptotic signaling pathway	19	1	0.11	0.10875	0.905104401805869	3630	0.0433013229902781
Group2	GO:0046697	decidualization	19	1	0.11	0.10875	0.905104401805869	3976	0.0433013229902781
Group2	GO:0048745	smooth muscle tissue development	19	1	0.11	0.10875	0.905104401805869	652	0.0433013229902781
Group2	GO:0035988	chondrocyte proliferation	19	1	0.11	0.10875	0.905104401805869	1490	0.0433013229902781
Group2	GO:0014032	neural crest cell development	77	4	0.46	0.11118	0.924285591882751	1906, 1908, 4254, 652	0.0341938168590875
Group2	GO:0042267	natural killer cell mediated cytotoxicity	64	3	0.39	0.11221	0.931797905405406	3606, 3952, 59067	0.0306782701401016
Group2	GO:0016486	peptide hormone processing	32	2	0.19	0.11311	0.935187066666667	4803, 5972	0.0291015079562878
Group2	GO:0043537	negative regulation of blood vessel endothelial cell migration	35	2	0.21	0.11313	0.935187066666667	2247, 4223	0.0291015079562878
Group2	GO:0090277	positive regulation of peptide hormone secretion	90	2	0.54	0.11350	0.935187066666667	1392, 3630	0.0291015079562878
Group2	GO:0030539	male genitalia development	20	1	0.12	0.11414	0.935187066666667	654	0.0291015079562878
Group2	GO:0021854	hypothalamus development	20	1	0.12	0.11414	0.935187066666667	1392	0.0291015079562878
Group2	GO:0032516	positive regulation of phosphoprotein phosphatase activity	20	1	0.12	0.11414	0.935187066666667	945	0.0291015079562878
Group2	GO:0060039	pericardium development	20	1	0.12	0.11414	0.935187066666667	650	0.0291015079562878
Group2	GO:0035458	cellular response to interferon-beta	20	1	0.12	0.11414	0.935187066666667	3456	0.0291015079562878
Group2	GO:0090050	positive regulation of cell migration involved in sprouting angiogenesis	20	1	0.12	0.11414	0.935187066666667	2247	0.0291015079562878
Group2	GO:0040019	positive regulation of embryonic development	20	1	0.12	0.11414	0.935187066666667	89780	0.0291015079562878
Group2	GO:1904996	positive regulation of leukocyte adhesion to vascular endothelial cell	20	1	0.12	0.11414	0.935187066666667	3569	0.0291015079562878
Group2	GO:0051412	response to corticosterone	20	1	0.12	0.11414	0.935187066666667	1392	0.0291015079562878
Group2	GO:0043500	muscle adaptation	98	4	0.59	0.11654	0.953791298557159	183, 1906, 3479, 3553	0.020546643954834
Group2	GO:0060079	excitatory postsynaptic potential	98	2	0.59	0.11836	0.967612682926829	134, 135	0.0142984477832486
Group2	GO:0035904	aorta development	51	2	0.31	0.11855	0.96800064159292	3952, 7042	0.0141243548401884
Group2	GO:0061045	negative regulation of wound healing	69	2	0.42	0.11867	0.96800064159292	1906, 2247	0.0141243548401884
Group2	GO:1904886	beta-catenin destruction complex disassembly	21	1	0.13	0.11950	0.968343956043956	89780	0.0139703537668394
Group2	GO:0032682	negative regulation of chemokine production	21	1	0.13	0.11950	0.968343956043956	3569	0.0139703537668394
Group2	GO:2000737	negative regulation of stem cell differentiation	21	1	0.13	0.11950	0.968343956043956	89780	0.0139703537668394
Group2	GO:0045822	negative regulation of heart contraction	21	1	0.13	0.11950	0.968343956043956	134	0.0139703537668394
Group2	GO:0002053	positive regulation of mesenchymal cell proliferation	21	1	0.13	0.11950	0.968343956043956	7048	0.0139703537668394
Group2	GO:0002320	lymphoid progenitor cell differentiation	21	1	0.13	0.11950	0.968343956043956	652	0.0139703537668394
Group2	GO:0019886	antigen processing and presentation of exogenous peptide antigen via MHC class II	99	2	0.6	0.12034	0.974080307354555	3117, 3119	0.0114052365472635
Group2	GO:0014911	positive regulation of smooth muscle cell migration	36	3	0.22	0.12250	0.990476973684211	2254, 3479, 9510	0.00415561635776715
Group2	GO:2000273	positive regulation of signaling receptor activity	42	6	0.25	0.12396	1	134, 1839, 1906, 3458, 374, 7039	0
Group2	GO:0071577	zinc ion transmembrane transport	22	1	0.13	0.12482	1	7782	0
Group2	GO:0060045	positive regulation of cardiac muscle cell proliferation	22	1	0.13	0.12482	1	2247	0
Group2	GO:0090312	positive regulation of protein deacetylation	22	1	0.13	0.12482	1	3458	0
Group2	GO:0002021	response to dietary excess	22	1	0.13	0.12482	1	3952	0
Group2	GO:0070102	interleukin-6-mediated signaling pathway	22	1	0.13	0.12482	1	3569	0
Group2	GO:0051131	chaperone-mediated protein complex assembly	22	1	0.13	0.12482	1	8624	0
Group2	GO:1901522	positive regulation of transcription from RNA polymerase II promoter involved in cellular response to chemical stimulus	22	1	0.13	0.12482	1	650	0
Group2	GO:0046425	regulation of receptor signaling pathway via JAK-STAT	94	10	0.57	0.12892	1	183, 3456, 3458, 3565, 3569, 3587, 3718, 3952, 3976, 5617	0
Group2	GO:0048662	negative regulation of smooth muscle cell proliferation	41	2	0.25	0.12899	1	3458, 7043	0
Group2	GO:0070542	response to fatty acid	60	2	0.36	0.12914	1	1490, 1906	0
Group2	GO:0010560	positive regulation of glycoprotein biosynthetic process	23	1	0.14	0.13011	1	3479	0
Group2	GO:0016338	calcium-independent cell-cell adhesion via plasma membrane cell-adhesion molecules	23	1	0.14	0.13011	1	650	0
Group2	GO:0051000	positive regulation of nitric-oxide synthase activity	23	1	0.14	0.13011	1	3630	0
Group2	GO:0010155	regulation of proton transport	23	1	0.14	0.13011	1	3596	0
Group2	GO:0035307	positive regulation of protein dephosphorylation	44	2	0.27	0.13423	1	134, 945	0
Group2	GO:0050805	negative regulation of synaptic transmission	62	2	0.37	0.13437	1	134, 3553	0
Group2	GO:0006029	proteoglycan metabolic process	84	2	0.51	0.13454	1	3479, 650	0
Group2	GO:0060669	embryonic placenta morphogenesis	24	1	0.14	0.13537	1	3481	0
Group2	GO:0098664	G protein-coupled serotonin receptor signaling pathway	24	1	0.14	0.13537	1	3269	0
Group2	GO:0090023	positive regulation of neutrophil chemotaxis	24	1	0.14	0.13537	1	1906	0
Group2	GO:0001963	synaptic transmission, dopaminergic	24	1	0.14	0.13537	1	1392	0
Group2	GO:2000108	positive regulation of leukocyte apoptotic process	24	1	0.14	0.13537	1	5293	0
Group2	GO:0014850	response to muscle activity	24	1	0.14	0.13537	1	183	0
Group2	GO:0060334	regulation of interferon-gamma-mediated signaling pathway	24	1	0.14	0.13537	1	3458	0
Group2	GO:0048260	positive regulation of receptor-mediated endocytosis	49	3	0.3	0.13809	1	3565, 3643, 89780	0
Group2	GO:0060976	coronary vasculature development	40	2	0.24	0.13937	1	652, 7046	0
Group2	GO:0019933	cAMP-mediated signaling	59	2	0.36	0.13953	1	10411, 1392	0
Group2	GO:0007585	respiratory gaseous exchange by respiratory system	63	2	0.38	0.13956	1	134, 1906	0
Group2	GO:0008625	extrinsic apoptotic signaling pathway via death domain receptors	81	2	0.49	0.13971	1	356, 4803	0
Group2	GO:0002227	innate immune response in mucosa	25	1	0.15	0.14060	1	3565	0
Group2	GO:0021846	cell proliferation in forebrain	25	1	0.15	0.14060	1	89780	0
Group2	GO:0045606	positive regulation of epidermal cell differentiation	25	1	0.15	0.14060	1	652	0
Group2	GO:0060765	regulation of androgen receptor signaling pathway	25	1	0.15	0.14060	1	55128	0
Group2	GO:0048640	negative regulation of developmental growth	97	4	0.59	0.14219	1	652, 7048, 7473, 89780	0
Group2	GO:0071385	cellular response to glucocorticoid stimulus	55	2	0.33	0.14465	1	1392, 1906	0
Group2	GO:0008306	associative learning	67	2	0.4	0.14475	1	1392, 3269	0
Group2	GO:0009651	response to salt stress	26	1	0.16	0.14580	1	2056	0
Group2	GO:0010955	negative regulation of protein processing	26	1	0.16	0.14580	1	7850	0
Group2	GO:0071377	cellular response to glucagon stimulus	26	1	0.16	0.14580	1	26291	0
Group2	GO:0043032	positive regulation of macrophage activation	26	1	0.16	0.14580	1	3596	0
Group2	GO:0045954	positive regulation of natural killer cell mediated cytotoxicity	26	1	0.16	0.14580	1	59067	0
Group2	GO:0048873	homeostasis of number of cells within a tissue	26	1	0.16	0.14580	1	3574	0
Group2	GO:0006111	regulation of gluconeogenesis	44	3	0.27	0.14823	1	3630, 3952, 3953	0
Group2	GO:0010818	T cell chemotaxis	27	1	0.16	0.15096	1	5293	0
Group2	GO:0032703	negative regulation of interleukin-2 production	27	1	0.16	0.15096	1	50943	0
Group2	GO:0031954	positive regulation of protein autophosphorylation	27	1	0.16	0.15096	1	3630	0
Group2	GO:0031069	hair follicle morphogenesis	27	1	0.16	0.15096	1	7042	0
Group2	GO:1903427	negative regulation of reactive oxygen species biosynthetic process	27	1	0.16	0.15096	1	3630	0
Group2	GO:0060412	ventricular septum morphogenesis	35	4	0.21	0.15170	1	652, 7042, 7046, 7048	0
Group2	GO:0043507	positive regulation of JUN kinase activity	67	2	0.4	0.15496	1	1906, 959	0
Group2	GO:0051968	positive regulation of synaptic transmission, glutamatergic	28	1	0.17	0.15610	1	135	0
Group2	GO:0071295	cellular response to vitamin	28	1	0.17	0.15610	1	3952	0
Group2	GO:0045922	negative regulation of fatty acid metabolic process	28	1	0.17	0.15610	1	3630	0
Group2	GO:0001707	mesoderm formation	63	3	0.38	0.15846	1	652, 7473, 89780	0
Group2	GO:0021983	pituitary gland development	41	2	0.25	0.15979	1	650, 652	0
Group2	GO:0010823	negative regulation of mitochondrion organization	46	2	0.28	0.15983	1	3375, 3479	0
Group2	GO:0035909	aorta morphogenesis	29	1	0.18	0.16120	1	7042	0
Group2	GO:0071549	cellular response to dexamethasone stimulus	29	1	0.18	0.16120	1	1392	0
Group2	GO:0035115	embryonic forelimb morphogenesis	29	1	0.18	0.16120	1	7473	0
Group2	GO:0040018	positive regulation of multicellular organism growth	29	1	0.18	0.16120	1	3481	0
Group2	GO:0019934	cGMP-mediated signaling	29	1	0.18	0.16120	1	4878	0
Group2	GO:0060325	face morphogenesis	29	1	0.18	0.16120	1	7043	0
Group2	GO:1905606	regulation of presynapse assembly	29	1	0.18	0.16120	1	89780	0
Group2	GO:0019048	modulation by virus of host process	29	1	0.18	0.16120	1	3643	0
Group2	GO:2000310	regulation of NMDA receptor activity	36	2	0.22	0.16476	1	1392, 3458	0
Group2	GO:0045907	positive regulation of vasoconstriction	30	1	0.18	0.16628	1	3269	0
Group2	GO:0050901	leukocyte tethering or rolling	30	1	0.18	0.16628	1	3952	0
Group2	GO:0034694	response to prostaglandin	30	1	0.18	0.16628	1	1906	0
Group2	GO:0045648	positive regulation of erythrocyte differentiation	30	1	0.18	0.16628	1	3635	0
Group2	GO:0048147	negative regulation of fibroblast proliferation	30	1	0.18	0.16628	1	4049	0
Group2	GO:0002323	natural killer cell activation involved in immune response	30	1	0.18	0.16628	1	3456	0
Group2	GO:1901889	negative regulation of cell junction assembly	30	1	0.18	0.16628	1	3553	0
Group2	GO:0002711	positive regulation of T cell mediated immunity	51	4	0.31	0.16666	1	3553, 3569, 3606, 50943	0
Group2	GO:0043388	positive regulation of DNA binding	56	4	0.34	0.16671	1	3458, 3479, 4803, 89780	0
Group2	GO:0045445	myoblast differentiation	80	3	0.48	0.16856	1	3479, 3606, 652	0
Group2	GO:0007589	body fluid secretion	85	3	0.51	0.16861	1	134, 1906, 5617	0
Group2	GO:1901890	positive regulation of cell junction assembly	94	3	0.57	0.16870	1	183, 3605, 627	0
Group2	GO:0061028	establishment of endothelial barrier	48	2	0.29	0.16987	1	10411, 3553	0
Group2	GO:0048566	embryonic digestive tract development	31	1	0.19	0.17132	1	7042	0
Group2	GO:0002230	positive regulation of defense response to virus by host	31	1	0.19	0.17132	1	3565	0
Group2	GO:1903514	release of sequestered calcium ion into cytosol by endoplasmic reticulum	31	1	0.19	0.17132	1	356	0
Group2	GO:0097421	liver regeneration	31	1	0.19	0.17132	1	3569	0
Group2	GO:0071312	cellular response to alkaloid	31	1	0.19	0.17132	1	1392	0
Group2	GO:0046856	phosphatidylinositol dephosphorylation	31	1	0.19	0.17132	1	3635	0
Group2	GO:0043536	positive regulation of blood vessel endothelial cell migration	52	2	0.31	0.17488	1	2247, 8817	0
Group2	GO:0035774	positive regulation of insulin secretion involved in cellular response to glucose stimulus	32	1	0.19	0.17633	1	1392	0
Group2	GO:0007202	activation of phospholipase C activity	32	1	0.19	0.17633	1	627	0
Group2	GO:0038128	ERBB2 signaling pathway	32	1	0.19	0.17633	1	1839	0
Group2	GO:0060443	mammary gland morphogenesis	40	2	0.24	0.17969	1	652, 7048	0
Group2	GO:0086004	regulation of cardiac muscle cell contraction	33	1	0.2	0.18132	1	134	0
Group2	GO:1900087	positive regulation of G1/S transition of mitotic cell cycle	33	1	0.2	0.18132	1	9510	0
Group2	GO:0043552	positive regulation of phosphatidylinositol 3-kinase activity	33	1	0.2	0.18132	1	2247	0
Group2	GO:0035633	maintenance of blood-brain barrier	33	1	0.2	0.18132	1	3569	0
Group2	GO:0014059	regulation of dopamine secretion	33	1	0.2	0.18132	1	26281	0
Group2	GO:0046627	negative regulation of insulin receptor signaling pathway	34	1	0.21	0.18627	1	3553	0
Group2	GO:0014904	myotube cell development	34	1	0.21	0.18627	1	3479	0
Group2	GO:0050832	defense response to fungus	34	1	0.21	0.18627	1	3605	0
Group2	GO:0007588	excretion	60	5	0.36	0.18905	1	134, 135, 183, 1906, 7369	0
Group2	GO:0043243	positive regulation of protein-containing complex disassembly	35	1	0.21	0.19119	1	3643	0
Group2	GO:0042554	superoxide anion generation	35	1	0.21	0.19119	1	1906	0
Group2	GO:1904646	cellular response to amyloid-beta	35	1	0.21	0.19119	1	3479	0
Group2	GO:0010719	negative regulation of epithelial to mesenchymal transition	35	1	0.21	0.19119	1	7042	0
Group2	GO:1990090	cellular response to nerve growth factor stimulus	48	3	0.29	0.19258	1	4803, 627, 796	0
Group2	GO:0002455	humoral immune response mediated by circulating immunoglobulin	49	2	0.3	0.19441	1	3119, 4049	0
Group2	GO:1901998	toxin transport	36	1	0.22	0.19609	1	6581	0
Group2	GO:0071398	cellular response to fatty acid	37	1	0.22	0.20095	1	1906	0
Group2	GO:0030279	negative regulation of ossification	37	1	0.22	0.20095	1	796	0
Group2	GO:0051926	negative regulation of calcium ion transport	54	2	0.33	0.20408	1	2056, 945	0
Group2	GO:0060612	adipose tissue development	38	1	0.23	0.20579	1	3952	0
Group2	GO:2000008	regulation of protein localization to cell surface	38	1	0.23	0.20579	1	627	0
Group2	GO:1902042	negative regulation of extrinsic apoptotic signaling pathway via death domain receptors	38	1	0.23	0.20579	1	356	0
Group2	GO:2000249	regulation of actin cytoskeleton reorganization	38	1	0.23	0.20579	1	10411	0
Group2	GO:0042908	xenobiotic transport	38	1	0.23	0.20579	1	6581	0
Group2	GO:0046717	acid secretion	38	1	0.23	0.20579	1	7369	0
Group2	GO:0003091	renal water homeostasis	38	1	0.23	0.20579	1	7369	0
Group2	GO:0048246	macrophage chemotaxis	38	1	0.23	0.20579	1	1907	0
Group2	GO:0001892	embryonic placenta development	79	3	0.48	0.20719	1	1437, 3481, 3976	0
Group2	GO:0045995	regulation of embryonic development	59	2	0.36	0.20889	1	3643, 89780	0
Group2	GO:0032689	negative regulation of interferon-gamma production	39	1	0.24	0.21059	1	50943	0
Group2	GO:0007190	activation of adenylate cyclase activity	39	1	0.24	0.21059	1	796	0
Group2	GO:0007257	activation of JUN kinase activity	39	1	0.24	0.21059	1	959	0
Group2	GO:0051281	positive regulation of release of sequestered calcium ion into cytosol	39	1	0.24	0.21059	1	3596	0
Group2	GO:1903076	regulation of protein localization to plasma membrane	98	3	0.59	0.21211	1	3458, 3630, 89780	0
Group2	GO:0051591	response to cAMP	92	2	0.56	0.21402	1	10411, 5972	0
Group2	GO:0019233	sensory perception of pain	99	4	0.6	0.21477	1	134, 1906, 3375, 796	0
Group2	GO:0001709	cell fate determination	40	1	0.24	0.21537	1	652	0
Group2	GO:0048599	oocyte development	40	1	0.24	0.21537	1	3479	0
Group2	GO:2001258	negative regulation of cation channel activity	40	1	0.24	0.21537	1	2056	0
Group2	GO:0032008	positive regulation of TOR signaling	40	1	0.24	0.21537	1	3952	0
Group2	GO:0046688	response to copper ion	40	1	0.24	0.21537	1	3552	0
Group2	GO:0043647	inositol phosphate metabolic process	68	3	0.41	0.21642	1	2247, 3269, 3635	0
Group2	GO:0046889	positive regulation of lipid biosynthetic process	80	5	0.48	0.21709	1	2246, 3458, 3553, 3630, 654	0
Group2	GO:0008542	visual learning	41	1	0.25	0.22012	1	3269	0
Group2	GO:0051602	response to electrical stimulus	41	1	0.25	0.22012	1	2056	0
Group2	GO:0046596	regulation of viral entry into host cell	41	1	0.25	0.22012	1	55128	0
Group2	GO:0070527	platelet aggregation	60	2	0.36	0.22302	1	10630, 89780	0
Group2	GO:0031100	animal organ regeneration	73	2	0.44	0.22318	1	3569, 7048	0
Group2	GO:0021762	substantia nigra development	42	1	0.25	0.22484	1	2254	0
Group2	GO:0048546	digestive tract morphogenesis	43	1	0.26	0.22954	1	652	0
Group2	GO:0042220	response to cocaine	43	1	0.26	0.22954	1	1392	0
Group2	GO:0002686	negative regulation of leukocyte migration	43	1	0.26	0.22954	1	134	0
Group2	GO:0048538	thymus development	44	1	0.27	0.23420	1	7046	0
Group2	GO:0070316	regulation of G0 to G1 transition	44	1	0.27	0.23420	1	1490	0
Group2	GO:0031648	protein destabilization	45	1	0.27	0.23884	1	650	0
Group2	GO:0007595	lactation	45	1	0.27	0.23884	1	5617	0
Group2	GO:0033077	T cell differentiation in thymus	72	5	0.43	0.23943	1	3552, 3553, 50943, 652, 8324	0
Group2	GO:0045600	positive regulation of fat cell differentiation	62	2	0.37	0.24601	1	3630, 650	0
Group2	GO:0009953	dorsal/ventral pattern formation	77	4	0.46	0.24619	1	1906, 652, 7473, 89780	0
Group2	GO:0035722	interleukin-12-mediated signaling pathway	47	1	0.28	0.24803	1	3458	0
Group2	GO:0007157	heterophilic cell-cell adhesion via plasma membrane cell adhesion molecules	47	1	0.28	0.24803	1	7369	0
Group2	GO:0045839	negative regulation of mitotic nuclear division	47	1	0.28	0.24803	1	652	0
Group2	GO:0008206	bile acid metabolic process	47	1	0.28	0.24803	1	3952	0
Group2	GO:0008347	glial cell migration	48	1	0.29	0.25258	1	7042	0
Group2	GO:0030195	negative regulation of blood coagulation	48	1	0.29	0.25258	1	1906	0
Group2	GO:2000179	positive regulation of neural precursor cell proliferation	49	1	0.3	0.25711	1	89780	0
Group2	GO:0046580	negative regulation of Ras protein signal transduction	49	1	0.3	0.25711	1	7042	0
Group2	GO:0042733	embryonic digit morphogenesis	50	1	0.3	0.26161	1	652	0
Group2	GO:0045747	positive regulation of Notch signaling pathway	51	1	0.31	0.26608	1	7042	0
Group2	GO:0045071	negative regulation of viral genome replication	52	1	0.31	0.27052	1	3456	0
Group2	GO:0071320	cellular response to cAMP	52	1	0.31	0.27052	1	10411	0
Group2	GO:0030449	regulation of complement activation	52	1	0.31	0.27052	1	3553	0
Group2	GO:0033059	cellular pigmentation	52	1	0.31	0.27052	1	5443	0
Group2	GO:0021872	forebrain generation of neurons	53	1	0.32	0.27494	1	89780	0
Group2	GO:0001541	ovarian follicle development	53	1	0.32	0.27494	1	4254	0
Group2	GO:0051452	intracellular pH reduction	53	1	0.32	0.27494	1	356	0
Group2	GO:0046854	phosphatidylinositol phosphorylation	53	1	0.32	0.27494	1	5293	0
Group2	GO:2000300	regulation of synaptic vesicle exocytosis	54	1	0.33	0.27934	1	135	0
Group2	GO:0010043	response to zinc ion	55	1	0.33	0.28370	1	7782	0
Group2	GO:0090303	positive regulation of wound healing	55	1	0.33	0.28370	1	1839	0
Group2	GO:0051965	positive regulation of synapse assembly	56	1	0.34	0.28804	1	627	0
Group2	GO:0006879	cellular iron ion homeostasis	67	2	0.4	0.28997	1	3458, 654	0
Group2	GO:1900024	regulation of substrate adhesion-dependent cell spreading	57	1	0.34	0.29235	1	10630	0
Group2	GO:0050853	B cell receptor signaling pathway	59	1	0.36	0.30091	1	5293	0
Group2	GO:0010812	negative regulation of cell-substrate adhesion	60	1	0.36	0.30514	1	8324	0
Group2	GO:0061077	chaperone-mediated protein folding	60	1	0.36	0.30514	1	7369	0
Group2	GO:0016239	positive regulation of macroautophagy	60	1	0.36	0.30514	1	3565	0
Group2	GO:0043966	histone H3 acetylation	60	1	0.36	0.30514	1	3976	0
Group2	GO:0030166	proteoglycan biosynthetic process	60	1	0.36	0.30514	1	3479	0
Group2	GO:0006521	regulation of cellular amino acid metabolic process	61	1	0.37	0.30935	1	3630	0
Group2	GO:0045665	negative regulation of neuron differentiation	62	1	0.37	0.31354	1	89780	0
Group2	GO:0035914	skeletal muscle cell differentiation	62	1	0.37	0.31354	1	89780	0
Group2	GO:0071677	positive regulation of mononuclear cell migration	63	1	0.38	0.31770	1	3565	0
Group2	GO:0061180	mammary gland epithelium development	63	1	0.38	0.31770	1	7473	0
Group2	GO:2000573	positive regulation of DNA biosynthetic process	65	1	0.39	0.32595	1	2247	0
Group2	GO:0001824	blastocyst development	87	2	0.53	0.33563	1	3479, 7046	0
Group2	GO:0051881	regulation of mitochondrial membrane potential	68	1	0.41	0.33813	1	135	0
Group2	GO:0072665	protein localization to vacuole	68	1	0.41	0.33813	1	7369	0
Group2	GO:0006625	protein targeting to peroxisome	68	1	0.41	0.33813	1	3416	0
Group2	GO:0070373	negative regulation of ERK1 and ERK2 cascade	69	1	0.42	0.34215	1	3976	0
Group2	GO:0003407	neural retina development	70	1	0.42	0.34614	1	7042	0
Group2	GO:0035019	somatic stem cell population maintenance	70	1	0.42	0.34614	1	2247	0
Group2	GO:0048678	response to axon injury	71	1	0.43	0.35010	1	2056	0
Group2	GO:2001243	negative regulation of intrinsic apoptotic signaling pathway	91	2	0.55	0.35145	1	2056, 3630	0
Group2	GO:0051865	protein autoubiquitination	72	1	0.43	0.35404	1	55128	0
Group2	GO:0036465	synaptic vesicle recycling	72	1	0.43	0.35404	1	89780	0
Group2	GO:0021766	hippocampus development	73	1	0.44	0.35796	1	89780	0
Group2	GO:0006635	fatty acid beta-oxidation	74	1	0.45	0.36185	1	3952	0
Group2	GO:0001570	vasculogenesis	75	1	0.45	0.36573	1	7048	0
Group2	GO:0007492	endoderm development	75	1	0.45	0.36573	1	652	0
Group2	GO:0034308	primary alcohol metabolic process	92	3	0.56	0.37133	1	3479, 650, 654	0
Group2	GO:0061418	regulation of transcription from RNA polymerase II promoter in response to hypoxia	77	1	0.46	0.37340	1	2056	0
Group2	GO:0007032	endosome organization	78	1	0.47	0.37720	1	356	0
Group2	GO:0042632	cholesterol homeostasis	78	1	0.47	0.37720	1	3606	0
Group2	GO:0030433	ubiquitin-dependent ERAD pathway	78	1	0.47	0.37720	1	7369	0
Group2	GO:0070301	cellular response to hydrogen peroxide	82	1	0.5	0.39218	1	3569	0
Group2	GO:0071277	cellular response to calcium ion	82	1	0.5	0.39218	1	1906	0
Group2	GO:0007029	endoplasmic reticulum organization	83	1	0.5	0.39587	1	7369	0
Group2	GO:0032088	negative regulation of NF-kappaB transcription factor activity	83	1	0.5	0.39587	1	50943	0
Group2	GO:0042472	inner ear morphogenesis	86	1	0.52	0.40680	1	89780	0
Group2	GO:0003333	amino acid transmembrane transport	89	1	0.54	0.41754	1	10630	0
Group2	GO:0060337	type I interferon signaling pathway	93	1	0.56	0.43156	1	3456	0
Group2	GO:0071870	cellular response to catecholamine stimulus	94	1	0.57	1.00000	1	3269	0
Group2	GO:0070669	response to interleukin-2	14	2	0.08	1.00000	1	3561, 3718	0
Group2	GO:0001787	natural killer cell proliferation	11	2	0.07	1.00000	1	3606, 3952	0
Group2	GO:0043367	CD4-positive, alpha-beta T cell differentiation	80	7	0.48	1.00000	1	3458, 3565, 3569, 3606, 3718, 50943, 59067	0
Group2	GO:0043368	positive T cell selection	36	2	0.22	1.00000	1	3569, 50943	0
Group2	GO:0003301	physiological cardiac muscle hypertrophy	25	2	0.15	1.00000	1	1906, 3479	0
Group2	GO:0043369	CD4-positive or CD8-positive, alpha-beta T cell lineage commitment	22	2	0.13	1.00000	1	3569, 50943	0
Group2	GO:0072234	metanephric nephron tubule development	19	2	0.11	1.00000	1	3976, 7369	0
Group2	GO:0003306	Wnt signaling pathway involved in heart development	11	2	0.07	1.00000	1	650, 89780	0
Group2	GO:0072235	metanephric distal tubule development	7	1	0.04	1.00000	1	7369	0
Group2	GO:0003307	regulation of Wnt signaling pathway involved in heart development	8	1	0.05	1.00000	1	650	0
Group2	GO:0003309	type B pancreatic cell differentiation	24	2	0.14	1.00000	1	652, 654	0
Group2	GO:0001773	myeloid dendritic cell activation	28	3	0.17	1.00000	1	1437, 3565, 7048	0
Group2	GO:0048841	regulation of axon extension involved in axon guidance	31	2	0.19	1.00000	1	7473, 89780	0
Group2	GO:0030810	positive regulation of nucleotide biosynthetic process	21	1	0.13	1.00000	1	3565	0
Group2	GO:0048844	artery morphogenesis	61	3	0.37	1.00000	1	652, 7042, 7046	0
Group2	GO:0048846	axon extension involved in axon guidance	36	2	0.22	1.00000	1	7473, 89780	0
Group2	GO:0050691	regulation of defense response to virus by host	41	1	0.25	1.00000	1	3565	0
Group2	GO:0071825	protein-lipid complex subunit organization	54	1	0.33	1.00000	1	183	0
Group2	GO:0071827	plasma lipoprotein particle organization	50	1	0.3	1.00000	1	183	0
Group2	GO:0015914	phospholipid transport	86	1	0.52	1.00000	1	356	0
Group2	GO:0022404	molting cycle process	82	1	0.5	1.00000	1	7042	0
Group2	GO:0070670	response to interleukin-4	35	2	0.21	1.00000	1	3561, 3718	0
Group2	GO:0022405	hair cycle process	82	1	0.5	1.00000	1	7042	0
Group2	GO:0070671	response to interleukin-12	50	1	0.3	1.00000	1	3458	0
Group2	GO:0070672	response to interleukin-15	14	2	0.08	1.00000	1	3561, 3718	0
Group2	GO:0070673	response to interleukin-18	11	1	0.07	1.00000	1	3606	0
Group2	GO:0043370	regulation of CD4-positive, alpha-beta T cell differentiation	50	5	0.3	1.00000	1	3458, 3565, 3606, 3718, 50943	0
Group2	GO:0043371	negative regulation of CD4-positive, alpha-beta T cell differentiation	22	3	0.13	1.00000	1	3565, 3718, 50943	0
Group2	GO:0043372	positive regulation of CD4-positive, alpha-beta T cell differentiation	31	3	0.19	1.00000	1	3458, 3606, 50943	0
Group2	GO:0010883	regulation of lipid storage	52	2	0.31	1.00000	1	3569, 3952	0
Group2	GO:0072202	cell differentiation involved in metanephros development	25	2	0.15	1.00000	1	3976, 652	0
Group2	GO:0008585	female gonad development	92	3	0.56	1.00000	1	3952, 4254, 9510	0
Group2	GO:0072207	metanephric epithelium development	25	2	0.15	1.00000	1	3976, 7369	0
Group2	GO:0010872	regulation of cholesterol esterification	12	1	0.07	1.00000	1	183	0
Group2	GO:0009712	catechol-containing compound metabolic process	51	1	0.31	1.00000	1	7042	0
Group2	GO:0009713	catechol-containing compound biosynthetic process	19	1	0.11	1.00000	1	7042	0
Group2	GO:0060688	regulation of morphogenesis of a branching structure	48	2	0.29	1.00000	1	183, 652	0
Group2	GO:0070613	regulation of protein processing	60	1	0.36	1.00000	1	7850	0
Group2	GO:1902882	regulation of response to oxidative stress	78	1	0.47	1.00000	1	3630	0
Group2	GO:0019217	regulation of fatty acid metabolic process	90	2	0.54	1.00000	1	3553, 3630	0
Group2	GO:0048806	genitalia development	42	1	0.25	1.00000	1	654	0
Group2	GO:0060675	ureteric bud morphogenesis	58	5	0.35	1.00000	1	183, 2246, 2247, 650, 652	0
Group2	GO:0010828	positive regulation of glucose transmembrane transport	43	4	0.26	1.00000	1	26291, 3479, 3630, 3643	0
Group2	GO:0042181	ketone biosynthetic process	41	2	0.25	1.00000	1	650, 654	0
Group2	GO:0061844	antimicrobial humoral immune response mediated by antimicrobial peptide	75	1	0.45	1.00000	1	3605	0
Group2	GO:1904407	positive regulation of nitric oxide metabolic process	36	4	0.22	1.00000	1	1906, 3458, 3553, 3643	0
Group2	GO:0030808	regulation of nucleotide biosynthetic process	40	1	0.24	1.00000	1	3565	0
Group2	GO:0070633	transepithelial transport	30	2	0.18	1.00000	1	1437, 1906	0
Group2	GO:0050688	regulation of defense response to virus	67	1	0.4	1.00000	1	3565	0
Group2	GO:0043330	response to exogenous dsRNA	47	1	0.28	1.00000	1	3456	0
Group2	GO:0043331	response to dsRNA	53	1	0.32	1.00000	1	3456	0
Group2	GO:0071800	podosome assembly	16	1	0.1	1.00000	1	1437	0
Group2	GO:0002292	T cell differentiation involved in immune response	72	7	0.43	1.00000	1	3458, 3565, 3569, 3606, 3718, 50943, 59067	0
Group2	GO:0071801	regulation of podosome assembly	12	1	0.07	1.00000	1	1437	0
Group2	GO:0002293	alpha-beta T cell differentiation involved in immune response	66	7	0.4	1.00000	1	3458, 3565, 3569, 3606, 3718, 50943, 59067	0
Group2	GO:0051817	modulation of process of other organism involved in symbiotic interaction	95	1	0.57	1.00000	1	3643	0
Group2	GO:0002295	T-helper cell lineage commitment	17	1	0.1	1.00000	1	3569	0
Group2	GO:0050672	negative regulation of lymphocyte proliferation	80	3	0.48	1.00000	1	3635, 50943, 652	0
Group2	GO:1901655	cellular response to ketone	91	1	0.55	1.00000	1	1392	0
Group2	GO:0010830	regulation of myotube differentiation	38	1	0.23	1.00000	1	627	0
Group2	GO:0090504	epiboly	33	2	0.2	1.00000	1	10630, 1839	0
Group2	GO:0090505	epiboly involved in wound healing	32	2	0.19	1.00000	1	10630, 1839	0
Group2	GO:0001708	cell fate specification	85	3	0.51	1.00000	1	2247, 8324, 89780	0
Group2	GO:0010837	regulation of keratinocyte proliferation	33	1	0.2	1.00000	1	374	0
Group2	GO:1903201	regulation of oxidative stress-induced cell death	57	1	0.34	1.00000	1	3630	0
Group2	GO:1903202	negative regulation of oxidative stress-induced cell death	40	1	0.24	1.00000	1	3630	0
Group2	GO:0045063	T-helper 1 cell differentiation	18	1	0.11	1.00000	1	3718	0
Group2	GO:0043300	regulation of leukocyte degranulation	43	2	0.26	1.00000	1	3565, 3596	0
Group2	GO:0043302	positive regulation of leukocyte degranulation	23	2	0.14	1.00000	1	3565, 3596	0
Group2	GO:0045066	regulatory T cell differentiation	34	2	0.21	1.00000	1	3458, 50943	0
Group2	GO:0002260	lymphocyte homeostasis	53	3	0.32	1.00000	1	10673, 3718, 50943	0
Group2	GO:0043304	regulation of mast cell degranulation	29	2	0.18	1.00000	1	3565, 3596	0
Group2	GO:0006956	complement activation	69	2	0.42	1.00000	1	2220, 3553	0
Group2	GO:0045069	regulation of viral genome replication	81	1	0.49	1.00000	1	3456	0
Group2	GO:0042130	negative regulation of T cell proliferation	65	2	0.39	1.00000	1	50943, 652	0
Group2	GO:0001893	maternal placenta development	27	1	0.16	1.00000	1	3976	0
Group2	GO:0045058	T cell selection	48	2	0.29	1.00000	1	3569, 50943	0
Group2	GO:0032119	sequestering of zinc ion	8	1	0.05	1.00000	1	7782	0
Group2	GO:0003413	chondrocyte differentiation involved in endochondral bone morphogenesis	14	1	0.08	1.00000	1	7048	0
Group2	GO:0003416	endochondral bone growth	22	1	0.13	1.00000	1	7048	0
Group2	GO:0006970	response to osmotic stress	81	1	0.49	1.00000	1	2056	0
Group2	GO:0003417	growth plate cartilage development	15	1	0.09	1.00000	1	7048	0
Group2	GO:0003418	growth plate cartilage chondrocyte differentiation	9	1	0.05	1.00000	1	7048	0
Group2	GO:0006972	hyperosmotic response	26	1	0.16	1.00000	1	2056	0
Group2	GO:0021761	limbic system development	98	2	0.59	1.00000	1	1392, 89780	0
Group2	GO:0060601	lateral sprouting from an epithelium	12	1	0.07	1.00000	1	652	0
Group2	GO:0060606	tube closure	83	2	0.5	1.00000	1	652, 7042	0
Group2	GO:0035065	regulation of histone acetylation	54	3	0.33	1.00000	1	3553, 3976, 50943	0
Group2	GO:0002287	alpha-beta T cell activation involved in immune response	66	7	0.4	1.00000	1	3458, 3565, 3569, 3606, 3718, 50943, 59067	0
Group2	GO:1903798	regulation of production of miRNAs involved in gene silencing by miRNA	25	2	0.15	1.00000	1	3569, 652	0
Group2	GO:2000047	regulation of cell-cell adhesion mediated by cadherin	21	2	0.13	1.00000	1	654, 89780	0
Group2	GO:0006921	cellular component disassembly involved in execution phase of apoptosis	32	1	0.19	1.00000	1	3569	0
Group2	GO:0035050	embryonic heart tube development	77	2	0.46	1.00000	1	7048, 89780	0
Group2	GO:1902808	positive regulation of cell cycle G1/S phase transition	43	1	0.26	1.00000	1	9510	0
Group2	GO:0003433	chondrocyte development involved in endochondral bone morphogenesis	8	1	0.05	1.00000	1	7048	0
Group2	GO:0002279	mast cell activation involved in immune response	47	3	0.28	1.00000	1	3565, 3596, 5293	0
Group2	GO:0006910	phagocytosis, recognition	26	1	0.16	1.00000	1	2220	0
Group2	GO:0045023	G0 to G1 transition	45	1	0.27	1.00000	1	1490	0
Group2	GO:0001865	NK T cell differentiation	9	1	0.05	1.00000	1	7048	0
Group2	GO:0001866	NK T cell proliferation	7	1	0.04	1.00000	1	3606	0
Group2	GO:1905314	semi-lunar valve development	41	4	0.25	1.00000	1	4878, 650, 652, 7042	0
Group2	GO:0010596	negative regulation of endothelial cell migration	53	2	0.32	1.00000	1	2247, 4223	0
Group2	GO:0002228	natural killer cell mediated immunity	67	3	0.4	1.00000	1	3606, 3952, 59067	0
Group2	GO:0006940	regulation of smooth muscle contraction	54	4	0.33	1.00000	1	134, 1906, 1907, 796	0
Group2	GO:0051590	positive regulation of neurotransmitter transport	21	1	0.13	1.00000	1	135	0
Group2	GO:0048520	positive regulation of behavior	26	2	0.16	1.00000	1	135, 1392	0
Group2	GO:0006942	regulation of striated muscle contraction	87	3	0.53	1.00000	1	134, 1490, 4878	0
Group2	GO:0048521	negative regulation of behavior	16	3	0.1	1.00000	1	134, 1392, 3630	0
Group2	GO:0048525	negative regulation of viral process	86	1	0.52	1.00000	1	3456	0
Group2	GO:0006949	syncytium formation	52	2	0.31	1.00000	1	10411, 3565	0
Group2	GO:1905330	regulation of morphogenesis of an epithelium	60	6	0.36	1.00000	1	183, 2246, 2247, 3976, 5293, 652	0
Group2	GO:0048512	circadian behavior	43	4	0.26	1.00000	1	134, 135, 1392, 1437	0
Group2	GO:0001885	endothelial cell development	66	2	0.4	1.00000	1	10411, 3553	0
Group2	GO:0030521	androgen receptor signaling pathway	40	1	0.24	1.00000	1	55128	0
Group2	GO:0032104	regulation of response to extracellular stimulus	25	2	0.15	1.00000	1	3952, 4852	0
Group2	GO:0032105	negative regulation of response to extracellular stimulus	13	1	0.08	1.00000	1	3952	0
Group2	GO:0006939	smooth muscle contraction	95	5	0.57	1.00000	1	134, 1906, 1907, 1908, 796	0
Group2	GO:0032107	regulation of response to nutrient levels	25	2	0.15	1.00000	1	3952, 4852	0
Group2	GO:0003401	axis elongation	27	3	0.16	1.00000	1	2246, 652, 89780	0
Group2	GO:0032108	negative regulation of response to nutrient levels	13	1	0.08	1.00000	1	3952	0
Group2	GO:0002246	wound healing involved in inflammatory response	7	1	0.04	1.00000	1	3552	0
Group2	GO:0098659	inorganic cation import across plasma membrane	91	1	0.55	1.00000	1	3458	0
Group2	GO:0002249	lymphocyte anergy	6	1	0.04	1.00000	1	50943	0
Group2	GO:0009880	embryonic pattern specification	64	1	0.39	1.00000	1	4223	0
Group2	GO:0030510	regulation of BMP signaling pathway	86	2	0.52	1.00000	1	652, 8200	0
Group2	GO:0010566	regulation of ketone biosynthetic process	17	2	0.1	1.00000	1	650, 654	0
Group2	GO:0043457	regulation of cellular respiration	22	3	0.13	1.00000	1	3416, 3458, 3565	0
Group2	GO:0030516	regulation of axon extension	91	2	0.55	1.00000	1	7473, 89780	0
Group2	GO:0030517	negative regulation of axon extension	42	2	0.25	1.00000	1	7473, 89780	0
Group2	GO:0001820	serotonin secretion	10	1	0.06	1.00000	1	1392	0
Group2	GO:0071514	genetic imprinting	25	1	0.15	1.00000	1	3481	0
Group2	GO:0010559	regulation of glycoprotein biosynthetic process	42	3	0.25	1.00000	1	1839, 3479, 3718	0
Group2	GO:0006901	vesicle coating	69	2	0.42	1.00000	1	374, 7039	0
Group2	GO:0043470	regulation of carbohydrate catabolic process	89	4	0.54	1.00000	1	3458, 3479, 3630, 3643	0
Group2	GO:0061577	calcium ion transmembrane transport via high voltage-gated calcium channel	14	1	0.08	1.00000	1	4878	0
Group2	GO:0043471	regulation of cellular carbohydrate catabolic process	12	1	0.07	1.00000	1	3630	0
Group2	GO:0006903	vesicle targeting	93	2	0.56	1.00000	1	374, 7039	0
Group2	GO:0043473	pigmentation	93	3	0.56	1.00000	1	1908, 4254, 5443	0
Group2	GO:0071542	dopaminergic neuron differentiation	36	3	0.22	1.00000	1	26281, 7473, 89780	0
Group2	GO:0086003	cardiac muscle cell contraction	68	1	0.41	1.00000	1	134	0
Group2	GO:0001841	neural tube formation	96	2	0.58	1.00000	1	652, 7042	0
Group2	GO:0003198	epithelial to mesenchymal transition involved in endocardial cushion formation	16	3	0.1	1.00000	1	7042, 7046, 7048	0
Group2	GO:0010573	vascular endothelial growth factor production	35	3	0.21	1.00000	1	3552, 3553, 3569	0
Group2	GO:0002200	somatic diversification of immune receptors	71	3	0.43	1.00000	1	3565, 50943, 959	0
Group2	GO:0086009	membrane repolarization	41	1	0.25	1.00000	1	4878	0
Group2	GO:0010574	regulation of vascular endothelial growth factor production	31	3	0.19	1.00000	1	3552, 3553, 3569	0
Group2	GO:0002204	somatic recombination of immunoglobulin genes involved in immune response	47	3	0.28	1.00000	1	3565, 50943, 959	0
Group2	GO:0051588	regulation of neurotransmitter transport	97	1	0.59	1.00000	1	135	0
Group2	GO:0002208	somatic diversification of immunoglobulins involved in immune response	47	3	0.28	1.00000	1	3565, 50943, 959	0
Group2	GO:0002209	behavioral defense response	34	1	0.21	1.00000	1	1392	0
Group2	GO:0061515	myeloid cell development	64	1	0.39	1.00000	1	2056	0
Group2	GO:0010522	regulation of calcium ion transport into cytosol	91	2	0.55	1.00000	1	2056, 3596	0
Group2	GO:0010524	positive regulation of calcium ion transport into cytosol	52	1	0.31	1.00000	1	3596	0
Group2	GO:0001836	release of cytochrome c from mitochondria	54	1	0.33	1.00000	1	3479	0
Group2	GO:0043416	regulation of skeletal muscle tissue regeneration	6	1	0.04	1.00000	1	7048	0
Group2	GO:0008627	intrinsic apoptotic signaling pathway in response to osmotic stress	7	1	0.04	1.00000	1	2056	0
Group2	GO:0030500	regulation of bone mineralization	74	4	0.45	1.00000	1	650, 652, 654, 7043	0
Group2	GO:0010517	regulation of phospholipase activity	70	2	0.42	1.00000	1	2247, 627	0
Group2	GO:0010518	positive regulation of phospholipase activity	60	2	0.36	1.00000	1	2247, 627	0
Group2	GO:0046928	regulation of neurotransmitter secretion	83	1	0.5	1.00000	1	135	0
Group2	GO:0010543	regulation of platelet activation	33	1	0.2	1.00000	1	10630	0
Group2	GO:0002792	negative regulation of peptide secretion	65	4	0.39	1.00000	1	1392, 3553, 3630, 3952	0
Group2	GO:0043435	response to corticotropin-releasing hormone	5	1	0.03	1.00000	1	1395	0
Group2	GO:0003151	outflow tract morphogenesis	70	3	0.42	1.00000	1	652, 7042, 7048	0
Group2	GO:0003156	regulation of animal organ formation	26	4	0.16	1.00000	1	2246, 650, 652, 89780	0
Group2	GO:0003159	morphogenesis of an endothelium	18	2	0.11	1.00000	1	2246, 652	0
Group2	GO:0010533	regulation of activation of Janus kinase activity	9	1	0.05	1.00000	1	183	0
Group2	GO:0051546	keratinocyte migration	18	1	0.11	1.00000	1	1839	0
Group2	GO:0051547	regulation of keratinocyte migration	14	1	0.08	1.00000	1	1839	0
Group2	GO:0008631	intrinsic apoptotic signaling pathway in response to oxidative stress	43	1	0.26	1.00000	1	3630	0
Group2	GO:0032274	gonadotropin secretion	13	2	0.08	1.00000	1	1392, 3952	0
Group2	GO:0032276	regulation of gonadotropin secretion	9	2	0.05	1.00000	1	1392, 3952	0
Group2	GO:0003170	heart valve development	61	5	0.37	1.00000	1	4878, 650, 652, 7042, 7048	0
Group2	GO:0003171	atrioventricular valve development	25	3	0.15	1.00000	1	650, 7042, 7048	0
Group2	GO:0032278	positive regulation of gonadotropin secretion	5	1	0.03	1.00000	1	3952	0
Group2	GO:1903707	negative regulation of hemopoiesis	96	6	0.58	1.00000	1	3456, 3565, 3635, 3718, 50943, 652	0
Group2	GO:0003175	tricuspid valve development	6	1	0.04	1.00000	1	7048	0
Group2	GO:0006094	gluconeogenesis	83	3	0.5	1.00000	1	3630, 3952, 3953	0
Group2	GO:0003177	pulmonary valve development	21	2	0.13	1.00000	1	652, 7042	0
Group2	GO:0043400	cortisol secretion	5	1	0.03	1.00000	1	1392	0
Group2	GO:0042246	tissue regeneration	66	3	0.4	1.00000	1	3479, 7048, 8324	0
Group2	GO:0003179	heart valve morphogenesis	53	5	0.32	1.00000	1	4878, 650, 652, 7042, 7048	0
Group2	GO:0002760	positive regulation of antimicrobial humoral response	6	1	0.04	1.00000	1	3605	0
Group2	GO:0002762	negative regulation of myeloid leukocyte differentiation	44	2	0.27	1.00000	1	3565, 3635	0
Group2	GO:0032228	regulation of synaptic transmission, GABAergic	30	1	0.18	1.00000	1	134	0
Group2	GO:0003128	heart field specification	18	3	0.11	1.00000	1	650, 652, 89780	0
Group2	GO:0048668	collateral sprouting	23	4	0.14	1.00000	1	4803, 627, 7473, 89780	0
Group2	GO:0034390	smooth muscle cell apoptotic process	23	3	0.14	1.00000	1	1906, 3458, 3479	0
Group2	GO:0034391	regulation of smooth muscle cell apoptotic process	23	3	0.14	1.00000	1	1906, 3458, 3479	0
Group2	GO:0002759	regulation of antimicrobial humoral response	9	1	0.05	1.00000	1	3605	0
Group2	GO:0034394	protein localization to cell surface	65	1	0.39	1.00000	1	627	0
Group2	GO:0002784	regulation of antimicrobial peptide production	7	1	0.04	1.00000	1	3605	0
Group2	GO:0003143	embryonic heart tube morphogenesis	69	2	0.42	1.00000	1	7048, 89780	0
Group2	GO:0032231	regulation of actin filament bundle assembly	95	4	0.57	1.00000	1	10411, 1490, 7043, 7046	0
Group2	GO:0032233	positive regulation of actin filament bundle assembly	60	4	0.36	1.00000	1	10411, 1490, 7043, 7046	0
Group2	GO:0002775	antimicrobial peptide production	9	1	0.05	1.00000	1	3605	0
Group2	GO:0030656	regulation of vitamin metabolic process	9	1	0.05	1.00000	1	3458	0
Group2	GO:0032239	regulation of nucleobase-containing compound transport	16	1	0.1	1.00000	1	134	0
Group2	GO:0048670	regulation of collateral sprouting	17	4	0.1	1.00000	1	4803, 627, 7473, 89780	0
Group2	GO:0002720	positive regulation of cytokine production involved in immune response	53	3	0.32	1.00000	1	3553, 3569, 3606	0
Group2	GO:0002724	regulation of T cell cytokine production	32	5	0.19	1.00000	1	3456, 3553, 3569, 3606, 50943	0
Group2	GO:0002726	positive regulation of T cell cytokine production	20	3	0.12	1.00000	1	3553, 3569, 3606	0
Group2	GO:0006081	cellular aldehyde metabolic process	61	2	0.37	1.00000	1	650, 654	0
Group2	GO:0099587	inorganic ion import across plasma membrane	91	1	0.55	1.00000	1	3458	0
Group2	GO:0034367	protein-containing complex remodeling	34	1	0.21	1.00000	1	183	0
Group2	GO:0034368	protein-lipid complex remodeling	32	1	0.19	1.00000	1	183	0
Group2	GO:0021871	forebrain regionalization	19	2	0.11	1.00000	1	650, 652	0
Group2	GO:0002710	negative regulation of T cell mediated immunity	22	2	0.13	1.00000	1	3456, 50943	0
Group2	GO:0034369	plasma lipoprotein particle remodeling	32	1	0.19	1.00000	1	183	0
Group2	GO:0002712	regulation of B cell mediated immunity	52	3	0.31	1.00000	1	3565, 4049, 50943	0
Group2	GO:0002713	negative regulation of B cell mediated immunity	12	1	0.07	1.00000	1	50943	0
Group2	GO:0002714	positive regulation of B cell mediated immunity	36	2	0.22	1.00000	1	3565, 4049	0
Group2	GO:0002715	regulation of natural killer cell mediated immunity	48	2	0.29	1.00000	1	3952, 59067	0
Group2	GO:0002717	positive regulation of natural killer cell mediated immunity	31	1	0.19	1.00000	1	59067	0
Group2	GO:0006071	glycerol metabolic process	17	1	0.1	1.00000	1	3952	0
Group2	GO:0002718	regulation of cytokine production involved in immune response	83	8	0.5	1.00000	1	3456, 3553, 3569, 3606, 3718, 50943, 7042, 7043	0
Group2	GO:0006073	cellular glucan metabolic process	72	6	0.43	1.00000	1	3479, 3481, 3630, 3643, 3953, 5443	0
Group2	GO:0044320	cellular response to leptin stimulus	19	2	0.11	1.00000	1	3952, 3953	0
Group2	GO:0034381	plasma lipoprotein particle clearance	52	1	0.31	1.00000	1	26291	0
Group2	GO:0034383	low-density lipoprotein particle clearance	34	1	0.21	1.00000	1	26291	0
Group2	GO:0010660	regulation of muscle cell apoptotic process	59	3	0.36	1.00000	1	1906, 3458, 3479	0
Group2	GO:0006026	aminoglycan catabolic process	68	1	0.41	1.00000	1	2247	0
Group2	GO:0010661	positive regulation of muscle cell apoptotic process	24	1	0.14	1.00000	1	3458	0
Group2	GO:0006027	glycosaminoglycan catabolic process	62	1	0.37	1.00000	1	2247	0
Group2	GO:0048641	regulation of skeletal muscle tissue development	25	2	0.15	1.00000	1	3481, 89780	0
Group2	GO:0048645	animal organ formation	60	5	0.36	1.00000	1	2246, 650, 652, 7048, 89780	0
Group2	GO:0071622	regulation of granulocyte chemotaxis	48	2	0.29	1.00000	1	1906, 3565	0
Group2	GO:0010669	epithelial structure maintenance	28	1	0.17	1.00000	1	3605	0
Group2	GO:0019883	antigen processing and presentation of endogenous antigen	25	1	0.15	1.00000	1	3416	0
Group2	GO:0048630	skeletal muscle tissue growth	9	1	0.05	1.00000	1	3481	0
Group2	GO:0048631	regulation of skeletal muscle tissue growth	7	1	0.04	1.00000	1	3481	0
Group2	GO:0030641	regulation of cellular pH	89	1	0.54	1.00000	1	356	0
Group2	GO:0048634	regulation of muscle organ development	43	3	0.26	1.00000	1	3481, 652, 89780	0
Group2	GO:0010656	negative regulation of muscle cell apoptotic process	33	2	0.2	1.00000	1	1906, 3479	0
Group2	GO:0048635	negative regulation of muscle organ development	11	1	0.07	1.00000	1	652	0
Group2	GO:0010657	muscle cell apoptotic process	63	3	0.38	1.00000	1	1906, 3458, 3479	0
Group2	GO:0048636	positive regulation of muscle organ development	22	2	0.13	1.00000	1	3481, 89780	0
Group2	GO:0044342	type B pancreatic cell proliferation	19	1	0.11	1.00000	1	89780	0
Group2	GO:0043171	peptide catabolic process	26	1	0.16	1.00000	1	3416	0
Group2	GO:0044331	cell-cell adhesion mediated by cadherin	28	2	0.17	1.00000	1	654, 89780	0
Group2	GO:0003298	physiological muscle hypertrophy	25	2	0.15	1.00000	1	1906, 3479	0
Group2	GO:1902653	secondary alcohol biosynthetic process	67	1	0.4	1.00000	1	2246	0
Group2	GO:0002701	negative regulation of production of molecular mediator of immune response	39	5	0.24	1.00000	1	3456, 3718, 50943, 7042, 7043	0
Group2	GO:0002702	positive regulation of production of molecular mediator of immune response	97	6	0.59	1.00000	1	3553, 3565, 3569, 3596, 3605, 3606	0
Group2	GO:0010676	positive regulation of cellular carbohydrate metabolic process	50	5	0.3	1.00000	1	3269, 3479, 3481, 3630, 3643	0
Group2	GO:0010677	negative regulation of cellular carbohydrate metabolic process	43	2	0.26	1.00000	1	3630, 3953	0
Group2	GO:0071634	regulation of transforming growth factor beta production	39	3	0.24	1.00000	1	3596, 50943, 7042	0
Group2	GO:0002707	negative regulation of lymphocyte mediated immunity	45	2	0.27	1.00000	1	3456, 50943	0
Group2	GO:0071636	positive regulation of transforming growth factor beta production	20	1	0.12	1.00000	1	50943	0
Group2	GO:0034340	response to type I interferon	99	1	0.6	1.00000	1	3456	0
Group2	GO:0071637	regulation of monocyte chemotactic protein-1 production	17	1	0.1	1.00000	1	3553	0
Group2	GO:0002709	regulation of T cell mediated immunity	76	5	0.46	1.00000	1	3456, 3553, 3569, 3606, 50943	0
Group2	GO:0061614	pri-miRNA transcription by RNA polymerase II	52	5	0.31	1.00000	1	2247, 5617, 650, 652, 7042	0
Group2	GO:0042754	negative regulation of circadian rhythm	15	2	0.09	1.00000	1	134, 1392	0
Group2	GO:2001053	regulation of mesenchymal cell apoptotic process	11	1	0.07	1.00000	1	8200	0
Group2	GO:2001057	reactive nitrogen species metabolic process	71	4	0.43	1.00000	1	1906, 3458, 3553, 3643	0
Group2	GO:0033173	calcineurin-NFAT signaling cascade	41	1	0.25	1.00000	1	3479	0
Group2	GO:0150077	regulation of neuroinflammatory response	33	5	0.2	1.00000	1	3479, 3553, 3565, 3569, 3606	0
Group2	GO:0034332	adherens junction organization	66	1	0.4	1.00000	1	654	0
Group2	GO:0010611	regulation of cardiac muscle hypertrophy	53	3	0.32	1.00000	1	183, 1906, 3479	0
Group2	GO:0032768	regulation of monooxygenase activity	56	5	0.34	1.00000	1	3458, 3552, 3553, 3630, 3952	0
Group2	GO:0043149	stress fiber assembly	99	4	0.6	1.00000	1	10411, 1490, 7043, 7046	0
Group2	GO:0046068	cGMP metabolic process	17	1	0.1	1.00000	1	4878	0
Group2	GO:0033127	regulation of histone phosphorylation	13	1	0.08	1.00000	1	3553	0
Group2	GO:1902622	regulation of neutrophil migration	40	1	0.24	1.00000	1	1906	0
Group2	GO:0002890	negative regulation of immunoglobulin mediated immune response	12	1	0.07	1.00000	1	50943	0
Group2	GO:1902624	positive regulation of neutrophil migration	28	1	0.17	1.00000	1	1906	0
Group2	GO:0002891	positive regulation of immunoglobulin mediated immune response	36	2	0.22	1.00000	1	3565, 4049	0
Group2	GO:0071604	transforming growth factor beta production	41	3	0.25	1.00000	1	3596, 50943, 7042	0
Group2	GO:0071605	monocyte chemotactic protein-1 production	17	1	0.1	1.00000	1	3553	0
Group2	GO:2001021	negative regulation of response to DNA damage stimulus	80	1	0.48	1.00000	1	79000	0
Group2	GO:0001504	neurotransmitter uptake	37	1	0.22	1.00000	1	6581	0
Group2	GO:2001026	regulation of endothelial cell chemotaxis	21	3	0.13	1.00000	1	2246, 2247, 8817	0
Group2	GO:0052803	imidazole-containing compound metabolic process	5	1	0.03	1.00000	1	6581	0
Group2	GO:0033143	regulation of intracellular steroid hormone receptor signaling pathway	73	1	0.44	1.00000	1	55128	0
Group2	GO:0003281	ventricular septum development	61	4	0.37	1.00000	1	652, 7042, 7046, 7048	0
Group2	GO:0003283	atrial septum development	21	1	0.13	1.00000	1	7042	0
Group2	GO:0003284	septum primum development	5	1	0.03	1.00000	1	7042	0
Group2	GO:1904796	regulation of core promoter binding	8	2	0.05	1.00000	1	3458, 89780	0
Group2	GO:2001012	mesenchymal cell differentiation involved in renal system development	8	1	0.05	1.00000	1	652	0
Group2	GO:1902644	tertiary alcohol metabolic process	20	1	0.12	1.00000	1	650	0
Group2	GO:0034309	primary alcohol biosynthetic process	13	2	0.08	1.00000	1	650, 654	0
Group2	GO:1902645	tertiary alcohol biosynthetic process	10	1	0.06	1.00000	1	650	0
Group2	GO:0033139	regulation of peptidyl-serine phosphorylation of STAT protein	22	3	0.13	1.00000	1	3456, 3458, 3976	0
Group2	GO:0072566	chemokine (C-X-C motif) ligand 1 production	5	1	0.03	1.00000	1	3605	0
Group2	GO:0042745	circadian sleep/wake cycle	26	4	0.16	1.00000	1	134, 135, 1392, 1437	0
Group2	GO:0003279	cardiac septum development	93	4	0.56	1.00000	1	652, 7042, 7046, 7048	0
Group2	GO:0042748	circadian sleep/wake cycle, non-REM sleep	7	1	0.04	1.00000	1	134	0
Group2	GO:0002861	regulation of inflammatory response to antigenic stimulus	28	1	0.17	1.00000	1	4049	0
Group2	GO:0042749	regulation of circadian sleep/wake cycle	21	4	0.13	1.00000	1	134, 135, 1392, 1437	0
Group2	GO:0003229	ventricular cardiac muscle tissue development	50	2	0.3	1.00000	1	7042, 7046	0
Group2	GO:2001032	regulation of double-strand break repair via nonhomologous end joining	27	1	0.16	1.00000	1	79000	0
Group2	GO:0036072	direct ossification	6	1	0.04	1.00000	1	8817	0
Group2	GO:0036075	replacement ossification	28	3	0.17	1.00000	1	652, 654, 8817	0
Group2	GO:0002886	regulation of myeloid leukocyte mediated immunity	52	2	0.31	1.00000	1	3565, 3596	0
Group2	GO:1904752	regulation of vascular associated smooth muscle cell migration	20	2	0.12	1.00000	1	2254, 9510	0
Group2	GO:0002889	regulation of immunoglobulin mediated immune response	52	3	0.31	1.00000	1	3565, 4049, 50943	0
Group2	GO:0072575	epithelial cell proliferation involved in liver morphogenesis	21	3	0.13	1.00000	1	2246, 3569, 89780	0
Group2	GO:0072576	liver morphogenesis	22	3	0.13	1.00000	1	2246, 3569, 89780	0
Group2	GO:1990089	response to nerve growth factor	50	3	0.3	1.00000	1	4803, 627, 796	0
Group2	GO:0072577	endothelial cell apoptotic process	52	5	0.31	1.00000	1	26291, 356, 3565, 3596, 959	0
Group2	GO:0032732	positive regulation of interleukin-1 production	59	3	0.36	1.00000	1	3458, 3569, 3605	0
Group2	GO:0002870	T cell anergy	6	1	0.04	1.00000	1	50943	0
Group2	GO:0043297	apical junction assembly	78	1	0.47	1.00000	1	3605	0
Group2	GO:0003230	cardiac atrium development	34	2	0.21	1.00000	1	650, 7042	0
Group2	GO:0036017	response to erythropoietin	8	1	0.05	1.00000	1	2056	0
Group2	GO:0001662	behavioral fear response	33	1	0.2	1.00000	1	1392	0
Group2	GO:0002820	negative regulation of adaptive immune response	52	4	0.31	1.00000	1	3456, 3565, 3718, 50943	0
Group2	GO:0002821	positive regulation of adaptive immune response	99	7	0.6	1.00000	1	10673, 3553, 3565, 3569, 3606, 4049, 50943	0
Group2	GO:0002823	negative regulation of adaptive immune response based on somatic recombination of immune receptors built from immunoglobulin superfamily domains	47	4	0.28	1.00000	1	3456, 3565, 3718, 50943	0
Group2	GO:0002825	regulation of T-helper 1 type immune response	26	3	0.16	1.00000	1	3553, 3606, 3718	0
Group2	GO:0002827	positive regulation of T-helper 1 type immune response	14	2	0.08	1.00000	1	3553, 3606	0
Group2	GO:0002828	regulation of type 2 immune response	30	3	0.18	1.00000	1	3456, 3569, 3606	0
Group2	GO:0001656	metanephros development	82	3	0.5	1.00000	1	3976, 652, 7369	0
Group2	GO:0060993	kidney morphogenesis	87	6	0.53	1.00000	1	183, 2246, 2247, 3976, 650, 652	0
Group2	GO:0001657	ureteric bud development	86	5	0.52	1.00000	1	183, 2246, 2247, 650, 652	0
Group2	GO:1904729	regulation of intestinal lipid absorption	9	1	0.05	1.00000	1	3952	0
Group2	GO:1900076	regulation of cellular response to insulin stimulus	62	4	0.37	1.00000	1	3481, 3553, 3630, 3952	0
Group2	GO:1900077	negative regulation of cellular response to insulin stimulus	36	1	0.22	1.00000	1	3553	0
Group2	GO:1900078	positive regulation of cellular response to insulin stimulus	24	3	0.14	1.00000	1	3481, 3630, 3952	0
Group2	GO:0043266	regulation of potassium ion transport	90	3	0.54	1.00000	1	134, 1908, 4878	0
Group2	GO:0046006	regulation of activated T cell proliferation	39	5	0.24	1.00000	1	2056, 3479, 3481, 3606, 50943	0
Group2	GO:1903556	negative regulation of tumor necrosis factor superfamily cytokine production	57	5	0.34	1.00000	1	3479, 3565, 50943, 5443, 945	0
Group2	GO:0003203	endocardial cushion morphogenesis	33	4	0.2	1.00000	1	650, 7042, 7046, 7048	0
Group2	GO:1903557	positive regulation of tumor necrosis factor superfamily cytokine production	84	6	0.51	1.00000	1	3458, 3552, 3569, 3605, 3952, 943	0
Group2	GO:0099622	cardiac muscle cell membrane repolarization	33	1	0.2	1.00000	1	4878	0
Group2	GO:0099623	regulation of cardiac muscle cell membrane repolarization	23	1	0.14	1.00000	1	4878	0
Group2	GO:0099624	atrial cardiac muscle cell membrane repolarization	10	1	0.06	1.00000	1	4878	0
Group2	GO:0003208	cardiac ventricle morphogenesis	68	3	0.41	1.00000	1	7042, 7046, 7048	0
Group2	GO:0072538	T-helper 17 type immune response	32	3	0.19	1.00000	1	3565, 3569, 50943	0
Group2	GO:0021510	spinal cord development	94	1	0.57	1.00000	1	89780	0
Group2	GO:0072539	T-helper 17 cell differentiation	28	3	0.17	1.00000	1	3565, 3569, 50943	0
Group2	GO:0002830	positive regulation of type 2 immune response	16	2	0.1	1.00000	1	3569, 3606	0
Group2	GO:1903580	positive regulation of ATP metabolic process	39	5	0.24	1.00000	1	3458, 3479, 3565, 3630, 3643	0
Group2	GO:0002832	negative regulation of response to biotic stimulus	93	1	0.56	1.00000	1	3630	0
Group2	GO:0043255	regulation of carbohydrate biosynthetic process	92	7	0.56	1.00000	1	3269, 3479, 3481, 3630, 3643, 3952, 3953	0
Group2	GO:0021515	cell differentiation in spinal cord	47	1	0.28	1.00000	1	89780	0
Group2	GO:0021516	dorsal spinal cord development	17	1	0.1	1.00000	1	89780	0
Group2	GO:0050994	regulation of lipid catabolic process	59	4	0.36	1.00000	1	134, 26291, 3553, 3630	0
Group2	GO:1904748	regulation of apoptotic process involved in development	10	1	0.06	1.00000	1	7042	0
Group2	GO:0060965	negative regulation of gene silencing by miRNA	19	1	0.11	1.00000	1	3569	0
Group2	GO:0060967	negative regulation of gene silencing by RNA	20	1	0.12	1.00000	1	3569	0
Group2	GO:0060969	negative regulation of gene silencing	33	1	0.2	1.00000	1	3569	0
Group2	GO:1904738	vascular associated smooth muscle cell migration	20	2	0.12	1.00000	1	2254, 9510	0
Group2	GO:0032890	regulation of organic acid transport	60	5	0.36	1.00000	1	134, 135, 1906, 3553, 3952	0
Group2	GO:0009620	response to fungus	48	1	0.29	1.00000	1	3605	0
Group2	GO:0032891	negative regulation of organic acid transport	20	2	0.12	1.00000	1	134, 3952	0
Group2	GO:0032892	positive regulation of organic acid transport	36	3	0.22	1.00000	1	135, 1906, 3553	0
Group2	GO:1900046	regulation of hemostasis	67	1	0.4	1.00000	1	1906	0
Group2	GO:0070977	bone maturation	23	3	0.14	1.00000	1	3479, 3952, 650	0
Group2	GO:0021532	neural tube patterning	33	2	0.2	1.00000	1	652, 89780	0
Group2	GO:1900047	negative regulation of hemostasis	49	1	0.3	1.00000	1	1906	0
Group2	GO:0021534	cell proliferation in hindbrain	16	1	0.1	1.00000	1	8624	0
Group2	GO:1903523	negative regulation of blood circulation	22	1	0.13	1.00000	1	134	0
Group2	GO:0043277	apoptotic cell clearance	50	1	0.3	1.00000	1	2220	0
Group2	GO:0021536	diencephalon development	69	3	0.42	1.00000	1	1392, 650, 652	0
Group2	GO:1903524	positive regulation of blood circulation	38	6	0.23	1.00000	1	1490, 1906, 1907, 1908, 4878, 7042	0
Group2	GO:0043279	response to alkaloid	98	2	0.59	1.00000	1	135, 1392	0
Group2	GO:0072502	cellular trivalent inorganic anion homeostasis	9	1	0.05	1.00000	1	7369	0
Group2	GO:0016048	detection of temperature stimulus	20	2	0.12	1.00000	1	134, 796	0
Group2	GO:0070920	regulation of production of small RNA involved in gene silencing by RNA	25	2	0.15	1.00000	1	3569, 652	0
Group2	GO:1901992	positive regulation of mitotic cell cycle phase transition	79	1	0.48	1.00000	1	9510	0
Group2	GO:0097094	craniofacial suture morphogenesis	17	2	0.1	1.00000	1	652, 7043	0
Group2	GO:0072506	trivalent inorganic anion homeostasis	13	1	0.08	1.00000	1	7369	0
Group2	GO:1990000	amyloid fibril formation	24	1	0.14	1.00000	1	3375	0
Group2	GO:0060986	endocrine hormone secretion	44	7	0.27	1.00000	1	1392, 183, 3553, 3952, 5443, 5972, 654	0
Group2	GO:0050961	detection of temperature stimulus involved in sensory perception	17	2	0.1	1.00000	1	134, 796	0
Group2	GO:0070918	production of small RNA involved in gene silencing by RNA	54	2	0.33	1.00000	1	3569, 652	0
Group2	GO:0060973	cell migration involved in heart development	17	1	0.1	1.00000	1	652	0
Group2	GO:1903541	regulation of exosomal secretion	16	1	0.1	1.00000	1	3458	0
Group2	GO:0050951	sensory perception of temperature stimulus	23	2	0.14	1.00000	1	134, 796	0
Group2	GO:0033273	response to vitamin	87	2	0.53	1.00000	1	2056, 3952	0
Group2	GO:0060977	coronary vasculature morphogenesis	15	1	0.09	1.00000	1	7046	0
Group2	GO:0034433	steroid esterification	16	1	0.1	1.00000	1	183	0
Group2	GO:1904705	regulation of vascular associated smooth muscle cell proliferation	49	6	0.3	1.00000	1	1906, 2247, 2254, 3479, 7043, 9510	0
Group2	GO:0034434	sterol esterification	16	1	0.1	1.00000	1	183	0
Group2	GO:0034435	cholesterol esterification	16	1	0.1	1.00000	1	183	0
Group2	GO:0097061	dendritic spine organization	80	2	0.48	1.00000	1	3630, 3643	0
Group2	GO:0099601	regulation of neurotransmitter receptor activity	77	2	0.46	1.00000	1	1392, 3458	0
Group2	GO:0060911	cardiac cell fate commitment	12	1	0.07	1.00000	1	89780	0
Group2	GO:0060914	heart formation	28	3	0.17	1.00000	1	650, 652, 89780	0
Group2	GO:0033212	iron import into cell	10	1	0.06	1.00000	1	3458	0
Group2	GO:0097050	type B pancreatic cell apoptotic process	10	1	0.06	1.00000	1	3569	0
Group2	GO:2000351	regulation of endothelial cell apoptotic process	46	5	0.28	1.00000	1	26291, 356, 3565, 3596, 959	0
Group2	GO:0032881	regulation of polysaccharide metabolic process	45	5	0.27	1.00000	1	3479, 3481, 3630, 3643, 5443	0
Group2	GO:0032885	regulation of polysaccharide biosynthetic process	38	4	0.23	1.00000	1	3479, 3481, 3630, 3643	0
Group2	GO:0050922	negative regulation of chemotaxis	57	2	0.34	1.00000	1	7473, 89780	0
Group2	GO:1904892	regulation of receptor signaling pathway via STAT	99	10	0.6	1.00000	1	183, 3456, 3458, 3565, 3569, 3587, 3718, 3952, 3976, 5617	0
Group2	GO:1904894	positive regulation of receptor signaling pathway via STAT	47	6	0.28	1.00000	1	183, 3565, 3569, 3587, 3952, 5617	0
Group2	GO:1901983	regulation of protein acetylation	74	4	0.45	1.00000	1	10411, 3553, 3976, 50943	0
Group2	GO:1901984	negative regulation of protein acetylation	23	1	0.14	1.00000	1	50943	0
Group2	GO:1901989	positive regulation of cell cycle phase transition	94	1	0.57	1.00000	1	9510	0
Group2	GO:0032873	negative regulation of stress-activated MAPK cascade	45	1	0.27	1.00000	1	4878	0
Group2	GO:1905268	negative regulation of chromatin organization	62	1	0.37	1.00000	1	50943	0
Group2	GO:1905269	positive regulation of chromatin organization	100	3	0.6	1.00000	1	3553, 3976, 50943	0
Group2	GO:0072662	protein localization to peroxisome	68	1	0.41	1.00000	1	3416	0
Group2	GO:0072663	establishment of protein localization to peroxisome	68	1	0.41	1.00000	1	3416	0
Group2	GO:0033238	regulation of cellular amine metabolic process	76	1	0.46	1.00000	1	3630	0
Group2	GO:0031664	regulation of lipopolysaccharide-mediated signaling pathway	22	1	0.13	1.00000	1	654	0
Group2	GO:2000378	negative regulation of reactive oxygen species metabolic process	53	1	0.32	1.00000	1	3630	0
Group2	GO:0002562	somatic diversification of immune receptors via germline recombination within a single locus	63	3	0.38	1.00000	1	3565, 50943, 959	0
Group2	GO:0032829	regulation of CD4-positive, CD25-positive, alpha-beta regulatory T cell differentiation	5	2	0.03	1.00000	1	3458, 50943	0
Group2	GO:0031650	regulation of heat generation	13	1	0.08	1.00000	1	3553	0
Group2	GO:0031652	positive regulation of heat generation	10	1	0.06	1.00000	1	3553	0
Group2	GO:0097028	dendritic cell differentiation	46	3	0.28	1.00000	1	1437, 3565, 7048	0
Group2	GO:0032814	regulation of natural killer cell activation	33	2	0.2	1.00000	1	3606, 3952	0
Group2	GO:0032816	positive regulation of natural killer cell activation	20	1	0.12	1.00000	1	3606	0
Group2	GO:0050931	pigment cell differentiation	34	2	0.21	1.00000	1	1908, 4254	0
Group2	GO:1905288	vascular associated smooth muscle cell apoptotic process	9	1	0.05	1.00000	1	3479	0
Group2	GO:0050932	regulation of pigment cell differentiation	7	1	0.04	1.00000	1	4254	0
Group2	GO:0097012	response to granulocyte macrophage colony-stimulating factor	9	1	0.05	1.00000	1	1437	0
Group2	GO:2000316	regulation of T-helper 17 type immune response	21	2	0.13	1.00000	1	3565, 50943	0
Group2	GO:2000317	negative regulation of T-helper 17 type immune response	12	2	0.07	1.00000	1	3565, 50943	0
Group2	GO:2000319	regulation of T-helper 17 cell differentiation	18	2	0.11	1.00000	1	3565, 50943	0
Group2	GO:1905276	regulation of epithelial tube formation	7	2	0.04	1.00000	1	2247, 5293	0
Group2	GO:0072673	lamellipodium morphogenesis	16	1	0.1	1.00000	1	10630	0
Group2	GO:0031670	cellular response to nutrient	40	1	0.24	1.00000	1	3952	0
Group2	GO:2000345	regulation of hepatocyte proliferation	15	2	0.09	1.00000	1	2246, 89780	0
Group2	GO:0072677	eosinophil migration	23	2	0.14	1.00000	1	3269, 3565	0
Group2	GO:0072678	T cell migration	64	1	0.39	1.00000	1	5293	0
Group2	GO:0032835	glomerulus development	60	1	0.36	1.00000	1	652	0
Group2	GO:0035357	peroxisome proliferator activated receptor signaling pathway	20	1	0.12	1.00000	1	3952	0
Group2	GO:0035358	regulation of peroxisome proliferator activated receptor signaling pathway	13	1	0.08	1.00000	1	3952	0
Group2	GO:0031620	regulation of fever generation	9	1	0.05	1.00000	1	3553	0
Group2	GO:0097035	regulation of membrane lipid distribution	52	1	0.31	1.00000	1	356	0
Group2	GO:0050905	neuromuscular process	86	1	0.52	1.00000	1	135	0
Group2	GO:0052652	cyclic purine nucleotide metabolic process	22	1	0.13	1.00000	1	4878	0
Group2	GO:0002517	T cell tolerance induction	13	2	0.08	1.00000	1	50943, 7048	0
Group2	GO:0031640	killing of cells of other organism	65	1	0.39	1.00000	1	3458	0
Group2	GO:0045341	MHC class I biosynthetic process	8	1	0.05	1.00000	1	3456	0
Group2	GO:0045342	MHC class II biosynthetic process	16	2	0.1	1.00000	1	3458, 3565	0
Group2	GO:0007031	peroxisome organization	83	1	0.5	1.00000	1	3416	0
Group2	GO:0045346	regulation of MHC class II biosynthetic process	16	2	0.1	1.00000	1	3458, 3565	0
Group2	GO:0031649	heat generation	16	2	0.1	1.00000	1	3552, 3553	0
Group2	GO:0002544	chronic inflammatory response	18	3	0.11	1.00000	1	3565, 4049, 50943	0
Group2	GO:0070091	glucagon secretion	9	3	0.05	1.00000	1	1392, 3569, 3952	0
Group2	GO:0097006	regulation of plasma lipoprotein particle levels	86	2	0.52	1.00000	1	183, 26291	0
Group2	GO:0045332	phospholipid translocation	43	1	0.26	1.00000	1	356	0
Group2	GO:0042596	fear response	37	1	0.22	1.00000	1	1392	0
Group2	GO:0002532	production of molecular mediator involved in inflammatory response	66	5	0.4	1.00000	1	3569, 3605, 3630, 3952, 7850	0
Group2	GO:0002534	cytokine production involved in inflammatory response	47	4	0.28	1.00000	1	3569, 3605, 3952, 7850	0
Group2	GO:0002536	respiratory burst involved in inflammatory response	7	1	0.04	1.00000	1	3630	0
Group2	GO:1904847	regulation of cell chemotaxis to fibroblast growth factor	7	3	0.04	1.00000	1	2246, 2247, 8817	0
Group2	GO:1903670	regulation of sprouting angiogenesis	37	2	0.22	1.00000	1	2246, 2247	0
Group2	GO:0033762	response to glucagon	37	1	0.22	1.00000	1	26291	0
Group2	GO:0110020	regulation of actomyosin structure organization	92	5	0.56	1.00000	1	10411, 1490, 1906, 7043, 7046	0
Group2	GO:1903624	regulation of DNA catabolic process	10	1	0.06	1.00000	1	3569	0
Group2	GO:1905207	regulation of cardiocyte differentiation	26	5	0.16	1.00000	1	650, 652, 7042, 8324, 89780	0
Group2	GO:0098926	postsynaptic signal transduction	35	1	0.21	1.00000	1	89780	0
Group2	GO:1905209	positive regulation of cardiocyte differentiation	15	3	0.09	1.00000	1	652, 7042, 89780	0
Group2	GO:0034110	regulation of homotypic cell-cell adhesion	26	1	0.16	1.00000	1	10630	0
Group2	GO:0034113	heterotypic cell-cell adhesion	59	1	0.36	1.00000	1	3553	0
Group2	GO:0034114	regulation of heterotypic cell-cell adhesion	25	1	0.15	1.00000	1	3553	0
Group2	GO:0002507	tolerance induction	26	2	0.16	1.00000	1	50943, 7048	0
Group2	GO:0035306	positive regulation of dephosphorylation	57	4	0.34	1.00000	1	134, 3458, 650, 945	0
Group2	GO:2000465	regulation of glycogen (starch) synthase activity	8	1	0.05	1.00000	1	3481	0
Group2	GO:1901099	negative regulation of signal transduction in absence of ligand	32	4	0.19	1.00000	1	1437, 3552, 3553, 3574	0
Group2	GO:1904591	positive regulation of protein import	40	2	0.24	1.00000	1	3458, 3952	0
Group2	GO:0034103	regulation of tissue remodeling	72	8	0.43	1.00000	1	3375, 3569, 3606, 3635, 3952, 3953, 59067, 796	0
Group2	GO:0034104	negative regulation of tissue remodeling	20	4	0.12	1.00000	1	3375, 3569, 3635, 796	0
Group2	GO:0034109	homotypic cell-cell adhesion	82	2	0.5	1.00000	1	10630, 89780	0
Group2	GO:0055117	regulation of cardiac muscle contraction	72	3	0.43	1.00000	1	134, 1490, 4878	0
Group2	GO:0002664	regulation of T cell tolerance induction	11	2	0.07	1.00000	1	50943, 7048	0
Group2	GO:0106120	positive regulation of sterol biosynthetic process	6	1	0.04	1.00000	1	2246	0
Group2	GO:1905770	regulation of mesodermal cell differentiation	6	1	0.04	1.00000	1	89780	0
Group2	GO:0106118	regulation of sterol biosynthetic process	43	1	0.26	1.00000	1	2246	0
Group2	GO:0044264	cellular polysaccharide metabolic process	98	6	0.59	1.00000	1	3479, 3481, 3630, 3643, 3953, 5443	0
Group2	GO:0002673	regulation of acute inflammatory response	45	5	0.27	1.00000	1	134, 3553, 3565, 3569, 3630	0
Group2	GO:0035456	response to interferon-beta	29	1	0.18	1.00000	1	3456	0
Group2	GO:0042501	serine phosphorylation of STAT protein	26	3	0.16	1.00000	1	3456, 3458, 3976	0
Group2	GO:1904589	regulation of protein import	59	3	0.36	1.00000	1	3458, 3952, 652	0
Group2	GO:0042509	regulation of tyrosine phosphorylation of STAT protein	78	12	0.47	1.00000	1	1437, 2056, 3458, 3479, 3562, 3565, 3569, 3596, 3606, 3952, 3976, 59067	0
Group2	GO:0045428	regulation of nitric oxide biosynthetic process	52	4	0.31	1.00000	1	1906, 3458, 3553, 3643	0
Group2	GO:0044275	cellular carbohydrate catabolic process	42	1	0.25	1.00000	1	3630	0
Group2	GO:1901016	regulation of potassium ion transmembrane transporter activity	53	1	0.32	1.00000	1	4878	0
Group2	GO:0101023	vascular endothelial cell proliferation	20	2	0.12	1.00000	1	2247, 3481	0
Group2	GO:1901018	positive regulation of potassium ion transmembrane transporter activity	22	1	0.13	1.00000	1	4878	0
Group2	GO:1901019	regulation of calcium ion transmembrane transporter activity	80	1	0.48	1.00000	1	4878	0
Group2	GO:1902991	regulation of amyloid precursor protein catabolic process	41	2	0.25	1.00000	1	3458, 3479	0
Group2	GO:1902992	negative regulation of amyloid precursor protein catabolic process	21	1	0.13	1.00000	1	3479	0
Group2	GO:1902993	positive regulation of amyloid precursor protein catabolic process	23	1	0.14	1.00000	1	3458	0
Group2	GO:0002643	regulation of tolerance induction	17	2	0.1	1.00000	1	50943, 7048	0
Group2	GO:0002645	positive regulation of tolerance induction	11	2	0.07	1.00000	1	50943, 7048	0
Group2	GO:0042693	muscle cell fate commitment	16	1	0.1	1.00000	1	89780	0
Group2	GO:0010962	regulation of glucan biosynthetic process	30	4	0.18	1.00000	1	3479, 3481, 3630, 3643	0
Group2	GO:0042698	ovulation cycle	62	4	0.37	1.00000	1	3952, 7042, 7043, 9510	0
Group2	GO:0002638	negative regulation of immunoglobulin production	14	1	0.08	1.00000	1	50943	0
Group2	GO:0051963	regulation of synapse assembly	91	2	0.55	1.00000	1	627, 89780	0
Group2	GO:0044241	lipid digestion	20	1	0.12	1.00000	1	3952	0
Group2	GO:0051966	regulation of synaptic transmission, glutamatergic	66	2	0.4	1.00000	1	134, 135	0
Group2	GO:0030947	regulation of vascular endothelial growth factor receptor signaling pathway	27	2	0.16	1.00000	1	3553, 8817	0
Group2	GO:0044247	cellular polysaccharide catabolic process	24	1	0.14	1.00000	1	3630	0
Group2	GO:0051952	regulation of amine transport	86	5	0.52	1.00000	1	134, 135, 1392, 26281, 3952	0
Group2	GO:0051953	negative regulation of amine transport	26	3	0.16	1.00000	1	134, 1392, 3952	0
Group2	GO:0010984	regulation of lipoprotein particle clearance	18	1	0.11	1.00000	1	26291	0
Group2	GO:0051954	positive regulation of amine transport	33	1	0.2	1.00000	1	135	0
Group2	GO:0051955	regulation of amino acid transport	31	3	0.19	1.00000	1	134, 135, 3952	0
Group2	GO:0051957	positive regulation of amino acid transport	16	1	0.1	1.00000	1	135	0
Group2	GO:2000191	regulation of fatty acid transport	48	4	0.29	1.00000	1	134, 135, 1906, 3553	0
Group2	GO:2000192	negative regulation of fatty acid transport	14	1	0.08	1.00000	1	134	0
Group2	GO:2000193	positive regulation of fatty acid transport	31	3	0.19	1.00000	1	135, 1906, 3553	0
Group2	GO:0090075	relaxation of muscle	31	1	0.19	1.00000	1	134	0
Group2	GO:0090077	foam cell differentiation	37	3	0.22	1.00000	1	1437, 183, 3606	0
Group2	GO:0010927	cellular component assembly involved in morphogenesis	95	1	0.57	1.00000	1	1906	0
Group2	GO:0090022	regulation of neutrophil chemotaxis	31	1	0.19	1.00000	1	1906	0
Group2	GO:0032660	regulation of interleukin-17 production	31	5	0.19	1.00000	1	3458, 3569, 3606, 50943, 59067	0
Group2	GO:0032663	regulation of interleukin-2 production	58	3	0.35	1.00000	1	3552, 3553, 50943	0
Group2	GO:0030901	midbrain development	85	3	0.51	1.00000	1	2254, 7473, 89780	0
Group2	GO:0046364	monosaccharide biosynthetic process	92	3	0.56	1.00000	1	3630, 3952, 3953	0
Group2	GO:0032667	regulation of interleukin-23 production	7	3	0.04	1.00000	1	1437, 3458, 3605	0
Group2	GO:0010919	regulation of inositol phosphate biosynthetic process	14	1	0.08	1.00000	1	3269	0
Group2	GO:0006303	double-strand break repair via nonhomologous end joining	97	1	0.59	1.00000	1	79000	0
Group2	GO:0045191	regulation of isotype switching	34	2	0.21	1.00000	1	3565, 50943	0
Group2	GO:0032651	regulation of interleukin-1 beta production	84	5	0.51	1.00000	1	3458, 3479, 3569, 3605, 945	0
Group2	GO:0006308	DNA catabolic process	38	1	0.23	1.00000	1	3569	0
Group2	GO:0032652	regulation of interleukin-1 production	97	6	0.59	1.00000	1	3458, 3479, 3569, 3605, 7850, 945	0
Group2	GO:0006309	apoptotic DNA fragmentation	22	1	0.13	1.00000	1	3569	0
Group2	GO:0032653	regulation of interleukin-10 production	54	6	0.33	1.00000	1	3565, 3569, 3596, 3718, 50943, 959	0
Group2	GO:0032655	regulation of interleukin-12 production	58	4	0.35	1.00000	1	3458, 3605, 3718, 959	0
Group2	GO:0032656	regulation of interleukin-13 production	17	1	0.1	1.00000	1	3565	0
Group2	GO:0010934	macrophage cytokine production	15	2	0.09	1.00000	1	7042, 7043	0
Group2	GO:0090049	regulation of cell migration involved in sprouting angiogenesis	37	2	0.22	1.00000	1	2247, 4223	0
Group2	GO:0010935	regulation of macrophage cytokine production	14	2	0.08	1.00000	1	7042, 7043	0
Group2	GO:2000181	negative regulation of blood vessel morphogenesis	96	4	0.58	1.00000	1	356, 5617, 7042, 9510	0
Group2	GO:0090030	regulation of steroid hormone biosynthetic process	10	2	0.06	1.00000	1	650, 654	0
Group2	GO:0090032	negative regulation of steroid hormone biosynthetic process	5	1	0.03	1.00000	1	650	0
Group2	GO:0034204	lipid translocation	46	1	0.28	1.00000	1	356	0
Group2	GO:0034205	amyloid-beta formation	44	2	0.27	1.00000	1	3458, 3479	0
Group2	GO:0051931	regulation of sensory perception	37	2	0.22	1.00000	1	134, 1906	0
Group2	GO:0051932	synaptic transmission, GABAergic	45	1	0.27	1.00000	1	134	0
Group2	GO:0032673	regulation of interleukin-4 production	31	2	0.19	1.00000	1	50943, 959	0
Group2	GO:0032674	regulation of interleukin-5 production	19	1	0.11	1.00000	1	50943	0
Group2	GO:0051937	catecholamine transport	67	4	0.4	1.00000	1	135, 1392, 26281, 6581	0
Group2	GO:0032677	regulation of interleukin-8 production	76	3	0.46	1.00000	1	3553, 3569, 945	0
Group2	GO:0035196	production of miRNAs involved in gene silencing by miRNA	51	2	0.31	1.00000	1	3569, 652	0
Group2	GO:2000177	regulation of neural precursor cell proliferation	80	1	0.48	1.00000	1	89780	0
Group2	GO:1902930	regulation of alcohol biosynthetic process	68	4	0.41	1.00000	1	2246, 3269, 650, 654	0
Group2	GO:0032620	interleukin-17 production	35	5	0.21	1.00000	1	3458, 3569, 3606, 50943, 59067	0
Group2	GO:0032623	interleukin-2 production	60	3	0.36	1.00000	1	3552, 3553, 50943	0
Group2	GO:0046323	glucose import	68	5	0.41	1.00000	1	26291, 3479, 3630, 3643, 3952	0
Group2	GO:0046324	regulation of glucose import	53	5	0.32	1.00000	1	26291, 3479, 3630, 3643, 3952	0
Group2	GO:0032627	interleukin-23 production	7	3	0.04	1.00000	1	1437, 3458, 3605	0
Group2	GO:0046329	negative regulation of JNK cascade	35	1	0.21	1.00000	1	4878	0
Group2	GO:0042633	hair cycle	100	1	0.6	1.00000	1	7042	0
Group2	GO:0001990	regulation of systemic arterial blood pressure by hormone	36	5	0.22	1.00000	1	183, 1906, 1907, 1908, 5972	0
Group2	GO:0001991	regulation of systemic arterial blood pressure by circulatory renin-angiotensin	18	1	0.11	1.00000	1	5972	0
Group2	GO:0042634	regulation of hair cycle	26	1	0.16	1.00000	1	7042	0
Group2	GO:0032610	interleukin-1 alpha production	8	1	0.05	1.00000	1	7850	0
Group2	GO:0032611	interleukin-1 beta production	89	5	0.54	1.00000	1	3458, 3479, 3569, 3605, 945	0
Group2	GO:0032613	interleukin-10 production	56	6	0.34	1.00000	1	3565, 3569, 3596, 3718, 50943, 959	0
Group2	GO:0032615	interleukin-12 production	58	4	0.35	1.00000	1	3458, 3605, 3718, 959	0
Group2	GO:0010907	positive regulation of glucose metabolic process	38	4	0.23	1.00000	1	3479, 3481, 3630, 3643	0
Group2	GO:2000117	negative regulation of cysteine-type endopeptidase activity	78	2	0.47	1.00000	1	135, 4803	0
Group2	GO:0032642	regulation of chemokine production	84	5	0.51	1.00000	1	3458, 3553, 3569, 3574, 3605	0
Group2	GO:0009994	oocyte differentiation	44	1	0.27	1.00000	1	3479	0
Group2	GO:0032645	regulation of granulocyte macrophage colony-stimulating factor production	14	2	0.08	1.00000	1	3553, 3606	0
Group2	GO:1904659	glucose transmembrane transport	99	7	0.6	1.00000	1	1906, 26291, 3479, 3553, 3630, 3643, 3952	0
Group2	GO:0032633	interleukin-4 production	31	2	0.19	1.00000	1	50943, 959	0
Group2	GO:0032634	interleukin-5 production	19	1	0.11	1.00000	1	50943	0
Group2	GO:0036314	response to sterol	30	2	0.18	1.00000	1	7046, 7048	0
Group2	GO:0001960	negative regulation of cytokine-mediated signaling pathway	57	2	0.34	1.00000	1	3569, 7850	0
Group2	GO:2000136	regulation of cell proliferation involved in heart morphogenesis	14	1	0.08	1.00000	1	652	0
Group2	GO:0022617	extracellular matrix disassembly	80	2	0.48	1.00000	1	10630, 3569	0
Group2	GO:0045123	cellular extravasation	68	2	0.41	1.00000	1	3952, 5293	0
Group2	GO:0045124	regulation of bone resorption	43	4	0.26	1.00000	1	3375, 3569, 3635, 796	0
Group2	GO:0001964	startle response	23	1	0.14	1.00000	1	135	0
Group2	GO:0045112	integrin biosynthetic process	6	1	0.04	1.00000	1	7042	0
Group2	GO:0048066	developmental pigmentation	44	2	0.27	1.00000	1	1908, 4254	0
Group2	GO:0006471	protein ADP-ribosylation	34	1	0.21	1.00000	1	3458	0
Group2	GO:0036336	dendritic cell migration	29	2	0.18	1.00000	1	3577, 3579	0
Group2	GO:1900371	regulation of purine nucleotide biosynthetic process	39	1	0.24	1.00000	1	3565	0
Group2	GO:0006476	protein deacetylation	92	2	0.56	1.00000	1	3458, 50943	0
Group2	GO:1900373	positive regulation of purine nucleotide biosynthetic process	21	1	0.13	1.00000	1	3565	0
Group2	GO:0034755	iron ion transmembrane transport	17	1	0.1	1.00000	1	3458	0
Group2	GO:0034756	regulation of iron ion transport	8	1	0.05	1.00000	1	3458	0
Group2	GO:0032604	granulocyte macrophage colony-stimulating factor production	14	2	0.08	1.00000	1	3553, 3606	0
Group2	GO:0061091	regulation of phospholipid translocation	6	1	0.04	1.00000	1	356	0
Group2	GO:0043567	regulation of insulin-like growth factor receptor signaling pathway	22	2	0.13	1.00000	1	3479, 650	0
Group2	GO:0061097	regulation of protein tyrosine kinase activity	93	7	0.56	1.00000	1	134, 183, 1839, 374, 627, 7039, 89780	0
Group2	GO:2000106	regulation of leukocyte apoptotic process	76	4	0.46	1.00000	1	3718, 4254, 5293, 652	0
Group2	GO:0043550	regulation of lipid kinase activity	67	1	0.4	1.00000	1	2247	0
Group2	GO:0043551	regulation of phosphatidylinositol 3-kinase activity	55	1	0.33	1.00000	1	2247	0
Group2	GO:0048087	positive regulation of developmental pigmentation	8	1	0.05	1.00000	1	4254	0
Group2	GO:0001977	renal system process involved in regulation of blood volume	15	1	0.09	1.00000	1	134	0
Group2	GO:0038066	p38MAPK cascade	44	3	0.27	1.00000	1	3553, 3952, 650	0
Group2	GO:0040020	regulation of meiotic nuclear division	29	1	0.18	1.00000	1	3976	0
Group2	GO:0010092	specification of animal organ identity	34	4	0.21	1.00000	1	2246, 650, 652, 89780	0
Group2	GO:1904645	response to amyloid-beta	44	1	0.27	1.00000	1	3479	0
Group2	GO:0034776	response to histamine	10	1	0.06	1.00000	1	3269	0
Group2	GO:0022600	digestive system process	97	3	0.59	1.00000	1	1392, 3605, 3952	0
Group2	GO:0036303	lymph vessel morphogenesis	21	1	0.13	1.00000	1	10630	0
Group2	GO:0001910	regulation of leukocyte mediated cytotoxicity	78	2	0.47	1.00000	1	3952, 59067	0
Group2	GO:0001912	positive regulation of leukocyte mediated cytotoxicity	54	1	0.33	1.00000	1	59067	0
Group2	GO:0043574	peroxisomal transport	72	1	0.43	1.00000	1	3416	0
Group2	GO:0043576	regulation of respiratory gaseous exchange	19	1	0.11	1.00000	1	134	0
Group2	GO:0038084	vascular endothelial growth factor signaling pathway	41	1	0.25	1.00000	1	5293	0
Group2	GO:0033555	multicellular organismal response to stress	66	2	0.4	1.00000	1	1392, 796	0
Group2	GO:0048010	vascular endothelial growth factor receptor signaling pathway	90	2	0.54	1.00000	1	3553, 8817	0
Group2	GO:0097396	response to interleukin-17	10	1	0.06	1.00000	1	3605	0
Group2	GO:0001942	hair follicle development	79	1	0.48	1.00000	1	7042	0
Group2	GO:0097398	cellular response to interleukin-17	10	1	0.06	1.00000	1	3605	0
Group2	GO:0001945	lymph vessel development	25	1	0.15	1.00000	1	10630	0
Group2	GO:0061050	regulation of cell growth involved in cardiac muscle cell development	18	2	0.11	1.00000	1	1906, 3479	0
Group2	GO:0061053	somite development	84	2	0.51	1.00000	1	4223, 89780	0
Group2	GO:0040036	regulation of fibroblast growth factor receptor signaling pathway	26	1	0.16	1.00000	1	2247	0
Group2	GO:0061082	myeloid leukocyte cytokine production	26	2	0.16	1.00000	1	7042, 7043	0
Group2	GO:0046461	neutral lipid catabolic process	45	1	0.27	1.00000	1	26291	0
Group2	GO:0046464	acylglycerol catabolic process	45	1	0.27	1.00000	1	26291	0
Group2	GO:0007398	ectoderm development	18	1	0.11	1.00000	1	8324	0
Group2	GO:0020027	hemoglobin metabolic process	16	1	0.1	1.00000	1	2056	0
Group2	GO:0051055	negative regulation of lipid biosynthetic process	46	1	0.28	1.00000	1	650	0
Group2	GO:0051057	positive regulation of small GTPase mediated signal transduction	72	4	0.43	1.00000	1	2056, 3479, 4254, 4803	0
Group2	GO:0051058	negative regulation of small GTPase mediated signal transduction	56	1	0.34	1.00000	1	7042	0
Group2	GO:0043535	regulation of blood vessel endothelial cell migration	89	3	0.54	1.00000	1	2247, 4223, 8817	0
Group2	GO:0030038	contractile actin filament bundle assembly	99	4	0.6	1.00000	1	10411, 1490, 7043, 7046	0
Group2	GO:0046456	icosanoid biosynthetic process	49	3	0.3	1.00000	1	1906, 1907, 3553	0
Group2	GO:0046457	prostanoid biosynthetic process	28	3	0.17	1.00000	1	1906, 1907, 3553	0
Group2	GO:0038030	non-canonical Wnt signaling pathway via MAPK cascade	7	1	0.04	1.00000	1	8324	0
Group2	GO:0038034	signal transduction in absence of ligand	66	6	0.4	1.00000	1	1437, 3552, 3553, 3565, 3574, 4254	0
Group2	GO:0140353	lipid export from cell	81	10	0.49	1.00000	1	134, 135, 1392, 183, 1906, 3553, 3952, 5443, 5972, 654	0
Group2	GO:1905562	regulation of vascular endothelial cell proliferation	20	2	0.12	1.00000	1	2247, 3481	0
Group2	GO:0048009	insulin-like growth factor receptor signaling pathway	33	2	0.2	1.00000	1	3479, 650	0
Group2	GO:0014742	positive regulation of muscle hypertrophy	27	3	0.16	1.00000	1	183, 1906, 3479	0
Group2	GO:0014743	regulation of muscle hypertrophy	55	3	0.33	1.00000	1	183, 1906, 3479	0
Group2	GO:0061049	cell growth involved in cardiac muscle cell development	25	2	0.15	1.00000	1	1906, 3479	0
Group2	GO:0030002	cellular anion homeostasis	14	2	0.08	1.00000	1	356, 7369	0
Group2	GO:0043502	regulation of muscle adaptation	77	3	0.46	1.00000	1	183, 1906, 3479	0
Group2	GO:0043506	regulation of JUN kinase activity	82	3	0.5	1.00000	1	1906, 4878, 959	0
Group2	GO:0061035	regulation of cartilage development	64	8	0.39	1.00000	1	1490, 3952, 650, 652, 654, 7046, 8200, 8817	0
Group2	GO:0031952	regulation of protein autophosphorylation	47	1	0.28	1.00000	1	3630	0
Group2	GO:0036473	cell death in response to oxidative stress	78	1	0.47	1.00000	1	3630	0
Group2	GO:0051043	regulation of membrane protein ectodomain proteolysis	23	2	0.14	1.00000	1	3458, 3553	0
Group2	GO:0010039	response to iron ion	28	1	0.17	1.00000	1	654	0
Group2	GO:0007379	segment specification	17	1	0.1	1.00000	1	4223	0
Group2	GO:1903995	regulation of non-membrane spanning protein tyrosine kinase activity	8	1	0.05	1.00000	1	627	0
Group2	GO:1902041	regulation of extrinsic apoptotic signaling pathway via death domain receptors	56	1	0.34	1.00000	1	356	0
Group2	GO:0061005	cell differentiation involved in kidney development	57	2	0.34	1.00000	1	3976, 652	0
Group2	GO:1902033	regulation of hematopoietic stem cell proliferation	9	1	0.05	1.00000	1	4254	0
Group2	GO:1905517	macrophage migration	52	1	0.31	1.00000	1	1907	0
Group2	GO:0010002	cardioblast differentiation	19	2	0.11	1.00000	1	7042, 89780	0
Group2	GO:0045214	sarcomere organization	37	1	0.22	1.00000	1	1906	0
Group2	GO:1903960	negative regulation of anion transmembrane transport	31	2	0.19	1.00000	1	3553, 3952	0
Group2	GO:1903961	positive regulation of anion transmembrane transport	59	4	0.36	1.00000	1	26291, 3479, 3630, 3643	0
Group2	GO:0035272	exocrine system development	41	3	0.25	1.00000	1	3481, 7042, 7043	0
Group2	GO:0033692	cellular polysaccharide biosynthetic process	70	4	0.42	1.00000	1	3479, 3481, 3630, 3643	0
Group2	GO:0031943	regulation of glucocorticoid metabolic process	10	1	0.06	1.00000	1	650	0
Group2	GO:0031944	negative regulation of glucocorticoid metabolic process	5	1	0.03	1.00000	1	650	0
Group2	GO:0031946	regulation of glucocorticoid biosynthetic process	8	1	0.05	1.00000	1	650	0
Group2	GO:0021924	cell proliferation in external granule layer	15	1	0.09	1.00000	1	8624	0
Group2	GO:0097300	programmed necrotic cell death	44	1	0.27	1.00000	1	356	0
Group2	GO:1902003	regulation of amyloid-beta formation	35	2	0.21	1.00000	1	3458, 3479	0
Group2	GO:0014896	muscle hypertrophy	81	4	0.49	1.00000	1	183, 1906, 3479, 3952	0
Group2	GO:0014897	striated muscle hypertrophy	79	4	0.48	1.00000	1	183, 1906, 3479, 3952	0
Group2	GO:0006110	regulation of glycolytic process	79	4	0.48	1.00000	1	3458, 3479, 3630, 3643	0
Group2	GO:0099054	presynapse assembly	45	1	0.27	1.00000	1	89780	0
Group2	GO:0035249	synaptic transmission, glutamatergic	87	2	0.53	1.00000	1	134, 135	0
Group2	GO:0009060	aerobic respiration	84	1	0.51	1.00000	1	3416	0
Group2	GO:0044848	biological phase	9	1	0.05	1.00000	1	7042	0
Group2	GO:0060393	regulation of pathway-restricted SMAD protein phosphorylation	60	7	0.36	1.00000	1	650, 652, 654, 7042, 7043, 7046, 8200	0
Group2	GO:0060396	growth hormone receptor signaling pathway	24	2	0.14	1.00000	1	3718, 5617	0
Group2	GO:0016444	somatic cell DNA recombination	63	3	0.38	1.00000	1	3565, 50943, 959	0
Group2	GO:0016445	somatic diversification of immunoglobulins	60	3	0.36	1.00000	1	3565, 50943, 959	0
Group2	GO:0016447	somatic recombination of immunoglobulin gene segments	53	3	0.32	1.00000	1	3565, 50943, 959	0
Group2	GO:2001169	regulation of ATP biosynthetic process	18	1	0.11	1.00000	1	3565	0
Group2	GO:0014855	striated muscle cell proliferation	59	5	0.36	1.00000	1	2247, 26281, 7042, 7046, 7048	0
Group2	GO:0033687	osteoblast proliferation	29	1	0.18	1.00000	1	650	0
Group2	GO:0014856	skeletal muscle cell proliferation	15	1	0.09	1.00000	1	2247	0
Group2	GO:0014857	regulation of skeletal muscle cell proliferation	13	1	0.08	1.00000	1	2247	0
Group2	GO:0033688	regulation of osteoblast proliferation	24	1	0.14	1.00000	1	650	0
Group2	GO:0019915	lipid storage	80	3	0.48	1.00000	1	3553, 3569, 3952	0
Group2	GO:0043616	keratinocyte proliferation	44	1	0.27	1.00000	1	374	0
Group2	GO:0033627	cell adhesion mediated by integrin	71	2	0.43	1.00000	1	3976, 7042	0
Group2	GO:0060350	endochondral bone morphogenesis	52	4	0.31	1.00000	1	652, 654, 7048, 8817	0
Group2	GO:0060351	cartilage development involved in endochondral bone morphogenesis	26	1	0.16	1.00000	1	7048	0
Group2	GO:0033628	regulation of cell adhesion mediated by integrin	48	2	0.29	1.00000	1	3976, 7042	0
Group2	GO:0060352	cell adhesion molecule production	13	1	0.08	1.00000	1	3553	0
Group2	GO:0019935	cyclic-nucleotide-mediated signaling	86	3	0.52	1.00000	1	10411, 1392, 4878	0
Group2	GO:1900407	regulation of cellular response to oxidative stress	69	1	0.42	1.00000	1	3630	0
Group2	GO:0014820	tonic smooth muscle contraction	10	2	0.06	1.00000	1	1906, 1907	0
Group2	GO:2000756	regulation of peptidyl-lysine acetylation	62	3	0.37	1.00000	1	3553, 3976, 50943	0
Group2	GO:2000757	negative regulation of peptidyl-lysine acetylation	19	1	0.11	1.00000	1	50943	0
Group2	GO:0033619	membrane protein proteolysis	61	2	0.37	1.00000	1	3458, 3553	0
Group2	GO:2000758	positive regulation of peptidyl-lysine acetylation	34	3	0.21	1.00000	1	3553, 3976, 50943	0
Group2	GO:0046184	aldehyde biosynthetic process	15	2	0.09	1.00000	1	650, 654	0
Group2	GO:2000780	negative regulation of double-strand break repair	32	1	0.19	1.00000	1	79000	0
Group2	GO:0014812	muscle cell migration	78	3	0.47	1.00000	1	2254, 3479, 9510	0
Group2	GO:0046189	phenol-containing compound biosynthetic process	42	1	0.25	1.00000	1	7042	0
Group2	GO:0036166	phenotypic switching	6	1	0.04	1.00000	1	2254	0
Group2	GO:0046173	polyol biosynthetic process	58	3	0.35	1.00000	1	2247, 3269, 3952	0
Group2	GO:0014841	skeletal muscle satellite cell proliferation	14	1	0.08	1.00000	1	2247	0
Group2	GO:2001140	positive regulation of phospholipid transport	13	1	0.08	1.00000	1	356	0
Group2	GO:2000779	regulation of double-strand break repair	83	1	0.5	1.00000	1	79000	0
Group2	GO:0060324	face development	44	1	0.27	1.00000	1	7043	0
Group2	GO:0072091	regulation of stem cell proliferation	37	1	0.22	1.00000	1	4254	0
Group2	GO:2000725	regulation of cardiac muscle cell differentiation	16	4	0.1	1.00000	1	650, 652, 8324, 89780	0
Group2	GO:2001138	regulation of phospholipid transport	14	1	0.08	1.00000	1	356	0
Group2	GO:0060343	trabecula formation	22	1	0.13	1.00000	1	9510	0
Group2	GO:0060349	bone morphogenesis	90	5	0.54	1.00000	1	652, 654, 7043, 7048, 8817	0
Group2	GO:0035766	cell chemotaxis to fibroblast growth factor	7	3	0.04	1.00000	1	2246, 2247, 8817	0
Group2	GO:1990182	exosomal secretion	19	1	0.11	1.00000	1	3458	0
Group2	GO:0035767	endothelial cell chemotaxis	29	3	0.18	1.00000	1	2246, 2247, 8817	0
Group2	GO:1901385	regulation of voltage-gated calcium channel activity	34	1	0.21	1.00000	1	4878	0
Group2	GO:0033604	negative regulation of catecholamine secretion	13	1	0.08	1.00000	1	1392	0
Group2	GO:0035768	endothelial cell chemotaxis to fibroblast growth factor	7	3	0.04	1.00000	1	2246, 2247, 8817	0
Group2	GO:0060330	regulation of response to interferon-gamma	24	1	0.14	1.00000	1	3458	0
Group2	GO:0045776	negative regulation of blood pressure	38	4	0.23	1.00000	1	134, 1392, 4878, 796	0
Group2	GO:0045777	positive regulation of blood pressure	33	1	0.2	1.00000	1	134	0
Group2	GO:0031063	regulation of histone deacetylation	27	1	0.16	1.00000	1	50943	0
Group2	GO:0070303	negative regulation of stress-activated protein kinase signaling cascade	45	1	0.27	1.00000	1	4878	0
Group2	GO:0044557	relaxation of smooth muscle	8	1	0.05	1.00000	1	134	0
Group2	GO:0070306	lens fiber cell differentiation	30	1	0.18	1.00000	1	2247	0
Group2	GO:1901379	regulation of potassium ion transmembrane transport	76	2	0.46	1.00000	1	1908, 4878	0
Group2	GO:2000738	positive regulation of stem cell differentiation	18	1	0.11	1.00000	1	7042	0
Group2	GO:0045723	positive regulation of fatty acid biosynthetic process	21	1	0.13	1.00000	1	3553	0
Group2	GO:0140448	signaling receptor ligand precursor processing	33	2	0.2	1.00000	1	4803, 5972	0
Group2	GO:0002920	regulation of humoral immune response	74	3	0.45	1.00000	1	3553, 3605, 4049	0
Group2	GO:0072050	S-shaped body morphogenesis	8	1	0.05	1.00000	1	652	0
Group2	GO:0002923	regulation of humoral immune response mediated by circulating immunoglobulin	13	1	0.08	1.00000	1	4049	0
Group2	GO:0031050	dsRNA processing	54	2	0.33	1.00000	1	3569, 652	0
Group2	GO:0031057	negative regulation of histone modification	44	1	0.27	1.00000	1	50943	0
Group2	GO:0031058	positive regulation of histone modification	86	3	0.52	1.00000	1	3553, 3976, 50943	0
Group2	GO:0002911	regulation of lymphocyte anergy	6	1	0.04	1.00000	1	50943	0
Group2	GO:0072080	nephron tubule development	88	7	0.53	1.00000	1	183, 2246, 2247, 3976, 650, 652, 7369	0
Group2	GO:0035773	insulin secretion involved in cellular response to glucose stimulus	62	1	0.37	1.00000	1	1392	0
Group2	GO:0072087	renal vesicle development	19	2	0.11	1.00000	1	3976, 652	0
Group2	GO:0072088	nephron epithelium morphogenesis	69	6	0.42	1.00000	1	183, 2246, 2247, 3976, 650, 652	0
Group2	GO:0007431	salivary gland development	31	2	0.19	1.00000	1	7042, 7043	0
Group2	GO:0060306	regulation of membrane repolarization	30	1	0.18	1.00000	1	4878	0
Group2	GO:0072070	loop of Henle development	11	1	0.07	1.00000	1	7369	0
Group2	GO:0072074	kidney mesenchyme development	19	1	0.11	1.00000	1	652	0
Group2	GO:1901343	negative regulation of vasculature development	97	4	0.59	1.00000	1	356, 5617, 7042, 9510	0
Group2	GO:0072077	renal vesicle morphogenesis	18	2	0.11	1.00000	1	3976, 652	0
Group2	GO:0072078	nephron tubule morphogenesis	67	5	0.4	1.00000	1	183, 2246, 2247, 650, 652	0
Group2	GO:0045730	respiratory burst	31	3	0.19	1.00000	1	3630, 3643, 5293	0
Group2	GO:1900120	regulation of receptor binding	23	1	0.14	1.00000	1	627	0
Group2	GO:0035710	CD4-positive, alpha-beta T cell activation	97	8	0.59	1.00000	1	3458, 3565, 3569, 3606, 3718, 50943, 59067, 7048	0
Group2	GO:0045738	negative regulation of DNA repair	34	1	0.21	1.00000	1	79000	0
Group2	GO:0072025	distal convoluted tubule development	5	1	0.03	1.00000	1	7369	0
Group2	GO:0016126	sterol biosynthetic process	73	1	0.44	1.00000	1	2246	0
Group2	GO:0072028	nephron morphogenesis	71	6	0.43	1.00000	1	183, 2246, 2247, 3976, 650, 652	0
Group2	GO:0072010	glomerular epithelium development	24	1	0.14	1.00000	1	652	0
Group2	GO:0072012	glomerulus vasculature development	23	1	0.14	1.00000	1	652	0
Group2	GO:0035743	CD4-positive, alpha-beta T cell cytokine production	18	5	0.11	1.00000	1	3456, 3553, 3565, 3569, 3606	0
Group2	GO:0035744	T-helper 1 cell cytokine production	5	2	0.03	1.00000	1	3553, 3606	0
Group2	GO:0072017	distal tubule development	12	1	0.07	1.00000	1	7369	0
Group2	GO:0031016	pancreas development	71	4	0.43	1.00000	1	3481, 3569, 652, 654	0
Group2	GO:0007405	neuroblast proliferation	53	1	0.32	1.00000	1	89780	0
Group2	GO:0072048	renal system pattern specification	9	1	0.05	1.00000	1	652	0
Group2	GO:0035739	CD4-positive, alpha-beta T cell proliferation	12	1	0.07	1.00000	1	7048	0
Group2	GO:0090381	regulation of heart induction	5	1	0.03	1.00000	1	89780	0
Group2	GO:0097194	execution phase of apoptosis	78	2	0.47	1.00000	1	356, 3569	0
Group2	GO:1903053	regulation of extracellular matrix organization	44	4	0.27	1.00000	1	10630, 183, 3569, 650	0
Group2	GO:0047484	regulation of response to osmotic stress	12	1	0.07	1.00000	1	2056	0
Group2	GO:0062014	negative regulation of small molecule metabolic process	88	3	0.53	1.00000	1	3630, 3953, 650	0
Group2	GO:2001259	positive regulation of cation channel activity	66	2	0.4	1.00000	1	3458, 4878	0
Group2	GO:0062042	regulation of cardiac epithelial to mesenchymal transition	9	3	0.05	1.00000	1	7042, 7046, 7048	0
Group2	GO:0042982	amyloid precursor protein metabolic process	70	2	0.42	1.00000	1	3458, 3479	0
Group2	GO:0062043	positive regulation of cardiac epithelial to mesenchymal transition	8	3	0.05	1.00000	1	7042, 7046, 7048	0
Group2	GO:0070486	leukocyte aggregation	13	1	0.08	1.00000	1	3553	0
Group2	GO:0036296	response to increased oxygen levels	29	2	0.18	1.00000	1	10630, 2056	0
Group2	GO:0060462	lung lobe development	7	2	0.04	1.00000	1	3976, 7048	0
Group2	GO:2001280	positive regulation of unsaturated fatty acid biosynthetic process	9	1	0.05	1.00000	1	3553	0
Group2	GO:0042987	amyloid precursor protein catabolic process	53	2	0.32	1.00000	1	3458, 3479	0
Group2	GO:0032964	collagen biosynthetic process	45	4	0.27	1.00000	1	1490, 3569, 652, 7043	0
Group2	GO:0032965	regulation of collagen biosynthetic process	36	4	0.22	1.00000	1	1490, 3569, 652, 7043	0
Group2	GO:0090311	regulation of protein deacetylation	42	2	0.25	1.00000	1	3458, 50943	0
Group2	GO:0097164	ammonium ion metabolic process	24	1	0.14	1.00000	1	6581	0
Group2	GO:1903020	positive regulation of glycoprotein metabolic process	25	1	0.15	1.00000	1	3479	0
Group2	GO:0032957	inositol trisphosphate metabolic process	10	1	0.06	1.00000	1	3269	0
Group2	GO:2001279	regulation of unsaturated fatty acid biosynthetic process	12	1	0.07	1.00000	1	3553	0
Group2	GO:0032959	inositol trisphosphate biosynthetic process	7	1	0.04	1.00000	1	3269	0
Group2	GO:0097152	mesenchymal cell apoptotic process	12	1	0.07	1.00000	1	8200	0
Group2	GO:2000855	regulation of mineralocorticoid secretion	6	3	0.04	1.00000	1	183, 5972, 654	0
Group2	GO:0015732	prostaglandin transport	17	3	0.1	1.00000	1	1906, 3553, 3952	0
Group2	GO:0060487	lung epithelial cell differentiation	21	1	0.13	1.00000	1	3596	0
Group2	GO:1903018	regulation of glycoprotein metabolic process	47	3	0.28	1.00000	1	1839, 3479, 3718	0
Group2	GO:1903019	negative regulation of glycoprotein metabolic process	16	2	0.1	1.00000	1	1839, 3718	0
Group2	GO:1904994	regulation of leukocyte adhesion to vascular endothelial cell	27	1	0.16	1.00000	1	3569	0
Group2	GO:0060479	lung cell differentiation	21	1	0.13	1.00000	1	3596	0
Group2	GO:0120192	tight junction assembly	72	1	0.43	1.00000	1	3605	0
Group2	GO:0060420	regulation of heart growth	61	6	0.37	1.00000	1	1906, 2247, 26281, 3479, 7046, 7048	0
Group2	GO:0060421	positive regulation of heart growth	34	3	0.21	1.00000	1	1906, 2247, 3479	0
Group2	GO:0060425	lung morphogenesis	48	3	0.29	1.00000	1	3976, 652, 7048	0
Group2	GO:1903035	negative regulation of response to wounding	85	2	0.51	1.00000	1	1906, 2247	0
Group2	GO:0060428	lung epithelium development	34	2	0.21	1.00000	1	3596, 652	0
Group2	GO:1903036	positive regulation of response to wounding	65	1	0.39	1.00000	1	1839	0
Group2	GO:2000822	regulation of behavioral fear response	9	1	0.05	1.00000	1	1392	0
Group2	GO:0002090	regulation of receptor internalization	51	2	0.31	1.00000	1	3643, 89780	0
Group2	GO:2000826	regulation of heart morphogenesis	11	3	0.07	1.00000	1	650, 652, 89780	0
Group2	GO:0060411	cardiac septum morphogenesis	62	4	0.37	1.00000	1	652, 7042, 7046, 7048	0
Group2	GO:0045851	pH reduction	56	1	0.34	1.00000	1	356	0
Group2	GO:0060413	atrial septum morphogenesis	15	1	0.09	1.00000	1	7042	0
Group2	GO:0060415	muscle tissue morphogenesis	64	3	0.39	1.00000	1	650, 7042, 7046	0
Group2	GO:0060416	response to growth hormone	39	2	0.24	1.00000	1	3718, 5617	0
Group2	GO:0060419	heart growth	81	7	0.49	1.00000	1	1906, 2247, 26281, 3479, 7042, 7046, 7048	0
Group2	GO:2000810	regulation of bicellular tight junction assembly	24	1	0.14	1.00000	1	3605	0
Group2	GO:2001239	regulation of extrinsic apoptotic signaling pathway in absence of ligand	41	4	0.25	1.00000	1	1437, 3552, 3553, 3574	0
Group2	GO:0060441	epithelial tube branching involved in lung morphogenesis	27	1	0.16	1.00000	1	652	0
Group2	GO:0060442	branching involved in prostate gland morphogenesis	12	1	0.07	1.00000	1	652	0
Group2	GO:0032941	secretion by tissue	33	1	0.2	1.00000	1	134	0
Group2	GO:0007176	regulation of epidermal growth factor-activated receptor activity	30	4	0.18	1.00000	1	134, 1839, 374, 7039	0
Group2	GO:0032945	negative regulation of mononuclear cell proliferation	81	3	0.49	1.00000	1	3635, 50943, 652	0
Group2	GO:0140112	extracellular vesicle biogenesis	22	1	0.13	1.00000	1	3458	0
Group2	GO:2000846	regulation of corticosteroid hormone secretion	15	5	0.09	1.00000	1	1392, 183, 5443, 5972, 654	0
Group2	GO:0140115	export across plasma membrane	55	1	0.33	1.00000	1	4878	0
Group2	GO:0035850	epithelial cell differentiation involved in kidney development	47	2	0.28	1.00000	1	3976, 652	0
Group2	GO:0060438	trachea development	17	2	0.1	1.00000	1	652, 7048	0
Group2	GO:0060439	trachea morphogenesis	10	2	0.06	1.00000	1	652, 7048	0
Group2	GO:0016264	gap junction assembly	13	2	0.08	1.00000	1	183, 3553	0
Group2	GO:2000831	regulation of steroid hormone secretion	18	5	0.11	1.00000	1	1392, 183, 5443, 5972, 654	0
Group2	GO:2000833	positive regulation of steroid hormone secretion	9	2	0.05	1.00000	1	1392, 654	0
Group2	GO:0006754	ATP biosynthetic process	51	1	0.31	1.00000	1	3565	0
Group2	GO:0045824	negative regulation of innate immune response	61	1	0.37	1.00000	1	3630	0
Group2	GO:0015893	drug transport	12	1	0.07	1.00000	1	6581	0
Group2	GO:0002065	columnar/cuboidal epithelial cell differentiation	79	6	0.48	1.00000	1	3596, 4852, 5697, 650, 652, 654	0
Group2	GO:0002066	columnar/cuboidal epithelial cell development	38	2	0.23	1.00000	1	652, 654	0
Group2	GO:0035883	enteroendocrine cell differentiation	27	2	0.16	1.00000	1	652, 654	0
Group2	GO:0002068	glandular epithelial cell development	25	2	0.15	1.00000	1	652, 654	0
Group2	GO:0035886	vascular associated smooth muscle cell differentiation	25	1	0.15	1.00000	1	2254	0
Group2	GO:0090493	catecholamine uptake	17	1	0.1	1.00000	1	6581	0
Group2	GO:0050432	catecholamine secretion	53	3	0.32	1.00000	1	135, 1392, 26281	0
Group2	GO:0050433	regulation of catecholamine secretion	52	3	0.31	1.00000	1	135, 1392, 26281	0
Group2	GO:0034650	cortisol metabolic process	11	1	0.07	1.00000	1	650	0
Group2	GO:0110151	positive regulation of biomineralization	48	4	0.29	1.00000	1	650, 652, 654, 7043	0
Group2	GO:0034651	cortisol biosynthetic process	10	1	0.06	1.00000	1	650	0
Group2	GO:0120178	steroid hormone biosynthetic process	49	2	0.3	1.00000	1	650, 654	0
Group2	GO:1900271	regulation of long-term synaptic potentiation	42	3	0.25	1.00000	1	134, 135, 3630	0
Group2	GO:0006775	fat-soluble vitamin metabolic process	43	1	0.26	1.00000	1	3458	0
Group2	GO:1900274	regulation of phospholipase C activity	46	2	0.28	1.00000	1	2247, 627	0
Group2	GO:0045844	positive regulation of striated muscle tissue development	22	2	0.13	1.00000	1	3481, 89780	0
Group2	GO:0032905	transforming growth factor beta1 production	13	1	0.08	1.00000	1	50943	0
Group2	GO:0032906	transforming growth factor beta2 production	8	1	0.05	1.00000	1	7042	0
Group2	GO:0032908	regulation of transforming growth factor beta1 production	12	1	0.07	1.00000	1	50943	0
Group2	GO:0046209	nitric oxide metabolic process	70	4	0.42	1.00000	1	1906, 3458, 3553, 3643	0
Group2	GO:0045830	positive regulation of isotype switching	25	1	0.15	1.00000	1	3565	0
Group2	GO:1900221	regulation of amyloid-beta clearance	17	2	0.1	1.00000	1	3458, 3565	0
Group2	GO:0045833	negative regulation of lipid metabolic process	85	4	0.51	1.00000	1	134, 3553, 3630, 650	0
Group2	GO:0080164	regulation of nitric oxide metabolic process	54	4	0.33	1.00000	1	1906, 3458, 3553, 3643	0
Group2	GO:0035812	renal sodium excretion	21	4	0.13	1.00000	1	134, 135, 183, 1906	0
Group2	GO:0071350	cellular response to interleukin-15	13	2	0.08	1.00000	1	3561, 3718	0
Group2	GO:0071351	cellular response to interleukin-18	8	1	0.05	1.00000	1	3606	0
Group2	GO:0071352	cellular response to interleukin-2	13	2	0.08	1.00000	1	3561, 3718	0
Group2	GO:1904948	midbrain dopaminergic neuron differentiation	16	2	0.1	1.00000	1	7473, 89780	0
Group2	GO:0071353	cellular response to interleukin-4	32	2	0.19	1.00000	1	3561, 3718	0
Group2	GO:0071354	cellular response to interleukin-6	37	1	0.22	1.00000	1	3569	0
Group2	GO:0002026	regulation of the force of heart contraction	26	1	0.16	1.00000	1	1907	0
Group2	GO:0071355	cellular response to interleukin-9	9	2	0.05	1.00000	1	3561, 3718	0
Group2	GO:0002027	regulation of heart rate	92	4	0.56	1.00000	1	1906, 1907, 1908, 4878	0
Group2	GO:0071357	cellular response to type I interferon	94	1	0.57	1.00000	1	3456	0
Group2	GO:0071359	cellular response to dsRNA	22	1	0.13	1.00000	1	3456	0
Group2	GO:0060191	regulation of lipase activity	95	2	0.57	1.00000	1	2247, 627	0
Group2	GO:0002011	morphogenesis of an epithelial sheet	55	2	0.33	1.00000	1	10630, 1839	0
Group2	GO:0060193	positive regulation of lipase activity	72	2	0.43	1.00000	1	2247, 627	0
Group2	GO:0071384	cellular response to corticosteroid stimulus	59	2	0.36	1.00000	1	1392, 1906	0
Group2	GO:0070162	adiponectin secretion	5	1	0.03	1.00000	1	3553	0
Group2	GO:0110110	positive regulation of animal organ morphogenesis	30	5	0.18	1.00000	1	1906, 2246, 650, 652, 89780	0
Group2	GO:0070167	regulation of biomineral tissue development	92	4	0.56	1.00000	1	650, 652, 654, 7043	0
Group2	GO:0030320	cellular monovalent inorganic anion homeostasis	6	2	0.04	1.00000	1	356, 7369	0
Group2	GO:0002042	cell migration involved in sprouting angiogenesis	53	2	0.32	1.00000	1	2247, 4223	0
Group2	GO:0070169	positive regulation of biomineral tissue development	47	4	0.28	1.00000	1	650, 652, 654, 7043	0
Group2	GO:0015872	dopamine transport	46	2	0.28	1.00000	1	26281, 6581	0
Group2	GO:0015874	norepinephrine transport	23	3	0.14	1.00000	1	135, 1392, 6581	0
Group2	GO:0045807	positive regulation of endocytosis	96	3	0.58	1.00000	1	3565, 3643, 89780	0
Group2	GO:0071378	cellular response to growth hormone stimulus	25	2	0.15	1.00000	1	3718, 5617	0
Group2	GO:0042092	type 2 immune response	36	4	0.22	1.00000	1	3456, 3565, 3569, 3606	0
Group2	GO:0042093	T-helper cell differentiation	63	6	0.38	1.00000	1	3565, 3569, 3606, 3718, 50943, 59067	0
Group2	GO:0048340	paraxial mesoderm morphogenesis	10	1	0.06	1.00000	1	89780	0
Group2	GO:0110149	regulation of biomineralization	94	4	0.57	1.00000	1	650, 652, 654, 7043	0
Group2	GO:0030316	osteoclast differentiation	87	4	0.53	1.00000	1	3458, 3565, 3605, 3635	0
Group2	GO:0061383	trabecula morphogenesis	43	3	0.26	1.00000	1	7042, 7046, 9510	0
Group2	GO:0061384	heart trabecula morphogenesis	30	3	0.18	1.00000	1	7042, 7046, 9510	0
Group2	GO:0048332	mesoderm morphogenesis	65	3	0.39	1.00000	1	652, 7473, 89780	0
Group2	GO:0048333	mesodermal cell differentiation	29	2	0.18	1.00000	1	652, 89780	0
Group2	GO:0034637	cellular carbohydrate biosynthetic process	85	5	0.51	1.00000	1	3479, 3481, 3630, 3643, 3952	0
[truncated: 20,123 more rows]
