# Supplementary material for: A network-based approach for isolating the chronic inflammation gene signatures underlying complex diseases towards finding new treatment opportunities
Source: Front Pharmacol. 2022 Oct 12;13:995459. doi: 10.3389/fphar.2022.995459 (PMC9597699; doi:10.3389/fphar.2022.995459)
Supplement: Supplementary file 10 [file Table2.CSV]

GeneSymbol	EntrezID	Disease	TraitType
SCMH1	22955	Added_milk_to_filtered_coffee	Non-disease Trait
TM2D1	83941	Added_milk_to_filtered_coffee	Non-disease Trait
PIGC	5279	Added_milk_to_filtered_coffee	Non-disease Trait
C1orf105	92346	Added_milk_to_filtered_coffee	Non-disease Trait
CC2D2B	387707	Added_milk_to_filtered_coffee	Non-disease Trait
OR56A4	120793	Added_milk_to_filtered_coffee	Non-disease Trait
PCF11	51585	Added_milk_to_filtered_coffee	Non-disease Trait
NRL	4901	Added_milk_to_filtered_coffee	Non-disease Trait
SEMA7A	8482	Added_milk_to_filtered_coffee	Non-disease Trait
ARID3B	10620	Added_milk_to_filtered_coffee	Non-disease Trait
CLK3	1198	Added_milk_to_filtered_coffee	Non-disease Trait
EDC3	80153	Added_milk_to_filtered_coffee	Non-disease Trait
CYP1A1	1543	Added_milk_to_filtered_coffee	Non-disease Trait
CYP1A2	1544	Added_milk_to_filtered_coffee	Non-disease Trait
CSK	1445	Added_milk_to_filtered_coffee	Non-disease Trait
LMAN1L	79748	Added_milk_to_filtered_coffee	Non-disease Trait
RPP25	54913	Added_milk_to_filtered_coffee	Non-disease Trait
SCAMP5	192683	Added_milk_to_filtered_coffee	Non-disease Trait
TXNL4B	54957	Added_milk_to_filtered_coffee	Non-disease Trait
PMFBP1	83449	Added_milk_to_filtered_coffee	Non-disease Trait
TLE6	79816	Added_milk_to_filtered_coffee	Non-disease Trait
LINC00954	400946	Added_milk_to_filtered_coffee	Non-disease Trait
BIN1	274	Added_milk_to_filtered_coffee	Non-disease Trait
EPC2	26122	Added_milk_to_filtered_coffee	Non-disease Trait
CCDC66	285331	Added_milk_to_filtered_coffee	Non-disease Trait
BLOC1S4	55330	Added_milk_to_filtered_coffee	Non-disease Trait
RPP40	10799	Added_milk_to_filtered_coffee	Non-disease Trait
MSC	9242	Added_milk_to_filtered_coffee	Non-disease Trait
AUH	549	Added_milk_to_filtered_coffee	Non-disease Trait
SLC2A8	29988	Added_milk_to_filtered_coffee	Non-disease Trait
ZNF79	7633	Added_milk_to_filtered_coffee	Non-disease Trait
RPL12	6136	Added_milk_to_filtered_coffee	Non-disease Trait
SNORA65	26783	Added_milk_to_filtered_coffee	Non-disease Trait
LRSAM1	90678	Added_milk_to_filtered_coffee	Non-disease Trait
AHCY	191	Adenocarcinoma_of_lung_disorder	Complex Disease
AHR	196	Adenocarcinoma_of_lung_disorder	Complex Disease
AKT1	207	Adenocarcinoma_of_lung_disorder	Complex Disease
ALB	213	Adenocarcinoma_of_lung_disorder	Complex Disease
ALDOA	226	Adenocarcinoma_of_lung_disorder	Complex Disease
ALK	238	Adenocarcinoma_of_lung_disorder	Complex Disease
ALOX5	240	Adenocarcinoma_of_lung_disorder	Complex Disease
ALOX12B	242	Adenocarcinoma_of_lung_disorder	Complex Disease
ANXA1	301	Adenocarcinoma_of_lung_disorder	Complex Disease
ANXA5	308	Adenocarcinoma_of_lung_disorder	Complex Disease
APC	324	Adenocarcinoma_of_lung_disorder	Complex Disease
APEX1	328	Adenocarcinoma_of_lung_disorder	Complex Disease
APOA1	335	Adenocarcinoma_of_lung_disorder	Complex Disease
AQP4	361	Adenocarcinoma_of_lung_disorder	Complex Disease
ARAF	369	Adenocarcinoma_of_lung_disorder	Complex Disease
ARG1	383	Adenocarcinoma_of_lung_disorder	Complex Disease
ATM	472	Adenocarcinoma_of_lung_disorder	Complex Disease
ATR	545	Adenocarcinoma_of_lung_disorder	Complex Disease
BRAF	673	Adenocarcinoma_of_lung_disorder	Complex Disease
KLF5	688	Adenocarcinoma_of_lung_disorder	Complex Disease
CAMK4	814	Adenocarcinoma_of_lung_disorder	Complex Disease
CAPG	822	Adenocarcinoma_of_lung_disorder	Complex Disease
MS4A1	931	Adenocarcinoma_of_lung_disorder	Complex Disease
CDKN2B	1030	Adenocarcinoma_of_lung_disorder	Complex Disease
CREBBP	1387	Adenocarcinoma_of_lung_disorder	Complex Disease
MAPK14	1432	Adenocarcinoma_of_lung_disorder	Complex Disease
CSNK1E	1454	Adenocarcinoma_of_lung_disorder	Complex Disease
CTNNB1	1499	Adenocarcinoma_of_lung_disorder	Complex Disease
CYP2A13	1553	Adenocarcinoma_of_lung_disorder	Complex Disease
EGFR	1956	Adenocarcinoma_of_lung_disorder	Complex Disease
EIF2B1	1967	Adenocarcinoma_of_lung_disorder	Complex Disease
ENO1	2023	Adenocarcinoma_of_lung_disorder	Complex Disease
EP300	2033	Adenocarcinoma_of_lung_disorder	Complex Disease
EPHA3	2042	Adenocarcinoma_of_lung_disorder	Complex Disease
EPHA5	2044	Adenocarcinoma_of_lung_disorder	Complex Disease
EPHA8	2046	Adenocarcinoma_of_lung_disorder	Complex Disease
ERBB2	2064	Adenocarcinoma_of_lung_disorder	Complex Disease
ERCC1	2067	Adenocarcinoma_of_lung_disorder	Complex Disease
ERN1	2081	Adenocarcinoma_of_lung_disorder	Complex Disease
FBL	2091	Adenocarcinoma_of_lung_disorder	Complex Disease
ACSL4	2182	Adenocarcinoma_of_lung_disorder	Complex Disease
FASN	2194	Adenocarcinoma_of_lung_disorder	Complex Disease
FGFR3	2261	Adenocarcinoma_of_lung_disorder	Complex Disease
FGFR2	2263	Adenocarcinoma_of_lung_disorder	Complex Disease
FGFR4	2264	Adenocarcinoma_of_lung_disorder	Complex Disease
FOXO3	2309	Adenocarcinoma_of_lung_disorder	Complex Disease
FLT1	2321	Adenocarcinoma_of_lung_disorder	Complex Disease
XRCC6	2547	Adenocarcinoma_of_lung_disorder	Complex Disease
GAPDH	2597	Adenocarcinoma_of_lung_disorder	Complex Disease
GART	2618	Adenocarcinoma_of_lung_disorder	Complex Disease
GNG11	2791	Adenocarcinoma_of_lung_disorder	Complex Disease
SFN	2810	Adenocarcinoma_of_lung_disorder	Complex Disease
ARHGAP35	2909	Adenocarcinoma_of_lung_disorder	Complex Disease
MSH6	2956	Adenocarcinoma_of_lung_disorder	Complex Disease
GUCY2F	2986	Adenocarcinoma_of_lung_disorder	Complex Disease
HSD17B10	3028	Adenocarcinoma_of_lung_disorder	Complex Disease
HELLS	3070	Adenocarcinoma_of_lung_disorder	Complex Disease
HK1	3098	Adenocarcinoma_of_lung_disorder	Complex Disease
HK2	3099	Adenocarcinoma_of_lung_disorder	Complex Disease
HMGB2	3148	Adenocarcinoma_of_lung_disorder	Complex Disease
HNRNPA1	3178	Adenocarcinoma_of_lung_disorder	Complex Disease
HRAS	3265	Adenocarcinoma_of_lung_disorder	Complex Disease
HSPB1	3315	Adenocarcinoma_of_lung_disorder	Complex Disease
IMPDH2	3615	Adenocarcinoma_of_lung_disorder	Complex Disease
INSRR	3645	Adenocarcinoma_of_lung_disorder	Complex Disease
EIF3E	3646	Adenocarcinoma_of_lung_disorder	Complex Disease
IRAK1	3654	Adenocarcinoma_of_lung_disorder	Complex Disease
IRAK2	3656	Adenocarcinoma_of_lung_disorder	Complex Disease
JUNB	3726	Adenocarcinoma_of_lung_disorder	Complex Disease
KCNJ4	3761	Adenocarcinoma_of_lung_disorder	Complex Disease
KDR	3791	Adenocarcinoma_of_lung_disorder	Complex Disease
KPNA2	3838	Adenocarcinoma_of_lung_disorder	Complex Disease
IPO5	3843	Adenocarcinoma_of_lung_disorder	Complex Disease
KRAS	3845	Adenocarcinoma_of_lung_disorder	Complex Disease
RPSA	3921	Adenocarcinoma_of_lung_disorder	Complex Disease
LDHA	3939	Adenocarcinoma_of_lung_disorder	Complex Disease
LMNA	4000	Adenocarcinoma_of_lung_disorder	Complex Disease
LMNB1	4001	Adenocarcinoma_of_lung_disorder	Complex Disease
MLH1	4292	Adenocarcinoma_of_lung_disorder	Complex Disease
MOS	4342	Adenocarcinoma_of_lung_disorder	Complex Disease
MSH3	4437	Adenocarcinoma_of_lung_disorder	Complex Disease
MYC	4609	Adenocarcinoma_of_lung_disorder	Complex Disease
NCL	4691	Adenocarcinoma_of_lung_disorder	Complex Disease
RPL10A	4736	Adenocarcinoma_of_lung_disorder	Complex Disease
NEK1	4750	Adenocarcinoma_of_lung_disorder	Complex Disease
NPM1	4869	Adenocarcinoma_of_lung_disorder	Complex Disease
NRAS	4893	Adenocarcinoma_of_lung_disorder	Complex Disease
NTRK2	4915	Adenocarcinoma_of_lung_disorder	Complex Disease
NTRK3	4916	Adenocarcinoma_of_lung_disorder	Complex Disease
DDR2	4921	Adenocarcinoma_of_lung_disorder	Complex Disease
OGG1	4968	Adenocarcinoma_of_lung_disorder	Complex Disease
PCBD1	5092	Adenocarcinoma_of_lung_disorder	Complex Disease
PIK3CA	5290	Adenocarcinoma_of_lung_disorder	Complex Disease
PPP3CA	5530	Adenocarcinoma_of_lung_disorder	Complex Disease
PRKDC	5591	Adenocarcinoma_of_lung_disorder	Complex Disease
MAP2K1	5604	Adenocarcinoma_of_lung_disorder	Complex Disease
EIF2AK2	5610	Adenocarcinoma_of_lung_disorder	Complex Disease
ALDH18A1	5832	Adenocarcinoma_of_lung_disorder	Complex Disease
RAF1	5894	Adenocarcinoma_of_lung_disorder	Complex Disease
RASA1	5921	Adenocarcinoma_of_lung_disorder	Complex Disease
RFC4	5984	Adenocarcinoma_of_lung_disorder	Complex Disease
ROS1	6098	Adenocarcinoma_of_lung_disorder	Complex Disease
RPL27A	6157	Adenocarcinoma_of_lung_disorder	Complex Disease
RPL36A	6173	Adenocarcinoma_of_lung_disorder	Complex Disease
MRPL12	6182	Adenocarcinoma_of_lung_disorder	Complex Disease
RRM1	6240	Adenocarcinoma_of_lung_disorder	Complex Disease
RRM2	6241	Adenocarcinoma_of_lung_disorder	Complex Disease
SATB1	6304	Adenocarcinoma_of_lung_disorder	Complex Disease
SFTPC	6440	Adenocarcinoma_of_lung_disorder	Complex Disease
SHMT1	6470	Adenocarcinoma_of_lung_disorder	Complex Disease
SLC15A2	6565	Adenocarcinoma_of_lung_disorder	Complex Disease
SLC19A1	6573	Adenocarcinoma_of_lung_disorder	Complex Disease
SMARCC1	6599	Adenocarcinoma_of_lung_disorder	Complex Disease
SNRPG	6637	Adenocarcinoma_of_lung_disorder	Complex Disease
SOD2	6648	Adenocarcinoma_of_lung_disorder	Complex Disease
SOS1	6654	Adenocarcinoma_of_lung_disorder	Complex Disease
SOX2	6657	Adenocarcinoma_of_lung_disorder	Complex Disease
SRM	6723	Adenocarcinoma_of_lung_disorder	Complex Disease
STK11	6794	Adenocarcinoma_of_lung_disorder	Complex Disease
AURKC	6795	Adenocarcinoma_of_lung_disorder	Complex Disease
TF	7018	Adenocarcinoma_of_lung_disorder	Complex Disease
TK1	7083	Adenocarcinoma_of_lung_disorder	Complex Disease
TOP2A	7153	Adenocarcinoma_of_lung_disorder	Complex Disease
TPI1	7167	Adenocarcinoma_of_lung_disorder	Complex Disease
TTF1	7270	Adenocarcinoma_of_lung_disorder	Complex Disease
TTN	7273	Adenocarcinoma_of_lung_disorder	Complex Disease
TYMS	7298	Adenocarcinoma_of_lung_disorder	Complex Disease
UCK2	7371	Adenocarcinoma_of_lung_disorder	Complex Disease
VAV1	7409	Adenocarcinoma_of_lung_disorder	Complex Disease
XPC	7508	Adenocarcinoma_of_lung_disorder	Complex Disease
XRCC5	7520	Adenocarcinoma_of_lung_disorder	Complex Disease
CSRP3	8048	Adenocarcinoma_of_lung_disorder	Complex Disease
ANP32A	8125	Adenocarcinoma_of_lung_disorder	Complex Disease
NAA10	8260	Adenocarcinoma_of_lung_disorder	Complex Disease
BAP1	8314	Adenocarcinoma_of_lung_disorder	Complex Disease
H2BC4	8347	Adenocarcinoma_of_lung_disorder	Complex Disease
ULK1	8408	Adenocarcinoma_of_lung_disorder	Complex Disease
TP63	8626	Adenocarcinoma_of_lung_disorder	Complex Disease
SLC4A4	8671	Adenocarcinoma_of_lung_disorder	Complex Disease
TNK1	8711	Adenocarcinoma_of_lung_disorder	Complex Disease
TNFSF10	8743	Adenocarcinoma_of_lung_disorder	Complex Disease
PABPC4	8761	Adenocarcinoma_of_lung_disorder	Complex Disease
SUCLG2	8801	Adenocarcinoma_of_lung_disorder	Complex Disease
EIF2B4	8890	Adenocarcinoma_of_lung_disorder	Complex Disease
EIF2B5	8893	Adenocarcinoma_of_lung_disorder	Complex Disease
LATS1	9113	Adenocarcinoma_of_lung_disorder	Complex Disease
SNORD22	9304	Adenocarcinoma_of_lung_disorder	Complex Disease
SLC4A7	9497	Adenocarcinoma_of_lung_disorder	Complex Disease
APOBEC3B	9582	Adenocarcinoma_of_lung_disorder	Complex Disease
AATK	9625	Adenocarcinoma_of_lung_disorder	Complex Disease
SLK	9748	Adenocarcinoma_of_lung_disorder	Complex Disease
KEAP1	9817	Adenocarcinoma_of_lung_disorder	Complex Disease
SGK2	10110	Adenocarcinoma_of_lung_disorder	Complex Disease
RCL1	10171	Adenocarcinoma_of_lung_disorder	Complex Disease
TNK2	10188	Adenocarcinoma_of_lung_disorder	Complex Disease
NPM3	10360	Adenocarcinoma_of_lung_disorder	Complex Disease
TOMM40	10452	Adenocarcinoma_of_lung_disorder	Complex Disease
ATP5PD	10476	Adenocarcinoma_of_lung_disorder	Complex Disease
NOP56	10528	Adenocarcinoma_of_lung_disorder	Complex Disease
PLK2	10769	Adenocarcinoma_of_lung_disorder	Complex Disease
FASTK	10922	Adenocarcinoma_of_lung_disorder	Complex Disease
ERP29	10961	Adenocarcinoma_of_lung_disorder	Complex Disease
NUDT21	11051	Adenocarcinoma_of_lung_disorder	Complex Disease
CCT5	22948	Adenocarcinoma_of_lung_disorder	Complex Disease
RRS1	23212	Adenocarcinoma_of_lung_disorder	Complex Disease
RPL13A	23521	Adenocarcinoma_of_lung_disorder	Complex Disease
PIGN	23556	Adenocarcinoma_of_lung_disorder	Complex Disease
PRKD2	25865	Adenocarcinoma_of_lung_disorder	Complex Disease
TIMM10	26519	Adenocarcinoma_of_lung_disorder	Complex Disease
LATS2	26524	Adenocarcinoma_of_lung_disorder	Complex Disease
RPS6KC1	26750	Adenocarcinoma_of_lung_disorder	Complex Disease
EIF2AK1	27102	Adenocarcinoma_of_lung_disorder	Complex Disease
RPS6KA6	27330	Adenocarcinoma_of_lung_disorder	Complex Disease
STK39	27347	Adenocarcinoma_of_lung_disorder	Complex Disease
EML4	27436	Adenocarcinoma_of_lung_disorder	Complex Disease
BZW2	28969	Adenocarcinoma_of_lung_disorder	Complex Disease
RANGRF	29098	Adenocarcinoma_of_lung_disorder	Complex Disease
PSAT1	29968	Adenocarcinoma_of_lung_disorder	Complex Disease
POLR1D	51082	Adenocarcinoma_of_lung_disorder	Complex Disease
GOLM1	51280	Adenocarcinoma_of_lung_disorder	Complex Disease
FKBP11	51303	Adenocarcinoma_of_lung_disorder	Complex Disease
TAOK3	51347	Adenocarcinoma_of_lung_disorder	Complex Disease
TRIM33	51592	Adenocarcinoma_of_lung_disorder	Complex Disease
NOP58	51602	Adenocarcinoma_of_lung_disorder	Complex Disease
GAR1	54433	Adenocarcinoma_of_lung_disorder	Complex Disease
STRBP	55342	Adenocarcinoma_of_lung_disorder	Complex Disease
SCYL2	55681	Adenocarcinoma_of_lung_disorder	Complex Disease
CMTR2	55783	Adenocarcinoma_of_lung_disorder	Complex Disease
PPAN	56342	Adenocarcinoma_of_lung_disorder	Complex Disease
PAK5	57144	Adenocarcinoma_of_lung_disorder	Complex Disease
SRR	63826	Adenocarcinoma_of_lung_disorder	Complex Disease
GNPNAT1	64841	Adenocarcinoma_of_lung_disorder	Complex Disease
MRPS5	64969	Adenocarcinoma_of_lung_disorder	Complex Disease
WNK1	65125	Adenocarcinoma_of_lung_disorder	Complex Disease
IPO4	79711	Adenocarcinoma_of_lung_disorder	Complex Disease
CLPTM1L	81037	Adenocarcinoma_of_lung_disorder	Complex Disease
GRWD1	83743	Adenocarcinoma_of_lung_disorder	Complex Disease
DOT1L	84444	Adenocarcinoma_of_lung_disorder	Complex Disease
MYO18B	84700	Adenocarcinoma_of_lung_disorder	Complex Disease
PSKH2	85481	Adenocarcinoma_of_lung_disorder	Complex Disease
SFXN1	94081	Adenocarcinoma_of_lung_disorder	Complex Disease
TAF1L	138474	Adenocarcinoma_of_lung_disorder	Complex Disease
TRPM6	140803	Adenocarcinoma_of_lung_disorder	Complex Disease
KSR2	283455	Adenocarcinoma_of_lung_disorder	Complex Disease
MAP3K15	389840	Adenocarcinoma_of_lung_disorder	Complex Disease
MNX1-AS1	645249	Adenocarcinoma_of_lung_disorder	Complex Disease
PSMB4	5692	Adopted_as_a_child	Non-disease Trait
POGZ	23126	Adopted_as_a_child	Non-disease Trait
SCARNA13	677768	Adopted_as_a_child	Non-disease Trait
LGALS9	3965	Adopted_as_a_child	Non-disease Trait
PEX11G	92960	Adopted_as_a_child	Non-disease Trait
RABAC1	10567	Adopted_as_a_child	Non-disease Trait
ATP1A3	478	Adopted_as_a_child	Non-disease Trait
PUS10	150962	Adopted_as_a_child	Non-disease Trait
ANKEF1	63926	Adopted_as_a_child	Non-disease Trait
SNAP25-AS1	100131208	Adopted_as_a_child	Non-disease Trait
SULT4A1	25830	Adopted_as_a_child	Non-disease Trait
ATG7	10533	Adopted_as_a_child	Non-disease Trait
CNOT6L	246175	Adopted_as_a_child	Non-disease Trait
MRPL1	65008	Adopted_as_a_child	Non-disease Trait
HHIP	64399	Adopted_as_a_child	Non-disease Trait
LTC4S	4056	Adopted_as_a_child	Non-disease Trait
PEX7	5191	Adopted_as_a_child	Non-disease Trait
TAC1	6863	Adopted_as_a_child	Non-disease Trait
NPTX2	4885	Adopted_as_a_child	Non-disease Trait
PTCD1	26024	Adopted_as_a_child	Non-disease Trait
CPSF4	10898	Adopted_as_a_child	Non-disease Trait
ZNF789	285989	Adopted_as_a_child	Non-disease Trait
ZKSCAN5	23660	Adopted_as_a_child	Non-disease Trait
FAM200A	221786	Adopted_as_a_child	Non-disease Trait
ZNF655	79027	Adopted_as_a_child	Non-disease Trait
PRKAR2B	5577	Adopted_as_a_child	Non-disease Trait
STRIP2	57464	Adopted_as_a_child	Non-disease Trait
BLK	640	Adopted_as_a_child	Non-disease Trait
FOXE1	2304	Adopted_as_a_child	Non-disease Trait
MED22	6837	Adopted_as_a_child	Non-disease Trait
RPL7A	6130	Adopted_as_a_child	Non-disease Trait
ADAMTS13	11093	Adopted_as_a_child	Non-disease Trait
A2M	2	Alzheimers_Disease	Complex Disease
ACHE	43	Alzheimers_Disease	Complex Disease
ADAM10	102	Alzheimers_Disease	Complex Disease
AMFR	267	Alzheimers_Disease	Complex Disease
BIN1	274	Alzheimers_Disease	Complex Disease
APOC1	341	Alzheimers_Disease	Complex Disease
APOE	348	Alzheimers_Disease	Complex Disease
APP	351	Alzheimers_Disease	Complex Disease
ATP5F1A	498	Alzheimers_Disease	Complex Disease
BAX	581	Alzheimers_Disease	Complex Disease
BCHE	590	Alzheimers_Disease	Complex Disease
BCL2	596	Alzheimers_Disease	Complex Disease
BDNF	627	Alzheimers_Disease	Complex Disease
CALM1	801	Alzheimers_Disease	Complex Disease
CASP3	836	Alzheimers_Disease	Complex Disease
CD33	945	Alzheimers_Disease	Complex Disease
CHRNA7	1139	Alzheimers_Disease	Complex Disease
CHRNB2	1141	Alzheimers_Disease	Complex Disease
CLU	1191	Alzheimers_Disease	Complex Disease
TPP1	1200	Alzheimers_Disease	Complex Disease
CR1	1378	Alzheimers_Disease	Complex Disease
CRH	1392	Alzheimers_Disease	Complex Disease
CST3	1471	Alzheimers_Disease	Complex Disease
CYP2D6	1565	Alzheimers_Disease	Complex Disease
ACE	1636	Alzheimers_Disease	Complex Disease
DHCR24	1718	Alzheimers_Disease	Complex Disease
DPYSL2	1808	Alzheimers_Disease	Complex Disease
EIF2S1	1965	Alzheimers_Disease	Complex Disease
ENO1	2023	Alzheimers_Disease	Complex Disease
EPHA1	2041	Alzheimers_Disease	Complex Disease
ESR1	2099	Alzheimers_Disease	Complex Disease
F2	2147	Alzheimers_Disease	Complex Disease
GSK3B	2932	Alzheimers_Disease	Complex Disease
HFE	3077	Alzheimers_Disease	Complex Disease
HLA-DRB5	3127	Alzheimers_Disease	Complex Disease
HMOX1	3162	Alzheimers_Disease	Complex Disease
IDE	3416	Alzheimers_Disease	Complex Disease
IGF1	3479	Alzheimers_Disease	Complex Disease
IGF1R	3480	Alzheimers_Disease	Complex Disease
IGF2	3481	Alzheimers_Disease	Complex Disease
IGF2R	3482	Alzheimers_Disease	Complex Disease
IL1B	3553	Alzheimers_Disease	Complex Disease
INS	3630	Alzheimers_Disease	Complex Disease
INPP5D	3635	Alzheimers_Disease	Complex Disease
INSR	3643	Alzheimers_Disease	Complex Disease
LEP	3952	Alzheimers_Disease	Complex Disease
MAOB	4129	Alzheimers_Disease	Complex Disease
MAPT	4137	Alzheimers_Disease	Complex Disease
MPO	4353	Alzheimers_Disease	Complex Disease
MTHFR	4524	Alzheimers_Disease	Complex Disease
NOS3	4846	Alzheimers_Disease	Complex Disease
NPY	4852	Alzheimers_Disease	Complex Disease
PLAU	5328	Alzheimers_Disease	Complex Disease
PLCG2	5336	Alzheimers_Disease	Complex Disease
PPARG	5468	Alzheimers_Disease	Complex Disease
PRNP	5621	Alzheimers_Disease	Complex Disease
RELN	5649	Alzheimers_Disease	Complex Disease
PSEN1	5663	Alzheimers_Disease	Complex Disease
PSEN2	5664	Alzheimers_Disease	Complex Disease
PYY	5697	Alzheimers_Disease	Complex Disease
NECTIN2	5819	Alzheimers_Disease	Complex Disease
SLC2A4	6517	Alzheimers_Disease	Complex Disease
SOD2	6648	Alzheimers_Disease	Complex Disease
SORL1	6653	Alzheimers_Disease	Complex Disease
TF	7018	Alzheimers_Disease	Complex Disease
TFAM	7019	Alzheimers_Disease	Complex Disease
TNF	7124	Alzheimers_Disease	Complex Disease
TPI1	7167	Alzheimers_Disease	Complex Disease
VEGFA	7422	Alzheimers_Disease	Complex Disease
VSNL1	7447	Alzheimers_Disease	Complex Disease
SLC30A4	7782	Alzheimers_Disease	Complex Disease
PICALM	8301	Alzheimers_Disease	Complex Disease
UNC5C	8633	Alzheimers_Disease	Complex Disease
ADAMTS1	9510	Alzheimers_Disease	Complex Disease
ABCA7	10347	Alzheimers_Disease	Complex Disease
TOMM40	10452	Alzheimers_Disease	Complex Disease
PGRMC1	10857	Alzheimers_Disease	Complex Disease
CYP46A1	10858	Alzheimers_Disease	Complex Disease
ARC	23237	Alzheimers_Disease	Complex Disease
NCSTN	23385	Alzheimers_Disease	Complex Disease
CD2AP	23607	Alzheimers_Disease	Complex Disease
BACE1	23621	Alzheimers_Disease	Complex Disease
GAPDHS	26330	Alzheimers_Disease	Complex Disease
PCDH11X	27328	Alzheimers_Disease	Complex Disease
ABI3	51225	Alzheimers_Disease	Complex Disease
MS4A4A	51338	Alzheimers_Disease	Complex Disease
WWOX	51741	Alzheimers_Disease	Complex Disease
TREM2	54209	Alzheimers_Disease	Complex Disease
SLC30A6	55676	Alzheimers_Disease	Complex Disease
CASS4	57091	Alzheimers_Disease	Complex Disease
IQCK	124152	Alzheimers_Disease	Complex Disease
MIR100	406892	Alzheimers_Disease	Complex Disease
MIR146A	406938	Alzheimers_Disease	Complex Disease
MIR296	407022	Alzheimers_Disease	Complex Disease
MIR375	494324	Alzheimers_Disease	Complex Disease
MIR505	574508	Alzheimers_Disease	Complex Disease
MIR766	768218	Alzheimers_Disease	Complex Disease
MIR708	100126333	Alzheimers_Disease	Complex Disease
SNAR-I	100170222	Alzheimers_Disease	Complex Disease
MIR3622B	100500871	Alzheimers_Disease	Complex Disease
MIR4467	100616367	Alzheimers_Disease	Complex Disease
ABCA1	19	Atherosclerosis	Complex Disease
PARP1	142	Atherosclerosis	Complex Disease
AGER	177	Atherosclerosis	Complex Disease
AGT	183	Atherosclerosis	Complex Disease
AHR	196	Atherosclerosis	Complex Disease
ALOX5	240	Atherosclerosis	Complex Disease
ALOX5AP	241	Atherosclerosis	Complex Disease
ALOX15	246	Atherosclerosis	Complex Disease
APOA4	337	Atherosclerosis	Complex Disease
APOE	348	Atherosclerosis	Complex Disease
FASLG	356	Atherosclerosis	Complex Disease
BCL3	602	Atherosclerosis	Complex Disease
CETP	1071	Atherosclerosis	Complex Disease
CNR2	1269	Atherosclerosis	Complex Disease
CRP	1401	Atherosclerosis	Complex Disease
CYBA	1535	Atherosclerosis	Complex Disease
CYP27A1	1593	Atherosclerosis	Complex Disease
ESR1	2099	Atherosclerosis	Complex Disease
GSTM1	2944	Atherosclerosis	Complex Disease
HP	3240	Atherosclerosis	Complex Disease
HRH1	3269	Atherosclerosis	Complex Disease
HSPA1B	3304	Atherosclerosis	Complex Disease
ICAM1	3383	Atherosclerosis	Complex Disease
IFNG	3458	Atherosclerosis	Complex Disease
IGF2	3481	Atherosclerosis	Complex Disease
IL6	3569	Atherosclerosis	Complex Disease
LDLR	3949	Atherosclerosis	Complex Disease
LPA	4018	Atherosclerosis	Complex Disease
LTA4H	4048	Atherosclerosis	Complex Disease
MMP1	4312	Atherosclerosis	Complex Disease
NOS2	4843	Atherosclerosis	Complex Disease
NOS3	4846	Atherosclerosis	Complex Disease
NPC1	4864	Atherosclerosis	Complex Disease
SERPINE1	5054	Atherosclerosis	Complex Disease
PLA2G2A	5320	Atherosclerosis	Complex Disease
PLAT	5327	Atherosclerosis	Complex Disease
PON1	5444	Atherosclerosis	Complex Disease
PPARG	5468	Atherosclerosis	Complex Disease
PTGS2	5743	Atherosclerosis	Complex Disease
NECTIN2	5819	Atherosclerosis	Complex Disease
CCL2	6347	Atherosclerosis	Complex Disease
CCL3	6348	Atherosclerosis	Complex Disease
CCL4	6351	Atherosclerosis	Complex Disease
SOD1	6647	Atherosclerosis	Complex Disease
SOD2	6648	Atherosclerosis	Complex Disease
STAT3	6774	Atherosclerosis	Complex Disease
TLR4	7099	Atherosclerosis	Complex Disease
TNF	7124	Atherosclerosis	Complex Disease
TTPA	7274	Atherosclerosis	Complex Disease
VCAM1	7412	Atherosclerosis	Complex Disease
VEGFA	7422	Atherosclerosis	Complex Disease
TRPV1	7442	Atherosclerosis	Complex Disease
SOCS3	9021	Atherosclerosis	Complex Disease
ADIPOQ	9370	Atherosclerosis	Complex Disease
NR1H4	9971	Atherosclerosis	Complex Disease
TRIM28	10155	Atherosclerosis	Complex Disease
SIRT1	23411	Atherosclerosis	Complex Disease
CELA2A	63036	Atherosclerosis	Complex Disease
ABCG5	64240	Atherosclerosis	Complex Disease
CAMTA1	23261	Average_total_household_income_before_tax	Non-disease Trait
ENO1	2023	Average_total_household_income_before_tax	Non-disease Trait
FAM43B	163933	Average_total_household_income_before_tax	Non-disease Trait
ECE1	1889	Average_total_household_income_before_tax	Non-disease Trait
PHACTR4	65979	Average_total_household_income_before_tax	Non-disease Trait
RCC1	1104	Average_total_household_income_before_tax	Non-disease Trait
SNHG3	8420	Average_total_household_income_before_tax	Non-disease Trait
TRNAU1AP	54952	Average_total_household_income_before_tax	Non-disease Trait
RAB42	115273	Average_total_household_income_before_tax	Non-disease Trait
OPRD1	4985	Average_total_household_income_before_tax	Non-disease Trait
SPOCD1	90853	Average_total_household_income_before_tax	Non-disease Trait
ZSCAN20	7579	Average_total_household_income_before_tax	Non-disease Trait
COL8A2	1296	Average_total_household_income_before_tax	Non-disease Trait
TIE1	7075	Average_total_household_income_before_tax	Non-disease Trait
MPL	4352	Average_total_household_income_before_tax	Non-disease Trait
CDC20	991	Average_total_household_income_before_tax	Non-disease Trait
ELOVL1	64834	Average_total_household_income_before_tax	Non-disease Trait
MED8	112950	Average_total_household_income_before_tax	Non-disease Trait
SZT2	23334	Average_total_household_income_before_tax	Non-disease Trait
HYI	81888	Average_total_household_income_before_tax	Non-disease Trait
PTPRF	5792	Average_total_household_income_before_tax	Non-disease Trait
KDM4A	9682	Average_total_household_income_before_tax	Non-disease Trait
ST3GAL3	6487	Average_total_household_income_before_tax	Non-disease Trait
ARTN	9048	Average_total_household_income_before_tax	Non-disease Trait
IPO13	9670	Average_total_household_income_before_tax	Non-disease Trait
DPH2	1802	Average_total_household_income_before_tax	Non-disease Trait
ATP6V0B	533	Average_total_household_income_before_tax	Non-disease Trait
B4GALT2	8704	Average_total_household_income_before_tax	Non-disease Trait
CCDC24	149473	Average_total_household_income_before_tax	Non-disease Trait
SLC6A9	6536	Average_total_household_income_before_tax	Non-disease Trait
MAST2	23139	Average_total_household_income_before_tax	Non-disease Trait
PIK3R3	8503	Average_total_household_income_before_tax	Non-disease Trait
SSBP3	23648	Average_total_household_income_before_tax	Non-disease Trait
SGIP1	84251	Average_total_household_income_before_tax	Non-disease Trait
DYNLT5	200132	Average_total_household_income_before_tax	Non-disease Trait
TNNI3K	51086	Average_total_household_income_before_tax	Non-disease Trait
MIR137HG	400765	Average_total_household_income_before_tax	Non-disease Trait
PRMT6	55170	Average_total_household_income_before_tax	Non-disease Trait
MAGI3	260425	Average_total_household_income_before_tax	Non-disease Trait
ATP1B1	481	Average_total_household_income_before_tax	Non-disease Trait
NME7	29922	Average_total_household_income_before_tax	Non-disease Trait
AXDND1	126859	Average_total_household_income_before_tax	Non-disease Trait
NPHS2	7827	Average_total_household_income_before_tax	Non-disease Trait
TDRD5	163589	Average_total_household_income_before_tax	Non-disease Trait
IPO9	55705	Average_total_household_income_before_tax	Non-disease Trait
SHISA4	149345	Average_total_household_income_before_tax	Non-disease Trait
LMOD1	25802	Average_total_household_income_before_tax	Non-disease Trait
PIK3C2B	5287	Average_total_household_income_before_tax	Non-disease Trait
LRRN2	10446	Average_total_household_income_before_tax	Non-disease Trait
RCOR3	55758	Average_total_household_income_before_tax	Non-disease Trait
EPHX1	2052	Average_total_household_income_before_tax	Non-disease Trait
IRF2BP2	359948	Average_total_household_income_before_tax	Non-disease Trait
GGPS1	9453	Average_total_household_income_before_tax	Non-disease Trait
B3GALNT2	148789	Average_total_household_income_before_tax	Non-disease Trait
CEP170	9859	Average_total_household_income_before_tax	Non-disease Trait
SDCCAG8	10806	Average_total_household_income_before_tax	Non-disease Trait
IDI2	91734	Average_total_household_income_before_tax	Non-disease Trait
IDI2-AS1	55853	Average_total_household_income_before_tax	Non-disease Trait
CAMK1D	57118	Average_total_household_income_before_tax	Non-disease Trait
KIF5B	3799	Average_total_household_income_before_tax	Non-disease Trait
ARID5B	84159	Average_total_household_income_before_tax	Non-disease Trait
NRBF2	29982	Average_total_household_income_before_tax	Non-disease Trait
JMJD1C	221037	Average_total_household_income_before_tax	Non-disease Trait
MIR1296	100302150	Average_total_household_income_before_tax	Non-disease Trait
JMJD1C-AS1	84989	Average_total_household_income_before_tax	Non-disease Trait
REEP3	221035	Average_total_household_income_before_tax	Non-disease Trait
SIRT1	23411	Average_total_household_income_before_tax	Non-disease Trait
HERC4	26091	Average_total_household_income_before_tax	Non-disease Trait
ZSWIM8	23053	Average_total_household_income_before_tax	Non-disease Trait
NDST2	8509	Average_total_household_income_before_tax	Non-disease Trait
MYOF	26509	Average_total_household_income_before_tax	Non-disease Trait
NPM3	10360	Average_total_household_income_before_tax	Non-disease Trait
KCNIP2	30819	Average_total_household_income_before_tax	Non-disease Trait
HPS6	79803	Average_total_household_income_before_tax	Non-disease Trait
ELOVL3	83401	Average_total_household_income_before_tax	Non-disease Trait
PITX3	5309	Average_total_household_income_before_tax	Non-disease Trait
GBF1	8729	Average_total_household_income_before_tax	Non-disease Trait
PSD	5662	Average_total_household_income_before_tax	Non-disease Trait
FBXL15	79176	Average_total_household_income_before_tax	Non-disease Trait
CNNM2	54805	Average_total_household_income_before_tax	Non-disease Trait
NT5C2	22978	Average_total_household_income_before_tax	Non-disease Trait
SORCS3	22986	Average_total_household_income_before_tax	Non-disease Trait
PPP2R2D	55844	Average_total_household_income_before_tax	Non-disease Trait
JAKMIP3	282973	Average_total_household_income_before_tax	Non-disease Trait
MOB2	81532	Average_total_household_income_before_tax	Non-disease Trait
DUSP8	1850	Average_total_household_income_before_tax	Non-disease Trait
KRTAP5-AS1	338651	Average_total_household_income_before_tax	Non-disease Trait
KRTAP5-1	387264	Average_total_household_income_before_tax	Non-disease Trait
KRTAP5-2	440021	Average_total_household_income_before_tax	Non-disease Trait
KRTAP5-3	387266	Average_total_household_income_before_tax	Non-disease Trait
TEAD1	7003	Average_total_household_income_before_tax	Non-disease Trait
SOX6	55553	Average_total_household_income_before_tax	Non-disease Trait
C11orf58	10944	Average_total_household_income_before_tax	Non-disease Trait
SERGEF	26297	Average_total_household_income_before_tax	Non-disease Trait
LUZP2	338645	Average_total_household_income_before_tax	Non-disease Trait
ARL14EP	120534	Average_total_household_income_before_tax	Non-disease Trait
SERPING1	710	Average_total_household_income_before_tax	Non-disease Trait
YPEL4	219539	Average_total_household_income_before_tax	Non-disease Trait
CLP1	10978	Average_total_household_income_before_tax	Non-disease Trait
ZDHHC5	25921	Average_total_household_income_before_tax	Non-disease Trait
MED19	219541	Average_total_household_income_before_tax	Non-disease Trait
TMX2	51075	Average_total_household_income_before_tax	Non-disease Trait
BTBD18	643376	Average_total_household_income_before_tax	Non-disease Trait
CTNND1	1500	Average_total_household_income_before_tax	Non-disease Trait
TUT1	64852	Average_total_household_income_before_tax	Non-disease Trait
ROM1	6094	Average_total_household_income_before_tax	Non-disease Trait
B3GAT3	26229	Average_total_household_income_before_tax	Non-disease Trait
INTS5	80789	Average_total_household_income_before_tax	Non-disease Trait
PPP6R3	55291	Average_total_household_income_before_tax	Non-disease Trait
TSKU	25987	Average_total_household_income_before_tax	Non-disease Trait
CADM1	23705	Average_total_household_income_before_tax	Non-disease Trait
CCDC153	283152	Average_total_household_income_before_tax	Non-disease Trait
KIRREL3	84623	Average_total_household_income_before_tax	Non-disease Trait
BCL2L14	79370	Average_total_household_income_before_tax	Non-disease Trait
LRP6	4040	Average_total_household_income_before_tax	Non-disease Trait
ATF7IP	55729	Average_total_household_income_before_tax	Non-disease Trait
LMO3	55885	Average_total_household_income_before_tax	Non-disease Trait
SOX5	6660	Average_total_household_income_before_tax	Non-disease Trait
CACNB3	784	Average_total_household_income_before_tax	Non-disease Trait
DDN	23109	Average_total_household_income_before_tax	Non-disease Trait
PRKAG1	5571	Average_total_household_income_before_tax	Non-disease Trait
KMT2D	8085	Average_total_household_income_before_tax	Non-disease Trait
RHEBL1	121268	Average_total_household_income_before_tax	Non-disease Trait
DHH	50846	Average_total_household_income_before_tax	Non-disease Trait
LMBR1L	55716	Average_total_household_income_before_tax	Non-disease Trait
PMEL	6490	Average_total_household_income_before_tax	Non-disease Trait
CDK2	1017	Average_total_household_income_before_tax	Non-disease Trait
RAB5B	5869	Average_total_household_income_before_tax	Non-disease Trait
SUOX	6821	Average_total_household_income_before_tax	Non-disease Trait
IKZF4	64375	Average_total_household_income_before_tax	Non-disease Trait
RPS26	6231	Average_total_household_income_before_tax	Non-disease Trait
ERBB3	2065	Average_total_household_income_before_tax	Non-disease Trait
PA2G4	5036	Average_total_household_income_before_tax	Non-disease Trait
ZC3H10	84872	Average_total_household_income_before_tax	Non-disease Trait
ESYT1	23344	Average_total_household_income_before_tax	Non-disease Trait
SMARCC2	6601	Average_total_household_income_before_tax	Non-disease Trait
RNF41	10193	Average_total_household_income_before_tax	Non-disease Trait
RBMS2	5939	Average_total_household_income_before_tax	Non-disease Trait
ASCL1	429	Average_total_household_income_before_tax	Non-disease Trait
TMEM120B	144404	Average_total_household_income_before_tax	Non-disease Trait
ABCB9	23457	Average_total_household_income_before_tax	Non-disease Trait
OGFOD2	79676	Average_total_household_income_before_tax	Non-disease Trait
ARL6IP4	51329	Average_total_household_income_before_tax	Non-disease Trait
PITPNM2	57605	Average_total_household_income_before_tax	Non-disease Trait
MPHOSPH9	10198	Average_total_household_income_before_tax	Non-disease Trait
MTRFR	91574	Average_total_household_income_before_tax	Non-disease Trait
CDK2AP1	8099	Average_total_household_income_before_tax	Non-disease Trait
SBNO1	55206	Average_total_household_income_before_tax	Non-disease Trait
RILPL2	196383	Average_total_household_income_before_tax	Non-disease Trait
FLT3	2322	Average_total_household_income_before_tax	Non-disease Trait
ALG5	29880	Average_total_household_income_before_tax	Non-disease Trait
CSNK1A1L	122011	Average_total_household_income_before_tax	Non-disease Trait
CAB39L	81617	Average_total_household_income_before_tax	Non-disease Trait
DLEU1	10301	Average_total_household_income_before_tax	Non-disease Trait
PCDH9	5101	Average_total_household_income_before_tax	Non-disease Trait
MIR17HG	407975	Average_total_household_income_before_tax	Non-disease Trait
STK24	8428	Average_total_household_income_before_tax	Non-disease Trait
RASA3	22821	Average_total_household_income_before_tax	Non-disease Trait
TMEM253	643382	Average_total_household_income_before_tax	Non-disease Trait
RBM23	55147	Average_total_household_income_before_tax	Non-disease Trait
PRMT5	10419	Average_total_household_income_before_tax	Non-disease Trait
AJUBA	84962	Average_total_household_income_before_tax	Non-disease Trait
C14orf93	60686	Average_total_household_income_before_tax	Non-disease Trait
CMTM5	116173	Average_total_household_income_before_tax	Non-disease Trait
MYH6	4624	Average_total_household_income_before_tax	Non-disease Trait
ZFHX2	85446	Average_total_household_income_before_tax	Non-disease Trait
NOVA1	4857	Average_total_household_income_before_tax	Non-disease Trait
PRKD1	5587	Average_total_household_income_before_tax	Non-disease Trait
GPHN	10243	Average_total_household_income_before_tax	Non-disease Trait
FAM71D	161142	Average_total_household_income_before_tax	Non-disease Trait
EIF2S1	1965	Average_total_household_income_before_tax	Non-disease Trait
ACTN1	87	Average_total_household_income_before_tax	Non-disease Trait
ZFYVE1	53349	Average_total_household_income_before_tax	Non-disease Trait
TTLL5	23093	Average_total_household_income_before_tax	Non-disease Trait
IFT43	112752	Average_total_household_income_before_tax	Non-disease Trait
TGFB3	7043	Average_total_household_income_before_tax	Non-disease Trait
TMEM63C	57156	Average_total_household_income_before_tax	Non-disease Trait
LPCAT4	254531	Average_total_household_income_before_tax	Non-disease Trait
FAM98B	283742	Average_total_household_income_before_tax	Non-disease Trait
UBR1	197131	Average_total_household_income_before_tax	Non-disease Trait
EPB42	2038	Average_total_household_income_before_tax	Non-disease Trait
TMEM62	80021	Average_total_household_income_before_tax	Non-disease Trait
TGM5	9333	Average_total_household_income_before_tax	Non-disease Trait
TGM7	116179	Average_total_household_income_before_tax	Non-disease Trait
ADAL	161823	Average_total_household_income_before_tax	Non-disease Trait
ZSCAN29	146050	Average_total_household_income_before_tax	Non-disease Trait
MAP1A	4130	Average_total_household_income_before_tax	Non-disease Trait
PPIP5K1	9677	Average_total_household_income_before_tax	Non-disease Trait
CATSPER2	117155	Average_total_household_income_before_tax	Non-disease Trait
USP50	373509	Average_total_household_income_before_tax	Non-disease Trait
TRPM7	54822	Average_total_household_income_before_tax	Non-disease Trait
ONECUT1	3175	Average_total_household_income_before_tax	Non-disease Trait
SNX1	6642	Average_total_household_income_before_tax	Non-disease Trait
PIF1	80119	Average_total_household_income_before_tax	Non-disease Trait
PLEKHO2	80301	Average_total_household_income_before_tax	Non-disease Trait
IGDCC3	9543	Average_total_household_income_before_tax	Non-disease Trait
PSTPIP1	9051	Average_total_household_income_before_tax	Non-disease Trait
LINGO1	84894	Average_total_household_income_before_tax	Non-disease Trait
IREB2	3658	Average_total_household_income_before_tax	Non-disease Trait
CHRNA5	1138	Average_total_household_income_before_tax	Non-disease Trait
CHRNA3	1136	Average_total_household_income_before_tax	Non-disease Trait
HBM	3042	Average_total_household_income_before_tax	Non-disease Trait
HBA1	3039	Average_total_household_income_before_tax	Non-disease Trait
HBQ1	3049	Average_total_household_income_before_tax	Non-disease Trait
LUC7L	55692	Average_total_household_income_before_tax	Non-disease Trait
PIGQ	9091	Average_total_household_income_before_tax	Non-disease Trait
NHLRC4	283948	Average_total_household_income_before_tax	Non-disease Trait
RAB40C	57799	Average_total_household_income_before_tax	Non-disease Trait
WFIKKN1	117166	Average_total_household_income_before_tax	Non-disease Trait
RHBDL1	9028	Average_total_household_income_before_tax	Non-disease Trait
STUB1	10273	Average_total_household_income_before_tax	Non-disease Trait
JMJD8	339123	Average_total_household_income_before_tax	Non-disease Trait
WDR24	84219	Average_total_household_income_before_tax	Non-disease Trait
FBXL16	146330	Average_total_household_income_before_tax	Non-disease Trait
METRN	79006	Average_total_household_income_before_tax	Non-disease Trait
CCDC78	124093	Average_total_household_income_before_tax	Non-disease Trait
HAGHL	84264	Average_total_household_income_before_tax	Non-disease Trait
CACNA1H	8912	Average_total_household_income_before_tax	Non-disease Trait
CCNF	899	Average_total_household_income_before_tax	Non-disease Trait
BFAR	51283	Average_total_household_income_before_tax	Non-disease Trait
PLA2G10	8399	Average_total_household_income_before_tax	Non-disease Trait
TNRC6A	27327	Average_total_household_income_before_tax	Non-disease Trait
XPO6	23214	Average_total_household_income_before_tax	Non-disease Trait
SBK1	388228	Average_total_household_income_before_tax	Non-disease Trait
NPIPB6	728741	Average_total_household_income_before_tax	Non-disease Trait
EIF3CL	728689	Average_total_household_income_before_tax	Non-disease Trait
APOBR	55911	Average_total_household_income_before_tax	Non-disease Trait
IL27	246778	Average_total_household_income_before_tax	Non-disease Trait
NUPR1	26471	Average_total_household_income_before_tax	Non-disease Trait
SULT1A2	6799	Average_total_household_income_before_tax	Non-disease Trait
SULT1A1	6817	Average_total_household_income_before_tax	Non-disease Trait
NPIPB8	728734	Average_total_household_income_before_tax	Non-disease Trait
ATXN2L	11273	Average_total_household_income_before_tax	Non-disease Trait
TUFM	7284	Average_total_household_income_before_tax	Non-disease Trait
SH2B1	25970	Average_total_household_income_before_tax	Non-disease Trait
ATP2A1	487	Average_total_household_income_before_tax	Non-disease Trait
RABEP2	79874	Average_total_household_income_before_tax	Non-disease Trait
CD19	930	Average_total_household_income_before_tax	Non-disease Trait
NFATC2IP	84901	Average_total_household_income_before_tax	Non-disease Trait
SPNS1	83985	Average_total_household_income_before_tax	Non-disease Trait
LAT	27040	Average_total_household_income_before_tax	Non-disease Trait
ZNF688	146542	Average_total_household_income_before_tax	Non-disease Trait
ZNF785	146540	Average_total_household_income_before_tax	Non-disease Trait
ZNF689	115509	Average_total_household_income_before_tax	Non-disease Trait
PHKG2	5261	Average_total_household_income_before_tax	Non-disease Trait
RNF40	9810	Average_total_household_income_before_tax	Non-disease Trait
BCL7C	9274	Average_total_household_income_before_tax	Non-disease Trait
CTF1	1489	Average_total_household_income_before_tax	Non-disease Trait
ORAI3	93129	Average_total_household_income_before_tax	Non-disease Trait
BCKDK	10295	Average_total_household_income_before_tax	Non-disease Trait
KAT8	84148	Average_total_household_income_before_tax	Non-disease Trait
ZNF423	23090	Average_total_household_income_before_tax	Non-disease Trait
SALL1	6299	Average_total_household_income_before_tax	Non-disease Trait
DDX28	55794	Average_total_household_income_before_tax	Non-disease Trait
PDPR	55066	Average_total_household_income_before_tax	Non-disease Trait
ATXN1L	342371	Average_total_household_income_before_tax	Non-disease Trait
IST1	9798	Average_total_household_income_before_tax	Non-disease Trait
ZNF821	55565	Average_total_household_income_before_tax	Non-disease Trait
CNTNAP4	85445	Average_total_household_income_before_tax	Non-disease Trait
SGSM2	9905	Average_total_household_income_before_tax	Non-disease Trait
ZBTB4	57659	Average_total_household_income_before_tax	Non-disease Trait
HES7	84667	Average_total_household_income_before_tax	Non-disease Trait
FBXL20	84961	Average_total_household_income_before_tax	Non-disease Trait
MED1	5469	Average_total_household_income_before_tax	Non-disease Trait
CDK12	51755	Average_total_household_income_before_tax	Non-disease Trait
NEUROD2	4761	Average_total_household_income_before_tax	Non-disease Trait
RAPGEFL1	51195	Average_total_household_income_before_tax	Non-disease Trait
ARHGAP27	201176	Average_total_household_income_before_tax	Non-disease Trait
PLEKHM1	9842	Average_total_household_income_before_tax	Non-disease Trait
CRHR1	1394	Average_total_household_income_before_tax	Non-disease Trait
MAPT-AS1	100128977	Average_total_household_income_before_tax	Non-disease Trait
SPPL2C	162540	Average_total_household_income_before_tax	Non-disease Trait
MAPT	4137	Average_total_household_income_before_tax	Non-disease Trait
STH	246744	Average_total_household_income_before_tax	Non-disease Trait
KANSL1	284058	Average_total_household_income_before_tax	Non-disease Trait
KANSL1-AS1	644246	Average_total_household_income_before_tax	Non-disease Trait
ARL17B	100506084	Average_total_household_income_before_tax	Non-disease Trait
LRRC37A	9884	Average_total_household_income_before_tax	Non-disease Trait
LRRC37A2	474170	Average_total_household_income_before_tax	Non-disease Trait
ARL17A	51326	Average_total_household_income_before_tax	Non-disease Trait
NSF	4905	Average_total_household_income_before_tax	Non-disease Trait
WNT3	7473	Average_total_household_income_before_tax	Non-disease Trait
PNPO	55163	Average_total_household_income_before_tax	Non-disease Trait
COPZ2	51226	Average_total_household_income_before_tax	Non-disease Trait
NFE2L1	4779	Average_total_household_income_before_tax	Non-disease Trait
TTLL6	284076	Average_total_household_income_before_tax	Non-disease Trait
CALCOCO2	10241	Average_total_household_income_before_tax	Non-disease Trait
UBE2Z	65264	Average_total_household_income_before_tax	Non-disease Trait
SNF8	11267	Average_total_household_income_before_tax	Non-disease Trait
GIP	2695	Average_total_household_income_before_tax	Non-disease Trait
ZNF652	22834	Average_total_household_income_before_tax	Non-disease Trait
SLC35B1	10237	Average_total_household_income_before_tax	Non-disease Trait
MSI2	124540	Average_total_household_income_before_tax	Non-disease Trait
BRIP1	83990	Average_total_household_income_before_tax	Non-disease Trait
FASN	2194	Average_total_household_income_before_tax	Non-disease Trait
CCDC57	284001	Average_total_household_income_before_tax	Non-disease Trait
SLC16A3	9123	Average_total_household_income_before_tax	Non-disease Trait
CDH2	1000	Average_total_household_income_before_tax	Non-disease Trait
ASXL3	80816	Average_total_household_income_before_tax	Non-disease Trait
ZNF397	84307	Average_total_household_income_before_tax	Non-disease Trait
ZSCAN30	100101467	Average_total_household_income_before_tax	Non-disease Trait
CELF4	56853	Average_total_household_income_before_tax	Non-disease Trait
TCF4	6925	Average_total_household_income_before_tax	Non-disease Trait
KISS1R	84634	Average_total_household_income_before_tax	Non-disease Trait
ARID3A	1820	Average_total_household_income_before_tax	Non-disease Trait
KDM4B	23030	Average_total_household_income_before_tax	Non-disease Trait
NFIX	4784	Average_total_household_income_before_tax	Non-disease Trait
LYL1	4066	Average_total_household_income_before_tax	Non-disease Trait
TRMT1	55621	Average_total_household_income_before_tax	Non-disease Trait
NACC1	112939	Average_total_household_income_before_tax	Non-disease Trait
STX10	8677	Average_total_household_income_before_tax	Non-disease Trait
PALM3	342979	Average_total_household_income_before_tax	Non-disease Trait
C19orf67	646457	Average_total_household_income_before_tax	Non-disease Trait
ZNF536	9745	Average_total_household_income_before_tax	Non-disease Trait
ZNF507	22847	Average_total_household_income_before_tax	Non-disease Trait
DPY19L3	147991	Average_total_household_income_before_tax	Non-disease Trait
LYPD3	27076	Average_total_household_income_before_tax	Non-disease Trait
PHLDB3	653583	Average_total_household_income_before_tax	Non-disease Trait
ETHE1	23474	Average_total_household_income_before_tax	Non-disease Trait
ZNF575	284346	Average_total_household_income_before_tax	Non-disease Trait
NBAS	51594	Average_total_household_income_before_tax	Non-disease Trait
KLHL29	114818	Average_total_household_income_before_tax	Non-disease Trait
FAM228A	653140	Average_total_household_income_before_tax	Non-disease Trait
ITSN2	50618	Average_total_household_income_before_tax	Non-disease Trait
SPAST	6683	Average_total_household_income_before_tax	Non-disease Trait
SLC30A6	55676	Average_total_household_income_before_tax	Non-disease Trait
NLRC4	58484	Average_total_household_income_before_tax	Non-disease Trait
YIPF4	84272	Average_total_household_income_before_tax	Non-disease Trait
BIRC6	57448	Average_total_household_income_before_tax	Non-disease Trait
CAMKMT	79823	Average_total_household_income_before_tax	Non-disease Trait
CCDC85A	114800	Average_total_household_income_before_tax	Non-disease Trait
BCL11A	53335	Average_total_household_income_before_tax	Non-disease Trait
MEIS1	4211	Average_total_household_income_before_tax	Non-disease Trait
ANXA4	307	Average_total_household_income_before_tax	Non-disease Trait
GMCL1	64395	Average_total_household_income_before_tax	Non-disease Trait
SNRNP27	11017	Average_total_household_income_before_tax	Non-disease Trait
MXD1	4084	Average_total_household_income_before_tax	Non-disease Trait
ASPRV1	151516	Average_total_household_income_before_tax	Non-disease Trait
EXOC6B	23233	Average_total_household_income_before_tax	Non-disease Trait
ALMS1	7840	Average_total_household_income_before_tax	Non-disease Trait
NAT8	9027	Average_total_household_income_before_tax	Non-disease Trait
TPRKB	51002	Average_total_household_income_before_tax	Non-disease Trait
DUSP11	8446	Average_total_household_income_before_tax	Non-disease Trait
C2orf78	388960	Average_total_household_income_before_tax	Non-disease Trait
STAMBP	10617	Average_total_household_income_before_tax	Non-disease Trait
ANKRD36BP2	645784	Average_total_household_income_before_tax	Non-disease Trait
TEKT4	150483	Average_total_household_income_before_tax	Non-disease Trait
ZAP70	7535	Average_total_household_income_before_tax	Non-disease Trait
AFF3	3899	Average_total_household_income_before_tax	Non-disease Trait
LONRF2	164832	Average_total_household_income_before_tax	Non-disease Trait
ST6GAL2	84620	Average_total_household_income_before_tax	Non-disease Trait
CCDC93	54520	Average_total_household_income_before_tax	Non-disease Trait
CNTNAP5	129684	Average_total_household_income_before_tax	Non-disease Trait
TEX41	401014	Average_total_household_income_before_tax	Non-disease Trait
RBMS1	5937	Average_total_household_income_before_tax	Non-disease Trait
SPATS2L	26010	Average_total_household_income_before_tax	Non-disease Trait
BMPR2	659	Average_total_household_income_before_tax	Non-disease Trait
PARD3B	117583	Average_total_household_income_before_tax	Non-disease Trait
CRYGA	1418	Average_total_household_income_before_tax	Non-disease Trait
VWC2L	402117	Average_total_household_income_before_tax	Non-disease Trait
BARD1	580	Average_total_household_income_before_tax	Non-disease Trait
LINC00607	646324	Average_total_household_income_before_tax	Non-disease Trait
CYP27A1	1593	Average_total_household_income_before_tax	Non-disease Trait
PTPRN	5798	Average_total_household_income_before_tax	Non-disease Trait
NYAP2	57624	Average_total_household_income_before_tax	Non-disease Trait
GIGYF2	26058	Average_total_household_income_before_tax	Non-disease Trait
KCNJ13	3769	Average_total_household_income_before_tax	Non-disease Trait
NGEF	25791	Average_total_household_income_before_tax	Non-disease Trait
AGAP1	116987	Average_total_household_income_before_tax	Non-disease Trait
GBX2	2637	Average_total_household_income_before_tax	Non-disease Trait
SOX12	6666	Average_total_household_income_before_tax	Non-disease Trait
UBOX5-AS1	100134015	Average_total_household_income_before_tax	Non-disease Trait
UBOX5	22888	Average_total_household_income_before_tax	Non-disease Trait
FASTKD5	60493	Average_total_household_income_before_tax	Non-disease Trait
LZTS3	9762	Average_total_household_income_before_tax	Non-disease Trait
PLCB1	23236	Average_total_household_income_before_tax	Non-disease Trait
RNU105B	26767	Average_total_household_income_before_tax	Non-disease Trait
SNAP25-AS1	100131208	Average_total_household_income_before_tax	Non-disease Trait
SNAP25	6616	Average_total_household_income_before_tax	Non-disease Trait
NKX2-2	4821	Average_total_household_income_before_tax	Non-disease Trait
ITCH	83737	Average_total_household_income_before_tax	Non-disease Trait
MIR644A	693229	Average_total_household_income_before_tax	Non-disease Trait
DYNLRB1	83658	Average_total_household_income_before_tax	Non-disease Trait
MAP1LC3A	84557	Average_total_household_income_before_tax	Non-disease Trait
NCOA6	23054	Average_total_household_income_before_tax	Non-disease Trait
TP53INP2	58476	Average_total_household_income_before_tax	Non-disease Trait
GGT7	2686	Average_total_household_income_before_tax	Non-disease Trait
C20orf173	140873	Average_total_household_income_before_tax	Non-disease Trait
ERGIC3	51614	Average_total_household_income_before_tax	Non-disease Trait
CPNE1	8904	Average_total_household_income_before_tax	Non-disease Trait
RBM12	10137	Average_total_household_income_before_tax	Non-disease Trait
NFS1	9054	Average_total_household_income_before_tax	Non-disease Trait
SCAND1	51282	Average_total_household_income_before_tax	Non-disease Trait
CNBD2	140894	Average_total_household_income_before_tax	Non-disease Trait
STK4	6789	Average_total_household_income_before_tax	Non-disease Trait
KCNS1	3787	Average_total_household_income_before_tax	Non-disease Trait
CSE1L	1434	Average_total_household_income_before_tax	Non-disease Trait
CDH4	1002	Average_total_household_income_before_tax	Non-disease Trait
HELZ2	85441	Average_total_household_income_before_tax	Non-disease Trait
SOD1	6647	Average_total_household_income_before_tax	Non-disease Trait
ITSN1	6453	Average_total_household_income_before_tax	Non-disease Trait
DERL3	91319	Average_total_household_income_before_tax	Non-disease Trait
TTC28-AS1	284900	Average_total_household_income_before_tax	Non-disease Trait
TTC28	23331	Average_total_household_income_before_tax	Non-disease Trait
CHEK2	11200	Average_total_household_income_before_tax	Non-disease Trait
HSCB	150274	Average_total_household_income_before_tax	Non-disease Trait
MORC2-AS1	150291	Average_total_household_income_before_tax	Non-disease Trait
MORC2	22880	Average_total_household_income_before_tax	Non-disease Trait
CACNA1I	8911	Average_total_household_income_before_tax	Non-disease Trait
SLC25A17	10478	Average_total_household_income_before_tax	Non-disease Trait
ST13	6767	Average_total_household_income_before_tax	Non-disease Trait
MLC1	23209	Average_total_household_income_before_tax	Non-disease Trait
MOV10L1	54456	Average_total_household_income_before_tax	Non-disease Trait
PANX2	56666	Average_total_household_income_before_tax	Non-disease Trait
TRABD	80305	Average_total_household_income_before_tax	Non-disease Trait
TUBGCP6	85378	Average_total_household_income_before_tax	Non-disease Trait
ATG7	10533	Average_total_household_income_before_tax	Non-disease Trait
RARB	5915	Average_total_household_income_before_tax	Non-disease Trait
CTNNB1	1499	Average_total_household_income_before_tax	Non-disease Trait
CSPG5	10675	Average_total_household_income_before_tax	Non-disease Trait
SMARCC1	6599	Average_total_household_income_before_tax	Non-disease Trait
DHX30	22907	Average_total_household_income_before_tax	Non-disease Trait
MAP4	4134	Average_total_household_income_before_tax	Non-disease Trait
PFKFB4	5210	Average_total_household_income_before_tax	Non-disease Trait
COL7A1	1294	Average_total_household_income_before_tax	Non-disease Trait
TMEM89	440955	Average_total_household_income_before_tax	Non-disease Trait
SLC26A6	65010	Average_total_household_income_before_tax	Non-disease Trait
CELSR3	1951	Average_total_household_income_before_tax	Non-disease Trait
DALRD3	55152	Average_total_household_income_before_tax	Non-disease Trait
NDUFAF3	25915	Average_total_household_income_before_tax	Non-disease Trait
USP19	10869	Average_total_household_income_before_tax	Non-disease Trait
LAMB2	3913	Average_total_household_income_before_tax	Non-disease Trait
KLHDC8B	200942	Average_total_household_income_before_tax	Non-disease Trait
C3orf84	646498	Average_total_household_income_before_tax	Non-disease Trait
C3orf62	375341	Average_total_household_income_before_tax	Non-disease Trait
USP4	7375	Average_total_household_income_before_tax	Non-disease Trait
GPX1	2876	Average_total_household_income_before_tax	Non-disease Trait
RHOA	387	Average_total_household_income_before_tax	Non-disease Trait
TCTA	6988	Average_total_household_income_before_tax	Non-disease Trait
AMT	275	Average_total_household_income_before_tax	Non-disease Trait
NICN1	84276	Average_total_household_income_before_tax	Non-disease Trait
DAG1	1605	Average_total_household_income_before_tax	Non-disease Trait
BSN	8927	Average_total_household_income_before_tax	Non-disease Trait
APEH	327	Average_total_household_income_before_tax	Non-disease Trait
MST1	4485	Average_total_household_income_before_tax	Non-disease Trait
RNF123	63891	Average_total_household_income_before_tax	Non-disease Trait
AMIGO3	386724	Average_total_household_income_before_tax	Non-disease Trait
GMPPB	29925	Average_total_household_income_before_tax	Non-disease Trait
IP6K1	9807	Average_total_household_income_before_tax	Non-disease Trait
CDHR4	389118	Average_total_household_income_before_tax	Non-disease Trait
UBA7	7318	Average_total_household_income_before_tax	Non-disease Trait
TRAIP	10293	Average_total_household_income_before_tax	Non-disease Trait
CAMKV	79012	Average_total_household_income_before_tax	Non-disease Trait
MST1R	4486	Average_total_household_income_before_tax	Non-disease Trait
MON1A	84315	Average_total_household_income_before_tax	Non-disease Trait
RBM6	10180	Average_total_household_income_before_tax	Non-disease Trait
RBM5	10181	Average_total_household_income_before_tax	Non-disease Trait
SEMA3F	6405	Average_total_household_income_before_tax	Non-disease Trait
GNAT1	2779	Average_total_household_income_before_tax	Non-disease Trait
SLC38A3	10991	Average_total_household_income_before_tax	Non-disease Trait
GNAI2	2771	Average_total_household_income_before_tax	Non-disease Trait
SEMA3B	7869	Average_total_household_income_before_tax	Non-disease Trait
LSMEM2	132228	Average_total_household_income_before_tax	Non-disease Trait
IFRD2	7866	Average_total_household_income_before_tax	Non-disease Trait
HYAL3	8372	Average_total_household_income_before_tax	Non-disease Trait
HYAL1	3373	Average_total_household_income_before_tax	Non-disease Trait
RASSF1	11186	Average_total_household_income_before_tax	Non-disease Trait
ZMYND10	51364	Average_total_household_income_before_tax	Non-disease Trait
CYB561D2	11068	Average_total_household_income_before_tax	Non-disease Trait
TMEM115	11070	Average_total_household_income_before_tax	Non-disease Trait
CACNA2D2	9254	Average_total_household_income_before_tax	Non-disease Trait
C3orf18	51161	Average_total_household_income_before_tax	Non-disease Trait
HEMK1	51409	Average_total_household_income_before_tax	Non-disease Trait
CISH	1154	Average_total_household_income_before_tax	Non-disease Trait
MAPKAPK3	7867	Average_total_household_income_before_tax	Non-disease Trait
DOCK3	1795	Average_total_household_income_before_tax	Non-disease Trait
MANF	7873	Average_total_household_income_before_tax	Non-disease Trait
RAD54L2	23132	Average_total_household_income_before_tax	Non-disease Trait
TEX264	51368	Average_total_household_income_before_tax	Non-disease Trait
TWF2	11344	Average_total_household_income_before_tax	Non-disease Trait
GLYCTK	132158	Average_total_household_income_before_tax	Non-disease Trait
BAP1	8314	Average_total_household_income_before_tax	Non-disease Trait
PHF7	51533	Average_total_household_income_before_tax	Non-disease Trait
TNNC1	7134	Average_total_household_income_before_tax	Non-disease Trait
NISCH	11188	Average_total_household_income_before_tax	Non-disease Trait
STAB1	23166	Average_total_household_income_before_tax	Non-disease Trait
FAM107A	11170	Average_total_household_income_before_tax	Non-disease Trait
FOXP1	27086	Average_total_household_income_before_tax	Non-disease Trait
CADM2	253559	Average_total_household_income_before_tax	Non-disease Trait
IGSF11	152404	Average_total_household_income_before_tax	Non-disease Trait
CCDC14	64770	Average_total_household_income_before_tax	Non-disease Trait
ROPN1	54763	Average_total_household_income_before_tax	Non-disease Trait
KALRN	8997	Average_total_household_income_before_tax	Non-disease Trait
MED12L	116931	Average_total_household_income_before_tax	Non-disease Trait
P2RY14	9934	Average_total_household_income_before_tax	Non-disease Trait
GPR87	53836	Average_total_household_income_before_tax	Non-disease Trait
P2RY12	64805	Average_total_household_income_before_tax	Non-disease Trait
TIPARP	25976	Average_total_household_income_before_tax	Non-disease Trait
LINC00886	730091	Average_total_household_income_before_tax	Non-disease Trait
MECOM	2122	Average_total_household_income_before_tax	Non-disease Trait
ADD1	118	Average_total_household_income_before_tax	Non-disease Trait
MFSD10	10227	Average_total_household_income_before_tax	Non-disease Trait
NOP14-AS1	317648	Average_total_household_income_before_tax	Non-disease Trait
NOP14	8602	Average_total_household_income_before_tax	Non-disease Trait
GRK4	2868	Average_total_household_income_before_tax	Non-disease Trait
HTT	3064	Average_total_household_income_before_tax	Non-disease Trait
MSANTD1	345222	Average_total_household_income_before_tax	Non-disease Trait
RGS12	6002	Average_total_household_income_before_tax	Non-disease Trait
HGFAC	3083	Average_total_household_income_before_tax	Non-disease Trait
SORCS2	57537	Average_total_household_income_before_tax	Non-disease Trait
DCAF16	54876	Average_total_household_income_before_tax	Non-disease Trait
NCAPG	64151	Average_total_household_income_before_tax	Non-disease Trait
LCORL	254251	Average_total_household_income_before_tax	Non-disease Trait
SEPSECS	51091	Average_total_household_income_before_tax	Non-disease Trait
RHOH	399	Average_total_household_income_before_tax	Non-disease Trait
GABRG1	2565	Average_total_household_income_before_tax	Non-disease Trait
CXXC4	80319	Average_total_household_income_before_tax	Non-disease Trait
PABPC4L	132430	Average_total_household_income_before_tax	Non-disease Trait
MGST2	4258	Average_total_household_income_before_tax	Non-disease Trait
MAML3	55534	Average_total_household_income_before_tax	Non-disease Trait
FNIP2	57600	Average_total_household_income_before_tax	Non-disease Trait
C4orf45	152940	Average_total_household_income_before_tax	Non-disease Trait
MRPS30	10884	Average_total_household_income_before_tax	Non-disease Trait
PART1	25859	Average_total_household_income_before_tax	Non-disease Trait
DEPDC1B	55789	Average_total_household_income_before_tax	Non-disease Trait
ELOVL7	79993	Average_total_household_income_before_tax	Non-disease Trait
ERCC8	1161	Average_total_household_income_before_tax	Non-disease Trait
NDUFAF2	91942	Average_total_household_income_before_tax	Non-disease Trait
SMIM15	643155	Average_total_household_income_before_tax	Non-disease Trait
ZSWIM6	57688	Average_total_household_income_before_tax	Non-disease Trait
RGS7BP	401190	Average_total_household_income_before_tax	Non-disease Trait
MAST4	375449	Average_total_household_income_before_tax	Non-disease Trait
EFNA5	1946	Average_total_household_income_before_tax	Non-disease Trait
NME5	8382	Average_total_household_income_before_tax	Non-disease Trait
BRD8	10902	Average_total_household_income_before_tax	Non-disease Trait
CDC23	8697	Average_total_household_income_before_tax	Non-disease Trait
ETF1	2107	Average_total_household_income_before_tax	Non-disease Trait
HSPA9	3313	Average_total_household_income_before_tax	Non-disease Trait
SLC4A9	83697	Average_total_household_income_before_tax	Non-disease Trait
ANKHD1	54882	Average_total_household_income_before_tax	Non-disease Trait
ANKHD1-EIF4EBP3	404734	Average_total_household_income_before_tax	Non-disease Trait
SRA1	10011	Average_total_household_income_before_tax	Non-disease Trait
EIF4EBP3	8637	Average_total_household_income_before_tax	Non-disease Trait
APBB3	10307	Average_total_household_income_before_tax	Non-disease Trait
SLC35A4	113829	Average_total_household_income_before_tax	Non-disease Trait
CD14	929	Average_total_household_income_before_tax	Non-disease Trait
NDUFA2	4695	Average_total_household_income_before_tax	Non-disease Trait
TMCO6	55374	Average_total_household_income_before_tax	Non-disease Trait
IK	3550	Average_total_household_income_before_tax	Non-disease Trait
WDR55	54853	Average_total_household_income_before_tax	Non-disease Trait
DND1	373863	Average_total_household_income_before_tax	Non-disease Trait
HARS2	23438	Average_total_household_income_before_tax	Non-disease Trait
PCDHGC4	56098	Average_total_household_income_before_tax	Non-disease Trait
PCDHGC5	56097	Average_total_household_income_before_tax	Non-disease Trait
DIAPH1	1729	Average_total_household_income_before_tax	Non-disease Trait
ARAP3	64411	Average_total_household_income_before_tax	Non-disease Trait
RBM27	54439	Average_total_household_income_before_tax	Non-disease Trait
NDST1	3340	Average_total_household_income_before_tax	Non-disease Trait
SGCD	6444	Average_total_household_income_before_tax	Non-disease Trait
PWWP2A	114825	Average_total_household_income_before_tax	Non-disease Trait
GABRA1	2554	Average_total_household_income_before_tax	Non-disease Trait
TENM2	57451	Average_total_household_income_before_tax	Non-disease Trait
SLIT3	6586	Average_total_household_income_before_tax	Non-disease Trait
GRK6	2870	Average_total_household_income_before_tax	Non-disease Trait
PRR7	80758	Average_total_household_income_before_tax	Non-disease Trait
DBN1	1627	Average_total_household_income_before_tax	Non-disease Trait
FAM153A	285596	Average_total_household_income_before_tax	Non-disease Trait
ADTRP	84830	Average_total_household_income_before_tax	Non-disease Trait
ATXN1	6310	Average_total_household_income_before_tax	Non-disease Trait
PGBD1	84547	Average_total_household_income_before_tax	Non-disease Trait
GABBR1	2550	Average_total_household_income_before_tax	Non-disease Trait
HLA-F	3134	Average_total_household_income_before_tax	Non-disease Trait
HLA-F-AS1	285830	Average_total_household_income_before_tax	Non-disease Trait
MDC1	9656	Average_total_household_income_before_tax	Non-disease Trait
GTF2H4	2968	Average_total_household_income_before_tax	Non-disease Trait
VARS2	57176	Average_total_household_income_before_tax	Non-disease Trait
PSORS1C1	170679	Average_total_household_income_before_tax	Non-disease Trait
CDSN	1041	Average_total_household_income_before_tax	Non-disease Trait
PSORS1C2	170680	Average_total_household_income_before_tax	Non-disease Trait
HLA-C	3107	Average_total_household_income_before_tax	Non-disease Trait
HLA-B	3106	Average_total_household_income_before_tax	Non-disease Trait
MICB	4277	Average_total_household_income_before_tax	Non-disease Trait
MCCD1	401250	Average_total_household_income_before_tax	Non-disease Trait
DDX39B	7919	Average_total_household_income_before_tax	Non-disease Trait
ATP6V1G2	534	Average_total_household_income_before_tax	Non-disease Trait
NFKBIL1	4795	Average_total_household_income_before_tax	Non-disease Trait
LTA	4049	Average_total_household_income_before_tax	Non-disease Trait
TNF	7124	Average_total_household_income_before_tax	Non-disease Trait
LTB	4050	Average_total_household_income_before_tax	Non-disease Trait
LST1	7940	Average_total_household_income_before_tax	Non-disease Trait
NCR3	259197	Average_total_household_income_before_tax	Non-disease Trait
LSM2	57819	Average_total_household_income_before_tax	Non-disease Trait
HSPA1L	3305	Average_total_household_income_before_tax	Non-disease Trait
SLC44A4	80736	Average_total_household_income_before_tax	Non-disease Trait
EHMT2	10919	Average_total_household_income_before_tax	Non-disease Trait
NELFE	7936	Average_total_household_income_before_tax	Non-disease Trait
DXO	1797	Average_total_household_income_before_tax	Non-disease Trait
STK19	8859	Average_total_household_income_before_tax	Non-disease Trait
C4A	720	Average_total_household_income_before_tax	Non-disease Trait
TNXB	7148	Average_total_household_income_before_tax	Non-disease Trait
ATF6B	1388	Average_total_household_income_before_tax	Non-disease Trait
AGPAT1	10554	Average_total_household_income_before_tax	Non-disease Trait
RNF5	6048	Average_total_household_income_before_tax	Non-disease Trait
HLA-DRB5	3127	Average_total_household_income_before_tax	Non-disease Trait
HLA-DRB1	3123	Average_total_household_income_before_tax	Non-disease Trait
HLA-DQA1	3117	Average_total_household_income_before_tax	Non-disease Trait
HLA-DQB1	3119	Average_total_household_income_before_tax	Non-disease Trait
HLA-DOB	3112	Average_total_household_income_before_tax	Non-disease Trait
TAP2	6891	Average_total_household_income_before_tax	Non-disease Trait
PFDN6	10471	Average_total_household_income_before_tax	Non-disease Trait
RGL2	5863	Average_total_household_income_before_tax	Non-disease Trait
TAPBP	6892	Average_total_household_income_before_tax	Non-disease Trait
ZBTB22	9278	Average_total_household_income_before_tax	Non-disease Trait
DAXX	1616	Average_total_household_income_before_tax	Non-disease Trait
PHF1	5252	Average_total_household_income_before_tax	Non-disease Trait
SNRPC	6631	Average_total_household_income_before_tax	Non-disease Trait
UHRF1BP1	54887	Average_total_household_income_before_tax	Non-disease Trait
MIR30C2	407032	Average_total_household_income_before_tax	Non-disease Trait
RIMS1	22999	Average_total_household_income_before_tax	Non-disease Trait
HMGN3	9324	Average_total_household_income_before_tax	Non-disease Trait
HMGN3-AS1	100288198	Average_total_household_income_before_tax	Non-disease Trait
AKIRIN2	55122	Average_total_household_income_before_tax	Non-disease Trait
PNRC1	10957	Average_total_household_income_before_tax	Non-disease Trait
SRSF12	135295	Average_total_household_income_before_tax	Non-disease Trait
BACH2	60468	Average_total_household_income_before_tax	Non-disease Trait
FOXO3	2309	Average_total_household_income_before_tax	Non-disease Trait
MCM9	254394	Average_total_household_income_before_tax	Non-disease Trait
ASF1A	25842	Average_total_household_income_before_tax	Non-disease Trait
FAM184A	79632	Average_total_household_income_before_tax	Non-disease Trait
NKAIN2	154215	Average_total_household_income_before_tax	Non-disease Trait
CENPW	387103	Average_total_household_income_before_tax	Non-disease Trait
RPS6KA2	6196	Average_total_household_income_before_tax	Non-disease Trait
MAD1L1	8379	Average_total_household_income_before_tax	Non-disease Trait
TNRC18	84629	Average_total_household_income_before_tax	Non-disease Trait
GLCCI1	113263	Average_total_household_income_before_tax	Non-disease Trait
THSD7A	221981	Average_total_household_income_before_tax	Non-disease Trait
HDAC9	9734	Average_total_household_income_before_tax	Non-disease Trait
NACAD	23148	Average_total_household_income_before_tax	Non-disease Trait
TBRG4	9238	Average_total_household_income_before_tax	Non-disease Trait
SNORA5A	654319	Average_total_household_income_before_tax	Non-disease Trait
SNORA5C	677796	Average_total_household_income_before_tax	Non-disease Trait
SNORA5B	677795	Average_total_household_income_before_tax	Non-disease Trait
AUTS2	26053	Average_total_household_income_before_tax	Non-disease Trait
CALN1	83698	Average_total_household_income_before_tax	Non-disease Trait
TRIM73	375593	Average_total_household_income_before_tax	Non-disease Trait
NSUN5P1	155400	Average_total_household_income_before_tax	Non-disease Trait
PMS2P3	5387	Average_total_household_income_before_tax	Non-disease Trait
POR	5447	Average_total_household_income_before_tax	Non-disease Trait
TMEM120A	83862	Average_total_household_income_before_tax	Non-disease Trait
STYXL1	51657	Average_total_household_income_before_tax	Non-disease Trait
MDH2	4191	Average_total_household_income_before_tax	Non-disease Trait
ZKSCAN1	7586	Average_total_household_income_before_tax	Non-disease Trait
KMT2E	55904	Average_total_household_income_before_tax	Non-disease Trait
SRPK2	6733	Average_total_household_income_before_tax	Non-disease Trait
IMMP2L	83943	Average_total_household_income_before_tax	Non-disease Trait
CTTNBP2	83992	Average_total_household_income_before_tax	Non-disease Trait
EXOC4	60412	Average_total_household_income_before_tax	Non-disease Trait
PARP12	64761	Average_total_household_income_before_tax	Non-disease Trait
PTPRN2	5799	Average_total_household_income_before_tax	Non-disease Trait
LONRF1	91694	Average_total_household_income_before_tax	Non-disease Trait
PCM1	5108	Average_total_household_income_before_tax	Non-disease Trait
BNIP3L	665	Average_total_household_income_before_tax	Non-disease Trait
INTS9	55756	Average_total_household_income_before_tax	Non-disease Trait
HMBOX1	79618	Average_total_household_income_before_tax	Non-disease Trait
PURG	29942	Average_total_household_income_before_tax	Non-disease Trait
WRN	7486	Average_total_household_income_before_tax	Non-disease Trait
XKR4	114786	Average_total_household_income_before_tax	Non-disease Trait
CNGB3	54714	Average_total_household_income_before_tax	Non-disease Trait
RUNX1T1	862	Average_total_household_income_before_tax	Non-disease Trait
MAL2	114569	Average_total_household_income_before_tax	Non-disease Trait
AGO2	27161	Average_total_household_income_before_tax	Non-disease Trait
PTK2	5747	Average_total_household_income_before_tax	Non-disease Trait
GADD45G	10912	Average_total_household_income_before_tax	Non-disease Trait
FAM120A	23196	Average_total_household_income_before_tax	Non-disease Trait
PHF2	5253	Average_total_household_income_before_tax	Non-disease Trait
SLC35D2	11046	Average_total_household_income_before_tax	Non-disease Trait
ZNF367	195828	Average_total_household_income_before_tax	Non-disease Trait
HABP4	22927	Average_total_household_income_before_tax	Non-disease Trait
CDC14B	8555	Average_total_household_income_before_tax	Non-disease Trait
LINC00587	414319	Average_total_household_income_before_tax	Non-disease Trait
ZNF462	58499	Average_total_household_income_before_tax	Non-disease Trait
TTLL11	158135	Average_total_household_income_before_tax	Non-disease Trait
DENND1A	57706	Average_total_household_income_before_tax	Non-disease Trait
MAPKAP1	79109	Average_total_household_income_before_tax	Non-disease Trait
PHYHD1	254295	Average_total_household_income_before_tax	Non-disease Trait
SH3GLB2	56904	Average_total_household_income_before_tax	Non-disease Trait
SH2D2A	9047	Banana_Intake	Non-disease Trait
NTRK1	4914	Banana_Intake	Non-disease Trait
TIPRL	261726	Banana_Intake	Non-disease Trait
ATP2B4	493	Banana_Intake	Non-disease Trait
DCLRE1A	9937	Banana_Intake	Non-disease Trait
ZDHHC13	54503	Banana_Intake	Non-disease Trait
CKAP5	9793	Banana_Intake	Non-disease Trait
LRP4	4038	Banana_Intake	Non-disease Trait
PHLDB1	23187	Banana_Intake	Non-disease Trait
GOLT1B	51026	Banana_Intake	Non-disease Trait
FGD6	55785	Banana_Intake	Non-disease Trait
C12orf42	374470	Banana_Intake	Non-disease Trait
DNAAF1	123872	Banana_Intake	Non-disease Trait
TAF1C	9013	Banana_Intake	Non-disease Trait
ZNF778	197320	Banana_Intake	Non-disease Trait
SLC25A35	399512	Banana_Intake	Non-disease Trait
RANGRF	29098	Banana_Intake	Non-disease Trait
KLF2	10365	Banana_Intake	Non-disease Trait
CCDC88A	55704	Banana_Intake	Non-disease Trait
SCN5A	6331	Banana_Intake	Non-disease Trait
CHCHD6	84303	Banana_Intake	Non-disease Trait
CEP63	80254	Banana_Intake	Non-disease Trait
DGKG	1608	Banana_Intake	Non-disease Trait
GOPC	57120	Banana_Intake	Non-disease Trait
MIR550A1	693133	Banana_Intake	Non-disease Trait
FAM86B3P	286042	Banana_Intake	Non-disease Trait
MFHAS1	9258	Banana_Intake	Non-disease Trait
MSRA	4482	Banana_Intake	Non-disease Trait
XKR6	286046	Banana_Intake	Non-disease Trait
MTMR9	66036	Banana_Intake	Non-disease Trait
SLC35G5	83650	Banana_Intake	Non-disease Trait
TDH	157739	Banana_Intake	Non-disease Trait
FAM167A	83648	Banana_Intake	Non-disease Trait
BLK	640	Banana_Intake	Non-disease Trait
GATA4	2626	Banana_Intake	Non-disease Trait
DEFB136	613210	Banana_Intake	Non-disease Trait
NFYC	4802	Beef_intake	Non-disease Trait
TRIM33	51592	Beef_intake	Non-disease Trait
PIP4K2A	5305	Beef_intake	Non-disease Trait
DCDC1	341019	Beef_intake	Non-disease Trait
LAMA3	3909	Beef_intake	Non-disease Trait
TPRXL	348825	Beef_intake	Non-disease Trait
OR5H2	79310	Beef_intake	Non-disease Trait
RBM47	54502	Beef_intake	Non-disease Trait
LARP1B	55132	Beef_intake	Non-disease Trait
HTR1B	3351	Beef_intake	Non-disease Trait
ME1	4199	Beef_intake	Non-disease Trait
CCZ1	51622	Beef_intake	Non-disease Trait
AIMP2	7965	Beef_intake	Non-disease Trait
MROH7	374977	Been_in_a_confiding_relationship_as_an_adult	Non-disease Trait
C1orf87	127795	Been_in_a_confiding_relationship_as_an_adult	Non-disease Trait
BRMS1	25855	Been_in_a_confiding_relationship_as_an_adult	Non-disease Trait
SLC29A2	3177	Been_in_a_confiding_relationship_as_an_adult	Non-disease Trait
DDX55	57696	Been_in_a_confiding_relationship_as_an_adult	Non-disease Trait
FGF14-IT1	283480	Been_in_a_confiding_relationship_as_an_adult	Non-disease Trait
OR5AU1	390445	Been_in_a_confiding_relationship_as_an_adult	Non-disease Trait
ABCD4	5826	Been_in_a_confiding_relationship_as_an_adult	Non-disease Trait
VRTN	55237	Been_in_a_confiding_relationship_as_an_adult	Non-disease Trait
ZNF205	7755	Been_in_a_confiding_relationship_as_an_adult	Non-disease Trait
ZNF213	7760	Been_in_a_confiding_relationship_as_an_adult	Non-disease Trait
SLC7A6	9057	Been_in_a_confiding_relationship_as_an_adult	Non-disease Trait
SLC7A6OS	84138	Been_in_a_confiding_relationship_as_an_adult	Non-disease Trait
PRMT7	54496	Been_in_a_confiding_relationship_as_an_adult	Non-disease Trait
SMPD3	55512	Been_in_a_confiding_relationship_as_an_adult	Non-disease Trait
CRISPLD2	83716	Been_in_a_confiding_relationship_as_an_adult	Non-disease Trait
TNFSF14	8740	Been_in_a_confiding_relationship_as_an_adult	Non-disease Trait
ZNF682	91120	Been_in_a_confiding_relationship_as_an_adult	Non-disease Trait
BZW1	9689	Been_in_a_confiding_relationship_as_an_adult	Non-disease Trait
GIGYF2	26058	Been_in_a_confiding_relationship_as_an_adult	Non-disease Trait
KCNJ13	3769	Been_in_a_confiding_relationship_as_an_adult	Non-disease Trait
OCSTAMP	128506	Been_in_a_confiding_relationship_as_an_adult	Non-disease Trait
CSE1L	1434	Been_in_a_confiding_relationship_as_an_adult	Non-disease Trait
NUP50	10762	Been_in_a_confiding_relationship_as_an_adult	Non-disease Trait
TUBGCP6	85378	Been_in_a_confiding_relationship_as_an_adult	Non-disease Trait
HDAC10	83933	Been_in_a_confiding_relationship_as_an_adult	Non-disease Trait
MAPK12	6300	Been_in_a_confiding_relationship_as_an_adult	Non-disease Trait
RAB5A	5868	Been_in_a_confiding_relationship_as_an_adult	Non-disease Trait
PP2D1	151649	Been_in_a_confiding_relationship_as_an_adult	Non-disease Trait
FOXP1	27086	Been_in_a_confiding_relationship_as_an_adult	Non-disease Trait
CPA3	1359	Been_in_a_confiding_relationship_as_an_adult	Non-disease Trait
IFRD1	3475	Been_in_a_confiding_relationship_as_an_adult	Non-disease Trait
LSMEM1	286006	Been_in_a_confiding_relationship_as_an_adult	Non-disease Trait
DPP6	1804	Been_in_a_confiding_relationship_as_an_adult	Non-disease Trait
PURG	29942	Been_in_a_confiding_relationship_as_an_adult	Non-disease Trait
JRK	8629	Been_in_a_confiding_relationship_as_an_adult	Non-disease Trait
KIF27	55582	Been_in_a_confiding_relationship_as_an_adult	Non-disease Trait
RMI1	80010	Been_in_a_confiding_relationship_as_an_adult	Non-disease Trait
FAM120A	23196	Been_in_a_confiding_relationship_as_an_adult	Non-disease Trait
AHR	196	Behcet_Syndrome	Autoimmune Disease
APOA1	335	Behcet_Syndrome	Autoimmune Disease
APOB	338	Behcet_Syndrome	Autoimmune Disease
FAS	355	Behcet_Syndrome	Autoimmune Disease
C4A	720	Behcet_Syndrome	Autoimmune Disease
CAT	847	Behcet_Syndrome	Autoimmune Disease
CCR1	1230	Behcet_Syndrome	Autoimmune Disease
HLA-B	3106	Behcet_Syndrome	Autoimmune Disease
ICAM1	3383	Behcet_Syndrome	Autoimmune Disease
CXCL8	3576	Behcet_Syndrome	Autoimmune Disease
IL10	3586	Behcet_Syndrome	Autoimmune Disease
IL12A	3592	Behcet_Syndrome	Autoimmune Disease
ITGAL	3683	Behcet_Syndrome	Autoimmune Disease
ITGB2	3689	Behcet_Syndrome	Autoimmune Disease
MEFV	4210	Behcet_Syndrome	Autoimmune Disease
SERPINE1	5054	Behcet_Syndrome	Autoimmune Disease
STAT4	6775	Behcet_Syndrome	Autoimmune Disease
TLR4	7099	Behcet_Syndrome	Autoimmune Disease
KLRC4	8302	Behcet_Syndrome	Autoimmune Disease
ERAP1	51752	Behcet_Syndrome	Autoimmune Disease
IL23R	149233	Behcet_Syndrome	Autoimmune Disease
PSORS1C1	170679	Behcet_Syndrome	Autoimmune Disease
UBAC2	337867	Behcet_Syndrome	Autoimmune Disease
IL12A-AS1	101928376	Behcet_Syndrome	Autoimmune Disease
SLC45A1	50651	Bread_intake	Non-disease Trait
RERE	473	Bread_intake	Non-disease Trait
HP1BP3	50809	Bread_intake	Non-disease Trait
EIF4G3	8672	Bread_intake	Non-disease Trait
MIR1256	100302155	Bread_intake	Non-disease Trait
LDLRAP1	26119	Bread_intake	Non-disease Trait
SCMH1	22955	Bread_intake	Non-disease Trait
TSPAN1	10103	Bread_intake	Non-disease Trait
POMGNT1	55624	Bread_intake	Non-disease Trait
LURAP1	541468	Bread_intake	Non-disease Trait
RAD54L	8438	Bread_intake	Non-disease Trait
LRRC41	10489	Bread_intake	Non-disease Trait
UQCRH	7388	Bread_intake	Non-disease Trait
FAAH	2166	Bread_intake	Non-disease Trait
GIPC2	54810	Bread_intake	Non-disease Trait
DPYD	1806	Bread_intake	Non-disease Trait
MIR137HG	400765	Bread_intake	Non-disease Trait
TBX15	6913	Bread_intake	Non-disease Trait
MCL1	4170	Bread_intake	Non-disease Trait
ENSA	2029	Bread_intake	Non-disease Trait
GOLPH3L	55204	Bread_intake	Non-disease Trait
HORMAD1	84072	Bread_intake	Non-disease Trait
CTSS	1520	Bread_intake	Non-disease Trait
CTSK	1513	Bread_intake	Non-disease Trait
ARNT	405	Bread_intake	Non-disease Trait
SETDB1	9869	Bread_intake	Non-disease Trait
CERS2	29956	Bread_intake	Non-disease Trait
S100A16	140576	Bread_intake	Non-disease Trait
S100A14	57402	Bread_intake	Non-disease Trait
S100A13	6284	Bread_intake	Non-disease Trait
S100A1	6271	Bread_intake	Non-disease Trait
CHTOP	26097	Bread_intake	Non-disease Trait
SNAPIN	23557	Bread_intake	Non-disease Trait
GATAD2B	57459	Bread_intake	Non-disease Trait
DENND4B	9909	Bread_intake	Non-disease Trait
CRTC2	200186	Bread_intake	Non-disease Trait
SLC39A1	27173	Bread_intake	Non-disease Trait
CREB3L4	148327	Bread_intake	Non-disease Trait
JTB	10899	Bread_intake	Non-disease Trait
KCNT2	343450	Bread_intake	Non-disease Trait
IRF2BP2	359948	Bread_intake	Non-disease Trait
LINC00184	100302691	Bread_intake	Non-disease Trait
KIAA1217	56243	Bread_intake	Non-disease Trait
EGR2	1959	Bread_intake	Non-disease Trait
MRPL43	84545	Bread_intake	Non-disease Trait
SEMA4G	57715	Bread_intake	Non-disease Trait
LZTS2	84445	Bread_intake	Non-disease Trait
CD151	977	Bread_intake	Non-disease Trait
POLR2L	5441	Bread_intake	Non-disease Trait
STK33	65975	Bread_intake	Non-disease Trait
DCDC1	341019	Bread_intake	Non-disease Trait
BTBD18	643376	Bread_intake	Non-disease Trait
DDX6	1656	Bread_intake	Non-disease Trait
KDM5A	5927	Bread_intake	Non-disease Trait
ARID2	196528	Bread_intake	Non-disease Trait
SCAF11	9169	Bread_intake	Non-disease Trait
WNT1	7471	Bread_intake	Non-disease Trait
DNAJC22	79962	Bread_intake	Non-disease Trait
SPATS2	65244	Bread_intake	Non-disease Trait
KCNH3	23416	Bread_intake	Non-disease Trait
MCRS1	10445	Bread_intake	Non-disease Trait
PRPF40B	25766	Bread_intake	Non-disease Trait
FAM186B	84070	Bread_intake	Non-disease Trait
FMNL3	91010	Bread_intake	Non-disease Trait
TMBIM6	7009	Bread_intake	Non-disease Trait
NCKAP5L	57701	Bread_intake	Non-disease Trait
BCDIN3D-AS1	100286844	Bread_intake	Non-disease Trait
IGFBP6	3489	Bread_intake	Non-disease Trait
SOAT2	8435	Bread_intake	Non-disease Trait
ANKRD52	283373	Bread_intake	Non-disease Trait
CS	1431	Bread_intake	Non-disease Trait
CNPY2	10330	Bread_intake	Non-disease Trait
PAN2	9924	Bread_intake	Non-disease Trait
IL23A	51561	Bread_intake	Non-disease Trait
STAT2	6773	Bread_intake	Non-disease Trait
APOF	319	Bread_intake	Non-disease Trait
SPRYD4	283377	Bread_intake	Non-disease Trait
WIF1	11197	Bread_intake	Non-disease Trait
RMST	196475	Bread_intake	Non-disease Trait
TMPO-AS1	100128191	Bread_intake	Non-disease Trait
TMPO	7112	Bread_intake	Non-disease Trait
RFX4	5992	Bread_intake	Non-disease Trait
RIC8B	55188	Bread_intake	Non-disease Trait
HCAR3	8843	Bread_intake	Non-disease Trait
ABCB9	23457	Bread_intake	Non-disease Trait
OGFOD2	79676	Bread_intake	Non-disease Trait
ARL6IP4	51329	Bread_intake	Non-disease Trait
EP400	57634	Bread_intake	Non-disease Trait
ZNF605	100289635	Bread_intake	Non-disease Trait
SPRY2	10253	Bread_intake	Non-disease Trait
ANKRD10	55608	Bread_intake	Non-disease Trait
NRL	4901	Bread_intake	Non-disease Trait
PCK2	5106	Bread_intake	Non-disease Trait
FOXG1	2290	Bread_intake	Non-disease Trait
ACTR10	55860	Bread_intake	Non-disease Trait
SNORD113-3	767563	Bread_intake	Non-disease Trait
SNORD113-4	767564	Bread_intake	Non-disease Trait
SNORD114-2	767578	Bread_intake	Non-disease Trait
SNORD114-3	767579	Bread_intake	Non-disease Trait
SNORD114-6	767582	Bread_intake	Non-disease Trait
RPAP1	26015	Bread_intake	Non-disease Trait
TYRO3	7301	Bread_intake	Non-disease Trait
SEMA6D	80031	Bread_intake	Non-disease Trait
ZNF280D	54816	Bread_intake	Non-disease Trait
TCF12	6938	Bread_intake	Non-disease Trait
CT62	196993	Bread_intake	Non-disease Trait
ISL2	64843	Bread_intake	Non-disease Trait
TICRR	90381	Bread_intake	Non-disease Trait
KIF7	374654	Bread_intake	Non-disease Trait
PLIN1	5346	Bread_intake	Non-disease Trait
LINC00923	91948	Bread_intake	Non-disease Trait
PIGQ	9091	Bread_intake	Non-disease Trait
NHLRC4	283948	Bread_intake	Non-disease Trait
RAB40C	57799	Bread_intake	Non-disease Trait
WFIKKN1	117166	Bread_intake	Non-disease Trait
WDR90	197335	Bread_intake	Non-disease Trait
RHOT2	89941	Bread_intake	Non-disease Trait
RHBDL1	9028	Bread_intake	Non-disease Trait
STUB1	10273	Bread_intake	Non-disease Trait
JMJD8	339123	Bread_intake	Non-disease Trait
WDR24	84219	Bread_intake	Non-disease Trait
FBXL16	146330	Bread_intake	Non-disease Trait
METRN	79006	Bread_intake	Non-disease Trait
CCDC78	124093	Bread_intake	Non-disease Trait
HAGHL	84264	Bread_intake	Non-disease Trait
CTF1	1489	Bread_intake	Non-disease Trait
FBXL19-AS1	283932	Bread_intake	Non-disease Trait
FBXL19	54620	Bread_intake	Non-disease Trait
ORAI3	93129	Bread_intake	Non-disease Trait
SETD1A	9739	Bread_intake	Non-disease Trait
HSD3B7	80270	Bread_intake	Non-disease Trait
STX1B	112755	Bread_intake	Non-disease Trait
STX4	6810	Bread_intake	Non-disease Trait
ZNF668	79759	Bread_intake	Non-disease Trait
ZNF646	9726	Bread_intake	Non-disease Trait
PRSS53	339105	Bread_intake	Non-disease Trait
VKORC1	79001	Bread_intake	Non-disease Trait
BCKDK	10295	Bread_intake	Non-disease Trait
KAT8	84148	Bread_intake	Non-disease Trait
GABARAPL2	11345	Bread_intake	Non-disease Trait
FBXO31	79791	Bread_intake	Non-disease Trait
MAP1LC3B	81631	Bread_intake	Non-disease Trait
DPEP1	1800	Bread_intake	Non-disease Trait
VPS9D1	9605	Bread_intake	Non-disease Trait
VPS9D1-AS1	100128881	Bread_intake	Non-disease Trait
SRR	63826	Bread_intake	Non-disease Trait
TSR1	55720	Bread_intake	Non-disease Trait
LSM12	124801	Bread_intake	Non-disease Trait
G6PC3	92579	Bread_intake	Non-disease Trait
MFSD11	79157	Bread_intake	Non-disease Trait
IMPACT	55364	Bread_intake	Non-disease Trait
RIT2	6014	Bread_intake	Non-disease Trait
SYT4	6860	Bread_intake	Non-disease Trait
TCF4	6925	Bread_intake	Non-disease Trait
PIP5K1C	23396	Bread_intake	Non-disease Trait
LRRC8E	80131	Bread_intake	Non-disease Trait
MAP2K7	5609	Bread_intake	Non-disease Trait
ANGPTL6	83854	Bread_intake	Non-disease Trait
KLF1	10661	Bread_intake	Non-disease Trait
GCDH	2639	Bread_intake	Non-disease Trait
SYCE2	256126	Bread_intake	Non-disease Trait
FARSA	2193	Bread_intake	Non-disease Trait
CALR	811	Bread_intake	Non-disease Trait
RAD23A	5886	Bread_intake	Non-disease Trait
GADD45GIP1	90480	Bread_intake	Non-disease Trait
DAND5	199699	Bread_intake	Non-disease Trait
MAST3	23031	Bread_intake	Non-disease Trait
PIK3R2	5296	Bread_intake	Non-disease Trait
IRGQ	126298	Bread_intake	Non-disease Trait
SRRM5	100170229	Bread_intake	Non-disease Trait
ZNF428	126299	Bread_intake	Non-disease Trait
CADM4	199731	Bread_intake	Non-disease Trait
QPCTL	54814	Bread_intake	Non-disease Trait
FUT1	2523	Bread_intake	Non-disease Trait
FGF21	26291	Bread_intake	Non-disease Trait
PRRG2	5639	Bread_intake	Non-disease Trait
RRAS	6237	Bread_intake	Non-disease Trait
SCAF1	58506	Bread_intake	Non-disease Trait
IRF3	3661	Bread_intake	Non-disease Trait
BCL2L12	83596	Bread_intake	Non-disease Trait
ACP1	52	Bread_intake	Non-disease Trait
KLHL29	114818	Bread_intake	Non-disease Trait
ATAD2B	54454	Bread_intake	Non-disease Trait
UBXN2A	165324	Bread_intake	Non-disease Trait
KCNK3	3777	Bread_intake	Non-disease Trait
EIF2B4	8890	Bread_intake	Non-disease Trait
SNX17	9784	Bread_intake	Non-disease Trait
ZNF513	130557	Bread_intake	Non-disease Trait
GCKR	2646	Bread_intake	Non-disease Trait
ZNF512	84450	Bread_intake	Non-disease Trait
ALK	238	Bread_intake	Non-disease Trait
SLC8A1-AS1	100128590	Bread_intake	Non-disease Trait
LRPPRC	10128	Bread_intake	Non-disease Trait
CAMKMT	79823	Bread_intake	Non-disease Trait
FOXN2	3344	Bread_intake	Non-disease Trait
VRK2	7444	Bread_intake	Non-disease Trait
FANCL	55120	Bread_intake	Non-disease Trait
RMND5A	64795	Bread_intake	Non-disease Trait
MAP3K19	80122	Bread_intake	Non-disease Trait
R3HDM1	23518	Bread_intake	Non-disease Trait
MIR128-1	406915	Bread_intake	Non-disease Trait
UBXN4	23190	Bread_intake	Non-disease Trait
LCT	3938	Bread_intake	Non-disease Trait
MCM6	4175	Bread_intake	Non-disease Trait
TANC1	85461	Bread_intake	Non-disease Trait
WDSUB1	151525	Bread_intake	Non-disease Trait
GRB14	2888	Bread_intake	Non-disease Trait
ZNF385B	151126	Bread_intake	Non-disease Trait
PDE1A	5136	Bread_intake	Non-disease Trait
ITGAV	3685	Bread_intake	Non-disease Trait
FTCDNL1	348751	Bread_intake	Non-disease Trait
MIR1302-4	100302130	Bread_intake	Non-disease Trait
MAP2	4133	Bread_intake	Non-disease Trait
PTPRT	11122	Bread_intake	Non-disease Trait
ZSWIM1	90204	Bread_intake	Non-disease Trait
SPATA25	128497	Bread_intake	Non-disease Trait
NEURL2	140825	Bread_intake	Non-disease Trait
CTSA	5476	Bread_intake	Non-disease Trait
PLTP	5360	Bread_intake	Non-disease Trait
ARFGEF2	10564	Bread_intake	Non-disease Trait
STAU1	6780	Bread_intake	Non-disease Trait
OSBPL2	9885	Bread_intake	Non-disease Trait
KCNQ2	3785	Bread_intake	Non-disease Trait
SSR4P1	728039	Bread_intake	Non-disease Trait
ADARB1	104	Bread_intake	Non-disease Trait
TNRC6B	23112	Bread_intake	Non-disease Trait
MCHR1	2847	Bread_intake	Non-disease Trait
UBE2E2	7325	Bread_intake	Non-disease Trait
LINC00691	152024	Bread_intake	Non-disease Trait
CLASP2	23122	Bread_intake	Non-disease Trait
CSPG5	10675	Bread_intake	Non-disease Trait
SMARCC1	6599	Bread_intake	Non-disease Trait
DHX30	22907	Bread_intake	Non-disease Trait
MAP4	4134	Bread_intake	Non-disease Trait
FOXP1	27086	Bread_intake	Non-disease Trait
CADM2	253559	Bread_intake	Non-disease Trait
CPNE4	131034	Bread_intake	Non-disease Trait
MSL2	55167	Bread_intake	Non-disease Trait
STAG1	10274	Bread_intake	Non-disease Trait
FXR1	8087	Bread_intake	Non-disease Trait
DNAJC19	131118	Bread_intake	Non-disease Trait
SOX2-OT	347689	Bread_intake	Non-disease Trait
LCORL	254251	Bread_intake	Non-disease Trait
EIF4E	1977	Bread_intake	Non-disease Trait
MAML3	55534	Bread_intake	Non-disease Trait
TMEM192	201931	Bread_intake	Non-disease Trait
C5orf38	153571	Bread_intake	Non-disease Trait
ROPN1L	83853	Bread_intake	Non-disease Trait
NADK2	133686	Bread_intake	Non-disease Trait
RANBP3L	202151	Bread_intake	Non-disease Trait
SLCO4C1	353189	Bread_intake	Non-disease Trait
SLCO6A1	133482	Bread_intake	Non-disease Trait
ARSI	340075	Bread_intake	Non-disease Trait
TENM2	57451	Bread_intake	Non-disease Trait
BTN3A2	11118	Bread_intake	Non-disease Trait
BTN2A1	11120	Bread_intake	Non-disease Trait
BTN1A1	696	Bread_intake	Non-disease Trait
HCG11	493812	Bread_intake	Non-disease Trait
HMGN4	10473	Bread_intake	Non-disease Trait
ABT1	29777	Bread_intake	Non-disease Trait
ZNF322	79692	Bread_intake	Non-disease Trait
GUSBP2	387036	Bread_intake	Non-disease Trait
LINC00240	100133205	Bread_intake	Non-disease Trait
POM121L2	94026	Bread_intake	Non-disease Trait
ZNF165	7718	Bread_intake	Non-disease Trait
ZSCAN16-AS1	100129195	Bread_intake	Non-disease Trait
ZSCAN16	80345	Bread_intake	Non-disease Trait
ZKSCAN8	7745	Bread_intake	Non-disease Trait
ZKSCAN8P1	651302	Bread_intake	Non-disease Trait
ZSCAN9	7746	Bread_intake	Non-disease Trait
ZKSCAN4	387032	Bread_intake	Non-disease Trait
NKAPL	222698	Bread_intake	Non-disease Trait
PGBD1	84547	Bread_intake	Non-disease Trait
ZSCAN31	64288	Bread_intake	Non-disease Trait
ZKSCAN3	80317	Bread_intake	Non-disease Trait
ZSCAN12	9753	Bread_intake	Non-disease Trait
ZSCAN23	222696	Bread_intake	Non-disease Trait
OR14J1	442191	Bread_intake	Non-disease Trait
MOG	4340	Bread_intake	Non-disease Trait
ZFP57	346171	Bread_intake	Non-disease Trait
PRRT1	80863	Bread_intake	Non-disease Trait
PPT2	9374	Bread_intake	Non-disease Trait
ZBTB22	9278	Bread_intake	Non-disease Trait
RPL10A	4736	Bread_intake	Non-disease Trait
TEAD3	7005	Bread_intake	Non-disease Trait
PTK7	5754	Bread_intake	Non-disease Trait
SRF	6722	Bread_intake	Non-disease Trait
CUL9	23113	Bread_intake	Non-disease Trait
DNPH1	10591	Bread_intake	Non-disease Trait
TTBK1	84630	Bread_intake	Non-disease Trait
ZNF292	23036	Bread_intake	Non-disease Trait
GJB7	375519	Bread_intake	Non-disease Trait
SMIM8	57150	Bread_intake	Non-disease Trait
C6orf163	206412	Bread_intake	Non-disease Trait
KLHL32	114792	Bread_intake	Non-disease Trait
SESN1	27244	Bread_intake	Non-disease Trait
PEX7	5191	Bread_intake	Non-disease Trait
SLC35D3	340146	Bread_intake	Non-disease Trait
ESR1	2099	Bread_intake	Non-disease Trait
ZDHHC14	79683	Bread_intake	Non-disease Trait
C1GALT1	56913	Bread_intake	Non-disease Trait
ZNF713	349075	Bread_intake	Non-disease Trait
FOXP2	93986	Bread_intake	Non-disease Trait
SND1	27044	Bread_intake	Non-disease Trait
LRRC4	64101	Bread_intake	Non-disease Trait
OR2F2	135948	Bread_intake	Non-disease Trait
OR2F1	26211	Bread_intake	Non-disease Trait
OR6B1	135946	Bread_intake	Non-disease Trait
OR2A5	393046	Bread_intake	Non-disease Trait
OR2A25	392138	Bread_intake	Non-disease Trait
OR2A12	346525	Bread_intake	Non-disease Trait
OR2A2	442361	Bread_intake	Non-disease Trait
OR2A14	135941	Bread_intake	Non-disease Trait
CTAGE4	100128553	Bread_intake	Non-disease Trait
ARHGEF35	445328	Bread_intake	Non-disease Trait
CYP7B1	9420	Bread_intake	Non-disease Trait
PKIA	5569	Bread_intake	Non-disease Trait
ELAVL2	1993	Bread_intake	Non-disease Trait
RORB	6096	Bread_intake	Non-disease Trait
DENND1A	57706	Bread_intake	Non-disease Trait
TOR1B	27348	Bread_intake	Non-disease Trait
TOR1A	1861	Bread_intake	Non-disease Trait
ACTRT2	140625	Bread_type_Wholemeal_or_wholegrain	Non-disease Trait
CAMTA1	23261	Bread_type_Wholemeal_or_wholegrain	Non-disease Trait
RERE	473	Bread_type_Wholemeal_or_wholegrain	Non-disease Trait
ENO1	2023	Bread_type_Wholemeal_or_wholegrain	Non-disease Trait
HP1BP3	50809	Bread_type_Wholemeal_or_wholegrain	Non-disease Trait
EIF4G3	8672	Bread_type_Wholemeal_or_wholegrain	Non-disease Trait
MIR1256	100302155	Bread_type_Wholemeal_or_wholegrain	Non-disease Trait
MED18	54797	Bread_type_Wholemeal_or_wholegrain	Non-disease Trait
PHACTR4	65979	Bread_type_Wholemeal_or_wholegrain	Non-disease Trait
RCC1	1104	Bread_type_Wholemeal_or_wholegrain	Non-disease Trait
SNHG3	8420	Bread_type_Wholemeal_or_wholegrain	Non-disease Trait
TRNAU1AP	54952	Bread_type_Wholemeal_or_wholegrain	Non-disease Trait
SNHG12	85028	Bread_type_Wholemeal_or_wholegrain	Non-disease Trait
TAF12	6883	Bread_type_Wholemeal_or_wholegrain	Non-disease Trait
RAB42	115273	Bread_type_Wholemeal_or_wholegrain	Non-disease Trait
KIAA1522	57648	Bread_type_Wholemeal_or_wholegrain	Non-disease Trait
S100PBP	64766	Bread_type_Wholemeal_or_wholegrain	Non-disease Trait
FNDC5	252995	Bread_type_Wholemeal_or_wholegrain	Non-disease Trait
DLGAP3	58512	Bread_type_Wholemeal_or_wholegrain	Non-disease Trait
ZMYM1	79830	Bread_type_Wholemeal_or_wholegrain	Non-disease Trait
SFPQ	6421	Bread_type_Wholemeal_or_wholegrain	Non-disease Trait
KIAA0319L	79932	Bread_type_Wholemeal_or_wholegrain	Non-disease Trait
NCDN	23154	Bread_type_Wholemeal_or_wholegrain	Non-disease Trait
AGO4	192670	Bread_type_Wholemeal_or_wholegrain	Non-disease Trait
KLF17	128209	Bread_type_Wholemeal_or_wholegrain	Non-disease Trait
DMAP1	55929	Bread_type_Wholemeal_or_wholegrain	Non-disease Trait
USP1	7398	Bread_type_Wholemeal_or_wholegrain	Non-disease Trait
DOCK7	85440	Bread_type_Wholemeal_or_wholegrain	Non-disease Trait
NEGR1	257194	Bread_type_Wholemeal_or_wholegrain	Non-disease Trait
AHCYL1	10768	Bread_type_Wholemeal_or_wholegrain	Non-disease Trait
STRIP1	85369	Bread_type_Wholemeal_or_wholegrain	Non-disease Trait
DDX20	11218	Bread_type_Wholemeal_or_wholegrain	Non-disease Trait
KCND3	3752	Bread_type_Wholemeal_or_wholegrain	Non-disease Trait
RC3H1	149041	Bread_type_Wholemeal_or_wholegrain	Non-disease Trait
MRPS14	63931	Bread_type_Wholemeal_or_wholegrain	Non-disease Trait
CELF2	10659	Bread_type_Wholemeal_or_wholegrain	Non-disease Trait
KIF5B	3799	Bread_type_Wholemeal_or_wholegrain	Non-disease Trait
ZRANB1	54764	Bread_type_Wholemeal_or_wholegrain	Non-disease Trait
CTBP2	1488	Bread_type_Wholemeal_or_wholegrain	Non-disease Trait
PPP2R2D	55844	Bread_type_Wholemeal_or_wholegrain	Non-disease Trait
BNIP3	664	Bread_type_Wholemeal_or_wholegrain	Non-disease Trait
KRTAP5-1	387264	Bread_type_Wholemeal_or_wholegrain	Non-disease Trait
OR5AR1	219493	Bread_type_Wholemeal_or_wholegrain	Non-disease Trait
MEN1	4221	Bread_type_Wholemeal_or_wholegrain	Non-disease Trait
TMEM151A	256472	Bread_type_Wholemeal_or_wholegrain	Non-disease Trait
RIN1	9610	Bread_type_Wholemeal_or_wholegrain	Non-disease Trait
BRMS1	25855	Bread_type_Wholemeal_or_wholegrain	Non-disease Trait
SLC29A2	3177	Bread_type_Wholemeal_or_wholegrain	Non-disease Trait
NPAS4	266743	Bread_type_Wholemeal_or_wholegrain	Non-disease Trait
MRPL11	65003	Bread_type_Wholemeal_or_wholegrain	Non-disease Trait
PELI3	246330	Bread_type_Wholemeal_or_wholegrain	Non-disease Trait
DPP3	10072	Bread_type_Wholemeal_or_wholegrain	Non-disease Trait
BBS1	582	Bread_type_Wholemeal_or_wholegrain	Non-disease Trait
ZDHHC24	254359	Bread_type_Wholemeal_or_wholegrain	Non-disease Trait
ACTN3	89	Bread_type_Wholemeal_or_wholegrain	Non-disease Trait
CTSF	8722	Bread_type_Wholemeal_or_wholegrain	Non-disease Trait
SPTBN2	6712	Bread_type_Wholemeal_or_wholegrain	Non-disease Trait
C11orf80	79703	Bread_type_Wholemeal_or_wholegrain	Non-disease Trait
RCE1	9986	Bread_type_Wholemeal_or_wholegrain	Non-disease Trait
PC	5091	Bread_type_Wholemeal_or_wholegrain	Non-disease Trait
LRFN4	78999	Bread_type_Wholemeal_or_wholegrain	Non-disease Trait
PPP1CA	5499	Bread_type_Wholemeal_or_wholegrain	Non-disease Trait
TBC1D10C	374403	Bread_type_Wholemeal_or_wholegrain	Non-disease Trait
CARNS1	57571	Bread_type_Wholemeal_or_wholegrain	Non-disease Trait
FAM76B	143684	Bread_type_Wholemeal_or_wholegrain	Non-disease Trait
CEP57	9702	Bread_type_Wholemeal_or_wholegrain	Non-disease Trait
MTMR2	8898	Bread_type_Wholemeal_or_wholegrain	Non-disease Trait
GRIA4	2893	Bread_type_Wholemeal_or_wholegrain	Non-disease Trait
MSANTD4	84437	Bread_type_Wholemeal_or_wholegrain	Non-disease Trait
OPCML	4978	Bread_type_Wholemeal_or_wholegrain	Non-disease Trait
RECQL	5965	Bread_type_Wholemeal_or_wholegrain	Non-disease Trait
GOLT1B	51026	Bread_type_Wholemeal_or_wholegrain	Non-disease Trait
PFKM	5213	Bread_type_Wholemeal_or_wholegrain	Non-disease Trait
ZNF641	121274	Bread_type_Wholemeal_or_wholegrain	Non-disease Trait
ADCY6	112	Bread_type_Wholemeal_or_wholegrain	Non-disease Trait
CACNB3	784	Bread_type_Wholemeal_or_wholegrain	Non-disease Trait
DDX23	9416	Bread_type_Wholemeal_or_wholegrain	Non-disease Trait
RND1	27289	Bread_type_Wholemeal_or_wholegrain	Non-disease Trait
DDN	23109	Bread_type_Wholemeal_or_wholegrain	Non-disease Trait
PRKAG1	5571	Bread_type_Wholemeal_or_wholegrain	Non-disease Trait
KMT2D	8085	Bread_type_Wholemeal_or_wholegrain	Non-disease Trait
RHEBL1	121268	Bread_type_Wholemeal_or_wholegrain	Non-disease Trait
DHH	50846	Bread_type_Wholemeal_or_wholegrain	Non-disease Trait
PRPH	5630	Bread_type_Wholemeal_or_wholegrain	Non-disease Trait
RAB5B	5869	Bread_type_Wholemeal_or_wholegrain	Non-disease Trait
SUOX	6821	Bread_type_Wholemeal_or_wholegrain	Non-disease Trait
ERBB3	2065	Bread_type_Wholemeal_or_wholegrain	Non-disease Trait
ESYT1	23344	Bread_type_Wholemeal_or_wholegrain	Non-disease Trait
HELB	92797	Bread_type_Wholemeal_or_wholegrain	Non-disease Trait
KCTD10	83892	Bread_type_Wholemeal_or_wholegrain	Non-disease Trait
UBE3B	89910	Bread_type_Wholemeal_or_wholegrain	Non-disease Trait
MVK	4598	Bread_type_Wholemeal_or_wholegrain	Non-disease Trait
OLFM4	10562	Bread_type_Wholemeal_or_wholegrain	Non-disease Trait
ZFHX2	85446	Bread_type_Wholemeal_or_wholegrain	Non-disease Trait
DCAF5	8816	Bread_type_Wholemeal_or_wholegrain	Non-disease Trait
EXD2	55218	Bread_type_Wholemeal_or_wholegrain	Non-disease Trait
SYNDIG1L	646658	Bread_type_Wholemeal_or_wholegrain	Non-disease Trait
DIO3	1735	Bread_type_Wholemeal_or_wholegrain	Non-disease Trait
PPP2R5C	5527	Bread_type_Wholemeal_or_wholegrain	Non-disease Trait
MARK3	4140	Bread_type_Wholemeal_or_wholegrain	Non-disease Trait
CKB	1152	Bread_type_Wholemeal_or_wholegrain	Non-disease Trait
TRMT61A	115708	Bread_type_Wholemeal_or_wholegrain	Non-disease Trait
EIF2AK4	440275	Bread_type_Wholemeal_or_wholegrain	Non-disease Trait
SEMA6D	80031	Bread_type_Wholemeal_or_wholegrain	Non-disease Trait
ARIH1	25820	Bread_type_Wholemeal_or_wholegrain	Non-disease Trait
PML	5371	Bread_type_Wholemeal_or_wholegrain	Non-disease Trait
LINC00923	91948	Bread_type_Wholemeal_or_wholegrain	Non-disease Trait
FTO	79068	Bread_type_Wholemeal_or_wholegrain	Non-disease Trait
SETD6	79918	Bread_type_Wholemeal_or_wholegrain	Non-disease Trait
GOT2	2806	Bread_type_Wholemeal_or_wholegrain	Non-disease Trait
ZNF23	7571	Bread_type_Wholemeal_or_wholegrain	Non-disease Trait
NR1D1	9572	Bread_type_Wholemeal_or_wholegrain	Non-disease Trait
ITGA3	3675	Bread_type_Wholemeal_or_wholegrain	Non-disease Trait
PDK2	5164	Bread_type_Wholemeal_or_wholegrain	Non-disease Trait
SKA2	348235	Bread_type_Wholemeal_or_wholegrain	Non-disease Trait
PRR11	55771	Bread_type_Wholemeal_or_wholegrain	Non-disease Trait
SMG8	55181	Bread_type_Wholemeal_or_wholegrain	Non-disease Trait
GDPD1	284161	Bread_type_Wholemeal_or_wholegrain	Non-disease Trait
NPC1	4864	Bread_type_Wholemeal_or_wholegrain	Non-disease Trait
ZNF521	25925	Bread_type_Wholemeal_or_wholegrain	Non-disease Trait
KCTD1	284252	Bread_type_Wholemeal_or_wholegrain	Non-disease Trait
CCDC178	374864	Bread_type_Wholemeal_or_wholegrain	Non-disease Trait
SPPL2B	56928	Bread_type_Wholemeal_or_wholegrain	Non-disease Trait
PIAS4	51588	Bread_type_Wholemeal_or_wholegrain	Non-disease Trait
HOOK2	29911	Bread_type_Wholemeal_or_wholegrain	Non-disease Trait
RNASEH2A	10535	Bread_type_Wholemeal_or_wholegrain	Non-disease Trait
OR10H2	26538	Bread_type_Wholemeal_or_wholegrain	Non-disease Trait
PDE4C	5143	Bread_type_Wholemeal_or_wholegrain	Non-disease Trait
JUND	3727	Bread_type_Wholemeal_or_wholegrain	Non-disease Trait
CRTC1	23373	Bread_type_Wholemeal_or_wholegrain	Non-disease Trait
HAUS5	23354	Bread_type_Wholemeal_or_wholegrain	Non-disease Trait
ZBTB32	27033	Bread_type_Wholemeal_or_wholegrain	Non-disease Trait
IGFLR1	79713	Bread_type_Wholemeal_or_wholegrain	Non-disease Trait
U2AF1L4	199746	Bread_type_Wholemeal_or_wholegrain	Non-disease Trait
PSENEN	55851	Bread_type_Wholemeal_or_wholegrain	Non-disease Trait
LIN37	55957	Bread_type_Wholemeal_or_wholegrain	Non-disease Trait
HSPB6	126393	Bread_type_Wholemeal_or_wholegrain	Non-disease Trait
SIPA1L3	23094	Bread_type_Wholemeal_or_wholegrain	Non-disease Trait
PRKCG	5582	Bread_type_Wholemeal_or_wholegrain	Non-disease Trait
SOX11	6664	Bread_type_Wholemeal_or_wholegrain	Non-disease Trait
ATAD2B	54454	Bread_type_Wholemeal_or_wholegrain	Non-disease Trait
UBXN2A	165324	Bread_type_Wholemeal_or_wholegrain	Non-disease Trait
FAM228A	653140	Bread_type_Wholemeal_or_wholegrain	Non-disease Trait
ITSN2	50618	Bread_type_Wholemeal_or_wholegrain	Non-disease Trait
ADCY3	109	Bread_type_Wholemeal_or_wholegrain	Non-disease Trait
SPAST	6683	Bread_type_Wholemeal_or_wholegrain	Non-disease Trait
NLRC4	58484	Bread_type_Wholemeal_or_wholegrain	Non-disease Trait
YIPF4	84272	Bread_type_Wholemeal_or_wholegrain	Non-disease Trait
BIRC6	57448	Bread_type_Wholemeal_or_wholegrain	Non-disease Trait
SLC3A1	6519	Bread_type_Wholemeal_or_wholegrain	Non-disease Trait
CAMKMT	79823	Bread_type_Wholemeal_or_wholegrain	Non-disease Trait
SOCS5	9655	Bread_type_Wholemeal_or_wholegrain	Non-disease Trait
BCL11A	53335	Bread_type_Wholemeal_or_wholegrain	Non-disease Trait
EXOC6B	23233	Bread_type_Wholemeal_or_wholegrain	Non-disease Trait
CYP4F30P	100132708	Bread_type_Wholemeal_or_wholegrain	Non-disease Trait
TANK	10010	Bread_type_Wholemeal_or_wholegrain	Non-disease Trait
SCN2A	6326	Bread_type_Wholemeal_or_wholegrain	Non-disease Trait
CSRNP3	80034	Bread_type_Wholemeal_or_wholegrain	Non-disease Trait
MFSD6	54842	Bread_type_Wholemeal_or_wholegrain	Non-disease Trait
MOB4	25843	Bread_type_Wholemeal_or_wholegrain	Non-disease Trait
RFTN2	130132	Bread_type_Wholemeal_or_wholegrain	Non-disease Trait
BOLL	66037	Bread_type_Wholemeal_or_wholegrain	Non-disease Trait
PLCL1	5334	Bread_type_Wholemeal_or_wholegrain	Non-disease Trait
NBEAL1	65065	Bread_type_Wholemeal_or_wholegrain	Non-disease Trait
GPR1	2825	Bread_type_Wholemeal_or_wholegrain	Non-disease Trait
KLF7	8609	Bread_type_Wholemeal_or_wholegrain	Non-disease Trait
UNC80	285175	Bread_type_Wholemeal_or_wholegrain	Non-disease Trait
VWC2L	402117	Bread_type_Wholemeal_or_wholegrain	Non-disease Trait
DOCK10	55619	Bread_type_Wholemeal_or_wholegrain	Non-disease Trait
SPHKAP	80309	Bread_type_Wholemeal_or_wholegrain	Non-disease Trait
AGAP1	116987	Bread_type_Wholemeal_or_wholegrain	Non-disease Trait
TBC1D20	128637	Bread_type_Wholemeal_or_wholegrain	Non-disease Trait
UBOX5-AS1	100134015	Bread_type_Wholemeal_or_wholegrain	Non-disease Trait
UBOX5	22888	Bread_type_Wholemeal_or_wholegrain	Non-disease Trait
FASTKD5	60493	Bread_type_Wholemeal_or_wholegrain	Non-disease Trait
MMP24	10893	Bread_type_Wholemeal_or_wholegrain	Non-disease Trait
EIF6	3692	Bread_type_Wholemeal_or_wholegrain	Non-disease Trait
FAM83C	128876	Bread_type_Wholemeal_or_wholegrain	Non-disease Trait
UQCC1	55245	Bread_type_Wholemeal_or_wholegrain	Non-disease Trait
HELZ2	85441	Bread_type_Wholemeal_or_wholegrain	Non-disease Trait
OPRL1	4987	Bread_type_Wholemeal_or_wholegrain	Non-disease Trait
PKNOX1	5316	Bread_type_Wholemeal_or_wholegrain	Non-disease Trait
SMTN	6525	Bread_type_Wholemeal_or_wholegrain	Non-disease Trait
INPP5J	27124	Bread_type_Wholemeal_or_wholegrain	Non-disease Trait
PLA2G3	50487	Bread_type_Wholemeal_or_wholegrain	Non-disease Trait
RNF185	91445	Bread_type_Wholemeal_or_wholegrain	Non-disease Trait
LIMK2	3985	Bread_type_Wholemeal_or_wholegrain	Non-disease Trait
PIK3IP1	113791	Bread_type_Wholemeal_or_wholegrain	Non-disease Trait
PATZ1	23598	Bread_type_Wholemeal_or_wholegrain	Non-disease Trait
DRG1	4733	Bread_type_Wholemeal_or_wholegrain	Non-disease Trait
EIF4ENIF1	56478	Bread_type_Wholemeal_or_wholegrain	Non-disease Trait
SFI1	9814	Bread_type_Wholemeal_or_wholegrain	Non-disease Trait
SATB1	6304	Bread_type_Wholemeal_or_wholegrain	Non-disease Trait
UBE2E1	7324	Bread_type_Wholemeal_or_wholegrain	Non-disease Trait
NKIRAS1	28512	Bread_type_Wholemeal_or_wholegrain	Non-disease Trait
RPL15	6138	Bread_type_Wholemeal_or_wholegrain	Non-disease Trait
NR1D2	9975	Bread_type_Wholemeal_or_wholegrain	Non-disease Trait
LINC00691	152024	Bread_type_Wholemeal_or_wholegrain	Non-disease Trait
PFKFB4	5210	Bread_type_Wholemeal_or_wholegrain	Non-disease Trait
IP6K2	51447	Bread_type_Wholemeal_or_wholegrain	Non-disease Trait
PRKAR2A	5576	Bread_type_Wholemeal_or_wholegrain	Non-disease Trait
SLC25A20	788	Bread_type_Wholemeal_or_wholegrain	Non-disease Trait
ARIH2OS	646450	Bread_type_Wholemeal_or_wholegrain	Non-disease Trait
ARIH2	10425	Bread_type_Wholemeal_or_wholegrain	Non-disease Trait
P4HTM	54681	Bread_type_Wholemeal_or_wholegrain	Non-disease Trait
WDR6	11180	Bread_type_Wholemeal_or_wholegrain	Non-disease Trait
DALRD3	55152	Bread_type_Wholemeal_or_wholegrain	Non-disease Trait
NDUFAF3	25915	Bread_type_Wholemeal_or_wholegrain	Non-disease Trait
IMPDH2	3615	Bread_type_Wholemeal_or_wholegrain	Non-disease Trait
QRICH1	54870	Bread_type_Wholemeal_or_wholegrain	Non-disease Trait
USP19	10869	Bread_type_Wholemeal_or_wholegrain	Non-disease Trait
LAMB2	3913	Bread_type_Wholemeal_or_wholegrain	Non-disease Trait
C3orf84	646498	Bread_type_Wholemeal_or_wholegrain	Non-disease Trait
GPX1	2876	Bread_type_Wholemeal_or_wholegrain	Non-disease Trait
RHOA	387	Bread_type_Wholemeal_or_wholegrain	Non-disease Trait
TCTA	6988	Bread_type_Wholemeal_or_wholegrain	Non-disease Trait
AMT	275	Bread_type_Wholemeal_or_wholegrain	Non-disease Trait
NICN1	84276	Bread_type_Wholemeal_or_wholegrain	Non-disease Trait
DAG1	1605	Bread_type_Wholemeal_or_wholegrain	Non-disease Trait
BSN	8927	Bread_type_Wholemeal_or_wholegrain	Non-disease Trait
APEH	327	Bread_type_Wholemeal_or_wholegrain	Non-disease Trait
MST1	4485	Bread_type_Wholemeal_or_wholegrain	Non-disease Trait
ABHD6	57406	Bread_type_Wholemeal_or_wholegrain	Non-disease Trait
FOXP1	27086	Bread_type_Wholemeal_or_wholegrain	Non-disease Trait
GPR27	2850	Bread_type_Wholemeal_or_wholegrain	Non-disease Trait
NSUN3	63899	Bread_type_Wholemeal_or_wholegrain	Non-disease Trait
GSK3B	2932	Bread_type_Wholemeal_or_wholegrain	Non-disease Trait
STAG1	10274	Bread_type_Wholemeal_or_wholegrain	Non-disease Trait
ZBTB38	253461	Bread_type_Wholemeal_or_wholegrain	Non-disease Trait
RASA2	5922	Bread_type_Wholemeal_or_wholegrain	Non-disease Trait
PIK3CA	5290	Bread_type_Wholemeal_or_wholegrain	Non-disease Trait
ADD1	118	Bread_type_Wholemeal_or_wholegrain	Non-disease Trait
MFSD10	10227	Bread_type_Wholemeal_or_wholegrain	Non-disease Trait
NOP14-AS1	317648	Bread_type_Wholemeal_or_wholegrain	Non-disease Trait
NOP14	8602	Bread_type_Wholemeal_or_wholegrain	Non-disease Trait
GRK4	2868	Bread_type_Wholemeal_or_wholegrain	Non-disease Trait
SLC30A9	10463	Bread_type_Wholemeal_or_wholegrain	Non-disease Trait
CNOT6L	246175	Bread_type_Wholemeal_or_wholegrain	Non-disease Trait
MRPL1	65008	Bread_type_Wholemeal_or_wholegrain	Non-disease Trait
CXXC4	80319	Bread_type_Wholemeal_or_wholegrain	Non-disease Trait
ISL1	3670	Bread_type_Wholemeal_or_wholegrain	Non-disease Trait
MAP3K1	4214	Bread_type_Wholemeal_or_wholegrain	Non-disease Trait
ELOVL7	79993	Bread_type_Wholemeal_or_wholegrain	Non-disease Trait
ZSWIM6	57688	Bread_type_Wholemeal_or_wholegrain	Non-disease Trait
LINC00461	645323	Bread_type_Wholemeal_or_wholegrain	Non-disease Trait
MEF2C	4208	Bread_type_Wholemeal_or_wholegrain	Non-disease Trait
SPINK7	84651	Bread_type_Wholemeal_or_wholegrain	Non-disease Trait
SPINK9	643394	Bread_type_Wholemeal_or_wholegrain	Non-disease Trait
PWWP2A	114825	Bread_type_Wholemeal_or_wholegrain	Non-disease Trait
TENM2	57451	Bread_type_Wholemeal_or_wholegrain	Non-disease Trait
NPM1	4869	Bread_type_Wholemeal_or_wholegrain	Non-disease Trait
GRK6	2870	Bread_type_Wholemeal_or_wholegrain	Non-disease Trait
PRR7	80758	Bread_type_Wholemeal_or_wholegrain	Non-disease Trait
DBN1	1627	Bread_type_Wholemeal_or_wholegrain	Non-disease Trait
PDLIM7	9260	Bread_type_Wholemeal_or_wholegrain	Non-disease Trait
BTN3A2	11118	Bread_type_Wholemeal_or_wholegrain	Non-disease Trait
BTN2A1	11120	Bread_type_Wholemeal_or_wholegrain	Non-disease Trait
ABT1	29777	Bread_type_Wholemeal_or_wholegrain	Non-disease Trait
LINC00240	100133205	Bread_type_Wholemeal_or_wholegrain	Non-disease Trait
PRSS16	10279	Bread_type_Wholemeal_or_wholegrain	Non-disease Trait
POM121L2	94026	Bread_type_Wholemeal_or_wholegrain	Non-disease Trait
OR2B2	81697	Bread_type_Wholemeal_or_wholegrain	Non-disease Trait
NKAPL	222698	Bread_type_Wholemeal_or_wholegrain	Non-disease Trait
GPX6	257202	Bread_type_Wholemeal_or_wholegrain	Non-disease Trait
GPX5	2880	Bread_type_Wholemeal_or_wholegrain	Non-disease Trait
C6orf15	29113	Bread_type_Wholemeal_or_wholegrain	Non-disease Trait
PSORS1C1	170679	Bread_type_Wholemeal_or_wholegrain	Non-disease Trait
PSORS1C2	170680	Bread_type_Wholemeal_or_wholegrain	Non-disease Trait
CCHCR1	54535	Bread_type_Wholemeal_or_wholegrain	Non-disease Trait
HLA-C	3107	Bread_type_Wholemeal_or_wholegrain	Non-disease Trait
MICB	4277	Bread_type_Wholemeal_or_wholegrain	Non-disease Trait
MCCD1	401250	Bread_type_Wholemeal_or_wholegrain	Non-disease Trait
DDX39B	7919	Bread_type_Wholemeal_or_wholegrain	Non-disease Trait
ATP6V1G2	534	Bread_type_Wholemeal_or_wholegrain	Non-disease Trait
NFKBIL1	4795	Bread_type_Wholemeal_or_wholegrain	Non-disease Trait
LTA	4049	Bread_type_Wholemeal_or_wholegrain	Non-disease Trait
TNF	7124	Bread_type_Wholemeal_or_wholegrain	Non-disease Trait
LTB	4050	Bread_type_Wholemeal_or_wholegrain	Non-disease Trait
CLIC1	1192	Bread_type_Wholemeal_or_wholegrain	Non-disease Trait
MSH5	4439	Bread_type_Wholemeal_or_wholegrain	Non-disease Trait
SAPCD1	401251	Bread_type_Wholemeal_or_wholegrain	Non-disease Trait
NEU1	4758	Bread_type_Wholemeal_or_wholegrain	Non-disease Trait
TNXB	7148	Bread_type_Wholemeal_or_wholegrain	Non-disease Trait
ATF6B	1388	Bread_type_Wholemeal_or_wholegrain	Non-disease Trait
PRRT1	80863	Bread_type_Wholemeal_or_wholegrain	Non-disease Trait
PPT2	9374	Bread_type_Wholemeal_or_wholegrain	Non-disease Trait
HLA-DQA1	3117	Bread_type_Wholemeal_or_wholegrain	Non-disease Trait
HLA-DQB1	3119	Bread_type_Wholemeal_or_wholegrain	Non-disease Trait
PFDN6	10471	Bread_type_Wholemeal_or_wholegrain	Non-disease Trait
RGL2	5863	Bread_type_Wholemeal_or_wholegrain	Non-disease Trait
ANKS1A	23294	Bread_type_Wholemeal_or_wholegrain	Non-disease Trait
TFAP2D	83741	Bread_type_Wholemeal_or_wholegrain	Non-disease Trait
RIMS1	22999	Bread_type_Wholemeal_or_wholegrain	Non-disease Trait
MYO6	4646	Bread_type_Wholemeal_or_wholegrain	Non-disease Trait
ELOVL4	6785	Bread_type_Wholemeal_or_wholegrain	Non-disease Trait
LAMA2	3908	Bread_type_Wholemeal_or_wholegrain	Non-disease Trait
TFB1M	51106	Bread_type_Wholemeal_or_wholegrain	Non-disease Trait
CLDN20	49861	Bread_type_Wholemeal_or_wholegrain	Non-disease Trait
SYNJ2	8871	Bread_type_Wholemeal_or_wholegrain	Non-disease Trait
QKI	9444	Bread_type_Wholemeal_or_wholegrain	Non-disease Trait
PDE10A	10846	Bread_type_Wholemeal_or_wholegrain	Non-disease Trait
LINC00473	90632	Bread_type_Wholemeal_or_wholegrain	Non-disease Trait
RPS6KA2	6196	Bread_type_Wholemeal_or_wholegrain	Non-disease Trait
MAD1L1	8379	Bread_type_Wholemeal_or_wholegrain	Non-disease Trait
CCZ1	51622	Bread_type_Wholemeal_or_wholegrain	Non-disease Trait
GLCCI1	113263	Bread_type_Wholemeal_or_wholegrain	Non-disease Trait
NUDCD3	23386	Bread_type_Wholemeal_or_wholegrain	Non-disease Trait
NPC1L1	29881	Bread_type_Wholemeal_or_wholegrain	Non-disease Trait
DTX2P1-UPK3BP1-PMS2P11	441263	Bread_type_Wholemeal_or_wholegrain	Non-disease Trait
FOXP2	93986	Bread_type_Wholemeal_or_wholegrain	Non-disease Trait
CHRM2	1129	Bread_type_Wholemeal_or_wholegrain	Non-disease Trait
PTN	5764	Bread_type_Wholemeal_or_wholegrain	Non-disease Trait
FAM167A	83648	Bread_type_Wholemeal_or_wholegrain	Non-disease Trait
WRN	7486	Bread_type_Wholemeal_or_wholegrain	Non-disease Trait
NECAB1	64168	Bread_type_Wholemeal_or_wholegrain	Non-disease Trait
OTUD6B	51633	Bread_type_Wholemeal_or_wholegrain	Non-disease Trait
ZC3H3	23144	Bread_type_Wholemeal_or_wholegrain	Non-disease Trait
PDCD1LG2	80380	Bread_type_Wholemeal_or_wholegrain	Non-disease Trait
NFIB	4781	Bread_type_Wholemeal_or_wholegrain	Non-disease Trait
CCDC171	203238	Bread_type_Wholemeal_or_wholegrain	Non-disease Trait
FAM120AOS	158293	Bread_type_Wholemeal_or_wholegrain	Non-disease Trait
FAM120A	23196	Bread_type_Wholemeal_or_wholegrain	Non-disease Trait
RAD23B	5887	Bread_type_Wholemeal_or_wholegrain	Non-disease Trait
MAPKAP1	79109	Bread_type_Wholemeal_or_wholegrain	Non-disease Trait
PBX3	5090	Bread_type_Wholemeal_or_wholegrain	Non-disease Trait
EPHA8	2046	Breakfast_cereal_consumed	Non-disease Trait
METTL18	92342	Breakfast_cereal_consumed	Non-disease Trait
HHAT	55733	Breakfast_cereal_consumed	Non-disease Trait
CAMK1D	57118	Breakfast_cereal_consumed	Non-disease Trait
MIR107	406901	Breakfast_cereal_consumed	Non-disease Trait
POLA2	23649	Breakfast_cereal_consumed	Non-disease Trait
C1QTNF9B	387911	Breakfast_cereal_consumed	Non-disease Trait
ZDHHC22	283576	Breakfast_cereal_consumed	Non-disease Trait
CCDC33	80125	Breakfast_cereal_consumed	Non-disease Trait
TSPAN3	10099	Breakfast_cereal_consumed	Non-disease Trait
CFD	1675	Breakfast_cereal_consumed	Non-disease Trait
MED16	10025	Breakfast_cereal_consumed	Non-disease Trait
ZNF536	9745	Breakfast_cereal_consumed	Non-disease Trait
OPA3	80207	Breakfast_cereal_consumed	Non-disease Trait
CRKL	1399	Breakfast_cereal_consumed	Non-disease Trait
ZKSCAN7	55888	Breakfast_cereal_consumed	Non-disease Trait
ZNF660	285349	Breakfast_cereal_consumed	Non-disease Trait
ZNF197	10168	Breakfast_cereal_consumed	Non-disease Trait
RFC1	5981	Breakfast_cereal_consumed	Non-disease Trait
TMEM161B	153396	Breakfast_cereal_consumed	Non-disease Trait
FBLL1	345630	Breakfast_cereal_consumed	Non-disease Trait
BNIP1	662	Breakfast_cereal_consumed	Non-disease Trait
OSTM1-AS1	100287366	Breakfast_cereal_consumed	Non-disease Trait
ABO	28	Carcinoma_Ovarian_Epithelial	Complex Disease
AGER	177	Carcinoma_Ovarian_Epithelial	Complex Disease
CDH1	999	Carcinoma_Ovarian_Epithelial	Complex Disease
CLDN7	1366	Carcinoma_Ovarian_Epithelial	Complex Disease
ERBB2	2064	Carcinoma_Ovarian_Epithelial	Complex Disease
FOS	2353	Carcinoma_Ovarian_Epithelial	Complex Disease
KPNB1	3837	Carcinoma_Ovarian_Epithelial	Complex Disease
MDH2	4191	Carcinoma_Ovarian_Epithelial	Complex Disease
PPP3CA	5530	Carcinoma_Ovarian_Epithelial	Complex Disease
RAF1	5894	Carcinoma_Ovarian_Epithelial	Complex Disease
STK11	6794	Carcinoma_Ovarian_Epithelial	Complex Disease
TP53	7157	Carcinoma_Ovarian_Epithelial	Complex Disease
GLRA3	8001	Carcinoma_Ovarian_Epithelial	Complex Disease
EHMT2	10919	Carcinoma_Ovarian_Epithelial	Complex Disease
RRAS2	22800	Carcinoma_Ovarian_Epithelial	Complex Disease
SOCS7	30837	Carcinoma_Ovarian_Epithelial	Complex Disease
PHF21A	51317	Carcinoma_Ovarian_Epithelial	Complex Disease
WNT4	54361	Carcinoma_Ovarian_Epithelial	Complex Disease
MTMR14	64419	Carcinoma_Ovarian_Epithelial	Complex Disease
ATAD5	79915	Carcinoma_Ovarian_Epithelial	Complex Disease
STN1	79991	Carcinoma_Ovarian_Epithelial	Complex Disease
USP32	84669	Carcinoma_Ovarian_Epithelial	Complex Disease
SYNPO2	171024	Carcinoma_Ovarian_Epithelial	Complex Disease
METTL7B	196410	Carcinoma_Ovarian_Epithelial	Complex Disease
GPX6	257202	Carcinoma_Ovarian_Epithelial	Complex Disease
RSPO1	284654	Carcinoma_Ovarian_Epithelial	Complex Disease
MIR145	406937	Carcinoma_Ovarian_Epithelial	Complex Disease
MIR17	406952	Carcinoma_Ovarian_Epithelial	Complex Disease
MIR98	407054	Carcinoma_Ovarian_Epithelial	Complex Disease
MIR376C	442913	Carcinoma_Ovarian_Epithelial	Complex Disease
JAG1	182	Carcinoma_Pancreatic_Ductal	Complex Disease
AGTR1	185	Carcinoma_Pancreatic_Ductal	Complex Disease
ARG2	384	Carcinoma_Pancreatic_Ductal	Complex Disease
CDKN2A	1029	Carcinoma_Pancreatic_Ductal	Complex Disease
DNMT1	1786	Carcinoma_Pancreatic_Ductal	Complex Disease
DTX1	1840	Carcinoma_Pancreatic_Ductal	Complex Disease
HES1	3280	Carcinoma_Pancreatic_Ductal	Complex Disease
HSPA1A	3303	Carcinoma_Pancreatic_Ductal	Complex Disease
HSPA1B	3304	Carcinoma_Pancreatic_Ductal	Complex Disease
JAG2	3714	Carcinoma_Pancreatic_Ductal	Complex Disease
KRAS	3845	Carcinoma_Pancreatic_Ductal	Complex Disease
NFE2L2	4780	Carcinoma_Pancreatic_Ductal	Complex Disease
NOTCH1	4851	Carcinoma_Pancreatic_Ductal	Complex Disease
NOTCH3	4854	Carcinoma_Pancreatic_Ductal	Complex Disease
NOTCH4	4855	Carcinoma_Pancreatic_Ductal	Complex Disease
STK11	6794	Carcinoma_Pancreatic_Ductal	Complex Disease
VEGFA	7422	Carcinoma_Pancreatic_Ductal	Complex Disease
MSLN	10232	Carcinoma_Pancreatic_Ductal	Complex Disease
NDRG1	10397	Carcinoma_Pancreatic_Ductal	Complex Disease
DTX4	23220	Carcinoma_Pancreatic_Ductal	Complex Disease
HEY1	23462	Carcinoma_Pancreatic_Ductal	Complex Disease
HEY2	23493	Carcinoma_Pancreatic_Ductal	Complex Disease
MIR142	406934	Carcinoma_Pancreatic_Ductal	Complex Disease
MIR873	100126316	Carcinoma_Pancreatic_Ductal	Complex Disease
APOB	338	Celiac_Disease	Autoimmune Disease
APOC3	345	Celiac_Disease	Autoimmune Disease
RUNX3	864	Celiac_Disease	Autoimmune Disease
CD80	941	Celiac_Disease	Autoimmune Disease
CD36	948	Celiac_Disease	Autoimmune Disease
CCR4	1233	Celiac_Disease	Autoimmune Disease
CTLA4	1493	Celiac_Disease	Autoimmune Disease
ACE	1636	Celiac_Disease	Autoimmune Disease
ETS1	2113	Celiac_Disease	Autoimmune Disease
FCGR3A	2214	Celiac_Disease	Autoimmune Disease
HLA-DPB1	3115	Celiac_Disease	Autoimmune Disease
HLA-DQA1	3117	Celiac_Disease	Autoimmune Disease
HLA-DQB1	3119	Celiac_Disease	Autoimmune Disease
IFI27	3429	Celiac_Disease	Autoimmune Disease
IFNG	3458	Celiac_Disease	Autoimmune Disease
IL15	3600	Celiac_Disease	Autoimmune Disease
TNFRSF9	3604	Celiac_Disease	Autoimmune Disease
CXCL10	3627	Celiac_Disease	Autoimmune Disease
LCN2	3934	Celiac_Disease	Autoimmune Disease
LPL	4023	Celiac_Disease	Autoimmune Disease
CXCL9	4283	Celiac_Disease	Autoimmune Disease
MMP3	4314	Celiac_Disease	Autoimmune Disease
MMP12	4321	Celiac_Disease	Autoimmune Disease
MYO9B	4650	Celiac_Disease	Autoimmune Disease
PCK1	5105	Celiac_Disease	Autoimmune Disease
S100A9	6280	Celiac_Disease	Autoimmune Disease
CXCL11	6373	Celiac_Disease	Autoimmune Disease
TFF1	7031	Celiac_Disease	Autoimmune Disease
TGM2	7052	Celiac_Disease	Autoimmune Disease
SOAT2	8435	Celiac_Disease	Autoimmune Disease
TNFRSF14	8764	Celiac_Disease	Autoimmune Disease
VNN1	8876	Celiac_Disease	Autoimmune Disease
LRAT	9227	Celiac_Disease	Autoimmune Disease
MAGI2	9863	Celiac_Disease	Autoimmune Disease
UBD	10537	Celiac_Disease	Autoimmune Disease
SLC6A14	11254	Celiac_Disease	Autoimmune Disease
ICOSLG	23308	Celiac_Disease	Autoimmune Disease
UPB1	51733	Celiac_Disease	Autoimmune Disease
UGT1A4	54657	Celiac_Disease	Autoimmune Disease
PIWIL2	55124	Celiac_Disease	Autoimmune Disease
ASAH2	56624	Celiac_Disease	Autoimmune Disease
ZMIZ1	57178	Celiac_Disease	Autoimmune Disease
IL21	59067	Celiac_Disease	Autoimmune Disease
BACH2	60468	Celiac_Disease	Autoimmune Disease
GBP5	115362	Celiac_Disease	Autoimmune Disease
[truncated: 21,766 more rows]
